# Supplementary material for: A streamlined pipeline for multiplexed quantitative site-specific N-glycoproteomics
Source: Nat Commun. 2020 Oct 19;11:5268. doi: 10.1038/s41467-020-19052-w (PMC7572468; doi:10.1038/s41467-020-19052-w)
Supplement: Supplementary file 5 — Supplementary Data 2 [file 41467_2020_19052_MOESM5_ESM.xlsx]

## Sheet: Column description
Columns	Description
ID	the serial number of identified glycoforms
Glycan(H,N,A,G,F)	glycan composition (Hex, HexNAc, NeuAc, NeuGc, Fucose)
Leading_Protein	a representative protein from the protein group and corresponding glycosylated site based on the selection criteria
Leading_ProSite
MS2	also identified in the runs using conventional MS2 methods, marked with +
MS2-126Intensity	the combined intensity of reporter ion 126 from all GPSMs(glycopeptide spectrum matches) of a glycoform using MS2 methods
MS2-127NIntensity	the combined intensity of reporter ion 127 from all GPSMs(glycopeptide spectrum matches) of a glycoform using MS2 methods
MS2-128CIntensity	the combined intensity of reporter ion 128 from all GPSMs(glycopeptide spectrum matches) of a glycoform using MS2 methods
MS2-129NIntensity	the combined intensity of reporter ion 129 from all GPSMs(glycopeptide spectrum matches) of a glycoform using MS2 methods
MS2-130CIntensity	the combined intensity of reporter ion 130 from all GPSMs(glycopeptide spectrum matches) of a glycoform using MS2 methods
MS2-131NIntensity	the combined intensity of reporter ion 131 from all GPSMs(glycopeptide spectrum matches) of a glycoform using MS2 methods
MS3	identified in Glyco-SPS-MS3 runs, marked with +
MS3-126Intensity	the combined intensity of reporter ion 126 from all GPSMs(glycopeptide spectrum matches) of a glycoform using Glyco-SPS-MS3 methods
MS3-127NIntensity	the combined intensity of reporter ion 127 from all GPSMs(glycopeptide spectrum matches) of a glycoform using Glyco-SPS-MS3 methods
MS3-128CIntensity	the combined intensity of reporter ion 128 from all GPSMs(glycopeptide spectrum matches) of a glycoform using Glyco-SPS-MS3 methods
MS3-129NIntensity	the combined intensity of reporter ion 129 from all GPSMs(glycopeptide spectrum matches) of a glycoform using Glyco-SPS-MS3 methods
MS3-130CIntensity	the combined intensity of reporter ion 130 from all GPSMs(glycopeptide spectrum matches) of a glycoform using Glyco-SPS-MS3 methods
MS3-131NIntensity	the combined intensity of reporter ion 131 from all GPSMs(glycopeptide spectrum matches) of a glycoform using Glyco-SPS-MS3 methods
Significant (MS3)	significantly changed glycoforms using Glyco-SPS-MS3 methods

## Sheet: Total-glycoforms
ID	Glycan(H,N,A,G,F)	Leading_Protein	Leading_ProSite	MS2	MS2-126Intensity	MS2-127NIntensity	MS2-128CIntensity	MS2-129NIntensity	MS2-130CIntensity	MS2-131NIntensity	MS3	MS3-126Intensity	MS3-127NIntensity	MS3-128CIntensity	MS3-129NIntensity	MS3-130CIntensity	MS3-131NIntensity	Significant (MS3)
1	0 2 0 0 0	sp|O14656|TOR1A_HUMAN	158	+	13823	11310.5	11511.4	11645.5	10519.4	11318.3	+	1209.42	859.567	750.029	954.765	894.777	740.343
2	0 2 0 0 0	sp|P01871|IGHM_HUMAN	46	+	90695.8	74668.6	86976.5	77696.9	89770.2	87644.4	+	194556	167213	173092	168592	192738	184460
3	0 2 0 0 0	sp|P03973|SLPI_HUMAN	80	+	14391.6	17363.6	24459.5	6411.68	23500.3	14468.8	+	11685.1	12860.1	17525.2	4929.35	15150.5	10478.5
4	0 2 0 0 0	sp|P20701|ITAL_HUMAN	89	+	67563.1	64551.8	66455	71233	74973.5	69235.2	+	163156	151405	157607	173839	163348	156646
5	0 2 0 0 0	sp|P35613|BASI_HUMAN	268	+	8503.02	5576.82	5480.36	7368.06	5300.37	5161.74	+	11525.3	10282.4	10655	11878.5	11698.4	9910.7
6	0 2 0 0 0	sp|Q32P28|P3H1_HUMAN	467	+	6343.21	6865.56	6589.31	7113.88	7047.23	6799.48	+	4054.34	3333.84	3151.32	4033.39	3444.54	3062.72
7	0 2 0 0 0	sp|Q5GLZ8|HERC4_HUMAN	394	+	99351	73731.7	66716.9	134968	82908.5	85408.6	+	42572	33537.5	31280.9	65389.1	41048.5	39753.5
8	0 2 0 0 0	sp|Q8TEM1|PO210_HUMAN	1441	+	40470.3	27506.3	28047	30288.8	27892.2	26797.3	+	16404.5	12704.4	11856.6	13592.8	10143.8	11130.4
9	1 2 0 0 0	sp|O14656|TOR1A_HUMAN	158	+	8124.45	7354.88	6929.91	7529.65	6739.83	8176.19	+	4830.17	3855.47	4213.55	4518.24	4163.92	4737.33
10	1 2 0 0 0	sp|P01871|IGHM_HUMAN	46	+	11097.4	7906.01	7318.15	6930.32	8341.9	8906.96	+	262581	240499	272588	261670	300508	269872
11	1 2 0 0 0	sp|P02786|TFR1_HUMAN	727	+	26407.6	26257.2	26464.8	26622.1	27496.2	24874.8	+	45254.6	42159.2	44246.7	41899	47452.6	42377
12	1 2 0 0 0	sp|P08236|BGLR_HUMAN	631	+	3905.49	2690.97	2964.32	2591.26	2901.52	3384.9	+	3427.95	2254.7	1727.11	3110.08	2413.08	2701.93
13	1 2 0 0 0	sp|P08575|PTPRC_HUMAN	380	+	4200.64	3554.42	4127.61	3277.82	4460.12	3461.52	+	116684	96398.2	102621	98488.5	125857	116173
14	1 2 0 0 0	sp|P11279|LAMP1_HUMAN	322	+	99903.7	92692.3	91747.8	98570.4	96363.3	94060.6	+	151716	146230	141098	159764	152435	148151
15	1 2 0 0 0	sp|P20701|ITAL_HUMAN	89	+	25855.4	21984.1	22449.4	26799.1	25108.8	24779.6	+	105192	87901.3	90897.9	103151	92748	92001.3
16	1 2 0 0 0	sp|Q32P28|P3H1_HUMAN	467	+	3529.25	3276.49	3732.64	5255.71	3615.13	3994.85	+	9339.57	8031.35	8087.07	8819.9	9240.16	8176.19
17	1 2 0 0 0	sp|Q6P179|ERAP2_HUMAN	219	+	8565.5	8368.66	7476.82	9134	8878.7	8592.3	+	58941.7	52651.1	54065	58833.3	59995.9	54587.9
18	1 2 0 0 0	sp|Q8N766|EMC1_HUMAN	913	+	2618.32	2800.07	2585.57	3147.48	3722.93	2919.86	+	53381.3	49862.6	50683.6	49408.2	51157.4	45603.7
19	1 2 0 0 0	sp|Q8TCJ2|STT3B_HUMAN	641	+	12331.2	12046.9	12878.3	15234.3	14016	12663.4	+	47305.7	46759.9	44419.6	50061.8	48451.8	47770.7
20	1 2 0 0 0	sp|Q8TEM1|PO210_HUMAN	1441	+	15984.6	11925.4	11817.3	14003.3	12516.5	11316.9	+	64961.4	43320.4	43807.8	52144.7	45243.7	43626.1
21	1 2 0 0 0	sp|Q9UBV2|SE1L1_HUMAN	608	+	40452	40123.9	39558.6	40993.2	42826.8	40875.6	+	164709	154951	157038	169295	167594	153546
22	1 2 0 0 0	sp|Q9UH99|SUN2_HUMAN	636	+	10777.9	10174.1	10703.8	11812.9	10980.3	11578.6	+	60961.2	53336.8	55842.2	61585.9	60579.6	60088.5
23	1 2 0 0 0	sp|Q9Y4L1|HYOU1_HUMAN	869	+	11611.3	9729.12	10058.8	7310.68	9776.53	9280.43	+	291039	230795	232581	186081	232670	233134
24	1 3 0 0 0	sp|P08575|PTPRC_HUMAN	380	+	8326.83	7388.56	8268.19	7862.86	10452	8881.66	+	108253	94648.8	98454	94291.9	110965	104094
25	10 10 0 0 1	sp|P08195|4F2_HUMAN	424	+	3142.82	3267.48	3366.87	3160.53	3289.55	2928.24	+	42621.4	33339.7	28580.6	27767.6	23800.5	20761
26	10 2 0 0 0	sp|A2RU67|F234B_HUMAN	396	+	5230.07	4946.59	5255.63	6422.84	4650.37	5628.35	+	19599.1	17213.2	16669.2	18436.9	16480.9	17678.2
27	10 2 0 0 0	sp|A6H8Y1|BDP1_HUMAN	1013	+	29187.8	26127.9	29866.8	21584.5	27684.9	26658	+	315567	273646	316436	245119	309235	291154
28	10 2 0 0 0	sp|O00478|BT3A3_HUMAN	115	+	4339.17	5222.48	4868.75	5002.33	3553.99	4923.59	+	3667.23	4019.15	4994	6241.51	1966.95	3508.61
29	10 2 0 0 0	sp|O00567|NOP56_HUMAN	207	+	3960.93	3862.69	3469.34	4523.82	3442.7	3319.03	+	32002	27554.9	28856	32315.2	26856.5	29874.8
30	10 2 0 0 0	sp|O00584|RNT2_HUMAN	106	+	54883.2	60501.9	58828.1	53481.2	51975.9	57127.8	+	36049.7	35605.7	34059.2	43502.1	39330.2	36495
31	10 2 0 0 0	sp|O00754|MA2B1_HUMAN	367	+	3145.8	2490.36	2476.99	2545.35	2854.84	3792.67	+	34601.8	22123.4	21693.6	28822.5	25645.8	24712.4
32	10 2 0 0 0	sp|O14656|TOR1A_HUMAN	158	+	6236.87	6001.03	4717.78	5079.68	3748.53	4671.48	+	12681	14355	12221.1	13182.6	8414.26	12423.3
33	10 2 0 0 0	sp|O14672|ADA10_HUMAN	439	+	31892.8	32360.2	31736.9	27570.9	27071.8	31481.5	+	410205	414494	379341	312072	322694	391280
34	10 2 0 0 0	sp|O15031|PLXB2_HUMAN	127	+	2511.54	1871.98	2265.42	1873.47	2457.22	2462.52	+	81158.2	89541.4	80666.5	74045.4	73934.4	77456.4
35	10 2 0 0 0	sp|O43405|COCH_HUMAN	221	+	62911.5	65128.9	41510.9	45699.5	26314.6	44056.1	+	238275	228958	157571	154592	115605	168223
36	10 2 0 0 0	sp|O60449|LY75_HUMAN	865	+	3692.02	4525.19	4800.53	5082.11	5234.26	4688.36	+	25920.1	25201.6	27416.5	31183.4	30723.1	32296.4
37	10 2 0 0 0	sp|O60637|TSN3_HUMAN	127	+	14468.2	14521.9	15596.3	14338.9	13457.7	15020	+	89635.4	90250.2	91998.8	83212.2	81737.3	88167
38	10 2 0 0 0	sp|O75396|SC22B_HUMAN	172	+	20030.7	16578.2	21863.7	21487	17166.6	16821.7	+	224804	146404	231722	219095	167765	142023
39	10 2 0 0 0	sp|O75503|CLN5_HUMAN	255	+	21620.9	23346.7	25007.3	27915.3	20910.3	23458.5	+	5505.8	6369.93	7382.77	6309.81	8657.09	6314.78
40	10 2 0 0 0	sp|O75629|CREG1_HUMAN	160	+	5090.68	4434.98	4887.59	5681.71	5428.7	5317.59	+	9447.57	7391.57	8268.17	9383.61	9241.6	8833.98
41	10 2 0 0 0	sp|O75976|CBPD_HUMAN	522	+	4489.77	5045.02	5722.43	5065.16	5721.51	5854.65	+	34999.8	32933.8	35860.4	34906.8	37452.1	35148.1
42	10 2 0 0 0	sp|O75976|CBPD_HUMAN	626	+	13052.7	15359.2	15127	16502	13013.5	14803.6	+	7178.39	9279.26	7394.56	6137.28	6644.38	8967.52
43	10 2 0 0 0	sp|O94898|LRIG2_HUMAN	173	+	37437.6	37427.5	36931.9	40285.5	34917.4	38954.3	+	107357	106966	110854	109248	109547	115231
44	10 2 0 0 0	sp|O94901|SUN1_HUMAN	732	+	15713.9	18246.5	16467.4	15936.9	16464.2	18291.4	+	70158.2	67061.2	69398.5	80728	71809.9	69009
45	10 2 0 0 0	sp|O95297|MPZL1_HUMAN	50	+	8674.04	8304.07	6919.36	9394.65	7952.08	7489.29	+	226759	205489	204653	241486	229702	203326
46	10 2 0 0 0	sp|O95427|PIGN_HUMAN	192	+	111132	122852	104506	96497.8	79199.9	96324.6	+	130284	138651	135987	107165	126762	143820
47	10 2 0 0 0	sp|O95721|SNP29_HUMAN	135	+	8626.19	9076.1	11440.3	12151	11304.6	11898.2	+	25037.7	21903.4	37273.2	37171.5	43971.9	38617.8
48	10 2 0 0 0	sp|P01137|TGFB1_HUMAN	176	+	11889.9	12921.9	10039.5	11259	9269.44	11268.3	+	13469.2	14232.2	13782.3	14511.7	16480.1	14884.9
49	10 2 0 0 0	sp|P01591|IGJ_HUMAN	71	+	80016.7	76183	66303.9	73084.1	52228.9	63646.8	+	239779	176036	148615	194633	132636	167382
50	10 2 0 0 0	sp|P01871|IGHM_HUMAN	209	+	6682.85	5689.7	5813.22	6275	4402.09	5925.08	+	276896	266123	274425	300281	231400	307116
51	10 2 0 0 0	sp|P01871|IGHM_HUMAN	46	+	2.07752e+06	2.40075e+06	2.43285e+06	2.17528e+06	1.98656e+06	2.60636e+06	+	4.14887e+06	4.5956e+06	4.36975e+06	4.20274e+06	3.82033e+06	5.03834e+06
52	10 2 0 0 0	sp|P01880|IGHD_HUMAN	225	+	1095.18	885.953	3944.21	6095.55	478.556	682.203	+	3301.2	3731.76	15523.2	22301.5	1722.66	2095.23
53	10 2 0 0 0	sp|P01880|IGHD_HUMAN	367	+	36058.9	40031.2	43475.9	52467.5	37281.1	38736.2	+	93126.3	97862.7	91298.6	96364.5	90214.8	97538.4
54	10 2 0 0 0	sp|P01892|1A02_HUMAN	110	+	28102.9	29535	39445.5	47531.5	24982.3	29783.3	+	105611	116533	144103	236769	106512	118172
55	10 2 0 0 0	sp|P01903|DRA_HUMAN	143	+	6173.9	6098.19	5217.28	5807.44	3518.71	4793.93	+	16852.2	15281.8	10585.4	12929.1	4831.38	10233.2	+
56	10 2 0 0 0	sp|P01909|DQA1_HUMAN	103	+	33455.8	34749.3	33671	34600.7	35284.9	37679.8	+	267794	268560	288959	284493	264195	272862
57	10 2 0 0 0	sp|P01912|2B13_HUMAN	48	+	64764.5	76276.6	117436	124658	74167.5	79162.2	+	108209	123326	362789	460031	84654.5	112536
58	10 2 0 0 0	sp|P02786|TFR1_HUMAN	727	+	458336	543838	579035	497783	519999	519253	+	664290	668422	617891	579097	652377	636806
59	10 2 0 0 0	sp|P03973|SLPI_HUMAN	80	+	2392.81	2774.03	3790.33	920.198	3236.86	2022.63	+	33863.7	42709.7	38143.4	40592.6	52993.1	37251.8
60	10 2 0 0 0	sp|P04035|HMDH_HUMAN	281	+	8675.7	7289.83	7717.7	8782.55	7979.29	6553.51	+	34974	33743.6	33730.4	37836.3	33736.1	30302.6
61	10 2 0 0 0	sp|P04062|GLCM_HUMAN	309	+	34081	31543.1	54217.3	71521.1	29114.7	31106.1	+	37419.4	42795.1	136926	250266	29270.5	40139.6
62	10 2 0 0 0	sp|P04233|HG2A_HUMAN	136	+	326313	333728	346589	344717	204850	282979	+	523883	535627	549037	585400	243922	431481
63	10 2 0 0 0	sp|P04440|DPB1_HUMAN	48	+	32629.2	37790.5	40076.6	42965.2	35290.4	42345.9	+	69259.3	69853.2	66354.4	69635.6	58676.1	70709.9
64	10 2 0 0 0	sp|P05107|ITB2_HUMAN	212	+	307397	342344	336211	332255	277689	360605	+	452543	506555	480930	500404	450553	522982
65	10 2 0 0 0	sp|P05107|ITB2_HUMAN	50	+	57999.8	62819	61742	55935.9	61246.4	66446.7	+	105805	106511	106116	112085	101233	118991
66	10 2 0 0 0	sp|P05538|DQB2_HUMAN	51	+	90830.5	96057.8	105769	109955	83919.7	98988.4	+	492053	495134	503674	518517	449032	528653
67	10 2 0 0 0	sp|P05556|ITB1_HUMAN	406	+	8120.43	10822.9	8444.63	8500.52	6609.51	6393.11	+	6870.39	8300.61	5378.98	5677.48	3161.31	4447.51
68	10 2 0 0 0	sp|P05556|ITB1_HUMAN	481	+	2426.18	2564.92	3339.12	3091.68	1935.14	3043.9	+	7508.41	6836.51	14750.1	14666	4420.72	10560.7
69	10 2 0 0 0	sp|P06280|AGAL_HUMAN	139	+	70267.2	77782.3	74681.9	76514.8	63752.7	79826.2	+	340190	305099	311109	327344	292050	317598
70	10 2 0 0 0	sp|P06280|AGAL_HUMAN	192	+	37666	43225.4	44191.7	50185.3	32227.6	36140.3	+	17560.9	17949.9	21694.9	31293.6	16734.5	19012.6
71	10 2 0 0 0	sp|P08195|4F2_HUMAN	424	+	54922.4	58881.7	60159	57228.7	60415.5	64942.5	+	282824	260170	266528	277709	256627	265256
72	10 2 0 0 0	sp|P08236|BGLR_HUMAN	272	+	33298.3	27707.6	22289.5	30253.9	20575.9	23545.4	+	494690	444276	376156	452973	351600	379587
73	10 2 0 0 0	sp|P08236|BGLR_HUMAN	631	+	39994.8	46094.8	49263.1	52143.6	40997.4	49232.7	+	193711	201204	230545	219859	176496	222888
74	10 2 0 0 0	sp|P08473|NEP_HUMAN	145	+	36339.5	41161.3	36712.4	38224.6	27629	38627.3	+	91872	95238.8	96239.8	94440.6	90590.5	107829
75	10 2 0 0 0	sp|P08575|PTPRC_HUMAN	337	+	16473.4	13478.6	13414.7	14124.7	18272.9	20992.7	+	240598	248126	262249	208687	254947	323456
76	10 2 0 0 0	sp|P08575|PTPRC_HUMAN	380	+	149705	172116	149084	139614	95356.3	145577	+	304049	322870	287773	278894	201869	280029
77	10 2 0 0 0	sp|P08575|PTPRC_HUMAN	531	+	78054.7	90857.5	109529	105433	71546.7	79290.7	+	88328.3	108404	174447	147030	57007.7	85561.8
78	10 2 0 0 0	sp|P08962|CD63_HUMAN	130	+	10053.1	9222.63	10896.5	10758.2	6703.3	7848.74	+	31621.8	32677.7	28189.5	50513.4	32357.7	28053.9
79	10 2 0 0 0	sp|P10321|1C07_HUMAN	110	+	52755.6	59909.6	90800.3	94743.1	50675.7	54884.9	+	232393	251907	432959	559951	228720	236154
80	10 2 0 0 0	sp|P11049|CD37_HUMAN	170	+	17230.5	16553.4	23059	36747.5	5237.6	8708.91	+	82673.9	73306.2	103477	161876	20585.4	37086.1	+
81	10 2 0 0 0	sp|P11117|PPAL_HUMAN	167	+	1532.97	1359.82	1518.79	1961.69	1177.01	1450.04	+	3972.08	4713.44	4216.65	3204.33	3178.88	4700.15
82	10 2 0 0 0	sp|P11279|LAMP1_HUMAN	103	+	23839.9	25232.9	27477.5	29051.3	25847.3	26816.2	+	69658.1	73396.6	74265.7	102077	63741.5	67763.4
83	10 2 0 0 0	sp|P11279|LAMP1_HUMAN	249	+	7916.58	7115.65	6696.3	7593.16	6544.17	6964.96	+	49472.5	50500.4	52056.2	52455.6	39500.8	51039.4
84	10 2 0 0 0	sp|P11279|LAMP1_HUMAN	261	+	8055.4	8289.28	9782.61	11158.3	12283.3	11486.7	+	132578	123573	106784	122841	90416.9	108118
85	10 2 0 0 0	sp|P11279|LAMP1_HUMAN	322	+	41374.7	46947.2	41527.1	44685	35387.8	45897	+	69865.4	76676.3	70177.8	77657.5	65580.3	70676.7
86	10 2 0 0 0	sp|P11717|MPRI_HUMAN	1312	+	37403.2	43928.1	47542.2	44651.6	35400.9	42895.4	+	66094	53279.6	52947.4	85951.3	55823.1	60074.5
87	10 2 0 0 0	sp|P11717|MPRI_HUMAN	1656	+	22301	27281.2	27992.5	27146.7	25468.9	27271.1	+	4430.28	5404.78	5696.47	8496.51	7564.63	5564.65
88	10 2 0 0 0	sp|P11717|MPRI_HUMAN	2085	+	14547.9	15871.7	14444.9	14529.7	13012.9	15155.8	+	21587.3	20592.2	18872	17776.8	16980.2	21670.2
89	10 2 0 0 0	sp|P11717|MPRI_HUMAN	400	+	6597.57	8013.47	9026.5	7630.22	6429.26	7473.91	+	44694.1	47920.5	49042.7	50430.6	49467.4	48861.4
90	10 2 0 0 0	sp|P11912|CD79A_HUMAN	112	+	26828.4	23431.5	31284.1	30644.9	27638.7	31457.1	+	170065	150136	180111	189678	163518	201475
91	10 2 0 0 0	sp|P13473|LAMP2_HUMAN	275	+	42170.7	40230	37362	40400.5	33827.1	37169.2	+	127137	102469	105155	116177	116087	92776.8
92	10 2 0 0 0	sp|P13473|LAMP2_HUMAN	356	+	102594	112859	114700	107104	111866	122084	+	460427	432778	411913	449825	348090	383651
93	10 2 0 0 0	sp|P13473|LAMP2_HUMAN	58	+	3918.95	3488.13	3796.83	4174.2	3329.54	2272.73	+	74635.4	72555.3	78538.5	74383.2	54002.8	43342.9
94	10 2 0 0 0	sp|P13598|ICAM2_HUMAN	153	+	18263.2	20528.8	16281.8	17901.8	17728.2	19362.5	+	48749.9	48093.2	55284.2	64279.8	49570.4	49653.7
95	10 2 0 0 0	sp|P13612|ITA4_HUMAN	138	+	9597.44	12699.3	20878.9	21537.6	8065.38	10575.2	+	21211.9	22648.8	27128.7	45601.6	24170.4	23986.7
96	10 2 0 0 0	sp|P13760|2B14_HUMAN	48	+	53350.2	61361.1	65591.8	66736.3	57338.1	63887.7	+	158868	152542	154477	187151	95396.9	122900
97	10 2 0 0 0	sp|P13762|DRB4_HUMAN	48	+	34524.2	35819.8	36494.8	34974.6	33093.8	36655.9	+	182951	186429	197999	204424	185489	197662
98	10 2 0 0 0	sp|P14625|ENPL_HUMAN	445	+	21134.1	24007.8	22450.3	21126.5	21389.4	22471.3	+	33898.4	34359.8	35326.3	36064.6	31185.2	35489
99	10 2 0 0 0	sp|P14625|ENPL_HUMAN	502	+	2864.13	3104.53	2797.07	4203.25	2524.02	3115.54	+	5282.46	5289.41	5592.84	7739.52	5632.94	5266.19
100	10 2 0 0 0	sp|P14854|CX6B1_HUMAN	25	+	10944.5	9255.11	13787.7	13959.6	11422.4	10228.5	+	16954.4	7460.77	7368.58	8276.19	2808.78	5744.86	+
101	10 2 0 0 0	sp|P18850|ATF6A_HUMAN	195	+	4231.25	5543.02	5488.83	5473.25	5409.51	4995.42	+	2901.88	2835.7	5244.11	4890.05	5132.35	4848.7
102	10 2 0 0 0	sp|P18850|ATF6A_HUMAN	584	+	31121.1	31383.8	35651.8	35955.7	26234.1	30965.9	+	98934	110011	145880	151793	76618.2	107211
103	10 2 0 0 0	sp|P19397|CD53_HUMAN	129	+	20518.2	22938	26750.5	32964	16366.1	19658.1	+	79393.8	76305.5	72173.9	127545	63348.7	54031.9
104	10 2 0 0 0	sp|P20036|DPA1_HUMAN	109	+	60597.8	64417.1	80995.8	125739	49942.3	57586.2	+	115466	118400	138438	249667	78527.9	96101.4
105	10 2 0 0 0	sp|P20701|ITAL_HUMAN	862	+	4875.4	3440.09	4116.1	4470.39	3756.58	4236.9	+	54300.4	35984.6	38879.2	48448.8	41768.2	53605.6
106	10 2 0 0 0	sp|P20701|ITAL_HUMAN	89	+	66308.9	73373.1	69715.7	69979.8	52228.5	72038	+	268183	290632	287014	305867	261731	307518
107	10 2 0 0 0	sp|P26010|ITB7_HUMAN	531	+	14632.8	14904.4	15766.2	18131.8	9471.79	16329.5	+	100633	93301.8	107400	130325	55433.9	117771
108	10 2 0 0 0	sp|P30101|PDIA3_HUMAN	90	+	110376	111332	121419	127239	108711	122463	+	656708	614060	700886	700161	629138	726852
109	10 2 0 0 0	sp|P30479|1B41_HUMAN	110	+	108908	116396	226455	267127	91022.3	107253	+	203680	228125	472633	690653	174884	211305
110	10 2 0 0 0	sp|P30825|CTR1_HUMAN	226	+	69232.7	75380.1	62456	61437.6	58460.4	63119.5	+	213710	181811	172886	169972	154951	161089
111	10 2 0 0 0	sp|P30825|CTR1_HUMAN	235	+	133024	136308	98598.3	123915	74042	93042.5	+	770302	623885	459867	649104	368706	408004
112	10 2 0 0 0	sp|P32942|ICAM3_HUMAN	389	+	12156	14943.7	10359.6	7502.88	9986.85	13290.8	+	10074.3	9981.02	11069.6	7040.45	10173.2	9847.53
113	10 2 0 0 0	sp|P32970|CD70_HUMAN	170	+	26939.5	27640.2	27217.9	28036.2	25284.1	27641.9	+	192668	175834	174700	189075	171547	183797
114	10 2 0 0 0	sp|P35613|BASI_HUMAN	160	+	332486	323987	321090	343978	208223	252840	+	115625	124521	145221	216015	115501	121794
115	10 2 0 0 0	sp|P35613|BASI_HUMAN	268	+	286365	306584	315592	302592	274225	319297	+	718586	716054	744258	742851	691430	715468
116	10 2 0 0 0	sp|P35613|BASI_HUMAN	302	+	52144.8	49433.4	37356.6	34272.7	30290.2	41760.4	+	265854	252766	188974	169327	157016	204268
117	10 2 0 0 0	sp|P36578|RL4_HUMAN	21	+	12302.2	14071.8	17210.7	15774.5	14378.6	18723.5	+	2144.79	2371.04	7925.01	5969.38	3868.62	11283.1
118	10 2 0 0 0	sp|P40259|CD79B_HUMAN	127	+	2490.88	2226.81	2227.32	0	2267.57	2461.05	+	126550	114246	128964	105014	98987.5	145508
119	10 2 0 0 0	sp|P42892|ECE1_HUMAN	632	+	22615.8	22781.6	20523.7	21612.4	15040.6	17504.4	+	23958.9	22867.6	30091.6	18927	33548.9	33880
120	10 2 0 0 0	sp|P43308|SSRB_HUMAN	88	+	163723	185526	263038	248742	160442	168633	+	41668.8	45566.1	116642	125047	22752.4	28901.4
121	10 2 0 0 0	sp|P48723|HSP13_HUMAN	184	+	24719.8	28175.7	25392.6	23248.9	24980.2	29588.5	+	53343.5	55237.7	56283.8	45522.5	52669.9	51143.1
122	10 2 0 0 0	sp|P50897|PPT1_HUMAN	197	+	37669.4	34918.3	24957.2	25696.5	22298.8	28117.5	+	60728	44406	40281.6	41686.4	40000	45391
123	10 2 0 0 0	sp|P50897|PPT1_HUMAN	212	+	113538	118989	114632	122514	103504	122140	+	371389	350170	364228	393858	343612	368347
124	10 2 0 0 0	sp|P53634|CATC_HUMAN	53	+	42756	47100.6	45176.8	48419.9	42775.5	46615.2	+	108512	97717.6	98408.1	107246	95159.7	104937
125	10 2 0 0 0	sp|P54802|ANAG_HUMAN	261	+	23932.9	28450.6	27599.8	26814.3	24679.2	27485.8	+	117674	122006	122028	127030	114245	126443
126	10 2 0 0 0	sp|P54802|ANAG_HUMAN	503	+	16457.5	16325.5	16385.9	15544.6	10784.1	11966.9	+	29633.2	22587	25460.3	27640.8	25171	31620
127	10 2 0 0 0	sp|P60468|SC61B_HUMAN	36	+	6831.63	6035.33	10698.8	9193.66	10137.7	8617.04	+	10602.4	8245.33	10306.5	7878.6	9943.51	9347.77
128	10 2 0 0 0	sp|P69849|NOMO3_HUMAN	618	+	8473.46	5772.98	6168.95	7643.42	6694.67	6885.35	+	23488.6	14830	13253.6	15866.6	14585.9	13139.5
129	10 2 0 0 0	sp|P78536|ADA17_HUMAN	157	+	15124.5	17202.2	15519.1	15808.1	17663.9	15658.2	+	6088.76	4875.25	4964.67	5356.47	5651.39	5889.65
130	10 2 0 0 0	sp|P78536|ADA17_HUMAN	264	+	9223.87	6986.5	7394.44	7238.23	8729.51	8658.88	+	80672.8	65161.6	68561.6	58432.3	74680.9	76384.3
131	10 2 0 0 0	sp|P78536|ADA17_HUMAN	452	+	48646.7	51319	54690	50344.5	46903.4	52049.1	+	105506	108892	107300	100268	87136.3	111977
132	10 2 0 0 0	sp|P79483|DRB3_HUMAN	48	+	58243.3	61153.3	84190.3	119826	51292.1	64003.1	+	42573.3	42126.2	53888.9	113596	37195.4	44380.3
133	10 2 0 0 0	sp|P98153|IDD_HUMAN	149	+	18463.5	20817.5	21390.5	17980.4	21218.9	22960.1	+	13564.2	13758.9	12655.7	11741.5	15178.9	14594.5
134	10 2 0 0 0	sp|Q02083|NAAA_HUMAN	37	+	146010	167098	178587	157026	174890	185711	+	175155	172687	185417	173829	176644	189687
135	10 2 0 0 0	sp|Q02809|PLOD1_HUMAN	197	+	1962.62	1406.67	1337.17	1768.09	1672.36	1910.07	+	32323.5	32023.2	31162.4	44905.4	36557.5	34229.6
136	10 2 0 0 0	sp|Q02809|PLOD1_HUMAN	538	+	11485.2	11593.2	10683.4	14568.2	13289.2	12372.7	+	27625.9	24945.1	26423	34499.2	28898.4	26724.4
137	10 2 0 0 0	sp|Q09328|MGT5A_HUMAN	447	+	22228.1	25393.1	21885.8	22619.7	22256.4	30253.2	+	62754.7	57215.1	64578.3	57579.8	76335.7	65338.9
138	10 2 0 0 0	sp|Q13444|ADA15_HUMAN	237	+	14209.9	15948.3	14397.8	12355.6	14064.2	15843.4	+	13320.6	10838.6	11214.4	14419.7	11989.2	12861.9
139	10 2 0 0 0	sp|Q13510|ASAH1_HUMAN	259	+	25766.4	25078.6	26062.3	27805	27243.6	24905.9	+	81013.2	79117.2	81632.2	90790.7	83913.7	74519.1
140	10 2 0 0 0	sp|Q14264|ENR1_HUMAN	105	+	45387.1	47922.9	46342.1	49489	40235.8	45482.8	+	194471	198849	172815	197937	164465	176791
141	10 2 0 0 0	sp|Q14392|LRC32_HUMAN	203	+	2825.93	3117.44	3512.69	3906.86	2991.73	2760.9	+	24088.6	27067.6	26802.3	38845.1	37578.2	31462.1
142	10 2 0 0 0	sp|Q14542|S29A2_HUMAN	48	+	10017.5	11197.5	12210.1	13330.5	8371.11	11242.6	+	19051.3	18165.3	17043.5	19026.6	14217.7	15126.8
143	10 2 0 0 0	sp|Q14703|MBTP1_HUMAN	148	+	23255.5	22421.8	24732.6	23349.5	17889.6	22094.8	+	82645.5	71547.6	73831.7	76495.8	76982.1	83483.6
144	10 2 0 0 0	sp|Q15035|TRAM2_HUMAN	358	+	22484.1	18951.5	23800.3	25046	20145.6	22027.3	+	89578.2	76363.7	97006.9	101877	86553.6	81738.2
145	10 2 0 0 0	sp|Q15043|S39AE_HUMAN	77	+	11028.1	11592.7	13317.9	13779.2	7323.46	10469.5	+	18094.9	18414.5	29461.4	33397.3	10862.7	15674.4
146	10 2 0 0 0	sp|Q15629|TRAM1_HUMAN	355	+	43026.1	37047.5	61415.4	62916.6	50605.2	41866.6	+	146131	116334	137200	154832	131154	116693
147	10 2 0 0 0	sp|Q15758|AAAT_HUMAN	212	+	42320.3	56505.1	62490.5	53061.9	64335.6	73089	+	155691	161275	149512	142453	133049	145185
148	10 2 0 0 0	sp|Q16555|DPYL2_HUMAN	567	+	1940.93	1542.61	1466.2	1457.61	1570.89	1778.29	+	22978	20335.2	22694	21688.7	27320.4	21580.6
149	10 2 0 0 0	sp|Q16585|SGCB_HUMAN	158	+	11263.8	7921.28	7267.53	8527.73	7751.94	7454.27	+	67676.7	44195	39379.6	55244.3	38070.7	38282.5
150	10 2 0 0 0	sp|Q3ZLR7|SP201_HUMAN	684	+	8899.07	10778.3	10480.5	9124.5	6503.76	9607.77	+	39289.1	44214.6	40465	46643.3	37654.4	37675.9
151	10 2 0 0 0	sp|Q4KMQ2|ANO6_HUMAN	493	+	6576.8	5711.18	5710.27	6161.56	5865.85	5135.81	+	51064.4	42428.1	44119.9	38706.8	43681.4	37215.1
152	10 2 0 0 0	sp|Q5JTV8|TOIP1_HUMAN	303	+	51847.4	50963.7	56891	52417.1	50057.5	54561	+	93803.1	71381.1	75909.8	81533.8	71897	65051
153	10 2 0 0 0	sp|Q68CQ7|GL8D1_HUMAN	257	+	24908.6	26170	23954.2	24034.3	23869.2	25833	+	97603.9	102863	95529.7	95944.7	89999.9	98565.1
154	10 2 0 0 0	sp|Q68CR1|SE1L3_HUMAN	527	+	38316.2	40595.5	39973.5	34909.7	36352.4	41836.6	+	340953	357855	369473	335498	342157	379456
155	10 2 0 0 0	sp|Q68CR1|SE1L3_HUMAN	818	+	99171.4	97922.4	100703	82876.3	177087	141161	+	156148	132107	102608	100400	89179.3	109166
156	10 2 0 0 0	sp|Q6NSJ0|MYORG_HUMAN	511	+	15089.6	17429.4	15969	15477	14870.2	16363.5	+	47771.6	38640.2	43034.8	46334.4	47286	45514.5
157	10 2 0 0 0	sp|Q6P179|ERAP2_HUMAN	219	+	3541.96	3673.37	3416.41	3405.07	3128.04	3462.48	+	18087.7	15787.5	16018.5	17000.7	16670.6	15742.5
158	10 2 0 0 0	sp|Q6P9A2|GLT18_HUMAN	320	+	22158.6	23397.9	19774.5	19239.6	16079.8	22727.7	+	71161.4	72711.5	59333.9	57364.4	46905.1	62759
159	10 2 0 0 0	sp|Q6PK18|OGFD3_HUMAN	215	+	7438.38	7047.37	6560.87	6707.68	6954.13	7927.76	+	18281.4	19395.8	18400.3	17938.3	18750.3	20775.8
160	10 2 0 0 0	sp|Q6UWV2|MPZL3_HUMAN	123	+	6614.31	5050.05	4875.83	5644.26	4731.41	4276.28	+	41814.5	28998	28180.2	33199.2	28575.6	27356.4
161	10 2 0 0 0	sp|Q6Y2X3|DJC14_HUMAN	48	+	12402.5	11149.1	13296.2	11089.8	11530.8	10788.1	+	34322.7	31763.6	34224.2	33631.2	33171	28049.3
162	10 2 0 0 0	sp|Q7LGA3|HS2ST_HUMAN	127	+	5850.75	6087.71	5062.59	6584.76	5740.98	5630.24	+	75827.5	75558.1	70138.8	62977.6	67760.1	79985.5
163	10 2 0 0 0	sp|Q7Z7M0|MEGF8_HUMAN	1271	+	14835.1	15942.4	15558.8	15927.9	13317.2	15403	+	48181.7	54406.5	52619.2	53569.7	46604.3	51882
164	10 2 0 0 0	sp|Q8N511|TM199_HUMAN	121	+	6517.6	5836.59	7411.68	5586.15	6989.39	5910.37	+	49975.6	38006.6	49493.4	39716.3	52494.9	37877.9
165	10 2 0 0 0	sp|Q8N697|S15A4_HUMAN	140	+	72656.8	84801.5	82920.6	81027.4	79834.9	88606.4	+	89046.1	80449.4	78911.2	77651.2	77358	85217.7
166	10 2 0 0 0	sp|Q8N766|EMC1_HUMAN	913	+	288471	307655	297822	238623	332787	335807	+	325714	344519	333075	311591	293327	321958
167	10 2 0 0 0	sp|Q8NFQ8|TOIP2_HUMAN	286	+	22297.3	25420.9	30240.6	29685.9	25942.2	25603.6	+	4717.63	4644.75	9152.05	8815.01	3079.27	4234.84
168	10 2 0 0 0	sp|Q8TCJ2|STT3B_HUMAN	623	+	17719.7	21267.4	31245.2	28672.4	13982.9	18186.9	+	433773	506549	801912	805554	373587	449039
169	10 2 0 0 0	sp|Q8TCJ2|STT3B_HUMAN	641	+	110620	111602	108144	111551	100946	111451	+	469452	451459	460231	508532	469965	448960
170	10 2 0 0 0	sp|Q8TCT7|SPP2B_HUMAN	97	+	19174.8	21093.3	19852.3	20100.3	16599.3	20049	+	99447.6	100106	98800.5	107654	91044.8	102382
171	10 2 0 0 0	sp|Q8TEM1|PO210_HUMAN	1441	+	12856.2	15058.6	9550.33	11384.8	6115.86	8169.12	+	68574.6	63061	46747.6	58572.6	38802.9	46882.4
172	10 2 0 0 0	sp|Q92542|NICA_HUMAN	45	+	20172.8	19722.3	18944.4	18400.3	19243.5	19378.9	+	61942.9	55367.9	55425.6	61199.1	58911.2	52691
173	10 2 0 0 0	sp|Q92545|TM131_HUMAN	290	+	2740.12	2664.74	2165.07	3605.03	3014.92	2885.81	+	17749.8	19324.4	17759.8	21686.1	18527.2	19564.5
174	10 2 0 0 0	sp|Q92545|TM131_HUMAN	947	+	7939.8	8080.31	8374.08	8912.03	5320.89	6800.82	+	15271.1	13727.3	13514.8	18243.2	12630.3	11433.7
175	10 2 0 0 0	sp|Q92611|EDEM1_HUMAN	624	+	28679.8	30102.9	29844.8	29102.4	20188.4	28369.3	+	56609	46181	38378.1	47245	33083.3	42980.5
176	10 2 0 0 0	sp|Q92673|SORL_HUMAN	1068	+	12853.8	10370.6	7017.21	8415.71	4416.34	6939.85	+	21193.8	20147.2	12709.1	12736.7	5022.43	9008.41	+
177	10 2 0 0 0	sp|Q92673|SORL_HUMAN	158	+	7669.55	5657.92	6450.1	7644.29	7619.01	6552.62	+	111764	105447	96502.9	107430	92923.3	99714.3
178	10 2 0 0 0	sp|Q92673|SORL_HUMAN	1608	+	56556.9	63031.7	68780.1	72018.7	58083.2	63575.5	+	241365	223799	217846	289192	155518	185630
179	10 2 0 0 0	sp|Q92673|SORL_HUMAN	1706	+	81457.2	90045.4	79159.1	80553.2	72530.8	91446.6	+	184750	172016	149880	172316	121937	139702
180	10 2 0 0 0	sp|Q92673|SORL_HUMAN	1733	+	4236.31	4300.18	3289.66	4633.88	3731.56	3365.07	+	437182	414243	405648	437303	378730	399660
181	10 2 0 0 0	sp|Q92673|SORL_HUMAN	1894	+	18480.1	22584.6	40613	74158.5	18135.7	23148.9	+	38222.7	47115.7	124216	344946	21938.5	35503.4
182	10 2 0 0 0	sp|Q92673|SORL_HUMAN	1986	+	24235.1	23653.7	17815.9	19194.5	19215	19924.9	+	114797	95881.7	56666.2	64683.6	50638.7	52430.6
183	10 2 0 0 0	sp|Q92673|SORL_HUMAN	2054	+	22064.9	19487.8	17646.7	21405.5	7890.05	10285.7	+	104363	96607	80342.2	123293	34958.5	52202	+
184	10 2 0 0 0	sp|Q92673|SORL_HUMAN	871	+	4743.03	5203.2	5032.94	5628.63	4804.49	4946.53	+	14819.7	14602.2	14117.3	17504.6	16682.8	14541.6
185	10 2 0 0 0	sp|Q92820|GGH_HUMAN	203	+	118207	123850	116436	120817	96861.2	118587	+	754056	773875	648790	609001	554546	707914
186	10 2 0 0 0	sp|Q969V3|NCLN_HUMAN	428	+	44747	44766.7	45704.3	46012.7	43577.1	48590.7	+	139822	150806	150522	142406	112887	147754
187	10 2 0 0 0	sp|Q969Y0|NXPE3_HUMAN	346	+	3245.63	2761.9	2558.98	2821.72	3066.74	3806.04	+	3621	4283.02	3806.98	4107.89	4692.33	5113.82
188	10 2 0 0 0	sp|Q96CS3|FAF2_HUMAN	284	+	3628.78	3686.86	4762.55	5435.94	5137.45	4278.6	+	25381	15580.2	23718.4	23868.2	16295.7	17988.9
189	10 2 0 0 0	sp|Q96GC9|VMP1_HUMAN	23	+	23470.7	23330.9	42752.2	43070.4	18211.9	21627.1	+	45798.9	40038.1	68052.2	70822.9	34550.4	34479.7
190	10 2 0 0 0	sp|Q96HE7|ERO1A_HUMAN	280	+	19994.7	21588	21690.7	23411.8	16456.4	20437.6	+	19756.6	16834.9	17698.1	28254.5	21194.9	17820.4
191	10 2 0 0 0	sp|Q96J42|TXD15_HUMAN	278	+	8754.89	9406.03	8167.42	8763.91	4999.27	6513.5	+	9424.54	10413	8977.92	9435.88	3994.72	7987.11
192	10 2 0 0 0	sp|Q96JA1|LRIG1_HUMAN	74	+	5049.27	4838.52	5855.2	5543.58	6013.03	5242.81	+	12229.8	13592	13794.2	14334	16746.4	15633.5
193	10 2 0 0 0	sp|Q96K49|TM87B_HUMAN	159	+	7526.31	8362.1	7352.52	6967.45	4915.62	6777.22	+	12104.8	13545.6	11726.9	10036.7	7644.54	12525
194	10 2 0 0 0	sp|Q96KA5|CLP1L_HUMAN	91	+	84830.3	85606.1	77545.9	66764.4	87250.7	90975.1	+	217411	224090	212244	201700	232931	243997
195	10 2 0 0 0	sp|Q96LC7|SIG10_HUMAN	100	+	22166.5	24458.1	24403.8	23757.9	16971.9	21745.2	+	42084.5	39555.1	32362.3	38352.2	27751.8	31596.7
196	10 2 0 0 0	sp|Q96LC7|SIG10_HUMAN	355	+	28288.1	31973.1	30974.3	28383.5	24359.6	29398.5	+	46920.4	51663.7	50716.1	47316.9	41123.9	49461.7
197	10 2 0 0 0	sp|Q96S16|JMJD8_HUMAN	279	+	10199.8	10661.4	7673.62	9291.98	7325.87	8455.98	+	32929.7	20691.1	20599.2	31089.1	24013.6	21177.8
198	10 2 0 0 0	sp|Q99523|SORT_HUMAN	406	+	15039.4	14886.6	16924.5	20258	14132	15333.4	+	93372.2	101743	119099	148818	94657.5	91564.8
199	10 2 0 0 0	sp|Q99941|ATF6B_HUMAN	505	+	0	526.298	0	485.618	632.938	0	+	25719.2	28605.3	45146.2	38416.3	38137.1	39937.4
200	10 2 0 0 0	sp|Q99941|ATF6B_HUMAN	610	+	60803.5	67719.9	80422.2	79474.8	89833.8	92068.8	+	168171	202980	257046	253583	190485	225257
201	10 2 0 0 0	sp|Q9BRN9|TM2D3_HUMAN	157	+	834.005	498.287	610.594	439.849	441.007	711.082	+	10423.5	8371.45	8716.37	8530.47	9485.32	9120.75
202	10 2 0 0 0	sp|Q9BRN9|TM2D3_HUMAN	169	+	16844.3	18912.8	19667.8	21603.7	13870.1	16371.1	+	26986.9	28609.9	41796.6	44113.3	20267.2	30582
203	10 2 0 0 0	sp|Q9BTV4|TMM43_HUMAN	4	+	14346.7	12178.7	13593.1	13435.3	8300.59	9161.27	+	47521.8	32509.8	38283.4	40929.7	32430.6	32851.3
204	10 2 0 0 0	sp|Q9BVX2|T106C_HUMAN	186	+	42053.8	41297.3	36457.6	41491.2	33511.3	34198.9	+	289700	214597	211762	240722	226367	173555
205	10 2 0 0 0	sp|Q9BXR5|TLR10_HUMAN	189	+	9427.99	9823.03	9150.32	9259.89	7883.37	9758.66	+	157828	176025	181513	189761	145708	156150
206	10 2 0 0 0	sp|Q9BXR5|TLR10_HUMAN	278	+	33963	34403.2	32547	31031.4	27970.3	31203.3	+	29246.1	19951.8	19860.5	16673	18307.3	14083.1
207	10 2 0 0 0	sp|Q9GZT5|WN10A_HUMAN	106	+	34758.8	30679.7	33194.4	22826.9	35805.1	34053	+	43948.3	39383	42007.6	45536	49352.7	52301.7
208	10 2 0 0 0	sp|Q9GZY6|NTAL_HUMAN	97	+	11636.9	11498.8	14381.1	13642.3	12780.2	14197.2	+	126169	116918	128474	139230	125649	122121
209	10 2 0 0 0	sp|Q9HDC9|APMAP_HUMAN	160	+	31687.5	36029.5	35602	31567.1	32979.4	35532.7	+	117311	113469	117577	120231	111270	112698
210	10 2 0 0 0	sp|Q9NPF0|CD320_HUMAN	126	+	945.303	1056.47	904.838	1053.85	958.349	977.318	+	25292.8	26793.4	29719.8	29022.5	29606.3	33228.4
211	10 2 0 0 0	sp|Q9NR96|TLR9_HUMAN	210	+	30626	34853	31821	30132.1	29265.2	31617	+	124810	120716	118346	119936	122748	117938
212	10 2 0 0 0	sp|Q9NR96|TLR9_HUMAN	242	+	19630.4	21070.5	21952.7	22107.2	21068.7	23082	+	78083.1	78737.2	77980.9	83595.1	85651.3	83569.3
213	10 2 0 0 0	sp|Q9NR96|TLR9_HUMAN	64	+	11757.8	12142.3	12782.4	12716.2	11444.7	12402.9	+	42795.5	41636.2	40865.7	45621.6	41160.8	43498.6
214	10 2 0 0 0	sp|Q9NR96|TLR9_HUMAN	694	+	33729.6	37505	41339.2	38961.1	30020.7	35656.9	+	193511	191423	190714	197484	190705	198951
215	10 2 0 0 0	sp|Q9NR96|TLR9_HUMAN	731	+	88674.5	90954.9	93178.8	90178.6	90203.5	94718.7	+	337910	343035	347440	362631	295361	337488
216	10 2 0 0 0	sp|Q9NZ43|USE1_HUMAN	198	+	69406.9	64573.1	70079.9	75371.5	63027.5	62831.7	+	229228	208186	209885	233530	167579	178325
217	10 2 0 0 0	sp|Q9P0L0|VAPA_HUMAN	151	+	10733.6	7453.41	7966.74	9431.92	7039.9	7572.56	+	50600.8	33020.5	32350.9	35607.2	27360.8	24430.1
218	10 2 0 0 0	sp|Q9P258|RCC2_HUMAN	18	+	14332.5	14061.5	16670.6	16469.8	14637.6	14015.4	+	19040.7	16239.7	24836.6	20504.1	22566.5	20436.7
219	10 2 0 0 0	sp|Q9P2E5|CHPF2_HUMAN	121	+	3568.99	3510.84	4185.33	3775.66	4368.85	3554.24	+	38946.1	37553.3	37526.6	40457.5	40173.2	37480.9
220	10 2 0 0 0	sp|Q9UBV2|SE1L1_HUMAN	195	+	13263.2	13915.7	14204.2	13745.9	13428.3	14633.8	+	22520.7	20723.5	23470.2	24165.4	23106.6	20949
221	10 2 0 0 0	sp|Q9UBV2|SE1L1_HUMAN	217	+	6488.89	7165.12	17168.2	20835.4	5252.3	6980.3	+	56053	57920.7	95575.4	178034	52250.5	55599.1
222	10 2 0 0 0	sp|Q9UBV2|SE1L1_HUMAN	431	+	10041.2	11819.8	10810.9	11231.1	7483.33	9124.72	+	91751.4	89373.7	90878.1	111883	52137.8	63666.1
223	10 2 0 0 0	sp|Q9UBV2|SE1L1_HUMAN	608	+	25659.8	26225.4	25447.9	27073.1	24079.4	25393.5	+	207755	213264	202793	217781	191850	204058
224	10 2 0 0 0	sp|Q9UHN6|TMEM2_HUMAN	914	+	35522	39600.9	34992.7	32192.1	34118.7	38411	+	12029.8	13835.2	13676.8	10538.5	14628.4	13145
225	10 2 0 0 0	sp|Q9UHP7|CLC2D_HUMAN	147	+	20716.2	22789.1	23467.3	22680.5	20748.8	22963.1	+	55206.6	56161.7	52517	59186.3	54612.2	57283.4
226	10 2 0 0 0	sp|Q9UKY7|CDV3_HUMAN	142	+	11238.9	11486	11922.9	10964.1	11689.2	10809.9	+	30792.9	22192.7	21887.8	20301	23366	23934.8
227	10 2 0 0 0	sp|Q9UN71|PCDGG_HUMAN	543	+	20912.7	21105.7	21771	22413.3	18996.6	22474.4	+	47892.4	48098.8	45203.4	45844.5	44428.2	47346.2
228	10 2 0 0 0	sp|Q9Y4L1|HYOU1_HUMAN	515	+	71680.9	73752.5	72898	76720.3	66600.9	76796.6	+	645815	674555	685155	649058	513832	683735
229	10 2 0 0 0	sp|Q9Y4L1|HYOU1_HUMAN	869	+	99068.5	101952	79725.8	70780.4	59358.4	83824.3	+	134496	112402	113973	89566.9	109792	119673
230	10 2 0 0 0	sp|Q9Y4L1|HYOU1_HUMAN	922	+	10991.6	11351	9054.85	10367.1	4061.44	5506.08	+	57626.9	60089.2	46147	52652.9	19290.3	35068.6	+
231	10 2 0 0 0	sp|Q9Y639|NPTN_HUMAN	229	+	56758.2	52361.4	53975.3	48430.6	51636.5	53665.9	+	252903	244774	250821	255722	242450	238437
232	10 2 0 0 0	sp|Q9Y639|NPTN_HUMAN	382	+	1586.06	939.549	5595.49	7512.07	1088	945.831	+	23153.8	16716.7	68568.3	53380.2	25151.7	22974.8
233	10 2 0 0 0	sp|Q9Y6M7|S4A7_HUMAN	796	+	11607.4	10836.1	10713.5	10563.7	8269.52	10630.5	+	34586	39076.4	29093.8	26350.8	25146.6	31956.4
234	11 11 1 0 0	sp|P08195|4F2_HUMAN	424	+	0	0	379.996	566.068	1515.93	1543.19	+	0	6617.81	13732.7	23391.2	40839	43516.9
235	11 2 0 0 0	sp|A6H8Y1|BDP1_HUMAN	1013	+	1173.45	453.725	1337.15	452.657	0	1385.73	+	120345	120870	133866	109780	124499	160239
236	11 2 0 0 0	sp|O75396|SC22B_HUMAN	172	+	15805.7	14098.3	18653.4	20266.2	14561.4	17942.2	+	154520	123734	167063	178971	136811	162176
237	11 2 0 0 0	sp|P01871|IGHM_HUMAN	46	+	36808.1	39777.8	45054.7	38648	36816.4	47402.3	+	212908	230724	245300	237287	203954	255342
238	11 2 0 0 0	sp|P01892|1A02_HUMAN	110	+	1115.44	986.457	477.679	2394.08	626.26	1394.18	+	1998.04	1897.49	7083.41	7998.74	1796.56	2057.23
239	11 2 0 0 0	sp|P02786|TFR1_HUMAN	727	+	6274.84	6402.04	6105.78	6200.23	5747.03	5713.05	+	30515.3	28017.9	27295	27908.5	30528.4	26078.8
240	11 2 0 0 0	sp|P11279|LAMP1_HUMAN	322	+	7181.82	7374.36	5796.48	5074.42	5229.41	7362.89	+	30974.9	32084.8	31507.8	31915.9	26160.1	34442.3
241	11 2 0 0 0	sp|P11912|CD79A_HUMAN	112	+	4922.84	3739.08	5686.9	5607.86	5150.8	6441.56	+	14172.2	11393.6	16428.6	15494.6	14620	16263.2
242	11 2 0 0 0	sp|P36578|RL4_HUMAN	21	+	30733.4	35187.8	44170	34487.9	35337.8	54907.9	+	5292.15	6145.51	8884.15	6597.88	5498.9	15165.1
243	11 2 0 0 0	sp|P60468|SC61B_HUMAN	36	+	3250.46	2707.44	4888.6	3638.36	3684.48	5141.15	+	4729.42	3600.43	8293.09	6145.84	5927.69	9814.47
244	11 2 0 0 0	sp|Q15035|TRAM2_HUMAN	358	+	5341.38	5236.95	6376.85	6257.58	4053.58	7228.77	+	59640.3	66703	77665.8	83183.4	54420.2	101570
245	11 2 0 0 0	sp|Q15629|TRAM1_HUMAN	355	+	16870.8	14249.1	23939.1	24232.3	14066.8	21664.4	+	18394.5	16549.2	16330.7	19890.8	19545.6	26279.9
246	11 2 0 0 0	sp|Q5JTV8|TOIP1_HUMAN	303	+	38283.9	40529.3	42122.8	43809.8	43016.3	51978	+	101603	104576	108721	125255	119780	137420
247	11 2 0 0 0	sp|Q8N511|TM199_HUMAN	121	+	5604.97	5559.07	6476.65	5724.95	6197.48	8015.24	+	32021.5	31953.9	32844.4	30000.5	30742.5	37570
248	11 2 0 0 0	sp|Q8N766|EMC1_HUMAN	913	+	6324.79	4537.65	4625.29	4681.64	4109.49	4767.68	+	37745.2	33548.7	32174.4	32603.7	29981.6	29523.2
249	11 2 0 0 0	sp|Q96CS3|FAF2_HUMAN	284	+	1698.47	1904.25	2586.05	2545.96	2078.17	3479.63	+	5559.64	4125.8	5217.31	4546.31	2475.67	6445.71
250	11 2 0 0 0	sp|Q96GC9|VMP1_HUMAN	23	+	31931.9	26349.8	38957.3	51790.3	21391.8	25859.7	+	94688	74854.9	139292	182531	66948.7	92315.7
251	11 2 0 0 0	sp|Q9BTV4|TMM43_HUMAN	4	+	6272.58	5955.74	6624.89	6647.68	3315.76	5884.23	+	25949.1	20878.3	21631.2	25407	18220.1	23146.7
252	11 2 0 0 0	sp|Q9NZ43|USE1_HUMAN	198	+	33769.4	36624	43648.2	49045.8	32285.1	42143	+	107167	99165.9	140513	169012	113015	129149
253	11 2 0 0 0	sp|Q9UBV2|SE1L1_HUMAN	608	+	3383.97	2839.01	3328.54	3414.43	3267.78	2562.45	+	6988.89	6310.16	6758.19	7932.69	6872.55	6298.18
254	11 2 0 0 0	sp|Q9Y385|UB2J1_HUMAN	247	+	2549.5	2303.35	2791.26	2761	3289.24	3254.55	+	2939.17	2601.97	3431.14	3184.38	2996.94	4771.68
255	11 2 0 0 0	sp|Q9Y639|NPTN_HUMAN	382	+	3172.42	2768.76	9757.71	8983.94	2109.6	4273.15	+	2893.03	3011.42	13807	12981.2	2124.28	4867.36
256	12 2 0 0 0	sp|A6H8Y1|BDP1_HUMAN	1013	+	4324.48	4668.69	4914.36	4631.92	4509.73	5238.18	+	20593.2	21383	27119.9	20469.9	21089.9	33143.1
257	12 2 0 0 0	sp|O95721|SNP29_HUMAN	135	+	21607.5	20840.4	28294.1	27697	27577.6	32160.6	+	50408.2	48757.3	65152.6	67410.2	64969.8	77382.4
258	12 2 0 0 0	sp|P01871|IGHM_HUMAN	46	+	11247.2	14203.8	12982.7	10892.3	10685.9	13467.2	+	35917.6	35233.3	37903.3	30038.1	32839.2	33214
259	12 2 0 0 0	sp|P14854|CX6B1_HUMAN	25	+	15183.7	15886.8	19982.9	19398.7	14729.3	16266.3	+	90554.9	54390.6	72490.2	81563.3	45651	58446.1
260	12 2 0 0 0	sp|P17066|HSP76_HUMAN	37	+	39208.5	39943	43070.6	35666.3	40613.7	45219.4	+	14918	12986.1	17944	16892.3	15074.2	22716.8
261	12 2 0 0 0	sp|P36578|RL4_HUMAN	21	+	50315.5	54724.6	73058.6	60781.3	57740.8	94473.4	+	139080	121641	196485	153524	136913	285682
262	12 2 0 0 0	sp|P42166|LAP2A_HUMAN	24	+	29702.8	32535.7	50818.2	48247.4	45424.5	50363	+	12502.9	10449.8	10470	13981.5	10002.1	9756.36
263	12 2 0 0 0	sp|P55081|MFAP1_HUMAN	370	+	10864.4	9934.35	11139.4	12126.1	10342.8	8957.01	+	144350	117922	168760	194873	133869	185321
264	12 2 0 0 0	sp|Q14684|RRP1B_HUMAN	691	+	41077.2	41957.3	47861.3	43255.1	42457	59510	+	77737	73322.5	103781	79375.9	104117	155507
265	12 2 0 0 0	sp|Q15004|PAF15_HUMAN	34	+	3275.93	2680.46	2668.97	2552.85	2226.2	2789.02	+	136269	110809	262352	222085	206856	328358
266	12 2 0 0 0	sp|Q15035|TRAM2_HUMAN	358	+	1238.77	705.551	1066.16	819.986	1014.39	1168.14	+	8980.6	7028.17	7622.4	8977.45	6488.32	8570.22
267	12 2 0 0 0	sp|Q15629|TRAM1_HUMAN	355	+	3536.15	3975.24	4449.03	4949.02	4258.52	5678.02	+	13625.1	14271.8	15093.2	18106.3	12753.9	18408.2
268	12 2 0 0 0	sp|Q16555|DPYL2_HUMAN	567	+	17293.1	21078.1	19642.2	20113.7	18099.4	20331.9	+	81019.9	92094.3	109436	118782	100972	114260
269	12 2 0 0 0	sp|Q53QZ3|RHG15_HUMAN	15	+	7167.56	7992.02	9983.2	9277.71	7555.35	12185.2	+	36516.4	37255.2	41592.6	43404.7	40460	49120.7
270	12 2 0 0 0	sp|Q6Y2X3|DJC14_HUMAN	48	+	2600.18	2285.33	3038.95	2826.94	2979.17	4431.68	+	30943.1	29479.3	33605.7	33691	31561.9	45266.4
271	12 2 0 0 0	sp|Q8IUI4|S29P2_HUMAN	50	+	3389.54	2933.53	3147.33	2785.63	3317.97	3152.7	+	20385.1	17232.8	20007.6	20151.5	19210.7	17240
272	12 2 0 0 0	sp|Q8N511|TM199_HUMAN	121	+	4161.13	5038.14	4645.64	4065.45	2328.97	4751.58	+	5814.05	8215.45	9828.56	6669.33	7743.15	19039.5
273	12 2 0 0 0	sp|Q96GC9|VMP1_HUMAN	23	+	2522.66	2437.52	2206.24	4500.84	2591.82	2265.13	+	21322.8	20541.4	23900.8	43608	18857.3	19036.4
274	12 2 0 0 0	sp|Q96N06|SPT33_HUMAN	95	+	1817.76	1368.68	1708.54	1380.59	894.703	1501.68	+	17233.5	16206.5	16478.2	16972.6	17540.5	16266.1
275	12 2 0 0 0	sp|Q9BSC4|NOL10_HUMAN	628	+	7253.53	7311.72	9936.67	7840.81	10085.5	13780.7	+	22924.3	20776.5	42142.2	29449.1	47026	81291.8
276	12 2 0 0 0	sp|Q9BVJ6|UT14A_HUMAN	135	+	3400.48	3315.34	3483.83	3355.02	3311.35	3303.45	+	9881	10456.9	9425.25	12303.8	9903.1	12003
277	12 2 0 0 0	sp|Q9NV06|DCA13_HUMAN	46	+	13318.5	14119.1	13093.6	16412.1	12203.5	14535.6	+	34323.5	28935.4	27723.1	33660.5	28948.5	30100
278	12 2 0 0 0	sp|Q9NVN8|GNL3L_HUMAN	476	+	26149.3	26906.2	28395.9	29212.6	30103.3	31865.2	+	23731.8	19304.7	18222.8	25091.5	22449.5	24008.2
279	12 2 0 0 0	sp|Q9NZ43|USE1_HUMAN	198	+	9338.64	9613.32	14223.7	14706.8	11484.9	14763.6	+	46425.6	44174.4	83861.9	89924	62017.5	100801
280	12 2 0 0 0	sp|Q9P021|CRIPT_HUMAN	25	+	9438	11028.2	11798.4	9076.79	10802.9	13626.9	+	20669.5	21908.5	23731.1	17683.2	21129.8	22112.9
281	12 2 0 0 0	sp|Q9P258|RCC2_HUMAN	18	+	23261.4	22637.9	31891.5	31995.8	26695.7	29673.6	+	125218	114326	127610	131959	128259	143709
282	12 2 0 0 0	sp|Q9UKY7|CDV3_HUMAN	142	+	21017.6	20533.6	22710.7	22047.7	20557.8	23444	+	87416.9	82578.5	105519	101117	107061	120785
283	12 2 0 0 0	sp|Q9Y314|NOSIP_HUMAN	7	+	5491.34	5423.03	5938.31	5771.08	4761.81	5285.46	+	23390.6	24488.9	24099	22580.7	13238.5	30708.9
284	2 2 0 0 0	sp|O14656|TOR1A_HUMAN	158	+	3336.41	3366.93	2959.03	3785.36	3251.23	3743.08	+	2541.73	2510.11	2233.46	2754.47	1877.12	2451.1
285	2 2 0 0 0	sp|P01871|IGHM_HUMAN	46	+	17165.5	16520.6	17407.6	17527.5	19791.1	18346.2	+	428790	379708	411372	393435	438923	420247
286	2 2 0 0 0	sp|P08575|PTPRC_HUMAN	380	+	26104.7	24414.7	25426.8	24166.7	27884.3	26389.6	+	75772.5	64635.1	70359.4	64296.3	82621.4	77668.1
287	2 2 0 0 0	sp|P11279|LAMP1_HUMAN	322	+	58553.7	56556.1	56268.2	59297.9	61739.7	56343	+	218843	202771	204354	220329	216567	206814
288	2 2 0 0 0	sp|P20701|ITAL_HUMAN	89	+	53759	49991.6	53185.3	56115.4	55447.6	50826.3	+	276165	257035	276546	306997	299501	281294
289	2 2 0 0 0	sp|P35613|BASI_HUMAN	302	+	19202.8	15613.8	16265.4	12263.6	14042.1	12541.9	+	86024.1	61617.2	66596.8	44786.7	57678.8	51859.9
290	2 2 0 0 0	sp|Q13510|ASAH1_HUMAN	259	+	35450.6	30719	31412.8	33721.4	36932.1	33501.7	+	339203	302460	311926	325961	342442	319399
291	2 2 0 0 0	sp|Q32P28|P3H1_HUMAN	467	+	2408.07	2541.44	2480	3301.07	2828.98	2628.3	+	11965.7	9217.37	10715.1	12451.8	13574.1	10570
292	2 2 0 0 0	sp|Q5GLZ8|HERC4_HUMAN	394	+	27571.3	18957.3	15775.3	31812.5	19984	19598.3	+	75183	58145	49743.5	99544.5	61341.8	59104.8
293	2 2 0 0 0	sp|Q6P179|ERAP2_HUMAN	219	+	9057.92	8196	8375.76	9481.29	9688.33	8544.09	+	68842.1	58830.4	62102.7	63540.5	66142.5	60403.6
294	2 2 0 0 0	sp|Q8N766|EMC1_HUMAN	913	+	15886.6	14970.8	16161.7	14319.2	14368.7	14488.9	+	56373.7	53574.5	57539.1	50357.2	56281.7	49440.9
295	2 2 0 0 0	sp|Q8TEM1|PO210_HUMAN	1441	+	10072.8	6552.33	6259.34	7583.61	7337.95	6581.59	+	55030.4	36663.1	36281.5	45477.1	34851.6	37996.3
296	2 2 0 0 0	sp|Q96KA5|CLP1L_HUMAN	91	+	8309.28	7735.64	7626.51	8300.09	8576.22	7547.6	+	27119	21326.4	22946.3	20510.4	23911.3	22551
297	2 2 0 0 0	sp|Q9UBV2|SE1L1_HUMAN	608	+	6341.1	6278.53	6973.29	7129.15	6270.11	6652.28	+	99349.3	91822.6	93749.7	104263	96740.4	89884.9
298	2 2 0 0 0	sp|Q9Y4L1|HYOU1_HUMAN	869	+	117407	97870.5	97800	78162.4	96837.9	93925.8	+	1.16604e+06	933855	982321	777662	1.00867e+06	996701
299	2 2 0 0 0	sp|Q9Y639|NPTN_HUMAN	229	+	18151.4	17869.7	17760.7	17479.7	18325.2	17186.7	+	61386.3	57098.7	54525.9	57437.8	58417.5	55611
300	2 2 0 0 1	sp|P04440|DPB1_HUMAN	48	+	105981	110225	122520	127304	89560.5	94507.6	+	91547.2	86884.7	109991	119844	55491.8	62910.8
301	2 3 0 0 0	sp|P08575|PTPRC_HUMAN	380	+	61413.9	57949.4	58065.7	56737.4	63926.5	60064.3	+	321493	284983	286765	285465	329058	303645
302	2 3 0 0 1	sp|P13473|LAMP2_HUMAN	58	+	8864.92	8128.82	7448.02	7586.57	5369.07	4929.56	+	47678.8	33983.6	30677.2	27547.3	20793.3	16427.2
303	2 3 0 0 1	sp|Q9NY27|PP4R2_HUMAN	114	+	21669.5	19644.3	18273.8	13181.6	11034.4	11354.5	+	111961	88587.6	95509.8	56798.6	41413	38509.1	+
304	2 4 0 0 0	sp|P08575|PTPRC_HUMAN	380	+	33646.1	30522.8	30721.7	28900.6	32007.9	31279.4	+	195668	177668	176219	172343	199845	182462
305	2 4 0 0 0	sp|Q9NY27|PP4R2_HUMAN	114	+	7609.85	9071.04	7853.81	7983.61	9929.05	11460.8	+	13797.5	13602.8	15588	13789.2	17291.7	20429.2
306	2 4 0 0 1	sp|P11279|LAMP1_HUMAN	249	+	3813.09	3923.34	3355.81	3406	2957.08	2364.81	+	25651.3	23247.9	22352.3	22095.3	16366.3	15840.6
307	2 4 0 0 1	sp|P13473|LAMP2_HUMAN	58	+	5356.6	5219.54	4871.35	4894.58	3984.04	3696.41	+	39439.2	31523.9	29472.6	27400.1	19669.6	15576.1
308	2 4 0 0 1	sp|Q9NY27|PP4R2_HUMAN	114	+	47150.8	49172.7	41807.8	33695.4	31768	34158.1	+	54752.8	50007.2	47292.6	30828.6	27534.8	29961.7
309	3 2 0 0 0	sp|O00584|RNT2_HUMAN	76	+	8087.5	7755.41	7477.66	7574.27	4613.38	4712.99	+	6333.93	5503.41	5173.9	5083.47	1803.31	3847.85	+
310	3 2 0 0 0	sp|O75629|CREG1_HUMAN	160	+	19140.9	16229.9	15748.2	17909.3	14911.5	15506.8	+	50492	36708.1	37480.4	42593.3	37998.7	38078.4
311	3 2 0 0 0	sp|P01871|IGHM_HUMAN	46	+	32690.4	29735.7	29802.5	28451.8	32295.1	32315	+	739495	676421	739575	732518	820441	755623
312	3 2 0 0 0	sp|P02786|TFR1_HUMAN	727	+	13554.2	13425.2	15044.2	14226	16065.3	13913.5	+	126940	121046	133235	125804	138532	135162
313	3 2 0 0 0	sp|P07339|CATD_HUMAN	263	+	4029	3850.86	3952.8	4560.4	3566.24	3568.46	+	11929.4	11475	12128.2	13394.7	11797.3	11262.1
314	3 2 0 0 0	sp|P08236|BGLR_HUMAN	631	+	4406.54	2936.11	2495.83	3360.32	2341.02	3528.85	+	16130.1	22351.1	22488.2	25322.4	24091	24096.9
315	3 2 0 0 0	sp|P08575|PTPRC_HUMAN	380	+	33496.8	28364.8	31217.2	30994.2	33649.6	33783.9	+	55057.3	47090.7	48102.8	51386.8	57659.4	57020.8
316	3 2 0 0 0	sp|P11279|LAMP1_HUMAN	322	+	48594.4	47355.4	46478.4	50590	49542.1	46029.4	+	236579	225335	216144	234616	238057	225403
317	3 2 0 0 0	sp|P20701|ITAL_HUMAN	89	+	6338.42	5170.96	6243.87	6180.5	5945.5	6285.7	+	115923	103964	110454	120970	116571	110162
318	3 2 0 0 0	sp|P35613|BASI_HUMAN	268	+	9040.37	9408.53	9596.04	9424.41	9836.74	9696.09	+	81173.6	76062.1	77670	80277.8	83663.6	76777.1
319	3 2 0 0 0	sp|Q13510|ASAH1_HUMAN	259	+	15617.5	14371.8	15207.9	16578.7	16264.6	14845.2	+	458218	413643	426318	431292	446846	407075
320	3 2 0 0 0	sp|Q32P28|P3H1_HUMAN	467	+	2770.05	3191.81	3380.73	2750.52	2661.26	2947.69	+	22678.6	21102.2	23502.8	22215	24155.5	23305.7
321	3 2 0 0 0	sp|Q5GLZ8|HERC4_HUMAN	394	+	19658.3	15924.5	13801.5	26130.4	14727.1	15847.7	+	57724	44453.9	39955	84289.1	50405.7	53805.8
322	3 2 0 0 0	sp|Q8N766|EMC1_HUMAN	913	+	9086.13	8702.54	8669.9	9331.24	9371.95	9153.7	+	55840.4	54085.8	53293.1	51554.1	56981.3	54189.8
323	3 2 0 0 0	sp|Q8TCJ2|STT3B_HUMAN	641	+	36278.3	34172	36315.5	39219.7	40044.5	35549.1	+	351701	334915	342391	384198	376636	348461
324	3 2 0 0 0	sp|Q8TEM1|PO210_HUMAN	1441	+	7048.61	5074	4838.93	6242.6	5865.79	4932.84	+	49388	35351.4	32998.8	41106.7	34122.3	31003.5
325	3 2 0 0 0	sp|Q96KA5|CLP1L_HUMAN	91	+	20722.9	18634.5	19949.5	20752.5	20080.2	18771.1	+	16916.2	15067.5	17443.7	17019.3	18045	18681.7
326	3 2 0 0 0	sp|Q9UBV2|SE1L1_HUMAN	608	+	4993.24	5140.1	4309.6	5830.96	4188.7	4819.86	+	32379.8	29023.5	31654.1	33148.6	32277.3	30656.8
327	3 2 0 0 0	sp|Q9Y4L1|HYOU1_HUMAN	869	+	49597.6	41409.9	41630.6	33080.6	41517.9	40812.1	+	1.32355e+06	1.05616e+06	1.10751e+06	884950	1.13946e+06	1.13901e+06
328	3 2 0 0 0	sp|Q9Y4L1|HYOU1_HUMAN	931	+	203779	132436	122662	161129	128632	139314	+	518030	321820	297703	405573	326393	356801
329	3 2 0 0 0	sp|Q9Y639|NPTN_HUMAN	229	+	14264.3	13092.5	14037.8	14432.5	14940.9	13499.6	+	15455	14365.8	15442.1	14746	16410.2	15408.1
330	3 2 0 0 1	sp|O96009|NAPSA_HUMAN	133	+	40276.9	39483	36877.7	35209	26823	29462.9	+	103935	96415.8	91812.1	91332	71413.7	65946
331	3 2 0 0 1	sp|P01871|IGHM_HUMAN	46	+	86137.2	86252.3	74202.6	70950.6	58253.2	61647.3	+	271489	233915	237624	207671	158631	149285
332	3 2 0 0 1	sp|P04440|DPB1_HUMAN	48	+	86584.9	86730	181194	237977	67078.8	78229.7	+	289800	267207	307765	298707	160800	206304
333	3 2 0 0 1	sp|P20036|DPA1_HUMAN	109	+	26332.9	26837.2	28987.8	33683.2	24207.5	27327	+	6806.1	6445.36	10612.7	14297.3	5616.83	6456.95
334	3 3 0 0 0	sp|P01871|IGHM_HUMAN	46	+	16555.2	18950.2	21182.4	22888.6	30016.7	33281.3	+	92244.6	114319	135764	167567	247114	252875
335	3 3 0 0 0	sp|P08575|PTPRC_HUMAN	380	+	70499.5	61400.8	66548.3	61425.2	72579.4	65464.7	+	546044	483211	497668	487198	554548	520903
336	3 3 0 0 0	sp|P13473|LAMP2_HUMAN	58	+	1331.57	2825.68	5591.19	8131.04	12146	11569.8	+	0	5141.26	15274.8	23393.5	40130.1	35650.9
337	3 3 0 0 0	sp|Q8IV08|PLD3_HUMAN	387	+	5591.58	5987.89	6462.27	6995.49	7008.83	7030.43	+	14514.1	17575.5	29931.1	50516.8	30864.4	38159.6
338	3 3 0 0 1	sp|P01871|IGHM_HUMAN	46	+	61630.7	59861.4	55102.3	51842.8	45397.3	42677.6	+	615542	546275	531538	458617	371619	326032
339	3 3 0 0 1	sp|P11279|LAMP1_HUMAN	249	+	14409.1	14643.8	13842.9	14498.6	10939	14187.8	+	10054.3	8862.26	8878.48	8575.42	6354.09	6718.45
340	3 3 0 0 1	sp|P13473|LAMP2_HUMAN	58	+	29050.4	26275.4	24898.3	24391.4	21019.3	20301.8	+	99888.8	89136.4	71545.6	68281.6	44128.8	42742.6
341	3 3 0 0 1	sp|Q9NY27|PP4R2_HUMAN	114	+	14179.7	12294.8	11488	8290.57	7751.01	7264.25	+	37298.9	29977.1	29874.4	18775.5	14002.8	12256.7	+
342	3 3 0 0 1	sp|Q9Y4L1|HYOU1_HUMAN	922	+	11126.3	9001.12	7339.87	7859.66	2834.7	4692.85	+	47037.8	39434.4	35142.9	38673.9	20474.9	22970.7
343	3 4 0 0 0	sp|O00754|MA2B1_HUMAN	766	+	26161.8	28166	28684.4	29344.1	33950.3	36612.4	+	1858.58	2938.46	6456.21	9133.18	13381.5	14072.4
344	3 4 0 0 0	sp|P01871|IGHM_HUMAN	46	+	29825	38592.5	45135.6	57412.7	75424.3	83078.8	+	64566.3	125368	194383	264422	457697	482510
345	3 4 0 0 0	sp|P04440|DPB1_HUMAN	48	+	413.686	582.879	1427.41	1593.38	2685.53	2028.79	+	0	4530.57	10000.5	16746.1	20599.5	26452.5
346	3 4 0 0 0	sp|P08575|PTPRC_HUMAN	380	+	227206	222104	219069	222810	237244	234157	+	989478	904349	915577	903851	1.0261e+06	983218
347	3 4 0 0 0	sp|P10253|LYAG_HUMAN	390	+	41247.5	49274.3	53212.1	45988.8	54836.2	55616.6	+	38425.6	37387.9	37940.5	37768.4	32203.8	35995.3
348	3 4 0 0 0	sp|P11279|LAMP1_HUMAN	249	+	835.346	1003.93	2722.55	4870.22	8059.69	8408.61	+	0	2821.01	7705.61	12963.8	20374.6	23134.1
349	3 4 0 0 0	sp|P13473|LAMP2_HUMAN	275	+	5749.99	4592.96	4609.36	4416.87	4617.41	3639.77	+	171798	137200	141119	141140	148518	126085
350	3 4 0 0 0	sp|P13473|LAMP2_HUMAN	356	+	2808.96	2588.59	3856.62	4055.06	4723.64	4845.15	+	47117.2	50532.9	56177.6	73493.7	85384	81078.9
351	3 4 0 0 0	sp|P13473|LAMP2_HUMAN	58	+	97495.2	120578	138052	148816	152649	185554	+	14512.3	53824.4	109063	165148	218274	244400
352	3 4 0 0 0	sp|P13762|DRB4_HUMAN	48	+	21757.4	24961.5	23491.6	22195.1	25989.4	30591.9	+	0	0	3126.14	4122.11	5311.06	4978.69
353	3 4 0 0 0	sp|Q8IV08|PLD3_HUMAN	387	+	29886.4	34120.8	33926	42053.5	41078.6	43966.9	+	26324.5	32346.6	57546.9	90626.9	60511.2	70774.2
354	3 4 0 0 0	sp|Q92673|SORL_HUMAN	1706	+	41614.2	49289.8	45176.8	41978.1	52012.6	59618.2	+	7735.07	16632.5	24804	40149.3	40398	56108.7
355	3 4 0 0 0	sp|Q969V3|NCLN_HUMAN	428	+	12989.2	14428.3	15277.7	13892.6	15051.5	15058.1	+	54548.3	54964.9	56170.6	51035.9	61624	60298.7
356	3 4 0 0 0	sp|Q9HD45|TM9S3_HUMAN	174	+	7221.69	6217.92	7011.96	7215.77	7453.21	5673.52	+	47575.1	41179.3	42587.9	42888.4	52604.8	42977.5
357	3 4 0 0 0	sp|Q9NY27|PP4R2_HUMAN	114	+	6326.4	8303.57	6506.53	6522.43	9823.93	11641.1	+	4109.77	5529.88	5067.01	5600.82	9952.38	13473.3
358	3 4 0 0 1	sp|O00754|MA2B1_HUMAN	766	+	18329.1	14926.5	14304.8	12308.7	12406.2	10922.4	+	48735.5	41153.9	35967.1	32637.7	23279.5	23179
359	3 4 0 0 1	sp|O95427|PIGN_HUMAN	192	+	3462.54	3044.46	3052.78	2490.11	2920.21	2725.07	+	6942.51	6326.45	6458.85	4407.91	4726.19	4354.95
360	3 4 0 0 1	sp|P01861|IGHG4_HUMAN	177	+	2329.04	1875.28	1544.11	2096.04	2283.7	1705.46	+	24286.9	24009.2	28075.6	28942.7	18570.4	25501.7
361	3 4 0 0 1	sp|P01871|IGHM_HUMAN	209	+	6621.2	6658.63	6075.55	5884.57	5586.98	5754.22	+	24485.3	22631	22232.2	21171.8	14164.2	14118.3
362	3 4 0 0 1	sp|P01871|IGHM_HUMAN	46	+	328082	344275	323385	297788	283360	300274	+	656220	603152	602097	549025	484001	445614
363	3 4 0 0 1	sp|P01892|1A02_HUMAN	110	+	17368.4	17562.6	19517.1	26627.4	13825.2	15415.8	+	83174.6	85539	129037	224781	49746.5	53473.1
364	3 4 0 0 1	sp|P04233|HG2A_HUMAN	136	+	30866.3	32310.4	30669.9	28474.6	17649.4	22996.2	+	22032.4	20750.1	20658.4	17941.7	15151.9	17788.6
365	3 4 0 0 1	sp|P04440|DPB1_HUMAN	48	+	45490.2	48160	67362.8	79158.8	35109.1	42766.6	+	36148.4	30357.3	28073.3	23241.4	16136.1	17326.6
366	3 4 0 0 1	sp|P06280|AGAL_HUMAN	139	+	4978.51	3227.76	3142.02	2896.35	2581.82	2494.11	+	41061.4	29737.6	25708.7	27072.7	14804.8	18186.9	+
367	3 4 0 0 1	sp|P08575|PTPRC_HUMAN	380	+	5588.32	4438.94	4123.16	4328.79	3133.84	2408.41	+	13658.5	10173.7	9955.96	7362.61	6585.99	5180.38
368	3 4 0 0 1	sp|P10321|1C07_HUMAN	110	+	18982.9	19469.1	23485.2	28621.3	14752.6	19415.1	+	32344.3	32592.2	26860.8	60093.2	26194	19451.4
369	3 4 0 0 1	sp|P11279|LAMP1_HUMAN	249	+	28806.2	27787.7	24636.5	25011.1	19891.5	20676.8	+	245470	215748	192942	180256	145432	142034
370	3 4 0 0 1	sp|P13473|LAMP2_HUMAN	58	+	130182	130353	128057	130464	83700.9	89831.4	+	251437	251808	251054	192146	172836	144731
371	3 4 0 0 1	sp|P13762|DRB4_HUMAN	48	+	48853	48510	44054.4	42981	31770.4	37073.4	+	46387.3	42206.2	41803.5	35651	27059.1	21441.1
372	3 4 0 0 1	sp|P20036|DPA1_HUMAN	109	+	12552.1	9927.4	7646.87	14586.6	7880.44	6895.24	+	36073.5	36130.9	43222.6	63823.1	22987.1	27354.1
373	3 4 0 0 1	sp|P48960|CD97_HUMAN	371	+	2956.66	2397.94	2011.66	2678.18	2282.15	1563.84	+	6817.36	6729.98	6005.73	5620.31	4258.06	3153.24
374	3 4 0 0 1	sp|Q8IV08|PLD3_HUMAN	387	+	25787.6	26053.7	22322.5	24910.6	18074	19266.1	+	43104.6	34532.3	27265	36064.6	17651.6	18476.5	+
375	3 4 0 0 1	sp|Q92673|SORL_HUMAN	1706	+	69007.4	71115.2	60823.2	51922.7	60202.2	61728	+	41350.1	34995.2	29539.3	28270.7	19183	16582.4
376	3 4 0 0 1	sp|Q96KA5|CLP1L_HUMAN	91	+	57811.4	60039.4	59472.4	52219.1	66460.9	66106.7	+	13250.7	14054.5	13481.3	13897.3	16031.5	13515.1
377	3 4 0 0 1	sp|Q9HDC9|APMAP_HUMAN	160	+	28740.2	31101.6	31000.5	28320.8	28069.5	30350.6	+	37853.7	40888.5	37729.7	35960.1	40619.5	33655.5
378	3 4 0 0 1	sp|Q9NY27|PP4R2_HUMAN	114	+	6844.39	7509.1	6224.94	5776.42	4945.19	5643.44	+	46382.2	38864.2	36413.3	25383.1	15495.9	11926.3	+
379	3 4 0 0 1	sp|Q9Y4L1|HYOU1_HUMAN	922	+	9691.17	8993.1	7008.43	7319.49	4024.13	4936.95	+	7755.09	5509.06	5141.03	7324.81	5950.79	5188.67
380	3 4 0 0 1	sp|Q9Y4L1|HYOU1_HUMAN	931	+	30882.6	31072.2	31849.7	41210	30312.8	29376	+	13829.5	10254.1	9001.74	10898.5	10600.9	9121.22
381	3 4 1 0 0	sp|P08575|PTPRC_HUMAN	380	+	1444.22	1363.87	1545.89	1470.87	2115.97	1509.15	+	30327.2	28291	28359.2	27230.4	31120.9	28912.5
382	3 4 1 0 0	sp|Q9HD45|TM9S3_HUMAN	174	+	2252.37	2237.92	2562.52	2419.37	2789.19	2322.11	+	20922.7	18577.1	18451.1	21009.4	20293	18954.9
383	3 4 1 0 0	sp|Q9NY27|PP4R2_HUMAN	114	+	735.262	939.631	1676.31	1539.99	2376.82	2963.26	+	22741.9	35589.5	42324.1	45030.1	81847	102977
384	3 4 1 0 1	sp|Q9NY27|PP4R2_HUMAN	114	+	5544.35	4541.14	5101.7	2631.14	2810.17	2153.3	+	88085.6	77450.4	75273.5	53312.6	39340.8	41274.3
385	3 4 1 0 2	sp|O14672|ADA10_HUMAN	439	+	24486.3	26041.1	24951.4	21175	25089.7	27835	+	112499	110432	96885.9	79786.2	60440.3	81672.1
386	3 4 1 0 2	sp|O60449|LY75_HUMAN	1103	+	2795.51	2406.73	3398.11	4340.01	4339.95	5410.12	+	21257.1	22533.9	22066.1	21442.8	17174.4	22062.7
387	3 4 1 0 2	sp|O75477|ERLN1_HUMAN	106	+	44776.7	36909.3	17168.1	26825.7	9874.49	16615	+	259230	190523	78806	125359	39959.8	73358.9	+
388	3 4 1 0 2	sp|O75882|ATRN_HUMAN	416	+	4054.43	3817.51	4120.56	4031.13	4378.19	4490.45	+	36543.7	36798.4	24147.8	30435.2	18873.7	28609
389	3 4 1 0 2	sp|P01871|IGHM_HUMAN	46	+	11043.5	12274.8	8472.88	8411.09	5883.11	7855.6	+	31846.4	32601.9	22526.6	22519.4	13861.4	16277.3
390	3 4 1 0 2	sp|P04440|DPB1_HUMAN	127	+	12422.9	12450.8	15390.4	14245.6	11217.1	12482.1	+	19852.5	20327	21647	20803.2	20095.2	21562
391	3 4 1 0 2	sp|P11117|PPAL_HUMAN	167	+	21838.3	24467	26647.8	25424	21861.4	25130	+	24712.8	27300.3	27609	24896.3	21125.2	25578.3
392	3 4 1 0 2	sp|P26010|ITB7_HUMAN	531	+	48021.1	42247.5	52135.3	60597.3	29777.2	47617	+	51842.1	40929.1	47948.9	57440.9	22372	40726.3
393	3 4 1 0 2	sp|P26010|ITB7_HUMAN	68	+	16252.3	18224.1	17999.4	19421.7	16746	17565.8	+	58310	59654.7	54328.7	56462.7	35830.1	45819.1
394	3 4 1 0 2	sp|P35613|BASI_HUMAN	268	+	50021.7	54679.5	55120.1	50294.4	45624.3	50529.5	+	20219.3	19785.5	18966.4	20349.3	15267.3	15702
395	3 4 1 0 2	sp|P53634|CATC_HUMAN	53	+	35557.5	39862.6	37420.8	36227.6	34230.8	34261.4	+	98704.9	106501	92744.1	97455.8	73794.6	89258.1
396	3 4 1 0 2	sp|Q14264|ENR1_HUMAN	105	+	57842.9	59603.8	57772.3	58923.1	49984.4	54355.5	+	34026.6	36713	28105.6	33893.8	22647	26958.9
397	3 4 1 0 2	sp|Q32P28|P3H1_HUMAN	467	+	12588.2	14453.4	11954.5	13301.9	11048	13376.8	+	13026.4	15938.6	14930.6	15850.4	13180.9	15027.8
398	3 4 1 0 2	sp|Q3T906|GNPTA_HUMAN	114	+	8281.65	9046.45	6661.66	6652.59	5653.75	7832.39	+	18963.3	17733	11960.4	12960	4901.25	9882.91	+
399	3 4 1 0 2	sp|Q4G148|GXLT1_HUMAN	387	+	24657.9	26359.2	24487.5	25764.8	20136	23584.6	+	16592.3	16155	11192.8	13233.8	5147.09	11193.9	+
400	3 4 1 0 2	sp|Q5NDL2|EOGT_HUMAN	354	+	125598	142930	136239	130662	161694	162156	+	126710	131897	85499.4	112211	58822	85762.7
401	3 4 1 0 2	sp|Q6P4Q7|CNNM4_HUMAN	55	+	11010.3	12611.1	11401.5	12920.8	10116	12906	+	9357.64	10074.9	11338.2	12693.7	8340.06	12963.4
402	3 4 1 0 2	sp|Q8N697|S15A4_HUMAN	140	+	37977.7	41485.5	40710.1	40663.9	38046.4	40577	+	18874.7	19438.6	20347.3	18821.7	17998.9	19695.8
403	3 4 1 0 2	sp|Q8TCJ2|STT3B_HUMAN	641	+	244282	263619	270429	292848	229119	264062	+	268247	291334	285566	299661	237479	284041
404	3 4 1 0 2	sp|Q92673|SORL_HUMAN	1733	+	228137	256490	245812	266354	254070	261565	+	293835	302638	280873	273642	207211	245847
405	3 4 1 0 2	sp|Q92673|SORL_HUMAN	1854	+	47417.1	56474.9	56890.4	48057.8	68263.1	63397.7	+	161967	195217	174724	151210	122821	143707
406	3 4 1 0 2	sp|Q9HDC9|APMAP_HUMAN	160	+	4611.44	4369.03	4945.99	5077.38	4861.03	4470.55	+	32890.3	37483.1	39099.1	35876.3	30367.8	36841
407	3 4 1 0 2	sp|Q9NR96|TLR9_HUMAN	210	+	18124.9	21919.6	19235.6	18223	16823.8	19613.1	+	12725	12849.6	12069	11739.4	10001.4	11747.6
408	3 4 1 0 2	sp|Q9NR96|TLR9_HUMAN	64	+	25766.5	27811.4	28623.1	25558.3	27286.6	27926	+	9199.59	8059.2	8687.55	9772.89	8757.77	8514.56
409	3 4 1 0 2	sp|Q9NR96|TLR9_HUMAN	694	+	19581	20397.7	17929.2	18640.8	14642.6	18020.8	+	45223.9	45254.8	45822.9	46705.9	42363.6	45400.8
410	3 4 1 0 2	sp|Q9UBV2|SE1L1_HUMAN	195	+	71565.4	79067.8	77860.5	81352.4	66252.6	80335.9	+	161744	167797	157093	163001	129621	163165
411	3 4 1 0 2	sp|Q9UBV2|SE1L1_HUMAN	608	+	27835.9	29181.4	27139.6	31243.6	23113.2	29026.2	+	8013.88	7909.66	7665.94	7400.7	8656.9	7822.78
412	3 4 1 0 2	sp|Q9Y4L1|HYOU1_HUMAN	515	+	31762	34787.8	33936.1	31576.6	28629.8	33391.7	+	192897	198953	200632	184077	134234	185503
413	3 4 1 0 2	sp|Q9Y4L1|HYOU1_HUMAN	869	+	54285.1	55634.3	45293.5	42456.1	32208.2	44833.7	+	505463	518714	363337	305025	177347	364569	+
414	3 4 2 0 0	sp|P01871|IGHM_HUMAN	46	+	13920.7	17247	16894.5	15639.1	16417.2	19455	+	11359.9	11863.6	7305.42	7240.72	4880.94	5745.39
415	3 4 2 0 0	sp|P01903|DRA_HUMAN	143	+	5791.95	5124.9	6734.03	6880.61	3818.38	5089.47	+	183803	148011	104378	124609	34866.2	76855	+
416	3 4 2 0 0	sp|P11279|LAMP1_HUMAN	322	+	4920.89	5849.37	4984.16	5607.16	4879.72	5696.65	+	5231.36	6690.8	5517.77	6342.22	4471.64	7141.1
417	3 4 2 0 0	sp|Q8TCJ2|STT3B_HUMAN	641	+	128132	135062	131464	131546	116641	132601	+	350710	382715	385095	383788	315103	384911
418	3 4 2 0 0	sp|Q9Y4L1|HYOU1_HUMAN	869	+	42500.3	42818.2	35464.7	33088.8	23205.6	35368.2	+	125623	125201	88800.1	77251.9	46029.8	90044.9	+
419	3 5 0 0 0	sp|O00754|MA2B1_HUMAN	766	+	2195.37	1962.12	3630.49	4859.82	5581.07	6768.43	+	5974	8781.46	13379.6	17468.6	25117.3	26161.4
420	3 5 0 0 0	sp|O75503|CLN5_HUMAN	255	+	23497.3	26700.6	27088.6	32293.4	22497	25014.7	+	29756.6	30041.6	32375.1	33472.7	29021.5	35778.3
421	3 5 0 0 0	sp|P01871|IGHM_HUMAN	46	+	45461.8	58874.6	61939.1	78933.3	98834.8	109406	+	58942.1	123381	196127	269939	442816	469887
422	3 5 0 0 0	sp|P01892|1A02_HUMAN	110	+	4967.62	7501.83	15439.6	28315.4	13289	14242.7	+	661.294	8704.42	24547.7	115460	63055.8	65020.5
423	3 5 0 0 0	sp|P04233|HG2A_HUMAN	136	+	7884.45	10105.7	11989.6	16132.8	12180.7	17356.7	+	37318.1	66723.3	86539.6	121977	77276.9	127888
424	3 5 0 0 0	sp|P04440|DPB1_HUMAN	48	+	54246.3	59249.6	104964	148613	47646	58687.3	+	0	2859.42	5972.1	8928.69	12002.6	15263.2
425	3 5 0 0 0	sp|P08575|PTPRC_HUMAN	380	+	254462	256123	250900	233446	198627	231152	+	532866	490798	499314	478423	472645	480251
426	3 5 0 0 0	sp|P09326|CD48_HUMAN	104	+	32281.1	37127.3	40619.3	39239.1	37329.2	43558.5	+	16925.6	20680.7	21856.4	26978.2	31035.7	28566.2
427	3 5 0 0 0	sp|P10253|LYAG_HUMAN	390	+	42494.2	46583.4	42632.6	40351.1	43638.7	48968.6	+	26093.3	27170	25791.2	25510.7	24127.9	28303.9
428	3 5 0 0 0	sp|P11279|LAMP1_HUMAN	249	+	31014.4	37212.3	40726.2	37946.7	46008.8	52819.5	+	18712.8	28825.3	48779.2	67838.8	86958.5	111856
429	3 5 0 0 0	sp|P11279|LAMP1_HUMAN	261	+	26032.6	30678	32456.9	38735.5	33897.7	38846.9	+	2116.05	6164.81	11183.9	20268.8	25993.2	26148.4
430	3 5 0 0 0	sp|P13473|LAMP2_HUMAN	275	+	44119.8	45513.8	39843.5	39499.3	41502.4	42458.1	+	59359.3	52136.2	42340.1	48349.1	39391.4	39589.8
431	3 5 0 0 0	sp|P13473|LAMP2_HUMAN	356	+	123975	157578	141786	139187	156548	163963	+	190123	206896	194992	243370	238560	271936
432	3 5 0 0 0	sp|P13473|LAMP2_HUMAN	58	+	18293.5	23110.3	27172.8	32553	36344.1	41406.9	+	5522.15	21660.2	45802.8	70025.3	98040.3	96197.9
433	3 5 0 0 0	sp|P30479|1B41_HUMAN	110	+	0	0	348.452	2376.46	1552.33	1724.71	+	773.964	1836.76	4456.51	24536.2	13547.8	13943.5
434	3 5 0 0 0	sp|Q02809|PLOD1_HUMAN	538	+	16197.6	17290.5	17814.7	18790.5	17816.7	20083.3	+	21043.6	27566.5	34982.3	50190.2	43738.4	46121.7
435	3 5 0 0 0	sp|Q92673|SORL_HUMAN	1706	+	60044.3	70362.9	73199	73682	80076	85878.1	+	2539.9	12982.5	28893.8	53258.9	73884.8	73801
436	3 5 0 0 0	sp|Q92673|SORL_HUMAN	2054	+	11454.9	14446.6	14493.9	18475.6	10453.3	13385.8	+	10823.6	22795.9	20790.4	42928.9	16348.1	23855.2
437	3 5 0 0 0	sp|Q9HD45|TM9S3_HUMAN	174	+	183595	195302	172972	189348	167738	177850	+	411978	421595	320514	376708	329095	337775
438	3 5 0 0 1	sp|O00754|MA2B1_HUMAN	766	+	5464.28	5043.43	4673.05	4201.87	3125.44	3482.51	+	59826.1	49158.5	43908.8	37425.2	27248.5	23629.7
439	3 5 0 0 1	sp|O15031|PLXB2_HUMAN	127	+	1690.76	1583.82	1886.87	1164.3	1210.99	809.265	+	8104.53	7937.81	7667.89	7440.28	5864.6	6380.04
440	3 5 0 0 1	sp|O75976|CBPD_HUMAN	1070	+	75535.6	76967.1	89498.7	75736.9	75818	77329.8	+	53214.3	51382.6	54469.6	44279.1	38095.3	37397
441	3 5 0 0 1	sp|O94766|B3GA3_HUMAN	300	+	4483.29	5642.58	4143.43	4403.16	3629.22	3402.39	+	10148.8	9313.89	9117.69	7474.51	4648.43	5012.64
442	3 5 0 0 1	sp|O95297|MPZL1_HUMAN	50	+	3220.02	2519.9	2056.53	2196.86	1960.99	1367.5	+	12390.8	10056.2	8996.98	7712.68	5309.02	4634.95
443	3 5 0 0 1	sp|P01871|IGHM_HUMAN	209	+	2931	2496.08	2698.66	2455.17	2442.6	2100.01	+	39429.9	36191.4	36994	33286.4	27525	27039.1
444	3 5 0 0 1	sp|P01871|IGHM_HUMAN	46	+	234979	225907	206770	183761	139207	139731	+	281794	248345	240995	220360	180927	165868
445	3 5 0 0 1	sp|P01892|1A02_HUMAN	110	+	30347.2	31125.8	39531	49317.2	24589.6	25578.5	+	120013	126673	177248	336713	74526	79542.1
446	3 5 0 0 1	sp|P04233|HG2A_HUMAN	136	+	147655	144010	144063	134865	75771.4	95344.4	+	448846	430726	438702	412123	231687	316271
447	3 5 0 0 1	sp|P04440|DPB1_HUMAN	48	+	31619	31179.1	74541.8	109983	20048.9	25097.7	+	34349.7	27310.5	23491.9	18899.2	16418.6	16371.1
448	3 5 0 0 1	sp|P05538|DQB2_HUMAN	51	+	1678.87	1363.2	1047.52	1530.46	480.438	1395.05	+	3233.77	3293.23	2700.18	2512.89	2080.57	2001.97
449	3 5 0 0 1	sp|P06280|AGAL_HUMAN	139	+	6709.2	4461.7	3903.88	4879.32	2995.61	3305.99	+	15882.6	11568.1	10350.1	9281.85	7813.91	8066.53
450	3 5 0 0 1	sp|P08575|PTPRC_HUMAN	337	+	4914.48	2972.63	3055.86	3345.74	2013.71	1697.47	+	21717.4	15300.4	14091.6	11990.7	8605.26	8574.44	+
451	3 5 0 0 1	sp|P08575|PTPRC_HUMAN	380	+	39715	38701.1	34567.9	33066.9	28622.2	29458	+	16094.6	12883.5	13739.9	13236.7	10780.4	9151.31
452	3 5 0 0 1	sp|P08962|CD63_HUMAN	130	+	11693.4	11554	10081.9	9763.43	8131.11	8881.32	+	10190.8	7730.47	6466.23	10799.8	4251.91	4235.6
453	3 5 0 0 1	sp|P09326|CD48_HUMAN	104	+	14654.7	15063.6	16376.6	15384.3	12104.3	12541.1	+	7025.26	4941.91	6458.32	4898.87	4356.98	4722.15
454	3 5 0 0 1	sp|P10321|1C07_HUMAN	110	+	25149.7	26247.1	39269	45150.1	16653.9	18051.1	+	104041	101403	140659	216665	77738.4	68092
455	3 5 0 0 1	sp|P11279|LAMP1_HUMAN	249	+	55334	56965.4	49109.4	53189.7	39796.3	46098	+	132159	113986	106959	100308	69439.2	70740.8
456	3 5 0 0 1	sp|P11279|LAMP1_HUMAN	261	+	30031.1	32052.5	30998.3	28222.4	68772.3	40007.2	+	34178.2	28341.8	24129.9	25441.4	27891	24433.2
457	3 5 0 0 1	sp|P13473|LAMP2_HUMAN	356	+	196479	202334	203237	171130	233822	214706	+	176159	148923	123686	125180	88756.5	93447.8
458	3 5 0 0 1	sp|P13473|LAMP2_HUMAN	58	+	12737.6	9735.75	9018.21	8434.9	6908.17	5930.23	+	91931.1	86855.3	89593.8	70831.4	54589.7	38954.6
459	3 5 0 0 1	sp|P13612|ITA4_HUMAN	138	+	11968.1	12733.2	15160.4	15061.1	9389.13	12388.4	+	6487.37	6754.29	5408.68	8797.62	3728.32	3896.21
460	3 5 0 0 1	sp|P13760|2B14_HUMAN	48	+	10271	11628.2	9469.26	9174.83	8151.69	9685.75	+	19056.1	15110.9	11997.1	16454.9	3362.96	7011.02	+
461	3 5 0 0 1	sp|P13762|DRB4_HUMAN	48	+	35002.8	36844.6	33961.7	35956.1	22005.4	26473.1	+	30950.7	31792	30476.1	28776.8	16785.8	18550.8
462	3 5 0 0 1	sp|P19397|CD53_HUMAN	129	+	31600.4	31082.7	29819.8	35743.6	16507.9	19117.2	+	31158.9	29629.9	26265.8	36577.3	15557	12942.5
463	3 5 0 0 1	sp|P20273|CD22_HUMAN	445	+	3724.55	3013.21	3167.62	3360.57	2457.46	2925.51	+	19574.7	13572.6	12247.1	15006.6	7979.08	9536.75	+
464	3 5 0 0 1	sp|P20701|ITAL_HUMAN	89	+	31448	33028.9	26680.9	25441.6	24292.9	25691	+	20748.2	17817.5	17134.8	17282.8	12835.2	11614.7
465	3 5 0 0 1	sp|P30101|PDIA3_HUMAN	90	+	5943.37	7084.12	6059.97	5615.96	5253.09	6325.76	+	23995.8	25054.9	23983	25228.2	23752.2	24888.6
466	3 5 0 0 1	sp|P30479|1B41_HUMAN	110	+	56624.4	66712.2	78888.5	79025.9	77685.9	73277.5	+	46177.2	50369.7	66584.6	127451	30470.2	28886.4
467	3 5 0 0 1	sp|P35613|BASI_HUMAN	268	+	5929.77	6510.76	5482.78	5844.85	5085.55	4817.86	+	4033.8	3350.34	2875.6	3125.52	2478.55	2088.95
468	3 5 0 0 1	sp|P48960|CD97_HUMAN	371	+	58146.4	56012.1	46048.6	45447.5	33233.3	40098	+	89104.5	76422.4	66668.2	60984.2	50101.4	40929
469	3 5 0 0 1	sp|Q02809|PLOD1_HUMAN	538	+	22939.8	24614.3	22275.1	22169.7	17449.5	20243.5	+	34525.5	27284.7	24245	27869.1	14539.1	19359.8
470	3 5 0 0 1	sp|Q14643|ITPR1_HUMAN	2512	+	6583.07	6490.07	5200.22	5699.61	5518.33	6380.6	+	2195.42	1501.88	1580.79	2345.73	1708.58	1901.34
471	3 5 0 0 1	sp|Q15043|S39AE_HUMAN	77	+	13716.7	14511.7	13226.1	15238.8	8453.26	9997.12	+	7219.88	5807.24	4888.71	6562.56	617.411	1427.58	+
472	3 5 0 0 1	sp|Q3T906|GNPTA_HUMAN	642	+	16071.9	17393.5	17063.1	15019.6	16343.1	15773	+	7490.56	5524.38	4458.84	4703.2	4185.33	3552.03
473	3 5 0 0 1	sp|Q3T906|GNPTA_HUMAN	729	+	13304.2	11321.1	11276.4	14539.1	10019.7	9697.45	+	57811.7	54312.8	47451.7	41576.8	34672.5	33739.8
474	3 5 0 0 1	sp|Q3T906|GNPTA_HUMAN	829	+	17956.4	17753.2	15989.9	15223.8	12648.2	14625.3	+	26438.2	23333.7	20548.7	18109.8	13730.4	15876.5
475	3 5 0 0 1	sp|Q92673|SORL_HUMAN	1706	+	30896.9	33160.6	29867.4	34083.8	28731	27632.4	+	193655	166914	133933	128190	73480.6	81864.9	+
476	3 5 0 0 1	sp|Q92673|SORL_HUMAN	1986	+	6617.32	4715.91	3670.55	3672.39	3161.8	2271.53	+	66710.3	46776	38519.7	40219.5	26369.3	19401.3	+
477	3 5 0 0 1	sp|Q92673|SORL_HUMAN	2054	+	17831.3	17169.1	13575.9	15313.5	6261.71	8735.37	+	46581.9	37411.3	28367.1	39385.6	11815.1	14325	+
478	3 5 0 0 1	sp|Q9Y4L1|HYOU1_HUMAN	922	+	5353.36	5099.8	2963.38	3432.06	2211.62	3583.21	+	24472.9	18922.6	15161.4	18369.4	10717.3	13652.3
479	3 6 0 0 0	sp|O60637|TSN3_HUMAN	127	+	7833.91	9020.03	7072.51	7136.93	10133.7	10941.9	+	2977.37	3680.71	4636.8	4684.93	6230.36	6728.86
480	3 6 0 0 0	sp|P01892|1A02_HUMAN	110	+	0	474.171	712.762	3428.99	2242.52	2534.65	+	0	1351.39	2542.82	17000.7	10728.9	11560.7
481	3 6 0 0 0	sp|P08575|PTPRC_HUMAN	380	+	36312.9	36223	31041.8	32169.8	30136.8	31518.8	+	46354.5	45948.5	45094.8	40227.3	55924.4	47701.3
482	3 6 0 0 0	sp|P13473|LAMP2_HUMAN	275	+	34938.7	38328.5	37591.1	39592.3	31515.3	33593.5	+	32932.1	23359.8	23513.7	23819.5	25038.9	18274.4
483	3 6 0 0 0	sp|P13473|LAMP2_HUMAN	58	+	22789.6	28237.5	30575.5	39845.3	39027.9	41618.1	+	0	8945.52	22871.3	36023	59810.9	52343.6
484	3 6 0 0 0	sp|Q92673|SORL_HUMAN	2054	+	5345.78	6280.36	5074.07	5935.21	4418.53	4211.09	+	2322.12	3927.15	3791.23	8532.25	2973.58	4615.93
485	3 6 0 0 0	sp|Q9HD45|TM9S3_HUMAN	174	+	3544.12	4106.8	3862.65	3223.58	4729.52	3925.63	+	21422.6	20022.8	21556.3	22864.1	32290.8	25968.4
486	3 6 0 0 0	sp|Q9Y639|NPTN_HUMAN	229	+	6627.05	7286.26	7493.96	5303.64	7770.84	7085.58	+	14210.5	13577.8	13656.7	15622.9	15936.9	13051.2
487	3 6 0 0 1	sp|O60637|TSN3_HUMAN	127	+	3604.03	3701.14	2944.17	2958.41	2816.65	3402.28	+	6299.19	4748.58	4159.33	3504.94	2796.41	1670.55
488	3 6 0 0 1	sp|P01892|1A02_HUMAN	110	+	12373	13309.6	17016	24748.5	9563.17	10250.5	+	17722.7	19676.6	18641.8	52570.5	18085.3	14627.7
489	3 6 0 0 1	sp|P04440|DPB1_HUMAN	48	+	19819.5	22230.9	30125	37687.2	19208.6	21260	+	13283.9	12441.6	11681.2	11812.9	12300.7	13455.8
490	3 6 0 0 1	sp|P08195|4F2_HUMAN	424	+	57985	66825.9	66406.6	62960	65478.4	69807.3	+	2345.82	2141.3	2325.91	2603.32	1151.29	2216.9
491	3 6 0 0 1	sp|P08575|PTPRC_HUMAN	337	+	3907.7	3104.93	2564.34	2926.63	2560.77	2389.31	+	7233.21	5319.96	5732.91	5413.51	2912.35	3659.08	+
492	3 6 0 0 1	sp|P10321|1C07_HUMAN	110	+	10796.4	11463.8	12482.5	18989.9	8660.28	9018.07	+	17841.9	19738.8	17057.3	28661.4	16660.9	15522.5
493	3 6 0 0 1	sp|P11912|CD79A_HUMAN	112	+	951.256	1162.25	1241.71	1188.51	1086.06	848.369	+	3611.93	3246	3828.85	3537.76	2253.39	1794.91
494	3 6 0 0 1	sp|P13473|LAMP2_HUMAN	58	+	124132	135008	115738	108278	86547.6	99820.1	+	90780.6	93065.9	87723.6	73733.9	50888.5	42985.2
495	3 6 0 0 1	sp|P13762|DRB4_HUMAN	48	+	10074.6	11672.8	8492.2	9691.82	5965.73	7116.98	+	2394.95	2528.36	2842.91	2381.63	1550.05	1380.43
496	3 6 0 0 1	sp|P20701|ITAL_HUMAN	89	+	15971	14477.6	13090	12801.6	11542.8	12895.7	+	11665.8	11801.2	10198.1	10913.3	9962.01	7443.29
497	3 6 0 0 1	sp|P35613|BASI_HUMAN	268	+	71465.8	76329.2	72723.3	69518.1	55659.4	66851.7	+	30471.9	32207	28479.2	24559.2	23074.1	18394.5
498	3 6 0 0 1	sp|Q3T906|GNPTA_HUMAN	684	+	9335.3	9706.77	12232	10583.5	7487.53	7433.74	+	2683.21	2365.84	3426.07	2645.7	1721.23	1243.95
499	3 6 0 0 1	sp|Q9H330|TM245_HUMAN	551	+	24604.5	29575.4	25221	25862.5	24267.8	25276.8	+	44077.1	47081.9	34924.1	44148.4	34548.9	37808.5
500	3 7 0 0 0	sp|O60637|TSN3_HUMAN	127	+	2591.61	3485.74	2555.93	3049.73	2791.13	2994.51	+	1621.06	1844.56	2908.37	2062.02	3605.7	3550.03
501	3 7 0 0 0	sp|P08195|4F2_HUMAN	424	+	2112.47	1897.48	3135.95	3051.43	3896.63	3924.33	+	902.866	3919.3	8472.76	14122.7	21674.2	22460.7
502	3 7 0 0 1	sp|P08195|4F2_HUMAN	424	+	48622.6	46664.8	49150.1	45898.5	47178.1	52226.1	+	24172.9	21084.3	21572.9	20304.3	17987.4	14247.3
503	3 7 0 0 1	sp|P35613|BASI_HUMAN	268	+	24226.4	24057.6	25737	23328.7	19866.9	20908	+	7237.35	6729.04	7137.54	6008.58	6202.93	4744.95
504	3 7 0 0 1	sp|Q15758|AAAT_HUMAN	212	+	6023.25	5665.08	4937.17	5032.47	4182.74	3155.06	+	15707.6	13849.7	12940.7	11136.3	8895.11	8688.19
505	4 2 0 0 0	sp|O00584|RNT2_HUMAN	76	+	11705.9	12010	11202.9	11122.8	6283.61	6165.75	+	16429.1	13951	11218.5	13955	3813.63	8687.26	+
506	4 2 0 0 0	sp|O14656|TOR1A_HUMAN	158	+	2380.8	1848.04	1485.49	2386.77	1431.96	2165.02	+	4722.62	3817.56	4594.1	4939.72	3741.52	4465.05
507	4 2 0 0 0	sp|O75629|CREG1_HUMAN	160	+	27060.8	20094.2	20235.8	24310.5	21920.7	22988.1	+	132318	102357	97630.3	118578	106726	101191
508	4 2 0 0 0	sp|P01591|IGJ_HUMAN	71	+	13774.7	8691.47	8345.36	10066.9	7884.49	8306.81	+	99944	69304.4	61532.6	77131.6	64682.8	70898.9
509	4 2 0 0 0	sp|P01871|IGHM_HUMAN	46	+	190062	182425	187689	183768	195244	192158	+	1.22638e+06	1.17896e+06	1.25855e+06	1.24175e+06	1.39739e+06	1.33534e+06
510	4 2 0 0 0	sp|P01880|IGHD_HUMAN	367	+	10111.9	9621.36	10511.8	11267.7	12676.6	10624.9	+	27800.6	27255.7	27426.2	26279	31487.8	27975.9
511	4 2 0 0 0	sp|P02786|TFR1_HUMAN	727	+	62902.7	60587.3	63436.3	59685.9	64751.5	59942.9	+	401794	396457	413821	390622	444924	415190
512	4 2 0 0 0	sp|P03973|SLPI_HUMAN	80	+	2643.06	2963.63	4304.22	1298.94	4417.88	2625.91	+	17831.9	17461.2	18236.8	20127.4	19915.7	15358.4
513	4 2 0 0 0	sp|P07339|CATD_HUMAN	263	+	13535.4	11986.5	11388.2	14059.5	13168.9	12661.1	+	36637.9	34625	35970.2	39500.5	31330.8	64594.3
514	4 2 0 0 0	sp|P08236|BGLR_HUMAN	631	+	4900.6	3850.89	3478.61	4618.26	3767.58	3900.57	+	27870.4	22111.8	22546.4	24630.7	23482.8	22447.1
515	4 2 0 0 0	sp|P08575|PTPRC_HUMAN	380	+	40032.8	34440.1	38121.3	33775.6	39162.9	37682.9	+	194610	168315	174884	164788	196003	187528
516	4 2 0 0 0	sp|P11279|LAMP1_HUMAN	322	+	51994.6	48105.2	50999.2	55607.8	53267.6	52840	+	395074	373425	376197	399897	398233	379060
517	4 2 0 0 0	sp|P13473|LAMP2_HUMAN	356	+	20368.9	17230.8	18078.2	19082.2	18733.8	17141.2	+	278235	230811	243945	266995	257215	242816
518	4 2 0 0 0	sp|P20701|ITAL_HUMAN	89	+	19786.4	20629.3	23195.6	28435.6	32770.1	32130	+	347225	320368	343010	377409	362862	349527
519	4 2 0 0 0	sp|P50897|PPT1_HUMAN	197	+	64434.4	64601.9	58377.4	57861.3	49410.6	56991.3	+	133507	122694	115396	110150	100179	116472
520	4 2 0 0 0	sp|Q13510|ASAH1_HUMAN	259	+	87225.5	79803.9	82833.9	81176.4	84906.9	79970.3	+	606262	554416	579213	603470	619369	569711
521	4 2 0 0 0	sp|Q32P28|P3H1_HUMAN	467	+	2914.79	3071.67	3197.56	3357.11	2944.12	2713.88	+	28672	27159.1	28700.3	28682	29341.6	29319.6
522	4 2 0 0 0	sp|Q5GLZ8|HERC4_HUMAN	394	+	36633.2	27935.5	24266.1	50300.5	30302.4	31058.1	+	228092	174872	157590	319243	192888	198463
523	4 2 0 0 0	sp|Q6P179|ERAP2_HUMAN	219	+	11387.9	10823.5	10476.7	12462	10740.4	10603.3	+	108589	96873.9	100947	114886	107080	103622
524	4 2 0 0 0	sp|Q8N766|EMC1_HUMAN	913	+	16980.3	16351.9	14923.4	15849	16737.5	16506.7	+	103097	96229.8	92924.9	97349.7	99345.3	91085.3
525	4 2 0 0 0	sp|Q8TCJ2|STT3B_HUMAN	641	+	132866	127749	136250	148074	144112	134419	+	731271	684222	724477	814151	802134	730256
526	4 2 0 0 0	sp|Q8TEM1|PO210_HUMAN	1441	+	21706.2	15472.5	15349.6	17601.1	14945.9	14311.2	+	69688.7	46551.8	49910.4	58215.1	47394.4	48145.1
527	4 2 0 0 0	sp|Q92673|SORL_HUMAN	1608	+	38354.1	36650.5	32528.2	36140	34927	33772.6	+	101152	90496.4	87198.2	112450	91389.4	89956.6
528	4 2 0 0 0	sp|Q92673|SORL_HUMAN	1733	+	5316.93	5090.25	4148.4	5137.25	4737.64	3507.61	+	71603.7	65643.7	69022.4	74656.5	72465.9	70216.9
529	4 2 0 0 0	sp|Q92820|GGH_HUMAN	203	+	9093.02	9078.74	8517.92	6954.95	9950.17	8944.93	+	112203	91457.2	98749.2	77971.2	105331	94789.4
530	4 2 0 0 0	sp|Q96K78|AGRG7_HUMAN	195	+	26189	20209.1	18224.3	36891.8	22519.8	19594.2	+	98816.7	76313.9	67207.2	135532	80977.9	84790.5
531	4 2 0 0 0	sp|Q96KA5|CLP1L_HUMAN	91	+	32190.6	32254.1	31649.3	31955.2	35337.4	33173.4	+	205069	185099	207080	197875	213828	210368
532	4 2 0 0 0	sp|Q9HDC9|APMAP_HUMAN	160	+	11645.6	10625.4	11144.9	12835.9	14078.2	13460.4	+	289799	268753	287378	309066	310509	301769
533	4 2 0 0 0	sp|Q9UBV2|SE1L1_HUMAN	608	+	35487.9	34117.7	34011.5	36409.6	36513	30821.6	+	314869	308601	310390	331343	329097	300413
534	4 2 0 0 0	sp|Q9UH99|SUN2_HUMAN	636	+	34041.7	32169.9	31292.9	36697.7	34486.6	33813.9	+	184234	180406	185418	199443	203196	192228
535	4 2 0 0 0	sp|Q9Y4L1|HYOU1_HUMAN	515	+	10473.9	9590.98	10416.7	9278.5	9771.23	10336.5	+	806559	724783	768671	764861	842561	805646
536	4 2 0 0 0	sp|Q9Y4L1|HYOU1_HUMAN	869	+	134590	115258	121700	98505.7	114540	115874	+	608979	485314	504469	392796	505846	512216
537	4 2 0 0 0	sp|Q9Y4L1|HYOU1_HUMAN	922	+	14048.1	16498.2	10914	11171.5	7859.71	8472.89	+	11499.3	10678.1	7314.82	8873.54	4987.62	8078.5
538	4 2 0 0 0	sp|Q9Y4L1|HYOU1_HUMAN	931	+	127278	87681.8	80063.9	103906	85456.2	92986.7	+	472831	306443	277948	385555	304024	333927
539	4 2 0 0 0	sp|Q9Y639|NPTN_HUMAN	229	+	56514.2	50641.9	52177.6	52520.4	57145.1	51344	+	258339	241019	254906	268490	269537	267124
540	4 2 0 0 1	sp|P01871|IGHM_HUMAN	46	+	72843	74845.7	68690.4	64603.6	53510.7	53767.6	+	268209	231618	236649	203012	155711	139226
541	4 3 0 0 0	sp|P01871|IGHM_HUMAN	46	+	43576.4	48447.1	48970.5	52884.4	67364.5	72301.6	+	195270	221363	270694	289528	398887	399839
542	4 3 0 0 0	sp|P08575|PTPRC_HUMAN	380	+	77327.7	76024.5	71808.1	67155.8	78356.1	78573.3	+	543067	489237	487394	462342	521532	494949
543	4 3 0 0 0	sp|P13473|LAMP2_HUMAN	275	+	2873.42	2420.21	2771.51	2928.88	2326.97	2012.31	+	36186.6	26622.2	28839.7	27840.2	29258.8	27208.8
544	4 3 0 0 0	sp|P13473|LAMP2_HUMAN	356	+	5565.65	6041.54	6326.5	6939.93	7212.46	7328.05	+	116578	98118.8	107376	117979	124457	118115
545	4 3 0 0 1	sp|P01871|IGHM_HUMAN	46	+	115363	121708	121215	117312	71068.9	74995.6	+	508614	437089	428829	381796	297990	249933
546	4 3 0 0 1	sp|P11279|LAMP1_HUMAN	249	+	4305.61	2995.08	2819	3008.48	2748.51	2708.91	+	38737.1	31449.9	29408.3	28973.4	23007.8	25745.1
547	4 3 1 0 0	sp|P01871|IGHM_HUMAN	46	+	37369.9	43438.4	51867.4	61462.4	62738.8	72261.8	+	79294	105167	133595	160295	227840	252958
548	4 3 1 0 0	sp|P08575|PTPRC_HUMAN	380	+	6405.53	5603.12	5451.6	5735.67	4914.71	5396.59	+	140220	133049	132586	119247	106253	123110
549	4 3 1 0 0	sp|P13473|LAMP2_HUMAN	356	+	65323.2	73849.4	84321.4	73187.1	89955	88733.8	+	126981	125772	123895	145747	155046	165020
550	4 3 1 0 1	sp|P01871|IGHM_HUMAN	46	+	138313	138772	137070	124765	98247.4	112770	+	868936	817894	851696	777288	686315	715149
551	4 3 1 0 1	sp|P11279|LAMP1_HUMAN	249	+	16606.4	15548.3	13667.9	13800.7	11379.5	12352.5	+	56704.5	52450.7	48138.1	46117.1	39293.1	40007.3
552	4 3 1 0 1	sp|P13473|LAMP2_HUMAN	356	+	53169.7	51629.7	49228.9	47402.1	48710.5	45766.6	+	70402	67026.9	57583.5	53709.2	43160.6	42195.3
553	4 4 0 0 0	sp|O75503|CLN5_HUMAN	255	+	6916.99	6332.91	6938.45	4880.2	6608.11	5710.33	+	20082.9	18121.2	20943.7	17829.5	21112	20151.3
554	4 4 0 0 0	sp|P01871|IGHM_HUMAN	46	+	71784.6	91445.1	91453.9	99708	127249	137367	+	153987	229537	326949	416156	653963	679950
555	4 4 0 0 0	sp|P08575|PTPRC_HUMAN	380	+	392265	393002	394378	375667	369093	388896	+	1.61554e+06	1.47632e+06	1.5063e+06	1.44884e+06	1.57701e+06	1.54919e+06
556	4 4 0 0 0	sp|P11279|LAMP1_HUMAN	103	+	44345.3	51687.6	48027	51502.2	41488.6	45673.7	+	20372.8	21728	22982.3	34508.7	29302.4	27183.4
557	4 4 0 0 0	sp|P11279|LAMP1_HUMAN	249	+	478.831	1273.14	4853.35	7489.79	12596.8	13204	+	0	9197.39	32319.9	50651	87349.7	97236.8
558	4 4 0 0 0	sp|P11279|LAMP1_HUMAN	261	+	20585.3	23408.5	23117.9	28143.7	26738.1	31638.3	+	16534.8	22046.1	29336.6	47199.9	49719.7	54061
559	4 4 0 0 0	sp|P13473|LAMP2_HUMAN	275	+	11878.8	9317.95	9706.27	10124.3	9823.5	8729.94	+	291200	238817	242223	254381	265476	239823
560	4 4 0 0 0	sp|P13473|LAMP2_HUMAN	356	+	12737.5	13298.3	13777.4	16948.3	17083.1	16453.6	+	104427	104770	115474	136503	161449	147637
561	4 4 0 0 1	sp|P01861|IGHG4_HUMAN	177	+	106684	116018	107072	119457	100356	114758	+	44878.5	45468.5	42513.1	45821.3	43693.8	44026.2
562	4 4 0 0 1	sp|P01871|IGHM_HUMAN	209	+	3293.2	3097.01	2979.45	2551.59	2064.03	2231.41	+	34732.2	28178.5	29564.6	25858.8	15814.5	17536
563	4 4 0 0 1	sp|P01871|IGHM_HUMAN	46	+	395429	431682	465002	428257	348274	387000	+	939964	858316	873734	813563	711610	690444
564	4 4 0 0 1	sp|P01892|1A02_HUMAN	110	+	6988.69	6133.4	7614.24	11464.5	5509.1	5617.9	+	50021.5	49614.7	42453.1	113266	37059.7	32682.1
565	4 4 0 0 1	sp|P08575|PTPRC_HUMAN	380	+	71509.9	66814.5	64121.5	58422.7	41000.7	50229.8	+	132612	115682	112732	99582.1	69993.8	70722.2
566	4 4 0 0 1	sp|P10321|1C07_HUMAN	110	+	2583.85	2620.47	1749.4	4125.21	1892.45	1653.97	+	15889.6	16685.2	14482.4	31783.6	6806.54	10858.7
567	4 4 0 0 1	sp|P11279|LAMP1_HUMAN	249	+	56852.9	51749.5	46672.4	43740.3	35947.3	36377.6	+	301511	256771	238950	235523	172300	161943
568	4 4 0 0 1	sp|P11279|LAMP1_HUMAN	261	+	80486.6	88595.3	83696.6	97230.4	80543.6	100913	+	17421	10985.4	7939.31	10183.4	7199.94	6464.47	+
569	4 4 0 0 1	sp|P13473|LAMP2_HUMAN	356	+	63059.7	72639.2	74161.5	70746.4	67396.4	75972.1	+	70344.8	51486.2	50308.8	47651.5	39865.2	30512.2
570	4 4 0 0 1	sp|P20701|ITAL_HUMAN	89	+	18901.7	17648.3	17271.9	15413.7	14114.1	13910.3	+	46924.4	42357.4	37601.6	35390.8	30614.2	25765.4
571	4 4 0 0 1	sp|P30479|1B41_HUMAN	110	+	2321.75	2723.81	2522.28	3074.39	2575.16	2544.81	+	11961.8	11963.3	10988.3	28485	9214.79	7374.57
572	4 4 0 0 1	sp|P48960|CD97_HUMAN	371	+	7158.89	6807.53	5735.9	5845.27	4439.15	4572.72	+	124751	107766	95740.2	88058.9	67747.6	56246.9
573	4 4 0 0 1	sp|Q9NY27|PP4R2_HUMAN	114	+	3518.82	2589.23	2220.45	2105.56	912.121	1083.79	+	32596.7	27897.1	26472.9	16811.9	13140.4	10738	+
574	4 4 0 0 1	sp|Q9Y6Q9|NCOA3_HUMAN	872	+	55361.8	66129.6	67715.5	60467.8	61726	65739.9	+	27646.6	28177.5	23072.1	24260.8	17013.7	21338
575	4 4 0 0 3	sp|P10321|1C07_HUMAN	110	+	5246.69	6025.26	5992.52	10617.3	4884.61	4802.99	+	11952.5	11830.7	10569.1	22359.5	9738.93	7204.06
576	4 4 0 2 0	sp|P01871|IGHM_HUMAN	46	+	4164.5	3244.49	3598.85	3235.89	3080.14	2708.82	+	36155.2	31014.2	32480.2	27426.5	27748.4	22320.9
577	4 4 1 0 0	sp|P01871|IGHM_HUMAN	46	+	33652.9	43326.1	51279.6	58105.4	65133.7	77008.4	+	34903.8	69963	114511	156032	306405	323420
578	4 4 1 0 0	sp|P08575|PTPRC_HUMAN	380	+	84019.2	88676	90001.1	89194.1	80788.7	83422.6	+	396091	345679	351275	352313	399638	377626
579	4 4 1 0 0	sp|P11279|LAMP1_HUMAN	249	+	1526.6	2284.5	4772.9	8627.7	14505.3	16994.4	+	6620.6	19500.1	46866.7	82668.4	133591	155960
580	4 4 1 0 0	sp|Q9HD45|TM9S3_HUMAN	174	+	16363.9	15756.4	16953.4	17329.6	18200.1	17164.6	+	208173	177347	180994	194001	194498	162616
581	4 4 1 0 0	sp|Q9NY27|PP4R2_HUMAN	114	+	838.287	1533.23	2269.64	3488.76	7037.93	8141.48	+	9500.82	29573.6	54623.9	68443.9	139108	181409
582	4 4 1 0 1	sp|P01871|IGHM_HUMAN	209	+	1835.2	1945.94	1691.36	1382.94	1348.22	1317.7	+	82295.3	72256.6	75830	70668.6	46503.4	48844
583	4 4 1 0 1	sp|P01871|IGHM_HUMAN	46	+	238779	250878	255754	226805	191153	203140	+	455016	418267	394467	342232	275290	240852
584	4 4 1 0 1	sp|P01892|1A02_HUMAN	110	+	18580.4	20637.5	18524.1	30062.8	16805.7	17266.6	+	49501.5	51053	59463.3	122977	32924.8	34223.4
585	4 4 1 0 1	sp|P01909|DQA1_HUMAN	103	+	3171.52	3354.91	2575.6	2444.24	2198.37	1635.56	+	40006.8	36512.1	35152.7	31501.9	30403.7	26160.4
586	4 4 1 0 1	sp|P10321|1C07_HUMAN	110	+	30122.3	34088.2	34547.7	36509.7	26462.4	27350	+	7789.58	7337.12	6231.62	13402.4	6427.35	5064.85
587	4 4 1 0 1	sp|P11279|LAMP1_HUMAN	249	+	48766.3	45285.8	41261.5	39664.9	29777.8	33804.2	+	401239	339134	311886	291537	231262	221479
588	4 4 1 0 1	sp|P13473|LAMP2_HUMAN	58	+	1616.38	1670.85	1231.44	1529.66	1544.03	1245.52	+	25978.1	22899.9	21296.1	19451	13910.6	11396.6
589	4 4 1 0 1	sp|P30479|1B41_HUMAN	110	+	19918.6	22217.1	26076.7	32264.3	17753.9	22041	+	25026.7	27662.3	31814.5	62570.4	20870.2	18526.9
590	4 4 1 0 1	sp|Q92673|SORL_HUMAN	1706	+	20490.7	15188.1	13519	13662.8	11242.9	8683.3	+	80497.7	66667.6	54918.6	57005.8	37823.8	32465.7
591	4 4 1 0 1	sp|Q92673|SORL_HUMAN	1986	+	8413.87	5605.46	4979.83	5264.02	3785.2	3442.38	+	157798	98797.4	91512.3	89939.7	62725.1	50901.5	+
592	4 4 1 0 1	sp|Q9NY27|PP4R2_HUMAN	114	+	8265.22	9422.78	8038.41	6783.19	5904.08	7156.16	+	44347	40162.3	47331.7	28608.6	42264.9	42077.7
593	4 4 1 0 2	sp|O43405|COCH_HUMAN	221	+	22887.6	24354.4	17179.8	18026	10999.6	17856.2	+	17373	18419.2	9916.15	10667.5	4745.99	11919.7	+
594	4 4 1 0 2	sp|O75396|SC22B_HUMAN	172	+	37309.3	33276.1	43970.3	42776.6	34720.4	33917.6	+	8522.32	6037.7	6935.24	6501.99	6375.16	5486.69
595	4 4 1 0 2	sp|P01591|IGJ_HUMAN	71	+	44319.5	41709	35792.6	37534.8	25421.2	34398.3	+	49002.5	47161.6	33913.2	42672.5	11873.8	27670.1	+
596	4 4 1 0 2	sp|P05107|ITB2_HUMAN	50	+	2643.36	2995.51	2714.03	2526.15	2446.04	2864.11	+	8879.64	9508.2	9457.62	10712.2	10264.2	9742.07
597	4 4 1 0 2	sp|P05538|DQB2_HUMAN	51	+	2753.78	2841.11	2684.41	3319.59	2430.11	2934.46	+	93358.7	107870	106779	101985	82025	114896
598	4 4 1 0 2	sp|P06280|AGAL_HUMAN	139	+	41780.2	45853.4	46626.9	43219.5	39651.2	50108.8	+	90870.4	98592.8	92293.3	91180.7	55136.4	103678
599	4 4 1 0 2	sp|P08195|4F2_HUMAN	424	+	32669.1	37408.2	35739.7	35050.8	36844	38265.3	+	105988	117335	110438	104093	96480.8	124645
600	4 4 1 0 2	sp|P08236|BGLR_HUMAN	272	+	25229.4	24975.1	21666.2	26146.1	18950.6	23405.3	+	86198.3	82790.1	41804.5	72256.4	14258.5	37648.5	+
601	4 4 1 0 2	sp|P26010|ITB7_HUMAN	531	+	25051.2	25170.7	26927.2	31018.7	17478.3	26319.2	+	15816.1	16132	17493	20478.9	5764.94	18727.7	+
602	4 4 1 0 2	sp|P32970|CD70_HUMAN	170	+	6656.83	7199.17	7630.9	7231.82	6587.67	7316.34	+	15106.8	13857	12995.1	14135.8	12638.4	12938.1
603	4 4 1 0 2	sp|P50897|PPT1_HUMAN	212	+	37666.3	39449.1	37592.2	46458.6	28402.1	34920.8	+	43849.6	38751.4	25818.4	36836.9	17601	29058.9	+
604	4 4 1 0 2	sp|Q02083|NAAA_HUMAN	37	+	62071.8	72477.8	72002.5	70691.3	67390.4	75547	+	9048.71	9182.61	9006.44	9518.24	9091.09	8852.96
605	4 4 1 0 2	sp|Q68CR1|SE1L3_HUMAN	527	+	23759.3	25760	24770.6	23440.8	19795.8	23577.1	+	56210.5	58524.1	59622	55113.9	50179.6	62961
606	4 4 1 0 2	sp|Q92673|SORL_HUMAN	1706	+	1461.04	1686.78	1150.65	1539.93	1713.68	1340.52	+	104492	110152	88062.7	99481.1	50011.7	91587.2
607	4 4 1 0 2	sp|Q96LC7|SIG10_HUMAN	355	+	6447.28	7334.38	5907.69	5526.24	6414.92	7704.25	+	3410.89	3100.61	3566.6	3143.11	3023.85	3591.19
608	4 4 1 0 2	sp|Q9NR96|TLR9_HUMAN	210	+	15413.9	17877.4	15385.3	14865.9	17419.2	17112.2	+	85473.7	95892.5	87040.2	84508.9	64675	89920.5
609	4 4 1 0 2	sp|Q9NR96|TLR9_HUMAN	694	+	9281.39	10721.5	10081.4	9131.36	9172.85	10266.1	+	9765.38	9572.23	10915	9940.83	10898.1	10504.2
610	4 4 1 0 2	sp|Q9UBV2|SE1L1_HUMAN	608	+	18511.1	20002.4	17981.4	19172.8	13101.9	17486.1	+	17343.5	17564.3	16440.2	16053	12649.3	19217.8
611	4 4 1 0 2	sp|Q9Y4L1|HYOU1_HUMAN	869	+	68477.7	70734.1	57107.7	48859.5	34163.2	61338.8	+	11495	13534.6	8634.43	8533.7	4295.28	9430.22	+
612	4 4 2 0 0	sp|P05107|ITB2_HUMAN	50	+	25043.8	29268.3	25014.5	21194.4	24357.8	28174.9	+	30001.7	33236	32060.5	31826.5	18925.3	30692.8
613	4 4 2 0 0	sp|Q9NY27|PP4R2_HUMAN	114	+	6734.31	7989.52	9310.25	9825	12169.6	14006.4	+	1080.31	1584.44	2678.55	2898.77	6895.74	7205.37
614	4 4 2 0 1	sp|P20929|NEBU_HUMAN	3481	+	66737.1	58020.2	48804	49471.8	38070	40750.8	+	48888.7	34136.9	29629.4	31765.1	20743.9	19190.9
615	4 4 2 0 1	sp|Q9NY27|PP4R2_HUMAN	114	+	12780	10248	10895.6	6946.55	6369.57	6286.44	+	76397.4	61143.4	63135.9	39634.4	32870.9	32171.3
616	4 4 2 0 3	sp|P01892|1A02_HUMAN	110	+	8665.08	10168.2	17379.8	28776.6	11643.6	14414.7	+	0	548.474	0	21005.6	12267.9	11728.2
617	4 4 2 0 3	sp|P02786|TFR1_HUMAN	251	+	5586.45	9508.12	11324.7	15657.4	16266.1	20345.1	+	0	1089.72	3968.22	6294.42	10938	10544.8
618	4 4 2 0 3	sp|P08575|PTPRC_HUMAN	380	+	23316.1	20589.1	23742.5	20208	23522.9	24583.4	+	287347	269029	268216	275990	334766	300924
619	4 4 2 0 3	sp|P11279|LAMP1_HUMAN	249	+	3718.52	4440.02	4185.69	4458.93	4873.89	5745.75	+	0	1136.53	2914.86	5005.62	9026.46	10877.5
620	4 4 2 0 3	sp|P13473|LAMP2_HUMAN	275	+	165822	173141	138153	159701	143201	146239	+	510323	404643	429902	443651	465677	416782
621	4 4 2 0 3	sp|P13473|LAMP2_HUMAN	58	+	2199.34	3514.91	4697.99	6991.08	8838.23	7204.23	+	0	1975.14	6238.58	9834.18	14754	10346.8
622	4 4 2 0 3	sp|P20273|CD22_HUMAN	231	+	7755.46	5326.92	5080.91	6753.77	6328.75	6588.21	+	27716	19371.5	19487.3	26967.9	25354.1	28325.6
623	4 5 0 0 0	sp|O60637|TSN3_HUMAN	127	+	6357.13	7057.78	5684.44	4668.32	5349.32	4870.18	+	3710.22	4360.01	5046.75	4359.79	5616.3	5322.94
624	4 5 0 0 0	sp|O75503|CLN5_HUMAN	255	+	31748	38014.6	41464.2	57834.5	28148.2	35109.5	+	16589.2	17124.9	17564.4	16960.5	14607.9	17138.3
625	4 5 0 0 0	sp|P01871|IGHM_HUMAN	46	+	101796	147677	187614	214931	243877	284060	+	138846	236588	347576	449403	628909	723101
626	4 5 0 0 0	sp|P01880|IGHD_HUMAN	367	+	1978.4	2091.27	1553.3	1769.24	1766.51	2389.22	+	9852.12	8113.68	7729.69	7913.04	7660.18	7110.24
627	4 5 0 0 0	sp|P01892|1A02_HUMAN	110	+	394.418	676.426	1238.08	4205.63	3159.84	3058.67	+	0	4289.41	11430.7	68600.4	41919	39038.4
628	4 5 0 0 0	sp|P08473|NEP_HUMAN	145	+	15472	15763.5	13735.1	16060.9	13255.9	15741.3	+	8084.11	8148.8	6781.67	7034.25	6160.5	10641.5
629	4 5 0 0 0	sp|P08575|PTPRC_HUMAN	380	+	367495	369120	347504	337680	321187	347467	+	1.07294e+06	1.01562e+06	1.02317e+06	1.02177e+06	1.05002e+06	1.09734e+06
630	4 5 0 0 0	sp|P09326|CD48_HUMAN	104	+	60959.1	66517.7	67848.1	65104.2	72012.6	74692.7	+	40214.5	42586.1	47069.6	53389.1	63572.2	57480.6
631	4 5 0 0 0	sp|P11279|LAMP1_HUMAN	249	+	20039.8	23495.6	24119.9	25419.9	28198.7	33393.6	+	9857.33	15445.9	26370.8	39513.2	50893.8	64577.2
632	4 5 0 0 0	sp|P11279|LAMP1_HUMAN	261	+	26495	30530.2	33594.2	35926.9	36571.4	41096.7	+	41947.6	50233.9	56561.7	72305.8	80997.5	86835.9
633	4 5 0 0 0	sp|P13473|LAMP2_HUMAN	275	+	13779	12010.2	13950.4	12197.8	13158.6	12428.6	+	35077.3	27506.1	28545.4	25987.5	24547.7	20364.8
634	4 5 0 0 0	sp|P13473|LAMP2_HUMAN	356	+	24466.7	27256.2	29995.5	33529.6	40174.3	36386.3	+	125091	131449	142610	170318	200870	198616
635	4 5 0 0 0	sp|P13473|LAMP2_HUMAN	58	+	2237.83	2090.61	4044.98	4726.97	6722.21	4978.38	+	0	2784.24	8718.04	14021.6	21890	17505.9
636	4 5 0 0 0	sp|Q92673|SORL_HUMAN	1706	+	76241.2	89712.1	87613.8	75895	99265.9	113926	+	0	6024.22	12751.7	23397.5	33232	35658.4
637	4 5 0 0 0	sp|Q92673|SORL_HUMAN	2054	+	11536.4	14491.1	16101.5	22366.8	11608.4	15612.3	+	29700.8	48400.7	55362	93869.4	32590.5	53766.9
638	4 5 0 0 0	sp|Q92673|SORL_HUMAN	871	+	7969.45	8514.6	8405.55	8140.36	9618.75	8638.44	+	15568.1	17743.6	17897.1	22077.5	16615.9	17641.4
639	4 5 0 0 0	sp|Q9HD45|TM9S3_HUMAN	174	+	32952.9	32398.4	32409.9	30561.4	32544.5	32728.6	+	50961.8	45198.1	45301.4	50577.1	52247.3	42769.6
640	4 5 0 0 1	sp|O15031|PLXB2_HUMAN	127	+	2416.84	1756.78	1384.11	1799.37	1829.96	1625.1	+	2985.74	2377.75	1722.68	2224.58	1741.45	1542.4
641	4 5 0 0 1	sp|P01871|IGHM_HUMAN	46	+	283624	260525	259489	234466	161611	179907	+	455216	398589	375834	320581	256213	228837
642	4 5 0 0 1	sp|P01892|1A02_HUMAN	110	+	6836.6	6179.18	5799.25	13091.8	5139.12	3424.34	+	67745.2	70866.5	111640	183844	36174.6	44624.3
643	4 5 0 0 1	sp|P02786|TFR1_HUMAN	251	+	4817.76	4026.4	4055.91	4062.58	3173.3	4054.71	+	5074.27	5580.54	5972.84	4701.25	4741.91	5100.05
644	4 5 0 0 1	sp|P04440|DPB1_HUMAN	48	+	29461.4	31826.9	40886.1	51708.7	21518.2	24395.6	+	51867.5	42718.7	39545.8	36625.6	25610.6	29089.5
645	4 5 0 0 1	sp|P06280|AGAL_HUMAN	139	+	2312.39	1979.31	1636.67	1612.61	1297.88	1383.41	+	5471.92	2991.36	2660.2	3124.85	1741.77	2136.58	+
646	4 5 0 0 1	sp|P08575|PTPRC_HUMAN	337	+	50436.1	46496.2	45420.1	40295.6	36497.1	38203.5	+	151234	109053	109475	87551.9	49227.3	63723.5	+
647	4 5 0 0 1	sp|P08575|PTPRC_HUMAN	380	+	130989	129021	120375	115242	69672.1	83799.2	+	127161	110548	101444	96683.9	62232.3	71386.4
648	4 5 0 0 1	sp|P08575|PTPRC_HUMAN	531	+	157387	171196	157989	124719	166028	172807	+	27537.9	20048.3	16573.6	28094.2	14046.7	10168.6
649	4 5 0 0 1	sp|P09326|CD48_HUMAN	104	+	22128.1	21885.7	21289.4	19667.5	14256.5	15508.3	+	27085.8	24110.4	24408.1	20887.7	16820.8	13092.7
650	4 5 0 0 1	sp|P10321|1C07_HUMAN	110	+	2217.26	3077.16	2240.26	4654.51	2174.78	2343.34	+	55978.6	60067.7	86441.2	107302	35690.2	35159.2
651	4 5 0 0 1	sp|P11279|LAMP1_HUMAN	249	+	49874.1	52058.3	43434.2	41404.3	29856.9	33131	+	451589	396247	350938	319011	230608	223335
652	4 5 0 0 1	sp|P13473|LAMP2_HUMAN	356	+	137501	119584	109043	100544	78391.1	77826.8	+	423108	332859	286818	281136	193294	166075
653	4 5 0 0 1	sp|P13473|LAMP2_HUMAN	58	+	7274.42	5880.24	5708.71	5755.88	3900.17	3721.25	+	17438.3	12543.3	13145	11571	7714.86	6864.62
654	4 5 0 0 1	sp|P13612|ITA4_HUMAN	138	+	9391.95	9096.84	9511.67	8937.72	7770.96	9189.83	+	5153.63	4270.89	4486.42	6727.71	2694.8	3065.04
655	4 5 0 0 1	sp|P20273|CD22_HUMAN	445	+	12221.2	11924.4	10607.9	13922.1	9835.98	10791	+	11492.2	7663.36	6610.12	7695.82	4283.32	5804.57	+
656	4 5 0 0 1	sp|P20645|MPRD_HUMAN	83	+	29027.8	33104	36159.4	40003.9	28376.4	29768	+	3334.17	2669.42	2778.97	4113.42	2063.49	1572.13
657	4 5 0 0 1	sp|P20701|ITAL_HUMAN	89	+	20493.8	19734.9	17176	14686.3	12719.6	12661.6	+	46859.4	45520.8	40756.6	35390.3	24480.1	25549.1
658	4 5 0 0 1	sp|P30479|1B41_HUMAN	110	+	17906.3	19374.3	23063.8	26641.1	14002.4	15900.4	+	2171.36	3021.43	7849.46	7784	1547.96	1617.63
659	4 5 0 0 1	sp|P32942|ICAM3_HUMAN	206	+	1050.61	1061.84	888.7	994.834	894.329	794.67	+	18409.4	12832.1	11071.7	10273.5	7659.98	7658.64	+
660	4 5 0 0 1	sp|P48960|CD97_HUMAN	371	+	34007.6	32491.7	30192.1	27695.4	18953.2	21063.2	+	57698.2	50067.5	48698.1	43105.2	32672.4	28525.1
661	4 5 0 0 1	sp|P48960|CD97_HUMAN	453	+	24455	28684.2	31753.2	27356.8	28508.3	29379	+	61923.8	59354	81461.7	71810.8	42748.2	46525.8
662	4 5 0 0 1	sp|Q08722|CD47_HUMAN	111	+	60972.2	68141.6	58440.6	58939	62456	66158.1	+	33928.6	26371.3	24973.6	36359.2	17641.9	14785.3
663	4 5 0 0 1	sp|Q13740|CD166_HUMAN	306	+	32836.7	35738.7	29925.2	29656.7	28743	33557.5	+	20018.4	15266.1	14425.9	11218.8	10871.2	9086.85
664	4 5 0 0 1	sp|Q92673|SORL_HUMAN	1706	+	67249.9	69932.9	50323.2	46711.9	58505.6	63037.2	+	50551.5	41025	33519.1	31073	21918.9	18345.3
665	4 5 0 0 1	sp|Q92673|SORL_HUMAN	1986	+	65925	64065	59377.6	61496	49113.9	49634.5	+	75995.9	46649.2	39569	38698.5	28006.9	18853.7	+
666	4 5 0 0 1	sp|Q92673|SORL_HUMAN	2054	+	23332.6	22500.6	17375.8	21812.5	9272.27	12738.5	+	101647	84699	64629.9	85444.7	18971.4	21866.6	+
667	4 5 0 0 1	sp|Q92673|SORL_HUMAN	871	+	7977	6699.74	5558.06	6167.97	0	5496.61	+	5425.28	3835.71	3658.85	2999.61	1864.07	655.946	+
668	4 5 0 0 2	sp|Q92673|SORL_HUMAN	871	+	1857.07	2294.58	1776.85	2441.18	2626.33	2857.4	+	14790.9	13716.1	13629.5	15294.3	18532.2	19061.7
669	4 5 0 1 0	sp|Q9HD45|TM9S3_HUMAN	174	+	7864.97	7774.79	7782.62	7644.63	7157.54	7323.16	+	25258.9	22576.8	21338.3	24731.2	24590.6	17597.3
670	4 5 0 1 1	sp|P30479|1B41_HUMAN	110	+	4904.03	6503.77	10446.5	9734.47	5388.81	5439.34	+	2902.43	2675.86	9258.21	10126.1	2428.37	2222.11
671	4 5 0 2 0	sp|P01871|IGHM_HUMAN	46	+	9524.09	7771.87	6898.78	6274.84	4900.31	4292.15	+	15033.7	13850.9	13133.8	12838.9	10818.7	9188.98
672	4 5 0 2 0	sp|P01892|1A02_HUMAN	110	+	20140.4	23277.1	29281.7	29595.1	14974	18422.7	+	5255.38	5380.55	5232.61	14190.6	4645.72	3904.39
673	4 5 0 2 0	sp|P11279|LAMP1_HUMAN	249	+	3534.12	2234.6	2078.2	1751.75	1366.97	1830.17	+	108908	98992.6	82565.7	73790.7	54098.4	55940.6
674	4 5 1 0 0	sp|O75503|CLN5_HUMAN	255	+	16662.3	17597.7	16511.9	16523.1	14162.9	17042.8	+	19771.7	16803.7	19293.4	20052.1	18482.7	19345.6
675	4 5 1 0 0	sp|O94766|B3GA3_HUMAN	300	+	5864.89	7011.25	6579.64	6224.8	6361.04	6695.26	+	1844.61	3093.84	2876.49	2819.71	4239.51	5617.75
676	4 5 1 0 0	sp|P01871|IGHM_HUMAN	209	+	92489	120089	134556	148097	154723	199236	+	19808.5	46044.8	74816.6	119181	144317	187182
677	4 5 1 0 0	sp|P01871|IGHM_HUMAN	46	+	53456	71900.2	94259.6	103709	170599	174317	+	114463	181298	255125	330518	506153	545352
678	4 5 1 0 0	sp|P01892|1A02_HUMAN	110	+	55173.4	61620.8	68277.1	86047.7	68055.4	72654.9	+	10305.7	14393.7	30161.5	111950	66592.3	72522.4
679	4 5 1 0 0	sp|P04440|DPB1_HUMAN	48	+	2795.51	2406.73	3398.11	4340.01	4339.95	5410.12	+	0	909.774	2241.63	3782.53	4600.84	5803.64
680	4 5 1 0 0	sp|P08575|PTPRC_HUMAN	380	+	166073	173329	177206	184562	151897	157278	+	130319	119108	117258	118999	132772	126744
681	4 5 1 0 0	sp|P09326|CD48_HUMAN	104	+	40412.7	41877.9	41192.6	40500.6	41899.8	46399.1	+	74092.4	79405.4	88217.6	93150.6	116882	108240
682	4 5 1 0 0	sp|P10321|1C07_HUMAN	110	+	11174	12478.9	12036.7	17395.2	14625.1	16961.1	+	7975.19	13667.3	45844.5	100372	50042.2	55578.2
683	4 5 1 0 0	sp|P11279|LAMP1_HUMAN	249	+	23317.9	30485.2	39700.1	49120.9	59142.2	73490.7	+	23555.1	54684.8	115193	191155	282193	330006
684	4 5 1 0 0	sp|P11279|LAMP1_HUMAN	261	+	832.032	1193.7	2117.62	2815.95	3974.51	3412.22	+	2399.79	5602.23	9935.64	18330	26397.1	27115.3
685	4 5 1 0 0	sp|P13473|LAMP2_HUMAN	275	+	9721.79	7619.25	7003.89	7679.24	6850.49	5814.27	+	131163	99787.1	101708	94771.5	92032.8	72223.8
686	4 5 1 0 0	sp|P13473|LAMP2_HUMAN	356	+	105260	120628	123512	124417	121040	137860	+	139600	141689	146638	170877	181943	187331
687	4 5 1 0 0	sp|P13473|LAMP2_HUMAN	58	+	11527	15551.3	22083.6	27232.8	27140.3	33668.7	+	2970.57	18158.9	45084	72674.3	101479	82340.8
688	4 5 1 0 0	sp|P30479|1B41_HUMAN	110	+	21013.5	24017.4	25545.1	37133.8	28730.8	32753.2	+	2583.79	5044.28	16862.2	69810.7	39624.3	43175.8
689	4 5 1 0 0	sp|Q3T906|GNPTA_HUMAN	729	+	3885.05	4241.88	5320.94	6051.74	8615.62	7007.09	+	639.169	3274.48	8083.67	11123.7	18171.3	16764
690	4 5 1 0 0	sp|Q7LGA3|HS2ST_HUMAN	127	+	2717.35	2107.84	2295.49	1967.21	2683.08	2608.76	+	4897.11	3909.12	4415.34	4014.34	5846.65	5054.01
691	4 5 1 0 0	sp|Q92673|SORL_HUMAN	1706	+	36019.1	46839.3	51470.5	57576.6	65156.2	76522.5	+	1999.05	12321.2	24932.5	44687.3	65802.2	65978.6
692	4 5 1 0 0	sp|Q92673|SORL_HUMAN	1986	+	2720.54	3374.2	5491.86	7559.84	11036.9	10808.4	+	0	2829.24	6424.13	11079.1	17096.2	15644.8
693	4 5 1 0 0	sp|Q92673|SORL_HUMAN	2054	+	7953	7920.33	8532.8	10239.1	6987.42	8736.3	+	9133.37	11904	13141.8	20380.1	7033.3	13582.7
694	4 5 1 0 0	sp|Q92673|SORL_HUMAN	871	+	26325	27112.5	27171.3	27584.9	29130.7	29603.6	+	3830.29	3862.34	3679.37	4818.74	5206.41	5141.95
695	4 5 1 0 0	sp|Q9HD45|TM9S3_HUMAN	174	+	117785	112065	104065	112862	103929	103019	+	454267	430477	397352	439386	416407	378011
696	4 5 1 0 1	sp|O00754|MA2B1_HUMAN	766	+	2802.63	2366.45	2326.95	2090.32	1743.49	1648.23	+	20977.9	16680.2	15327.2	13249	10409.6	9261.54
697	4 5 1 0 1	sp|O94766|B3GA3_HUMAN	300	+	5276.76	5451.61	4606.63	4354.49	4221.7	4809.12	+	4905.39	5051.96	4804.28	4493.61	2951.6	3407.42
698	4 5 1 0 1	sp|O95297|MPZL1_HUMAN	50	+	6825.64	5953.46	5524.4	5168.03	3658.31	2481.06	+	48944.6	42772.7	40099.4	38770.8	30583.7	20425.3
699	4 5 1 0 1	sp|O96009|NAPSA_HUMAN	133	+	11334.2	9966.52	9778.21	10090.4	8562.48	7333.61	+	11872.8	9520.31	8829.79	8370.53	6408.09	6312.61
700	4 5 1 0 1	sp|P01871|IGHM_HUMAN	209	+	421982	458093	509545	484062	399040	462236	+	517214	460552	464795	425194	265496	323199
701	4 5 1 0 1	sp|P01871|IGHM_HUMAN	46	+	107441	106974	110658	99915.9	106629	125362	+	474924	533097	600275	640672	692535	813606
702	4 5 1 0 1	sp|P01892|1A02_HUMAN	110	+	143028	158880	261624	276934	129207	139049	+	129132	137049	241348	456778	152296	166611
703	4 5 1 0 1	sp|P01909|DQA1_HUMAN	103	+	6954.42	6129.89	5707.01	5502	4101.52	4058.97	+	65061.4	57916	51479.1	47335.4	42464.5	37325.3
704	4 5 1 0 1	sp|P02786|TFR1_HUMAN	251	+	10103.3	10764.7	10009.1	8817.36	7024.46	8574.58	+	94882	87618.1	70981.3	63768.1	42404.5	44053.5
705	4 5 1 0 1	sp|P04440|DPB1_HUMAN	48	+	37488.4	36706.4	35633.3	36786.8	29552	32891.4	+	70387.5	63481.8	61225.3	55121.2	45924.8	47739
706	4 5 1 0 1	sp|P05538|DQB2_HUMAN	51	+	4343.46	4615.77	4938.53	4556.3	3929.58	4144.44	+	18519.5	16449.4	13882.9	13611.5	9772.44	9028.18
707	4 5 1 0 1	sp|P06280|AGAL_HUMAN	139	+	4468.15	3602.4	3852.17	3321.84	2540.38	2614.86	+	67620.1	40333.9	37474.6	41526.3	25279.8	25681	+
708	4 5 1 0 1	sp|P08195|4F2_HUMAN	424	+	2615.55	2038	1660.92	2045.25	2182.57	1646.31	+	17543	13238.7	12736.4	10469.9	9229.46	8026.83
709	4 5 1 0 1	sp|P08575|PTPRC_HUMAN	337	+	71462.9	76243.2	72097.1	69716.5	62426.9	70363.1	+	113621	84520.4	80877.7	71250.9	41971.4	52120.5	+
710	4 5 1 0 1	sp|P08575|PTPRC_HUMAN	531	+	58598.6	64842.8	64892.2	67209.3	55011.5	59219.5	+	106329	104186	104763	104894	43547.2	51585.6	+
711	4 5 1 0 1	sp|P08962|CD63_HUMAN	130	+	7849.31	8051.7	7747.33	8055.11	4961.52	6369.35	+	37500.8	34207.5	27978.3	36108.9	12036.7	15427.6	+
712	4 5 1 0 1	sp|P09326|CD48_HUMAN	104	+	40371.4	41558.6	42275.6	36343	36262.5	35765	+	83989.6	74826.8	72802.6	66476.7	52106.4	40190.7
713	4 5 1 0 1	sp|P09326|CD48_HUMAN	189	+	2770.32	3056.54	2278.55	2781.55	2254.21	2425.79	+	6947.75	7301.55	6569.23	8238.82	5376.24	4464.52
714	4 5 1 0 1	sp|P10321|1C07_HUMAN	110	+	38926	42933.9	51385.5	65735.1	33060.1	38080.7	+	79644.5	84400.4	74045.5	158591	62102.8	52013.9
715	4 5 1 0 1	sp|P11279|LAMP1_HUMAN	249	+	51220.5	50965.7	47702.3	43455.9	35736.2	41262.7	+	414403	372679	325051	306156	244446	240303
716	4 5 1 0 1	sp|P11279|LAMP1_HUMAN	84	+	24799.4	26508.3	28303	24657.2	28362.4	30214.8	+	7645.34	5820.49	6200.56	6522.4	3974.43	4001.22
717	4 5 1 0 1	sp|P13473|LAMP2_HUMAN	356	+	140314	140780	131205	119471	113409	119912	+	127418	96374.1	86069.5	79900.3	62726.3	50348.7
718	4 5 1 0 1	sp|P13473|LAMP2_HUMAN	58	+	60631	61988.2	58311.7	51588.5	50931.7	49154.6	+	146403	133321	112864	106353	68296.6	57256.1
719	4 5 1 0 1	sp|P13612|ITA4_HUMAN	138	+	1832.39	1565.39	1337.5	2077.58	1087.51	769.339	+	2295.3	2204.75	2065.87	2413.99	1518.2	1520.05
720	4 5 1 0 1	sp|P13760|2B14_HUMAN	48	+	15687.2	15571.6	13226.7	19003.6	12462.6	15392.2	+	24711.1	21902.6	21075.6	31173.1	11307.9	18236.1
721	4 5 1 0 1	sp|P13762|DRB4_HUMAN	48	+	18016.7	19503.9	17265.5	18844.4	14408.5	16711.5	+	34317.9	33125.4	31493.4	28884.4	24154.9	27321.1
722	4 5 1 0 1	sp|P20036|DPA1_HUMAN	109	+	77368.2	80148.7	84115.9	96816.4	73336.9	78604.5	+	48953.2	41082.7	35739.1	51328.3	34035.5	31121.3
723	4 5 1 0 1	sp|P20645|MPRD_HUMAN	83	+	66526.8	74172.4	68414.8	72337.1	66441.4	64308.7	+	59681.8	53895.8	46621	62981.1	36649.5	33150
724	4 5 1 0 1	sp|P30479|1B41_HUMAN	110	+	52676.5	54464	77163.2	102360	46061.9	48601.2	+	84488.3	88491.8	123544	246619	71441.4	76078.2
725	4 5 1 0 1	sp|P35613|BASI_HUMAN	268	+	8174.13	7243.92	7387.05	7214.71	6365.03	5194.92	+	11892.1	11456.6	9384.9	8658.09	6896.59	4322.56
726	4 5 1 0 1	sp|P48960|CD97_HUMAN	371	+	61643.6	64423.8	64330.4	68416	58885.6	72555	+	56396	46515.6	38218.3	38367.6	28555.4	26515.8
727	4 5 1 0 1	sp|P79483|DRB3_HUMAN	48	+	18085.4	19335.9	26473.6	26293.2	16632.5	17183.1	+	8539.05	6057.82	4021.04	7136.25	3409.94	5271	+
728	4 5 1 0 1	sp|Q3T906|GNPTA_HUMAN	729	+	43009.1	47467.1	38632.7	34545.4	40695.1	39072.7	+	41570.4	36049	33259.6	31947.8	25220.4	20885.3
729	4 5 1 0 1	sp|Q3T906|GNPTA_HUMAN	829	+	3590.9	3686.51	3380.37	3032.35	4309.49	4034.83	+	5586.71	4588.3	3088.94	4208.65	3415.21	3260.08
730	4 5 1 0 1	sp|Q92673|SORL_HUMAN	1706	+	53458.4	45118.9	40734.9	41136.6	34247	30473.3	+	176986	140479	129860	130126	94269.5	84281.1
731	4 5 1 0 1	sp|Q92673|SORL_HUMAN	1986	+	162469	147707	107560	111775	114005	105645	+	338601	288978	191746	212000	106832	117077	+
732	4 5 1 0 1	sp|Q9UHN6|TMEM2_HUMAN	1092	+	3159.02	2953.9	2944.77	2573.13	2100.58	2029.05	+	15101.9	14298	11957.6	11665.6	7284.23	8158.06
733	4 6 0 0 0	sp|O60637|TSN3_HUMAN	127	+	3922.34	3662.79	3876.13	3453.74	4015.32	4623.96	+	3018.77	5056.53	5006.29	5374.56	7076.96	7804.33
734	4 6 0 0 0	sp|P01892|1A02_HUMAN	110	+	5978.45	7121.42	7559.69	8872.33	5441.62	6164.09	+	0	0	1773.06	11118.2	5752.53	7408.59
735	4 6 0 0 0	sp|P04233|HG2A_HUMAN	136	+	45035.5	51750.8	55141.2	52423.4	33689.9	45546.8	+	13509.8	10250.5	10259.1	13085.5	11500.8	10395.3
736	4 6 0 0 0	sp|P08473|NEP_HUMAN	145	+	1689.84	1890.03	1408.47	1827.23	1457.28	2095.28	+	6986.59	7421.82	8126.83	7352.79	9215.2	13068.5
737	4 6 0 0 0	sp|P08575|PTPRC_HUMAN	380	+	187707	192406	160850	160860	148353	174162	+	221557	213048	179206	173759	221718	229115
738	4 6 0 0 0	sp|P13473|LAMP2_HUMAN	275	+	32244.3	33331.7	29863	33685.7	26115.9	30324.9	+	36995.1	28855.2	32306.3	32457.1	33498.6	30175.6
739	4 6 0 0 1	sp|P01892|1A02_HUMAN	110	+	6072.78	6242.42	10679.5	13128.3	4204.14	5488.39	+	12101.2	11120.1	7502.98	29488	10662.5	8685.51
740	4 6 0 0 1	sp|P04440|DPB1_HUMAN	48	+	8144.3	8201.04	8249.51	3921.94	6656.33	6270.34	+	9786.75	8092.3	7992.09	7684.53	4225.2	5612.01
741	4 6 0 0 1	sp|P08575|PTPRC_HUMAN	337	+	24094.4	24690.6	22651.1	19274.7	18297.3	20354.5	+	26127.7	23890.5	22276.3	21977.2	19433.6	15875.6
742	4 6 0 0 1	sp|P08575|PTPRC_HUMAN	380	+	24027.2	26071.4	21877.7	23732.6	16469.1	21131.2	+	41322.5	43197.4	37839.6	36543	23253.5	32328.6
743	4 6 0 0 1	sp|P10321|1C07_HUMAN	110	+	5379	5922.2	7916.91	8291.8	5085.06	6243.48	+	6688.63	7303.79	3839.08	17696.6	7684.95	5145.74
744	4 6 0 0 1	sp|P11279|LAMP1_HUMAN	249	+	8459.34	8325.25	5461.71	4980.83	7488	7390.11	+	27024.9	22381.1	20617.1	20518.1	17609.8	15764
745	4 6 0 0 1	sp|P13473|LAMP2_HUMAN	356	+	4508.66	3775.52	3899.73	5007.72	4226.3	3824.19	+	4871.51	3412.85	3153.52	3159.77	2457.31	1832.04
746	4 6 0 0 1	sp|P13473|LAMP2_HUMAN	58	+	10475.5	8073.77	8219.83	9069.73	6295.33	6015.08	+	23951.6	19422.3	17997.9	18372.8	12130.9	9090.7
747	4 6 0 0 1	sp|P13762|DRB4_HUMAN	48	+	1440.41	1594.52	1530.36	1799.06	1222.72	1033.02	+	6062.54	6855.26	5571.27	5150.54	4359.75	2988.34
748	4 6 0 0 1	sp|P20701|ITAL_HUMAN	89	+	11651.2	11152.6	9090.1	9703.63	7866.72	9230.56	+	24600.3	22543.4	21228.8	23958.8	18237	14329.2
749	4 6 0 0 1	sp|P35613|BASI_HUMAN	268	+	27605.2	30584.6	32253.9	28084.6	25882.7	29791.3	+	34549.6	38304.3	44188.6	41052.5	33306.5	46583.9
750	4 6 0 0 1	sp|Q12913|PTPRJ_HUMAN	142	+	25127.8	26537.6	24690.2	23803.2	16377.9	18228.3	+	23769.1	19204.7	18859.2	17160.9	12671.6	11991.3
751	4 6 1 0 0	sp|P13473|LAMP2_HUMAN	275	+	84288.3	89938.2	92448.1	101440	81551.4	91815	+	38457.1	29488.9	27754.4	31799.9	28234.2	22921.7
752	4 6 1 0 0	sp|P13473|LAMP2_HUMAN	58	+	13538.4	17467.8	24796.9	29186.6	31182.1	38482.5	+	2213.02	14419.2	34028.9	50057	81728.4	62397.9
753	4 6 1 0 0	sp|Q9HD45|TM9S3_HUMAN	174	+	3023.26	2919.43	2863.49	3174.03	3243.71	2967.97	+	10766.5	13522.3	12080	14575.3	14241.4	12020.4
754	4 6 1 0 1	sp|P10321|1C07_HUMAN	110	+	14425	18959.6	24435.5	27169.1	15238.8	17677.5	+	6846.82	11113.9	7902.38	14785.7	7061.17	5341.79
755	4 6 1 0 1	sp|P11279|LAMP1_HUMAN	249	+	18870.4	18673.1	16977.7	17826.2	15220.3	18163.9	+	47439.8	42769.5	38651.3	40280.6	32896.7	32875.1
756	4 6 1 0 1	sp|P13473|LAMP2_HUMAN	58	+	38742.6	42114.5	40761.9	40105.9	33657	38072.7	+	86117.5	76581.9	71385.3	65590.4	49248.8	34645.4
757	4 6 1 0 1	sp|P35613|BASI_HUMAN	268	+	30677.3	30312	27199.1	26061.5	25174.7	22888.9	+	25592.5	23424.6	21486.8	19310.2	18280	15306.6
758	4 7 0 0 0	sp|P08575|PTPRC_HUMAN	380	+	14717.1	16406.8	15340	16028.3	14142.1	15925.4	+	17818.5	19597	17464.2	19770.9	20478.2	23593.9
759	4 7 0 0 1	sp|P08195|4F2_HUMAN	424	+	7744.88	6375.12	6625.19	6959.34	6420.68	6964.39	+	17177.6	14622.1	12623.9	13455	10304.3	11851.1
760	4 7 1 0 1	sp|P08195|4F2_HUMAN	424	+	4106.85	3696.39	3507.81	3764.92	1444.94	3361.17	+	3274.78	2989.26	3558.25	2677.43	2471.43	1806.22
761	4 7 1 0 1	sp|P13473|LAMP2_HUMAN	58	+	1512.12	1094	1444.06	1248.14	1104.41	468.207	+	4143.03	3595.23	2662.92	2395.86	1800.97	880.179
762	4 7 1 0 1	sp|P35613|BASI_HUMAN	268	+	4648.26	4786.63	4698.23	4114.87	3441.96	3398.01	+	24953.1	23784.2	23680	21135.5	19937	14796.8
763	4 8 0 0 0	sp|P35613|BASI_HUMAN	268	+	9011.67	8720.97	9829.49	10543.2	9651.73	11478	+	0	734.164	1991.16	3421.28	6292.12	5900.12
764	5 2 0 0 0	sp|O00754|MA2B1_HUMAN	930	+	17877.3	18605.4	17381.5	18259	17073.2	18487.2	+	31546.3	23386.7	23752	21019.6	22510.6	27104.6
765	5 2 0 0 0	sp|O14656|TOR1A_HUMAN	158	+	2268.72	1779.95	1646.92	1314.14	1410.77	1745.89	+	3080.36	2175.56	2448.36	1814.06	1357.48	2696.8
766	5 2 0 0 0	sp|O14672|ADA10_HUMAN	439	+	75376.2	75626	62775.8	61043.7	64170.4	74823	+	413321	357679	329473	296421	286313	350606
767	5 2 0 0 0	sp|O75629|CREG1_HUMAN	160	+	249556	245725	218080	247764	189991	214332	+	601619	497000	456093	518143	433651	449780
768	5 2 0 0 0	sp|O75976|CBPD_HUMAN	626	+	28138	31839.7	31865.4	38157.4	22684.7	27125.7	+	33916.1	39443.4	36521.4	26192.9	30613.6	38464.3
769	5 2 0 0 0	sp|P01591|IGJ_HUMAN	71	+	166336	175846	168546	158659	148042	161490	+	364584	293598	278521	309739	265213	293889
770	5 2 0 0 0	sp|P01871|IGHM_HUMAN	209	+	6012.84	6916.02	7219.54	7652.85	6833.27	6937.09	+	109795	108013	119250	128780	115155	126941
771	5 2 0 0 0	sp|P01871|IGHM_HUMAN	46	+	343769	348943	358265	341032	340670	360834	+	1.43203e+06	1.30195e+06	1.36798e+06	1.29777e+06	1.42153e+06	1.37831e+06
772	5 2 0 0 0	sp|P02786|TFR1_HUMAN	727	+	19806.9	19423.3	21350.7	19881.8	22887.7	21233.6	+	730113	727240	773498	731541	845370	801118
773	5 2 0 0 0	sp|P04062|GLCM_HUMAN	309	+	10375.5	10854.5	11209.3	10427.3	11185.1	12582.9	+	18023.5	18552.3	23714.2	28152.8	17962.3	21572.3
774	5 2 0 0 0	sp|P07339|CATD_HUMAN	263	+	266202	287941	311199	275263	337782	324635	+	312873	316457	358573	386259	279017	316734
775	5 2 0 0 0	sp|P08236|BGLR_HUMAN	272	+	17137.2	11739.8	9039.45	13090.9	12352.3	10467.6	+	50309	51969.8	45543.5	50617.1	48354.2	52828.3
776	5 2 0 0 0	sp|P08236|BGLR_HUMAN	631	+	18192.3	22098.2	21708	22644.1	19785.9	21159.6	+	45891.4	42764.3	39101.2	45555.9	40135.8	48165.8
777	5 2 0 0 0	sp|P08575|PTPRC_HUMAN	380	+	380783	382273	366750	353744	277033	332188	+	1.05894e+06	1.01775e+06	984728	964529	829700	942309
778	5 2 0 0 0	sp|P08575|PTPRC_HUMAN	470	+	29692.3	33798	47176.2	41822.5	32331.6	33124.4	+	43388.3	45485.7	78681.7	90602.8	30525.2	41263.8
779	5 2 0 0 0	sp|P09326|CD48_HUMAN	206	+	104846	119487	113529	100283	121169	122478	+	8225.42	7311.63	7884.72	4912.99	7575.67	8812.77
780	5 2 0 0 0	sp|P10253|LYAG_HUMAN	390	+	28228	32671.2	31573.7	30187.5	29467.3	30288.3	+	4210.56	4949.46	4640.95	4998.94	4252.74	4430.38
781	5 2 0 0 0	sp|P11279|LAMP1_HUMAN	103	+	262231	299454	340467	396665	238166	283776	+	740403	845247	938471	1.19965e+06	751937	763292
782	5 2 0 0 0	sp|P11279|LAMP1_HUMAN	261	+	81790.5	80441.6	69302.6	70574.2	67152.5	70162.5	+	146730	120808	94144.7	107199	68622.2	74879.3
783	5 2 0 0 0	sp|P11279|LAMP1_HUMAN	322	+	46985.2	45917.4	42580.3	47469.2	46593.8	47133	+	478479	454228	457928	498267	489003	471747
784	5 2 0 0 0	sp|P11717|MPRI_HUMAN	400	+	21524.1	23405.4	22869.9	22593.4	20866.6	21543	+	104153	104633	113444	117433	104001	103220
785	5 2 0 0 0	sp|P11912|CD79A_HUMAN	112	+	13429.4	9994.82	11200.1	13240.4	12732.1	12642.3	+	12285.1	10168.8	10348.5	11344.4	10360.8	11653
786	5 2 0 0 0	sp|P13473|LAMP2_HUMAN	356	+	291185	290233	253569	277150	211025	243522	+	1.89241e+06	1.79868e+06	1.55465e+06	1.59827e+06	1.2285e+06	1.44328e+06
787	5 2 0 0 0	sp|P13674|P4HA1_HUMAN	259	+	56021.5	60357.7	83473.1	69550.6	149553	119392	+	345507	322735	309085	334955	309860	330788
788	5 2 0 0 0	sp|P13762|DRB4_HUMAN	48	+	20324.4	24562.6	19693.5	21001.1	21416.8	24027.5	+	23348.8	28565.8	30141.6	32100.8	32973.3	25485.7
789	5 2 0 0 0	sp|P15586|GNS_HUMAN	405	+	12261.6	13244.6	12210.5	12483.3	11756	13701.3	+	20453.8	18832.4	18611.5	19222	21747	20664.8
790	5 2 0 0 0	sp|P20645|MPRD_HUMAN	57	+	35099.1	39774.4	43603.5	35219.3	50273.6	46086.4	+	32356.5	31448.5	32013.5	30166.3	32511.8	37010.5
791	5 2 0 0 0	sp|P20701|ITAL_HUMAN	89	+	30857.7	34242.9	26005.5	26516.8	32133.9	32121.2	+	251771	233946	245717	267112	255571	244137
792	5 2 0 0 0	sp|P21854|CD72_HUMAN	136	+	9068.52	9338.35	9548.31	10246.5	11152.7	9372.1	+	106411	102477	104978	112217	119954	111955
793	5 2 0 0 0	sp|P30101|PDIA3_HUMAN	90	+	32892.7	32417.7	33272.7	33095.8	30693.7	34388.5	+	201348	167568	183041	206169	180722	213298
794	5 2 0 0 0	sp|P35613|BASI_HUMAN	268	+	78431.6	80613.7	77063	76663.6	73266.4	76632.8	+	310875	312407	319352	317610	324532	314528
795	5 2 0 0 0	sp|P50897|PPT1_HUMAN	197	+	113027	109573	102768	98089.1	82562.8	100015	+	90304.8	82827.4	66461.2	66174.8	55009	66970.9
796	5 2 0 0 0	sp|P50897|PPT1_HUMAN	212	+	53466.6	61709.5	64852.3	63904	57170.6	63776.6	+	222650	205525	209799	215379	187860	200409
797	5 2 0 0 0	sp|P53634|CATC_HUMAN	53	+	52886.1	62159.4	54668.3	57091.2	50943.4	57023.7	+	6145.5	4870.59	5606.49	5714.03	6957.18	5104.85
798	5 2 0 0 0	sp|P78536|ADA17_HUMAN	174	+	41107.2	43874.4	45499.1	39165	46966.4	47800.8	+	85204.1	83566.9	83860.2	80914.9	91847.4	91441.5
799	5 2 0 0 0	sp|Q08722|CD47_HUMAN	73	+	90008.3	100940	91789.5	89920.4	86748.6	93968.2	+	306421	277289	281050	290421	285684	266044
800	5 2 0 0 0	sp|Q13438|OS9_HUMAN	177	+	15409.7	14501.9	18558.6	19005	13374.1	14397.2	+	116696	117826	124906	149704	116886	122616
801	5 2 0 0 0	sp|Q13510|ASAH1_HUMAN	259	+	134271	125482	130510	130417	138936	128521	+	813074	750500	771543	785404	790805	746008
802	5 2 0 0 0	sp|Q14643|ITPR1_HUMAN	2512	+	29927	24021	21857.5	31576.4	14050	17052.4	+	106817	60158.5	59471.6	78844.6	60082.3	68977.2
803	5 2 0 0 0	sp|Q32P28|P3H1_HUMAN	467	+	83885.4	92745.8	87139.7	83670.8	92193.5	98324.6	+	177252	175475	178483	199421	174409	186873
804	5 2 0 0 0	sp|Q5GLZ8|HERC4_HUMAN	394	+	34707.9	26483.9	23460.4	46101	29852.5	27632.3	+	285347	220828	191047	386603	233836	242382
805	5 2 0 0 0	sp|Q68CR1|SE1L3_HUMAN	527	+	54880.3	52729.4	56630.8	50380.3	59440.1	55696.3	+	64665.3	63673	67580.5	59861.1	71062.6	67593.3
806	5 2 0 0 0	sp|Q6P179|ERAP2_HUMAN	119	+	36951.6	37220.2	34532.5	34975.1	37824.8	39551.1	+	48507.1	42866.8	44510.4	47529.3	43958.8	45082.8
807	5 2 0 0 0	sp|Q6PKC3|TXD11_HUMAN	982	+	8748.46	11192.3	10765.6	7882.94	12666.7	14043.5	+	24086.2	24265	29578.5	22229.3	31196.1	24073.3
808	5 2 0 0 0	sp|Q8N766|EMC1_HUMAN	913	+	28874.8	28424.5	29427.5	30652.4	31417.2	29024	+	293797	280156	285450	284335	297658	284791
809	5 2 0 0 0	sp|Q8TCJ2|STT3B_HUMAN	641	+	61316.1	59027.3	61251.8	64393.2	66425.1	57942.1	+	690556	645685	676317	746658	747112	673020
810	5 2 0 0 0	sp|Q8TEM1|PO210_HUMAN	1441	+	20587	14150.8	14935.9	17082	14131	13882	+	236475	172333	166057	202267	170709	170798
811	5 2 0 0 0	sp|Q92673|SORL_HUMAN	1608	+	116361	133241	165601	136897	180279	169240	+	634160	586805	608511	700422	579731	555741
812	5 2 0 0 0	sp|Q92673|SORL_HUMAN	1733	+	216348	252227	264348	404089	341662	329886	+	366274	339740	334670	384844	368336	350087
813	5 2 0 0 0	sp|Q92673|SORL_HUMAN	1894	+	34111.4	39582.9	73319.2	95611.8	26489.2	33907.9	+	55896.2	65757.5	248504	529483	39993.6	56542.4
814	5 2 0 0 0	sp|Q92820|GGH_HUMAN	203	+	407099	414472	358974	351092	307706	351939	+	1.82255e+06	1.73059e+06	1.38203e+06	1.30857e+06	1.23319e+06	1.42498e+06
815	5 2 0 0 0	sp|Q969V3|NCLN_HUMAN	428	+	61680.1	70053.1	72271.6	67014.8	68275.6	73127	+	130389	120220	125155	141606	132141	127596
816	5 2 0 0 0	sp|Q96K78|AGRG7_HUMAN	195	+	51249.1	37818.8	33857.5	66242.2	38890.9	39352.2	+	201827	149336	133995	276254	169784	169871
817	5 2 0 0 0	sp|Q96KA5|CLP1L_HUMAN	91	+	240346	248588	233852	230068	247020	255772	+	1.26876e+06	1.24994e+06	1.22074e+06	1.13e+06	1.19429e+06	1.26521e+06
818	5 2 0 0 0	sp|Q9HDC9|APMAP_HUMAN	160	+	105934	109831	110597	112571	108854	112609	+	1.2459e+06	1.21979e+06	1.2874e+06	1.28519e+06	1.31191e+06	1.31922e+06
819	5 2 0 0 0	sp|Q9UBV2|SE1L1_HUMAN	608	+	35526.1	33837.8	33820.6	39359.9	36311.9	31487.7	+	300106	291384	293647	312202	304227	284827
820	5 2 0 0 0	sp|Q9UH99|SUN2_HUMAN	636	+	110872	109921	110267	123407	121676	118749	+	128630	120779	123727	131119	134164	127433
821	5 2 0 0 0	sp|Q9Y4L1|HYOU1_HUMAN	515	+	32943.8	32153.8	34239.8	34699.8	37196.1	37531	+	785942	697966	751644	734876	793664	783589
822	5 2 0 0 0	sp|Q9Y4L1|HYOU1_HUMAN	869	+	329037	278708	278233	226531	270538	280079	+	1.52953e+06	1.25943e+06	1.29147e+06	1.03913e+06	1.32945e+06	1.33811e+06
823	5 2 0 0 0	sp|Q9Y4L1|HYOU1_HUMAN	922	+	45402.5	43734.1	21484.7	24921.5	18106.6	24588.2	+	147197	110852	94418.1	115563	100619	117282
824	5 2 0 0 0	sp|Q9Y4L1|HYOU1_HUMAN	931	+	321740	223366	199496	267412	196542	219929	+	1.8173e+06	1.28544e+06	1.11731e+06	1.52017e+06	999923	1.17863e+06
825	5 2 0 0 0	sp|Q9Y639|NPTN_HUMAN	229	+	24407.3	24105.4	26154.4	27462	27732.9	27736.9	+	393899	367811	381197	408608	406276	398708
826	5 2 0 0 1	sp|P01871|IGHM_HUMAN	46	+	153340	148582	151468	137362	105552	115290	+	412763	374822	381382	335316	255975	256454
827	5 2 0 0 1	sp|Q13438|OS9_HUMAN	177	+	10793.3	10556.5	8502.05	7972.42	8342.15	9393.94	+	9973.01	8060.48	9184.82	8978.14	6616.61	7143.31
828	5 3 0 0 0	sp|P01871|IGHM_HUMAN	46	+	108039	125829	129691	135910	150055	166392	+	423702	469212	563381	612974	821367	848018
829	5 3 0 0 0	sp|P08575|PTPRC_HUMAN	380	+	136276	130195	134141	124478	137096	134258	+	538763	499544	510167	491013	533289	513796
830	5 3 0 0 0	sp|P11279|LAMP1_HUMAN	103	+	95011.7	103854	88106.2	94605.7	69673.6	83884.8	+	197158	223401	242689	313046	239735	236954
831	5 3 0 0 0	sp|P11279|LAMP1_HUMAN	261	+	22804.6	25382.9	24219.7	21117.2	24365.2	27311.5	+	25114.3	23947.6	21615.7	28734.8	26129	28871.7
832	5 3 0 0 0	sp|P13473|LAMP2_HUMAN	356	+	16077.7	13051.9	15036.2	16866.8	17365	17537.8	+	365562	357820	482509	379164	857310	653318
833	5 3 0 0 0	sp|Q08722|CD47_HUMAN	73	+	71322.2	78160.9	76957.7	76936.4	69353.7	80229.3	+	187670	187304	189358	201998	219674	211426
834	5 3 0 0 0	sp|Q92820|GGH_HUMAN	203	+	86818.6	91070.8	80415	81051.1	79143.2	86817.4	+	40347.7	42791.8	29495.1	34127.1	22271.4	32209.4
835	5 3 0 0 1	sp|P01871|IGHM_HUMAN	46	+	166994	158001	155384	138163	104029	114679	+	507064	443048	446887	392553	295389	260889
836	5 3 0 0 1	sp|Q08722|CD47_HUMAN	73	+	6197.26	4327.54	4277.13	4730.16	3593.43	3304.24	+	102254	85849.4	78129.7	78212.5	51215.4	52849.1
837	5 3 1 0 0	sp|P01871|IGHM_HUMAN	46	+	145018	193862	226592	242191	314561	363964	+	658438	950592	1.182e+06	1.28284e+06	1.76698e+06	2.19133e+06
838	5 3 1 0 0	sp|P08575|PTPRC_HUMAN	380	+	66278.5	73993.8	83311.9	78915.7	75080.5	78908.8	+	117909	105914	105530	97652.1	105380	99834.1
839	5 3 1 0 0	sp|P11279|LAMP1_HUMAN	103	+	7338.55	7385.77	7499.61	7765.3	7576.96	7846.54	+	27916.2	28941.3	30170	37616	35138.9	32075.2
840	5 3 1 0 0	sp|P13473|LAMP2_HUMAN	356	+	111179	107262	110124	119207	128786	121553	+	454448	451648	432927	483553	450108	510679
841	5 3 1 0 0	sp|Q08722|CD47_HUMAN	73	+	26096.9	30612.5	36905.2	38326.9	57003.9	54219.2	+	108321	129157	157249	202760	241494	275207
842	5 3 1 0 0	sp|Q8NBN3|TM87A_HUMAN	62	+	1754.03	1363.93	1317.66	1238.57	1349.11	1449.09	+	9536.44	9642.47	6296.9	5566.75	6753.28	7334.11
843	5 3 1 0 0	sp|Q92673|SORL_HUMAN	2054	+	15220.3	16817	15694.1	14905.3	15709.7	16348.8	+	8921.15	9920.75	11659.7	15086.4	4514.2	7829.97
844	5 3 1 0 0	sp|Q9HD45|TM9S3_HUMAN	174	+	31681.7	34083.6	30273.3	30769.7	29559.5	31781.8	+	136144	121212	116657	129880	125772	107429
845	5 3 1 0 1	sp|O95297|MPZL1_HUMAN	50	+	4482.89	3862.28	3700.72	3965.44	2648.74	2501.68	+	45332.8	37496.4	36326.5	34163.1	28274.6	21762
846	5 3 1 0 1	sp|P01871|IGHM_HUMAN	46	+	540458	530286	536843	457250	357768	361463	+	1.65705e+06	1.6684e+06	1.72238e+06	1.48199e+06	1.15433e+06	1.24221e+06
847	5 3 1 0 1	sp|P06213|INSR_HUMAN	920	+	2047.38	1424.06	1884.25	1518.32	1920.15	1300.5	+	12132.3	11706	12208.1	11656.6	8721.24	8970.11
848	5 3 1 0 1	sp|P09326|CD48_HUMAN	189	+	18390.8	22372.2	24185.8	19818.4	24889.6	23764.3	+	18962.8	12666.3	13615.2	15682.7	12979.3	12436.7
849	5 3 1 0 1	sp|P11279|LAMP1_HUMAN	261	+	3180.03	2955.85	2801.77	2830.41	2378.25	2313.35	+	11101.6	6322.55	5376.56	6922.17	4253.97	3940.33	+
850	5 3 1 0 1	sp|P13473|LAMP2_HUMAN	356	+	96463.7	89552.8	81646	76801.9	72491.7	68774.3	+	394071	347537	292901	282877	178587	185347
851	5 3 1 0 1	sp|Q08722|CD47_HUMAN	73	+	89989.8	91413.8	90329.8	85898.4	78725.6	87204.8	+	174839	151896	138165	142985	102853	103702
852	5 3 1 0 1	sp|Q92673|SORL_HUMAN	2054	+	44603.3	44411.8	43260.1	42156	25252.2	29221.9	+	176069	146554	117854	161199	58728.9	63668.7	+
853	5 4 0 0 0	sp|O75503|CLN5_HUMAN	255	+	1975.18	2108.87	1851.04	1814.96	1779.83	2347.25	+	9031.72	9382.28	9854.13	9879.76	11895.8	10000.4
854	5 4 0 0 0	sp|O95297|MPZL1_HUMAN	50	+	1600.6	2613.75	2207.47	1987.39	3197.04	3082.36	+	6096.83	7566.91	7076.17	9016.15	9860.23	8396.22
855	5 4 0 0 0	sp|P01871|IGHM_HUMAN	46	+	365910	428369	459090	453530	435106	497183	+	921652	1.17851e+06	1.47675e+06	1.58399e+06	1.90397e+06	2.2134e+06
856	5 4 0 0 0	sp|P08575|PTPRC_HUMAN	380	+	538417	551573	516832	503596	415226	493674	+	1.18451e+06	1.07708e+06	1.09503e+06	1.05538e+06	1.08284e+06	1.1015e+06
857	5 4 0 0 0	sp|P09326|CD48_HUMAN	206	+	36332.7	39349.6	37930.1	30858.2	39512.7	43300.9	+	14220.8	14196	13210.2	9935.68	15183.2	16575.8
858	5 4 0 0 0	sp|P11279|LAMP1_HUMAN	103	+	224388	256098	246448	272976	220826	227013	+	347547	413096	444499	538288	417538	419615
859	5 4 0 0 0	sp|P11279|LAMP1_HUMAN	261	+	89671.5	101168	98451.5	104327	97179	112634	+	231592	231784	230994	309688	257235	307650
860	5 4 0 0 0	sp|P13473|LAMP2_HUMAN	275	+	1952.25	1883.36	1764.26	1568.98	2046.76	1665.29	+	29910.9	23009.6	23769.2	23834.7	26247.3	22986.7
861	5 4 0 0 0	sp|P13473|LAMP2_HUMAN	356	+	395188	440892	456790	421529	485562	499618	+	372893	371036	364952	405651	382796	426118
862	5 4 0 0 0	sp|P13473|LAMP2_HUMAN	49	+	25396.1	29531.7	32538.5	28340.9	31741.3	32181.6	+	7532.45	10646.3	8995.53	9426.28	10622.2	11785.7
863	5 4 0 0 0	sp|P20645|MPRD_HUMAN	57	+	93513.2	108967	120103	96857.3	140560	146134	+	57899.1	64321.8	64722.1	66584	81141.7	94678
864	5 4 0 0 0	sp|P20701|ITAL_HUMAN	89	+	18742.1	20776	20390	22575.5	21574.4	25462.3	+	18418.8	16092.6	20081.6	26789.6	28681.8	28499.6
865	5 4 0 0 0	sp|Q08722|CD47_HUMAN	111	+	23186.8	24571.3	26092.9	27019.5	22336.3	25015.3	+	568.79	1418.48	1597.3	3780.25	2881.77	3353.36
866	5 4 0 0 0	sp|Q08722|CD47_HUMAN	73	+	86132.9	92699.9	96613.3	94264.2	90039.1	96122.6	+	105043	103547	114800	142523	165067	155645
867	5 4 0 0 0	sp|Q92673|SORL_HUMAN	2054	+	12167.8	13365.7	12110	15637.1	9156.98	12203.8	+	31966.7	42545.3	43373	64457.1	20546.7	35076.7
868	5 4 0 0 0	sp|Q9HD45|TM9S3_HUMAN	174	+	93142.9	99746.4	94036.4	94961.2	102835	102990	+	334643	326071	286262	336659	295365	282371
869	5 4 0 0 1	sp|O95297|MPZL1_HUMAN	50	+	8559.34	7779.08	7092.09	7119.01	5804.29	4489.98	+	20736.1	16593.2	16569.9	13853.1	9620.84	7463.05
870	5 4 0 0 1	sp|P01861|IGHG4_HUMAN	177	+	28737.9	31187.9	33478.1	32838.6	29818.7	30581.5	+	40496.2	41784.9	40133.7	39949.8	41317.1	38547.6
871	5 4 0 0 1	sp|P01871|IGHM_HUMAN	46	+	480035	520549	557960	509373	439926	496825	+	1.10306e+06	1.04483e+06	1075128	964827	817422	840357
872	5 4 0 0 1	sp|P08575|PTPRC_HUMAN	380	+	74709	75552.2	71898.8	66332.5	51694.4	62723.1	+	5248.89	3637.89	3187.33	2725.83	2350.35	2652.58
873	5 4 0 0 1	sp|P08575|PTPRC_HUMAN	531	+	97476.7	106627	110868	109341	65223	75048.2	+	64331.6	71750.8	82887.1	92422.4	43582	51069.5
874	5 4 0 0 1	sp|P09326|CD48_HUMAN	189	+	108172	120038	132893	112472	194112	135976	+	46727.9	49544.5	51134.1	50512.3	54366.7	46624
875	5 4 0 0 1	sp|P11279|LAMP1_HUMAN	249	+	24324.3	24047.2	19161.8	18077	14738.1	17502.1	+	122029	111739	103102	97575.3	78173	80203.3
876	5 4 0 0 1	sp|P11279|LAMP1_HUMAN	261	+	102707	99122.8	88540.2	92718.4	82349.7	85862	+	134989	95182.9	73281.4	81688	49598.3	53895.8	+
877	5 4 0 0 1	sp|P13473|LAMP2_HUMAN	356	+	118003	121123	112282	106508	140193	140351	+	207767	162265	150356	146161	101023	91749.9
878	5 4 0 0 1	sp|P20645|MPRD_HUMAN	57	+	40982.9	45641.5	42548.8	38538.3	42348.6	44651.5	+	83041.3	78933.8	71178.6	68506.1	56593.4	66158.3
879	5 4 0 0 1	sp|P20701|ITAL_HUMAN	89	+	28083.9	27665.3	21867	18545.8	19063.1	19017.9	+	58487.7	50529	39043.4	39752.5	33422.1	30058.8
880	5 4 0 0 1	sp|P32942|ICAM3_HUMAN	206	+	48842	60423.4	55548.4	52175.6	51101.6	53853.3	+	24423.5	22319.4	21229.9	19010.4	13269.5	14994.4
881	5 4 0 0 1	sp|P48960|CD97_HUMAN	371	+	20112.3	21174	18206.8	17958.9	14368.5	14571.8	+	32383.4	27565.5	24007	22659.9	18402.3	16493.4
882	5 4 0 0 1	sp|Q08722|CD47_HUMAN	111	+	105830	105810	112288	111422	82870.4	88690.4	+	113281	112251	109295	124741	70273.8	73897.8
883	5 4 0 0 1	sp|Q08722|CD47_HUMAN	73	+	42270	44260.4	43530	41671.8	35356.7	38867.8	+	36852.2	29913.1	25077.7	27132.9	20717.6	16336.1
884	5 4 0 0 1	sp|Q92673|SORL_HUMAN	2054	+	36872.9	33236.9	27938.5	32339.7	13349.9	18046.1	+	44070.9	33466.8	26979	39121.6	8328.17	9663.09	+
885	5 4 0 0 1	sp|Q9Y6Q9|NCOA3_HUMAN	872	+	54563.7	59946.2	60582	52227.1	72026	72075.6	+	53837.3	49650.4	42274.5	40288.9	35924	42696.1
886	5 4 0 0 2	sp|P13473|LAMP2_HUMAN	275	+	1884.19	1531.2	1615.97	1623.95	1890.2	1512.66	+	20140.7	13713.1	16088.9	14991	15869	13985.1
887	5 4 0 1 0	sp|P08575|PTPRC_HUMAN	380	+	45354.6	47004.9	50272.7	58252.5	36358.4	40503.4	+	50788.5	43409.9	43314.6	43211	47626.3	44046.7
888	5 4 0 1 0	sp|P13473|LAMP2_HUMAN	356	+	3165.99	2768.7	3038.64	3342.72	3794.08	3588.99	+	4365.85	4641.5	4893.66	7727.8	8158.97	7819.16
889	5 4 0 1 1	sp|P01871|IGHM_HUMAN	46	+	13418.4	11944.5	11830.8	10944	9132.74	9953.34	+	144343	129677	128466	114345	95932.5	83724.6
890	5 4 0 1 1	sp|P11279|LAMP1_HUMAN	249	+	1811.96	1678.62	1106.7	1960.77	1255.46	1393.64	+	7796.37	6493.38	3731.06	5712.48	5002.82	5123.8
891	5 4 1 0 0	sp|O75503|CLN5_HUMAN	255	+	11635	13508.9	12293.9	11371.2	11271.6	12787	+	11502.9	9322.47	10150.8	9386.53	10075.4	9524.18
892	5 4 1 0 0	sp|P01591|IGJ_HUMAN	71	+	71529.2	80649.3	84978.5	81342.6	101678	110426	+	7021.14	5999.74	5922.73	7384.66	6867.54	7637.46
893	5 4 1 0 0	sp|P01871|IGHM_HUMAN	46	+	165831	200605	232221	239328	258552	309683	+	130871	220962	324658	403377	622326	742633
894	5 4 1 0 0	sp|P08575|PTPRC_HUMAN	380	+	213060	217004	219678	211577	178604	196074	+	805539	739806	722333	685285	683573	695715
895	5 4 1 0 0	sp|P11279|LAMP1_HUMAN	249	+	12885.3	15954.4	16807.6	19318.8	25734.5	29248.6	+	6924.67	9894.76	14709.2	20871.4	29447.7	37391.5
896	5 4 1 0 0	sp|P13473|LAMP2_HUMAN	275	+	5642.43	4274.35	4133.24	4024.65	4309.25	3713.36	+	144072	108320	112422	115770	118714	102742
897	5 4 1 0 0	sp|P13473|LAMP2_HUMAN	356	+	150860	158695	149072	152768	148722	173655	+	370730	380751	388425	444038	468263	507636
898	5 4 1 0 0	sp|Q7LGA3|HS2ST_HUMAN	127	+	2178.43	2416.19	2421.94	2170.47	3335.89	2773.02	+	5945.18	6460.21	6816.54	6391.15	8826.01	8394.5
899	5 4 1 0 0	sp|Q92673|SORL_HUMAN	2054	+	7048.79	8591.48	8178.46	9644.96	7565.7	9565.47	+	23383.4	34620.6	35835.2	59542.3	31318.9	44929.6
900	5 4 1 0 0	sp|Q9HD45|TM9S3_HUMAN	174	+	4585.73	3906.57	4347.46	4439.32	4563.32	3627.44	+	80228.6	76495.6	71815.5	80756.6	78173.4	65623.4
901	5 4 1 0 0	sp|Q9NZM6|PK2L2_HUMAN	390	+	3335.77	2011.61	1613.04	1866.84	1908.28	1819.94	+	39650.3	24509.6	24510.4	28576.1	23301.5	22662
902	5 4 1 0 1	sp|O95297|MPZL1_HUMAN	50	+	7261.52	6519.91	4958.67	5733.62	4124.48	3774.28	+	22185.7	20354.3	18145.5	17722.1	13039.8	10680.6
903	5 4 1 0 1	sp|P01871|IGHM_HUMAN	209	+	188834	201455	202051	187976	196907	199918	+	106506	94979.6	97640.9	96562.2	56990.2	62399.5
904	5 4 1 0 1	sp|P01871|IGHM_HUMAN	46	+	243151	251021	242817	218236	180336	187611	+	1.81976e+06	1.75146e+06	1.89235e+06	1.81456e+06	1.69003e+06	1.71704e+06
905	5 4 1 0 1	sp|P01892|1A02_HUMAN	110	+	3098.81	3346.99	3056.68	7500.94	3800.33	3244.98	+	31134	29447.3	40305.4	78932.9	24290.3	21224.5
906	5 4 1 0 1	sp|P04440|DPB1_HUMAN	48	+	2981.9	3201.35	3204	4061.01	2818.44	2777.31	+	6212.39	5766.96	4798.27	4465.89	4446.06	4863.86
907	5 4 1 0 1	sp|P06213|INSR_HUMAN	920	+	37827.1	42691.7	40416.1	32106.1	47374	48247.7	+	18445.3	17917.1	18574	17213.8	16839.6	15393.2
908	5 4 1 0 1	sp|P08575|PTPRC_HUMAN	380	+	73750.3	76946.3	76532.5	77160.3	56688.3	60546.5	+	102126	81387.4	79567.2	72495.1	56059	47914
909	5 4 1 0 1	sp|P08575|PTPRC_HUMAN	531	+	59445.9	66323.1	65217.7	69265	56585.7	61586.9	+	223153	225107	275322	267821	66238.9	95766.9	+
910	5 4 1 0 1	sp|P09326|CD48_HUMAN	104	+	2044	1581.46	1698.38	1534.67	1881.52	1281.44	+	6925.37	6107.06	7049.69	5778.25	4500.29	4490.3
911	5 4 1 0 1	sp|P10321|1C07_HUMAN	110	+	10186.4	10345.4	11834.6	13642.1	8109.97	7460.38	+	19323.6	17836.4	34944.5	41388.2	14299.1	12338.6
912	5 4 1 0 1	sp|P11279|LAMP1_HUMAN	249	+	71376.7	77340.4	74946.3	67445.5	57931.4	67239.3	+	381185	335529	306812	293772	218076	226540
913	5 4 1 0 1	sp|P13473|LAMP2_HUMAN	356	+	104694	104774	93170.2	88282.1	72721.5	76379.5	+	416706	361795	319545	314108	217866	217696
914	5 4 1 0 1	sp|P20645|MPRD_HUMAN	83	+	34439.3	36340.5	34446.5	42261	31350.8	35146.4	+	60949.5	58570.6	57406.6	83783	42467.2	41907.5
915	5 4 1 0 1	sp|P30479|1B41_HUMAN	110	+	9115.57	11218.4	14839.4	17542.3	8857.75	10123.1	+	12857.6	14761.2	34779.6	39307.8	9408.33	9271.69
916	5 4 1 0 1	sp|P48960|CD97_HUMAN	371	+	35204.5	35583.2	36055.5	35863.7	30230.3	32102.2	+	119548	98309.7	97399.2	96423.9	83928.1	71964.5
917	5 4 1 0 1	sp|Q8WZ42|TITIN_HUMAN	21953	+	6045.06	5385.13	5471.69	3306.5	5298.59	3757.57	+	6092.86	4870.92	5321.92	2072.02	4609.22	3936.5
918	5 4 1 0 1	sp|Q92673|SORL_HUMAN	1706	+	4662.37	3577.6	3901.53	4006.04	3202.71	2966.45	+	6623.69	4514.5	5421.2	6254.71	4377.4	3608.34
919	5 4 1 0 1	sp|Q92673|SORL_HUMAN	2054	+	30508.7	28669.6	23716.1	27310.9	13296.1	17300.6	+	129853	100668	85289.1	123259	41646.3	46816.8	+
920	5 4 1 0 1	sp|Q92673|SORL_HUMAN	871	+	2854.94	2110.64	2572.71	2212.53	2296.43	2433.76	+	4924.43	3649.59	3981.13	3856.38	2406.02	2937.06
921	5 4 1 0 2	sp|P01871|IGHM_HUMAN	209	+	20372.8	23276.1	24959	23624	26825.8	29340.1	+	595.902	1437.65	3111.11	4459.94	6405.96	8392.7
922	5 4 1 0 2	sp|Q9HD45|TM9S3_HUMAN	174	+	5571.14	4948.72	5049.13	5101.48	5184.23	5278.46	+	13673.9	11026.7	12476.6	12738.2	13335.7	12054.9
923	5 4 1 0 2	sp|Q9NZM6|PK2L2_HUMAN	390	+	8677.91	8962.14	8306.97	7907.8	6785.25	7349.51	+	6998.27	4932.75	4637.72	6554.33	4669.49	5515.37
924	5 4 1 0 3	sp|P01871|IGHM_HUMAN	209	+	1157.53	1050.59	1382.11	1289.24	880.933	737.138	+	11618.3	9766.65	7320.27	11576.6	6456.7	6892.05
925	5 4 1 0 3	sp|P01871|IGHM_HUMAN	46	+	9929.38	11474.7	9265.76	9046.11	6779	7399.61	+	5861.59	5939.76	5206.96	4485.23	3337.17	3822.45
926	5 4 1 0 3	sp|P10321|1C07_HUMAN	110	+	5944.17	6635.36	7112.8	7454.07	3980.78	5379.71	+	3970.35	2998.64	3075.47	5125.58	2466.08	1516.18
927	5 4 1 0 3	sp|P13473|LAMP2_HUMAN	356	+	2809.61	2831.19	2957.06	2314.03	2080.71	1818.81	+	4517.29	4805.01	3023.44	3312.16	2291.38	1885.5
928	5 4 1 1 1	sp|P10321|1C07_HUMAN	110	+	1491.4	1548.9	1290.39	1840.08	1917.99	1490.54	+	2139.05	2500.11	4513.76	4756.15	1336.59	1490.53
929	5 4 1 1 1	sp|P11279|LAMP1_HUMAN	249	+	1464.96	1395.75	1195.56	1237.09	1086.48	1057.01	+	24477.9	19287.8	18653.5	17563.2	14972.6	14639.6
930	5 4 2 0 0	sp|O14974|MYPT1_HUMAN	540	+	96054.7	94817.4	96135.9	75350.1	94015.9	107801	+	394056	408976	411978	257302	498542	451213
931	5 4 2 0 0	sp|P01591|IGJ_HUMAN	71	+	3872.83	3768.95	4575.59	3709.27	4607.97	4446.28	+	19560.4	21259.7	24347.9	24672.9	33282	30007.1
932	5 4 2 0 0	sp|P01871|IGHM_HUMAN	209	+	576.369	695.697	557.673	1160.89	1500.48	1871.23	+	1719.76	10453.2	25264.7	39224.8	60201.9	82664.9
933	5 4 2 0 0	sp|P01871|IGHM_HUMAN	46	+	40961.7	50056.9	61564.5	80925.4	74604.5	86828.6	+	32620.7	55799	76148.8	102917	183506	199556
934	5 4 2 0 0	sp|P08575|PTPRC_HUMAN	380	+	113993	120965	125811	125066	112361	119926	+	197014	172926	177579	173210	183680	180296
935	5 4 2 0 0	sp|P11279|LAMP1_HUMAN	249	+	0	0	666.795	965.173	1678.03	1657.7	+	14488	21866.2	30644.4	45438	68375.8	85372.9
936	5 4 2 0 0	sp|P13473|LAMP2_HUMAN	356	+	101010	113246	108633	106677	107719	119925	+	147874	155327	166737	193074	233274	227852
937	5 4 2 0 0	sp|P16278|BGAL_HUMAN	26	+	3897.55	5569.68	4883.46	4572.1	5411.34	4706.18	+	87031.2	98631.7	100397	94380.5	113289	91255.1
938	5 4 2 0 0	sp|Q9HD45|TM9S3_HUMAN	174	+	37366.8	36639.4	32612.3	35241.3	35609.2	32928.2	+	285499	259314	250771	276667	270200	229924
939	5 4 2 0 0	sp|Q9NZM6|PK2L2_HUMAN	390	+	37559	33619.5	31062.4	32981	28305.2	29484	+	273913	174546	163731	187240	159380	155639
940	5 4 2 0 0	sp|Q9Y6Q2|STON1_HUMAN	337	+	236505	262942	292931	275215	294614	295006	+	261257	300200	263069	219524	305613	243434
941	5 4 2 0 1	sp|A2RU67|F234B_HUMAN	396	+	19894	21199	20921.3	18686.5	19369.7	19601.1	+	17607.3	14204.3	13303.2	13810.1	10366.5	11467.3
942	5 4 2 0 1	sp|O15031|PLXB2_HUMAN	127	+	1989.56	1990.42	1600.59	1638.33	2065.19	1637.98	+	2388.56	2009.1	2937.93	2416.66	1799.96	1512.88
943	5 4 2 0 1	sp|P01591|IGJ_HUMAN	71	+	2529.42	2562.1	3346.98	1990.51	1685.39	1529.03	+	6213.39	5392.85	4757.92	4001.43	2978.19	2410.22
944	5 4 2 0 1	sp|P01871|IGHM_HUMAN	209	+	94145.4	91839.9	95524.2	88179.2	85863.9	91918.6	+	160290	146063	150385	140596	98409.6	101446
945	5 4 2 0 1	sp|P01871|IGHM_HUMAN	46	+	93113.1	88509.2	86797.7	88150	64771.1	63309.3	+	192340	167769	158161	147593	126108	103111
946	5 4 2 0 1	sp|P01892|1A02_HUMAN	110	+	40724.1	45325	55346.5	69793	35743.7	40110.9	+	28112.1	30078.3	49990.6	73703.2	22417.7	21699.8
947	5 4 2 0 1	sp|P02786|TFR1_HUMAN	251	+	38862.9	41919.6	41873.3	36708.5	34509.8	39717	+	25199.4	23824.9	22576.5	20665.6	16962.9	12413.5
948	5 4 2 0 1	sp|P04440|DPB1_HUMAN	48	+	3628.06	3305.15	2781.89	2347.15	2861.01	2660.12	+	14593.9	13654	9381.72	10905.3	9336.45	9628.5
949	5 4 2 0 1	sp|P08195|4F2_HUMAN	365	+	9054.43	8218.76	5852.24	5854.46	2997.68	4053.34	+	29239.9	24042.5	14457.1	17701.8	8036.53	7924.09	+
950	5 4 2 0 1	sp|P08842|STS_HUMAN	259	+	9769.22	8660.12	8727.99	4479.95	6484.45	6192.74	+	5843.74	6130.13	7104.1	3535.12	5916.47	4478.87
951	5 4 2 0 1	sp|P08962|CD63_HUMAN	130	+	4155.49	3723.82	3076.51	4616.72	2807.8	2483.57	+	17549.1	14535.3	13439.2	20616.1	8538.42	10393.6
952	5 4 2 0 1	sp|P10321|1C07_HUMAN	110	+	7348.37	7680.83	11266.1	12502.3	6281.47	5371.86	+	41992.3	41920.8	43468.1	75375.2	35028.1	29704.3
953	5 4 2 0 1	sp|P11279|LAMP1_HUMAN	249	+	15014.6	13109.7	16988	17018.4	8098.34	8742.56	+	168139	143791	137334	129941	112173	105163
954	5 4 2 0 1	sp|P13473|LAMP2_HUMAN	356	+	91579.1	97053.8	93544	89853.9	85463.8	89443.1	+	205925	163253	153154	149438	112665	93891.6
955	5 4 2 0 1	sp|P14854|CX6B1_HUMAN	25	+	3854.96	3305.2	4249.85	5029.31	2898.48	3710.89	+	2558.83	4284.89	4409.73	2969.95	3715.19	3087.51
956	5 4 2 0 1	sp|P19397|CD53_HUMAN	129	+	14561.4	13262.2	12926.1	17131.4	8748.11	8036.81	+	74766.8	68372.1	64081.5	85498.7	38767.5	34553.6
957	5 4 2 0 1	sp|P20036|DPA1_HUMAN	109	+	9255.66	10464.1	11018.4	14263.1	7227.86	8920.44	+	10800.3	9737.59	15960.2	25929.2	3841.35	5539.36	+
958	5 4 2 0 1	sp|P20645|MPRD_HUMAN	83	+	7786.64	6489.26	7045.1	8949.16	5851.82	5585.86	+	34121.3	31129.6	30878.3	46194	26474.4	23300.6
959	5 4 2 0 1	sp|P20929|NEBU_HUMAN	3481	+	4842.99	3600.31	2900.74	3101.71	3013.07	2153.34	+	4821.08	3698.66	2494.9	2972.49	1744.61	2071.9	+
960	5 4 2 0 1	sp|P30479|1B41_HUMAN	110	+	8539.41	9462.19	11064.6	12034.8	8934.96	9594.82	+	21016.2	20908.4	19118.5	45686.6	15307.3	17803.5
961	5 4 2 0 1	sp|P32970|CD70_HUMAN	170	+	4259.82	3038.25	2833.87	3461.65	3161.98	3102.23	+	39745.9	31997.8	30562.6	28420.6	23564.5	25695.3
962	5 4 2 0 1	sp|Q8WZ42|TITIN_HUMAN	21953	+	2654.8	2566.99	2714.39	1532.15	2014.25	2357.04	+	12382.7	11148.3	10155.5	4835.09	7852.31	6734.37
963	5 4 2 0 1	sp|Q92673|SORL_HUMAN	1706	+	74958.5	74625.2	68967.2	64471.2	60749.9	64512.1	+	49522.5	41089.4	38252.6	38027.1	29659	25934.4
964	5 4 2 0 1	sp|Q92673|SORL_HUMAN	1986	+	17722.7	14858.7	13077.5	17640.5	12236.4	10807.4	+	93017.7	59970.6	60789.7	61498.6	49573.9	40942.3
965	5 4 2 0 1	sp|Q92673|SORL_HUMAN	2054	+	15826.8	13323.5	10929.6	14745.5	10084.6	9508.93	+	97072.7	71770.8	53496.2	89158.3	44486.2	40239.1
966	5 4 2 0 1	sp|Q9NX62|IMPA3_HUMAN	259	+	2587.19	2393.28	2196.93	1741.12	2308.06	2122.18	+	65714.7	60962.3	63447.2	57585.4	55680.3	49737.7
967	5 4 2 0 1	sp|Q9UHP7|CLC2D_HUMAN	147	+	1582.01	1272.95	1441.57	835.556	1123.21	767.933	+	4200.66	3621.41	2534.3	3254.98	1836.67	2234.74
968	5 4 2 0 1	sp|Q9Y6Q9|NCOA3_HUMAN	872	+	24234.2	26857.9	25826.4	22706.9	24652.9	25266.4	+	22937	24118.3	19110.5	18913.8	13352.8	16120.7
969	5 5 0 0 0	sp|O75503|CLN5_HUMAN	255	+	33975	35275.5	36788.7	41756.8	27480.7	32674	+	54953.9	60132.9	56268.7	49838.9	49923.3	61419.4
970	5 5 0 0 0	sp|P01871|IGHM_HUMAN	46	+	62725.5	80526.8	92994.7	104639	124793	145586	+	136056	262748	412479	565753	1.03234e+06	1.05863e+06
971	5 5 0 0 0	sp|P01892|1A02_HUMAN	110	+	0	0	818.747	2978.67	1550.41	1623.84	+	0	3594.25	9346.86	56110.9	35711.3	34858.1
972	5 5 0 0 0	sp|P08473|NEP_HUMAN	145	+	2152.02	2159.68	1874.03	3816.32	1883.45	2639.58	+	8576.19	9313.55	8472.9	7491.64	7974.67	11870.3
973	5 5 0 0 0	sp|P08575|PTPRC_HUMAN	380	+	798966	779157	732591	745310	734009	768306	+	1.62065e+06	1.5083e+06	1.52523e+06	1.47623e+06	1.52488e+06	1.57703e+06
974	5 5 0 0 0	sp|P09326|CD48_HUMAN	104	+	13614.5	15320.5	14654.4	15461	15726.3	15744.4	+	10872.4	11323	12777.3	15205.1	18072.5	18351.7
975	5 5 0 0 0	sp|P11279|LAMP1_HUMAN	249	+	27097.4	30803.6	34307.8	42934.4	42938.3	53229.3	+	5885.08	24148.1	63771.4	111504	165791	196924
976	5 5 0 0 0	sp|P11279|LAMP1_HUMAN	261	+	37641.7	41311.9	39530.7	42292.1	41387.8	47296.5	+	12239.7	19315.4	27980.2	42837.6	51616.3	57500.1
977	5 5 0 0 0	sp|P13473|LAMP2_HUMAN	275	+	24169.8	19065.8	20532.8	22760.6	23492.9	20069.2	+	293228	228650	241479	256674	270507	238508
978	5 5 0 0 0	sp|P13473|LAMP2_HUMAN	356	+	60653.4	69424.1	72022.2	76054.3	75733.3	84729.8	+	110005	115638	134904	169614	214803	195140
979	5 5 0 0 0	sp|P13612|ITA4_HUMAN	138	+	9412.83	10314.1	8900.57	11856.3	8489.87	9659.7	+	944.391	1630.98	2171.74	5222.09	4014.53	5257.44
980	5 5 0 0 0	sp|P20701|ITAL_HUMAN	89	+	10129.9	12829.6	13980.6	17829	19607.6	24501	+	3517.51	10678.2	24048.9	38643	58201.8	65597.2
981	5 5 0 0 0	sp|P48960|CD97_HUMAN	371	+	3776.27	6780.63	6844.72	9400.78	10262.9	12551	+	3202.92	8450.95	13471.6	18467.8	30903.2	32785.6
982	5 5 0 0 0	sp|Q92673|SORL_HUMAN	2054	+	11656.7	13983.2	14676.6	20406.3	9439.11	14179.8	+	19256.9	32611.3	35607	66829.1	18842.5	38238.7
983	5 5 0 0 0	sp|Q92673|SORL_HUMAN	871	+	8841.72	8672.67	8949.11	10075.3	9764.58	9241.11	+	9039.42	8045.4	10508.5	11068.1	11359.1	13725.8
984	5 5 0 0 1	sp|O15031|PLXB2_HUMAN	127	+	7548.5	7489.35	6860.52	7194.75	6774.62	6991.26	+	4188.26	4011.04	3653	2626.62	2120.83	2106.83
985	5 5 0 0 1	sp|O75976|CBPD_HUMAN	1070	+	53430.3	56477.2	58125.1	49035.8	46667.4	48456	+	122882	131258	129693	130417	89526.2	86716.9
986	5 5 0 0 1	sp|O95297|MPZL1_HUMAN	50	+	2137.09	1827.45	1636	1766.1	1506.43	874.546	+	13869.9	12661	11285.4	10142.8	6527.03	5570.35
987	5 5 0 0 1	sp|P01871|IGHM_HUMAN	209	+	4098.52	3451.11	4675.37	3198.39	3038.82	3075.98	+	74024.4	67514.5	65032.8	62274.5	30750	38509.9	+
988	5 5 0 0 1	sp|P01871|IGHM_HUMAN	46	+	336760	326249	302290	257473	217162	223226	+	1.05715e+06	972874	971888	849733	741155	691480
989	5 5 0 0 1	sp|P01892|1A02_HUMAN	110	+	12252.7	11148.1	11114.3	22532.3	10158	8602.21	+	60638.4	61396.7	71176.4	137916	35758.3	35823.5
990	5 5 0 0 1	sp|P04233|HG2A_HUMAN	136	+	31470.8	31379.3	30935.9	29463.7	15616.8	20844.3	+	114604	97644.2	92308.1	80657.6	32784.8	36729.3	+
991	5 5 0 0 1	sp|P08575|PTPRC_HUMAN	337	+	54938.5	54419.2	53549.6	48127.1	42609.3	48291.9	+	67730.1	48011.6	47246	40413.4	25416.8	29684.2	+
992	5 5 0 0 1	sp|P08575|PTPRC_HUMAN	380	+	137757	127171	119276	115115	81648.4	87768.5	+	251818	216828	195406	175672	124215	141572
993	5 5 0 0 1	sp|P09326|CD48_HUMAN	104	+	15082.9	17482.3	17583.5	15181.6	13013.2	14622.5	+	16623	16098.8	14942.7	13173.5	9834.48	9650.46
994	5 5 0 0 1	sp|P10321|1C07_HUMAN	110	+	5444.28	5710.81	6131.72	7734.33	4550.01	4115.91	+	17049.7	17652.3	17620.1	27562.5	15683.6	11392.9
995	5 5 0 0 1	sp|P11279|LAMP1_HUMAN	249	+	64257	57897.2	53360.4	48941	40585.3	44460.9	+	649381	553589	490412	461938	368934	346815
996	5 5 0 0 1	sp|P11279|LAMP1_HUMAN	261	+	39915.3	40947.5	37721.8	37056.6	32426.6	36585.8	+	32897.2	18477.5	16782.5	16337.1	12005.8	10191.5	+
997	5 5 0 0 1	sp|P13473|LAMP2_HUMAN	356	+	129365	128442	141844	129468	124403	125159	+	151698	120823	112085	104198	84042	71985.6
998	5 5 0 0 1	sp|P13612|ITA4_HUMAN	138	+	22712.8	25017.7	28167.5	31419.3	16627	21092.3	+	10281.8	9529.56	8685.14	14660.2	4807.72	6716.93
999	5 5 0 0 1	sp|P13762|DRB4_HUMAN	48	+	6284.8	7251.15	6175.45	5248.08	6246.95	5217.52	+	2643.14	2037.79	1520.24	2285.41	1387.19	1508.83
1000	5 5 0 0 1	sp|P20273|CD22_HUMAN	445	+	2235.98	2096.83	1578.27	1743.69	1306.52	1652.31	+	14573.5	10449.2	9878.92	9948.43	5559.44	8170.7	+
1001	5 5 0 0 1	sp|P20645|MPRD_HUMAN	83	+	9706.98	9524.53	13146.5	15449.8	6911.72	8242.8	+	36029.5	35015.3	39840.1	56134.9	12253.2	15670.6	+
1002	5 5 0 0 1	sp|P20701|ITAL_HUMAN	89	+	75344.5	72490.3	67020	60500.2	39154.4	46642.4	+	102438	88520.3	82789.7	77361.7	63661.7	50700.2
1003	5 5 0 0 1	sp|P30479|1B41_HUMAN	110	+	25323.5	28666.5	29218.1	34141.5	22848.3	24323.4	+	10255.9	9816.55	8212.79	20886.1	7035.85	5921.58
1004	5 5 0 0 1	sp|P42892|ECE1_HUMAN	166	+	12317.9	13774.4	14165.9	14140.4	8217.03	10889.3	+	10501.6	11202	9386.85	20305.8	6417.47	5346.74
1005	5 5 0 0 1	sp|P48960|CD97_HUMAN	371	+	39520.7	35780.4	33204	29322.3	20940.3	21644.9	+	87788.6	72381.3	65934.9	61508.5	47936.8	42771.7
1006	5 5 0 0 1	sp|Q08722|CD47_HUMAN	111	+	20267.5	21126.6	17804.2	16123	21080.1	21692.9	+	6366.51	6228.62	7331.02	7593.46	1985.11	3051.7	+
1007	5 5 0 0 1	sp|Q12913|PTPRJ_HUMAN	142	+	5263.57	4448.08	4222.99	3163	2742.71	2484.97	+	15055	10988.7	10396.4	8121.68	6187.31	5765.32	+
1008	5 5 0 0 1	sp|Q13740|CD166_HUMAN	306	+	2125.93	2051.04	1577.09	1090.84	1080.08	1389.8	+	22052.5	17020.1	14744.4	10138.3	12006.1	9075.81
1009	5 5 0 0 1	sp|Q92673|SORL_HUMAN	1706	+	49400.9	53909.1	56002.9	59929.4	54668.8	55081.7	+	118987	99822.8	77852.2	81011.2	56483.5	51907.3
1010	5 5 0 0 1	sp|Q92673|SORL_HUMAN	1986	+	1885.85	2059.28	1702.61	1707.94	1779.12	1217.88	+	40050.9	25928.1	23366.2	21793.5	16015.2	11140.9	+
1011	5 5 0 0 1	sp|Q92673|SORL_HUMAN	2054	+	23376	21258.2	17913.2	21228.8	10709.5	11330.2	+	91757.6	77572.5	55209.3	76849.8	23229.6	30266.8	+
1012	5 5 0 0 1	sp|Q9HD45|TM9S3_HUMAN	174	+	7864.97	7774.79	7782.62	7644.63	7157.54	7323.16	+	25258.9	22576.8	21338.3	24731.2	24590.6	17597.3
1013	5 5 0 0 2	sp|P01871|IGHM_HUMAN	209	+	11911.5	14833.7	14791.5	15288.9	15254.4	17784.5	+	14075.8	17345.4	21055	24270	27651.7	34874.8
1014	5 5 0 0 2	sp|P02786|TFR1_HUMAN	251	+	10330.4	11067.1	7906.03	8574.91	6422.05	6882.41	+	9849.07	11641.6	9809.59	8922.74	6488.67	9384.45
1015	5 5 0 0 2	sp|P13473|LAMP2_HUMAN	356	+	3265.47	3216.36	3981.97	4012.97	4192.9	4268.91	+	4390.73	5136.16	4751.97	6658	7326.15	5966.35
1016	5 5 0 0 2	sp|Q92673|SORL_HUMAN	1706	+	9797.17	8310.36	7185.68	8334.55	6899.53	7022.62	+	12983.1	9683.2	9586.46	11684.3	9526.91	8823.25
1017	5 5 0 0 3	sp|P01909|DQA1_HUMAN	103	+	3594.21	2576.27	3074.13	2767.4	3206.93	2841.23	+	6054	6413.58	5345.46	4043.22	4014.73	4282.21
1018	5 5 0 0 3	sp|P20645|MPRD_HUMAN	83	+	77001.4	85704	99222.9	133621	82572	90085.5	+	21539.8	18446.5	15101.8	21393.1	11112.2	10200.7
1019	5 5 0 1 0	sp|O75503|CLN5_HUMAN	255	+	2181.61	1509.26	2120.82	1741.24	2400.53	1871.83	+	6957.62	6059.72	6083.88	6395.14	6439.3	5392.34
1020	5 5 0 1 0	sp|P01871|IGHM_HUMAN	46	+	10529.3	15772.5	24694.7	27784.7	38362.4	41442.4	+	9892.97	17723.3	24611.7	32614.1	60479.6	59276.1
1021	5 5 0 1 0	sp|P08575|PTPRC_HUMAN	380	+	137268	155003	150709	155700	123364	139290	+	190999	171701	167060	164994	172842	162378
1022	5 5 0 1 0	sp|P11279|LAMP1_HUMAN	249	+	7558.47	10417.1	12438.6	13766.9	17345.9	21517	+	0	7502.27	26121.1	41970.1	62664.4	73859.4
1023	5 5 0 1 0	sp|P13473|LAMP2_HUMAN	275	+	2817.05	2531.75	2794.08	2876.57	3455.23	3093.08	+	21470.4	15906	17535.3	17157.7	17883.6	15760.1
1024	5 5 0 1 0	sp|P13473|LAMP2_HUMAN	356	+	8355.44	8425.61	9506.78	11752.7	12461.1	11655.1	+	39010.5	43076.2	48811	58577.7	73134.3	66130.4
1025	5 5 0 1 1	sp|P01871|IGHM_HUMAN	46	+	39214.4	35494.1	31404.2	27860.9	21262.9	21940.5	+	131628	112635	102915	89079.5	74669.4	59817.9
1026	5 5 0 1 1	sp|P01892|1A02_HUMAN	110	+	38451.7	43324.7	54939.8	60141.2	30063.7	35181	+	14500.7	14226.8	14543.6	37470.5	12293.5	10853.6
1027	5 5 0 1 1	sp|P10321|1C07_HUMAN	110	+	11685.4	11822.6	15065.5	17667.7	11136.5	10253.9	+	6042.88	5734.57	5823.62	12533.4	4802.39	4560.63
1028	5 5 0 1 1	sp|P11279|LAMP1_HUMAN	249	+	34644	31475.9	34026.2	30106.3	28003.7	30859.9	+	161664	145234	124054	114631	86772.8	85797.3
1029	5 5 0 1 1	sp|P30479|1B41_HUMAN	110	+	8333.55	8924.17	10697.8	10482.8	6672.21	6421.27	+	9434.22	8465.07	7672.08	14806.1	8652.94	7931.35
1030	5 5 0 1 1	sp|P48960|CD97_HUMAN	371	+	3473.1	2760	1972.62	2506.1	1740.86	1222.28	+	10234.4	8043.9	7268.76	6010.45	5561.06	4369.92
1031	5 5 1 0 0	sp|O15031|PLXB2_HUMAN	127	+	1523.2	1571.19	1862.78	1695.96	2808.19	2603.34	+	468.257	1561.39	2587.33	5111.49	7555.84	8195.34
1032	5 5 1 0 0	sp|O15031|PLXB2_HUMAN	528	+	28136.5	28727.7	27633.8	24534.1	29281.2	31416.9	+	48844	39322.8	46769	46718.2	42174.3	50924.7
1033	5 5 1 0 0	sp|O43405|COCH_HUMAN	221	+	26707.8	30447.9	28811.4	27917.3	32633.6	31010.1	+	33882.3	34221.1	43349.6	53694.7	48363	51537.4
1034	5 5 1 0 0	sp|O75503|CLN5_HUMAN	255	+	20461.9	19037	18921.2	18022.5	17875.2	19226.5	+	97214.4	93069.7	95590.7	90016.6	87439.1	89130.9
1035	5 5 1 0 0	sp|O95297|MPZL1_HUMAN	50	+	5316.23	6250.03	6646.05	8275.14	9493.97	8476.05	+	58369.3	68524	74945.7	74415.3	87594.1	97847
1036	5 5 1 0 0	sp|P01591|IGJ_HUMAN	71	+	105877	112924	116367	107631	122370	132076	+	30321.3	23840.7	27487.3	29082.2	33820.3	36721.1
1037	5 5 1 0 0	sp|P01871|IGHM_HUMAN	209	+	251475	263518	325547	336283	285903	347636	+	203655	336111	540651	765646	848980	1.22782e+06
1038	5 5 1 0 0	sp|P01871|IGHM_HUMAN	46	+	131909	195720	238907	267225	398292	448048	+	189802	366676	610858	814622	1.34159e+06	1.4781e+06
1039	5 5 1 0 0	sp|P01880|IGHD_HUMAN	367	+	10067.3	9739.67	8965.08	7671.84	9371.03	9496.08	+	5076.56	4757.91	5009.9	4544.62	5551.63	4854.76
1040	5 5 1 0 0	sp|P01892|1A02_HUMAN	110	+	23854.8	27121	52377.7	80781.9	34230.3	39154.8	+	39303.1	60211.5	201892	425243	184535	215239
1041	5 5 1 0 0	sp|P01909|DQA1_HUMAN	103	+	2564.13	2245.89	5226.24	6634.42	10739.3	11428.7	+	6532.03	11895.3	23024.2	38717	67044.3	71708
1042	5 5 1 0 0	sp|P03973|SLPI_HUMAN	80	+	7518.36	7251.98	8149.87	8410.6	12535.6	9715.8	+	4498.28	6687.68	9652.28	7398.19	22817.6	15218.1
1043	5 5 1 0 0	sp|P04440|DPB1_HUMAN	48	+	23004.9	28680.1	34766.9	41212.8	45549.1	54703.8	+	7566.87	17257.7	35270.1	55002.9	76409.9	96705.3
1044	5 5 1 0 0	sp|P05107|ITB2_HUMAN	212	+	4214.05	4284.14	5232.58	6369.81	7697.79	8063.23	+	7569.11	14609.8	26543.8	38118.7	67030.1	64292.2
1045	5 5 1 0 0	sp|P05538|DQB2_HUMAN	51	+	4454.32	4385.01	5524.75	8496.58	9098.9	11204.5	+	1784.47	6622.84	15473.7	22564.7	31768.9	41224.6
1046	5 5 1 0 0	sp|P08473|NEP_HUMAN	145	+	1780.9	2195.15	2243.09	1663.58	1427.66	2344.64	+	11171.5	11300.4	11127.6	11870.7	11228.9	19526.3
1047	5 5 1 0 0	sp|P08575|PTPRC_HUMAN	380	+	291962	300329	294635	289372	252947	277337	+	982356	910404	908048	934218	893272	943312
1048	5 5 1 0 0	sp|P08575|PTPRC_HUMAN	470	+	39782.8	45378.1	55446.1	68545	39993.9	44111.7	+	22373.4	25426.5	25286	68230.9	34219	29366.5
1049	5 5 1 0 0	sp|P09326|CD48_HUMAN	104	+	62667.2	67497.6	68789	73465.7	83561	85899.2	+	180420	198654	218987	242576	325449	296921
1050	5 5 1 0 0	sp|P10321|1C07_HUMAN	110	+	9079.85	10969.9	18769.1	36023.1	24634.1	24799.1	+	19401.4	33017.4	82104.9	173001	115670	119604
1051	5 5 1 0 0	sp|P11279|LAMP1_HUMAN	249	+	18961.9	24817.5	37169.1	51991.5	68401.2	76789.3	+	48671.2	123478	267472	431097	640916	764097
1052	5 5 1 0 0	sp|P11279|LAMP1_HUMAN	261	+	25295.7	28247.5	27317.6	32877.9	29325.8	33548.7	+	10411.5	19654.8	40175.4	66653.1	93687	94375.3
1053	5 5 1 0 0	sp|P13473|LAMP2_HUMAN	275	+	138568	136972	134163	150005	118490	127255	+	629436	497852	519651	527629	550426	477555
1054	5 5 1 0 0	sp|P13473|LAMP2_HUMAN	356	+	147096	170796	166509	178414	195588	216129	+	348960	400249	429547	481207	473128	584096
1055	5 5 1 0 0	sp|P13473|LAMP2_HUMAN	49	+	44718.4	45297.5	37064.5	34531	36805.4	39899	+	44184	51855.1	58503.2	57567.9	70199.9	51520.9
1056	5 5 1 0 0	sp|P13473|LAMP2_HUMAN	58	+	13701.7	19740.4	24389.8	33052.1	33006	36499.9	+	1168.46	13541.7	37462.5	55068.9	84127.7	62939
1057	5 5 1 0 0	sp|P13612|ITA4_HUMAN	138	+	988.838	1128.97	1016.45	2603.7	2378.23	2400.21	+	0	1966.17	3895.75	11724.6	12423.2	15746.2
1058	5 5 1 0 0	sp|P13760|2B14_HUMAN	48	+	8965.2	10789.8	9742.18	15260.3	15341.4	18511.7	+	0	3634.06	6905.09	15911.2	17071.8	21177.2
1059	5 5 1 0 0	sp|P20036|DPA1_HUMAN	109	+	761.004	1293.33	1452.91	4855.18	3623.54	3283.04	+	13628.7	17400.4	22396.7	52113.5	28000.1	31850.3
1060	5 5 1 0 0	sp|P20273|CD22_HUMAN	445	+	381.685	358.821	696.299	1560.51	2664.78	2743.57	+	3488.95	6363.45	12657.4	27444.6	33413.3	45966.5
1061	5 5 1 0 0	sp|P20645|MPRD_HUMAN	83	+	114985	135659	136968	155847	157726	178107	+	12125.6	33619.5	66284.1	153887	161208	164246
1062	5 5 1 0 0	sp|P20701|ITAL_HUMAN	89	+	19491.5	20771.4	25571.2	29067.7	34518.1	38157.2	+	26052.2	41812.5	70973.6	105010	170167	176155
1063	5 5 1 0 0	sp|P30479|1B41_HUMAN	110	+	40299.2	46786.4	61320.6	85992	55723.5	58559.8	+	3657.39	16105.2	34307.4	171831	120143	119528
1064	5 5 1 0 0	sp|P32970|CD70_HUMAN	170	+	853.711	1589.91	1862.16	1923.28	2090.01	2732.32	+	4293.1	7724.81	11782	18008.8	25409.8	29050
1065	5 5 1 0 0	sp|P35613|BASI_HUMAN	302	+	8840.31	8502.72	7030.62	6704.88	5277.29	7266.07	+	44036.2	36457.3	32302.7	24334.9	24632.3	25267.8
1066	5 5 1 0 0	sp|P48960|CD97_HUMAN	33	+	28262.7	33404.4	36811.9	37805.9	36463.2	42751.2	+	0	6005.9	11409.7	20383.2	24386	38778.8
1067	5 5 1 0 0	sp|P48960|CD97_HUMAN	371	+	37578.7	66780.1	95856.8	129211	147089	185075	+	16271.5	96720.1	199399	316750	504283	565621
1068	5 5 1 0 0	sp|P79483|DRB3_HUMAN	48	+	11697.6	13152.3	17568.8	24623.5	14348.4	17736.8	+	1374.06	4175.92	6527.55	26086.4	14887.8	18288.6
1069	5 5 1 0 0	sp|Q13444|ADA15_HUMAN	237	+	3601.85	4045.55	4007.83	4914.44	4722.51	4350.68	+	7130.13	6371.56	6967.9	8100.34	7618.45	7277.49
1070	5 5 1 0 0	sp|Q13740|CD166_HUMAN	306	+	17887.4	22747.3	26811.1	30069.2	35374	46421.1	+	4043.29	11285.3	22011.1	27015.1	40091.8	53518.2
1071	5 5 1 0 0	sp|Q15043|S39AE_HUMAN	77	+	12947.8	13919.7	15565.9	23911.2	16342.7	20425.8	+	7193.47	18151.6	48714.6	98293.2	43545.2	68528.6
1072	5 5 1 0 0	sp|Q6P4Q7|CNNM4_HUMAN	127	+	7294.19	8163.01	8131.37	7491.69	8719.69	8903.25	+	14372	15342.5	16505.4	22144.1	25164.4	25918.4
1073	5 5 1 0 0	sp|Q92673|SORL_HUMAN	158	+	858.894	780.709	681.36	977.941	2047.07	2309.62	+	1830.82	3965.63	6630.25	9750.29	17000.1	18116.5
1074	5 5 1 0 0	sp|Q92673|SORL_HUMAN	1706	+	2419.52	4327.18	6081.24	9492.55	14359.5	14720.1	+	4311.84	7537.08	11102	17753.7	24856.9	24566.2
1075	5 5 1 0 0	sp|Q92673|SORL_HUMAN	2054	+	51017.9	60044.4	60825.8	80099.3	51198.8	64207.8	+	53442	75415.1	91089	192815	111483	131829
1076	5 5 1 0 0	sp|Q92673|SORL_HUMAN	871	+	49818	55608.6	60915.6	52718.5	60507.9	62499.3	+	29253.7	28211.7	26189.1	33034	41742.3	41633.5
1077	5 5 1 0 0	sp|Q9HD45|TM9S3_HUMAN	174	+	95322.9	94177.7	89923.8	97317.9	94510.5	94511.9	+	353445	314630	319706	345364	345321	296306
1078	5 5 1 0 0	sp|Q9UHP7|CLC2D_HUMAN	147	+	3416.61	3554.34	3753.11	5234.44	6011.92	5305.7	+	0	3437.38	5918.9	8456	13367.2	15391.2
1079	5 5 1 0 0	sp|Q9Y219|JAG2_HUMAN	570	+	4745.26	4901.46	3868.37	4666.01	4071.32	4883.37	+	1717.33	1158	1129.44	1688.21	1154.49	1785.5
1080	5 5 1 0 1	sp|A2RU67|F234B_HUMAN	396	+	7426.63	6219.52	6317.62	6527.36	5139.87	6277.85	+	26042.5	20039.6	17935.4	20136.8	15526.5	15125.9
1081	5 5 1 0 1	sp|O00478|BT3A3_HUMAN	115	+	24581.7	25054.6	21869.8	23985.5	16544.3	18032.5	+	217255	188267	188608	206117	72592.1	88601.5	+
1082	5 5 1 0 1	sp|O15031|PLXB2_HUMAN	127	+	72756	75483.4	74307.2	68579.9	75830.7	75823.1	+	19001.7	16431.1	16532.7	13438	15027.2	11268.6
1083	5 5 1 0 1	sp|O15031|PLXB2_HUMAN	733	+	57846.9	59793.3	66080.1	57232	57995.8	56948.9	+	36519.1	34178.2	34140.6	41229.1	26484.2	19648
1084	5 5 1 0 1	sp|O75071|EFC14_HUMAN	347	+	9808.79	8660.38	8769.68	9238.74	8340.75	7987.95	+	10548.3	8787.21	9651.94	8607.7	7293.41	6104.26
1085	5 5 1 0 1	sp|O75976|CBPD_HUMAN	1070	+	19338.5	20488	17839	16416.4	17458.8	17853	+	140383	136409	136847	113563	96338.2	86517.8
1086	5 5 1 0 1	sp|O75976|CBPD_HUMAN	172	+	8610.4	9613.74	8856.34	7808.32	5753.29	7771.68	+	6242.18	5701.57	5813.44	5320.93	3964.88	3248.23
1087	5 5 1 0 1	sp|O75976|CBPD_HUMAN	522	+	2233.16	1540.75	1205.47	1379.44	1034.36	1013.39	+	14397.4	10490.7	11486.8	9365.97	6823.97	6296.5
1088	5 5 1 0 1	sp|O95297|MPZL1_HUMAN	50	+	82026.6	79975	72785.5	66282.4	60949.3	64417.8	+	527041	474996	419991	376361	264375	233181
1089	5 5 1 0 1	sp|P01871|IGHM_HUMAN	209	+	505935	484537	493984	493978	307016	335451	+	1.37466e+06	1.21352e+06	1.20513e+06	1.18395e+06	620416	711358
1090	5 5 1 0 1	sp|P01871|IGHM_HUMAN	46	+	114821	113476	100173	95076.8	74821.4	78641.8	+	937935	831388	757456	656849	534944	448895
1091	5 5 1 0 1	sp|P01892|1A02_HUMAN	110	+	140022	150326	163982	168699	116404	126148	+	293117	305865	605882	743296	197955	181043
1092	5 5 1 0 1	sp|P01909|DQA1_HUMAN	103	+	264641	283241	277819	239025	252055	260408	+	392625	372540	354004	305226	274218	246885
1093	5 5 1 0 1	sp|P02786|TFR1_HUMAN	251	+	21776.7	22010	19255.1	17500.6	13728.6	15320.2	+	179111	162513	140331	123298	93924.3	83903.7
1094	5 5 1 0 1	sp|P04233|HG2A_HUMAN	136	+	7170.46	7253.15	6235.02	6058.68	3869.26	4346.35	+	165396	151238	120694	117168	26691.6	45192.5	+
1095	5 5 1 0 1	sp|P04440|DPB1_HUMAN	48	+	55864.2	55878.6	51732.5	47092.2	39057.2	44099.6	+	143352	128843	112990	98834.9	78095.8	86313.9
1096	5 5 1 0 1	sp|P05107|ITB2_HUMAN	50	+	74809.8	85661.9	79138.8	76996.1	70139.9	77901.2	+	8811.69	4939.63	4614.79	5746.1	4393.64	4147.12
1097	5 5 1 0 1	sp|P05538|DQB2_HUMAN	51	+	22362.9	18411.7	18234.7	20562	11792.9	13271.3	+	170384	153726	150256	141303	103466	104238
1098	5 5 1 0 1	sp|P05556|ITB1_HUMAN	406	+	8895.97	12172.6	9668.43	9132.16	5455.01	5290.62	+	39851.8	49556.1	35103.1	38485.4	19529.6	19604.6
1099	5 5 1 0 1	sp|P05556|ITB1_HUMAN	94	+	7716.22	7661.97	6357.2	5335.23	4404.77	5595.62	+	38433.2	35140.1	29872.1	20624.1	24129	17816.1
1100	5 5 1 0 1	sp|P08575|PTPRC_HUMAN	337	+	5745.9	3599.34	4271.82	3003.05	1790.34	2784.15	+	49566.7	32937.9	32602.2	27158.9	16425.7	18796.8	+
1101	5 5 1 0 1	sp|P08575|PTPRC_HUMAN	380	+	78165.8	72328.2	64949.6	61988.2	43572.1	47875	+	236965	185231	161694	146071	99729.6	90582.4
1102	5 5 1 0 1	sp|P08575|PTPRC_HUMAN	531	+	35577.5	38465.8	37241.5	37057.8	45162.4	39008.7	+	333116	319002	328151	331047	127976	132583	+
1103	5 5 1 0 1	sp|P08962|CD63_HUMAN	130	+	34265.2	37719.8	31691.1	31950.5	28516.3	30271.2	+	42224.6	42168.5	41659.3	47773.6	24961.4	22868.4
1104	5 5 1 0 1	sp|P09326|CD48_HUMAN	104	+	61511.7	61065.4	59228	55695.9	44874.3	45879.6	+	136910	126437	119418	110717	81434.1	63106.7
1105	5 5 1 0 1	sp|P09326|CD48_HUMAN	189	+	14100.7	16571.3	18303.5	16504.2	14978.2	14998.3	+	19275.3	18052.1	16946.7	20647.1	13793.8	10711.8
1106	5 5 1 0 1	sp|P10321|1C07_HUMAN	110	+	90908	96252.8	105961	130007	74913.6	75374.9	+	222658	210920	230281	336305	186484	157545
1107	5 5 1 0 1	sp|P11279|LAMP1_HUMAN	249	+	334287	342300	326138	290983	226337	279661	+	981915	853277	805078	802469	712234	713330
1108	5 5 1 0 1	sp|P11279|LAMP1_HUMAN	261	+	38805	36796.6	33406.4	33540.6	26647.2	29730.5	+	100899	70065.6	54139.6	59466.1	29728.8	32351.7	+
1109	5 5 1 0 1	sp|P11279|LAMP1_HUMAN	84	+	49197.1	49641.6	51079.5	48115.2	42919.9	47421.9	+	30874.5	26299.8	27060.3	21348.8	14188.2	16141.1
1110	5 5 1 0 1	sp|P13473|LAMP2_HUMAN	275	+	100903	113698	112066	114441	100898	98414.9	+	113253	76526.9	74622.5	60718.3	43940.5	34188.4	+
1111	5 5 1 0 1	sp|P13473|LAMP2_HUMAN	356	+	126925	121720	105208	98142.9	75052.7	85141.3	+	410663	348003	305419	285688	182949	199844
1112	5 5 1 0 1	sp|P13473|LAMP2_HUMAN	49	+	1740.73	1233.17	1324.48	1257.83	924.218	1019.32	+	15287.7	14028.8	14695	16292.3	16600	14312.1
1113	5 5 1 0 1	sp|P13473|LAMP2_HUMAN	58	+	49723.4	53211	48537.6	44023.7	35113.3	37595.3	+	137331	119607	109221	99269.9	71746	54707.9
1114	5 5 1 0 1	sp|P13612|ITA4_HUMAN	138	+	4996.26	4511.06	4908.2	7864.9	3792.92	3717.62	+	26365.1	28022.7	26094.2	43686.9	18768.6	17121.3
1115	5 5 1 0 1	sp|P13760|2B14_HUMAN	48	+	26161.7	20225.8	15817.5	21788.5	8275.26	12373	+	100538	76653.3	60400.4	76738.4	30484.7	31412.1	+
1116	5 5 1 0 1	sp|P13762|DRB4_HUMAN	48	+	19730	19141.7	18856.7	20195.3	11849.5	12552.4	+	77033.3	71658.1	65984.8	56565.5	41980.9	35761.7
1117	5 5 1 0 1	sp|P20036|DPA1_HUMAN	109	+	45690.5	45529.4	41939.9	47194	30912.6	32412	+	268151	263754	292625	500452	113550	142058
1118	5 5 1 0 1	sp|P20273|CD22_HUMAN	445	+	28702.5	21130.1	22232.2	23191.7	16337.8	18102.8	+	127460	94616.8	89451.5	97350.9	59161.1	69549.3
1119	5 5 1 0 1	sp|P20645|MPRD_HUMAN	83	+	174961	188320	189678	206882	150355	160242	+	906335	848517	862867	1.09018e+06	459113	515061
1120	5 5 1 0 1	sp|P20645|MPRD_HUMAN	94	+	21950.8	21028.5	22077.9	21811.6	19905.9	22302	+	59068.3	50157.7	43505.2	62765	29319.3	25831
1121	5 5 1 0 1	sp|P20701|ITAL_HUMAN	89	+	106952	109755	108222	114185	82464	85432.7	+	170239	155928	140154	134551	103107	93716.7
1122	5 5 1 0 1	sp|P28907|CD38_HUMAN	100	+	45182.9	44141.5	54821.3	49851.2	34828.6	38263.6	+	24717.6	21751.7	22602	27307.1	17106.9	13274.5
1123	5 5 1 0 1	sp|P30479|1B41_HUMAN	110	+	93383.7	99768.7	112133	129299	81779.2	87013.8	+	191582	199262	196910	410683	145151	126874
1124	5 5 1 0 1	sp|P32970|CD70_HUMAN	170	+	12696.7	10374.6	9549.71	8201.42	8828.21	8240.98	+	58798.1	46968.6	40203.2	38607.3	29812.6	29306.5
1125	5 5 1 0 1	sp|P35613|BASI_HUMAN	268	+	69876.9	68768.2	63753.6	58178.4	56367.5	54441.4	+	123416	105749	94540.8	86671.6	76880.8	66575.6
1126	5 5 1 0 1	sp|P40259|CD79B_HUMAN	101	+	23266.6	19269	18546.8	17998.3	17050	17346.8	+	26830.7	15943.3	11566.8	12702.3	7359.95	7194.73	+
1127	5 5 1 0 1	sp|P48960|CD97_HUMAN	108	+	24541.8	20624.1	21811.3	18894.3	15489.8	14979.1	+	56595.2	41539.2	39950.2	34537.6	29303.3	28160.8
1128	5 5 1 0 1	sp|P48960|CD97_HUMAN	33	+	15118.7	13776.8	13090.3	13045.4	8695.25	10561.9	+	44013.8	31121.9	33696.3	31338.3	16160.9	21998.1	+
1129	5 5 1 0 1	sp|P48960|CD97_HUMAN	371	+	72350.2	70409.5	65992.5	59672.5	48518.2	46510.2	+	276140	231421	209923	197641	153468	130504
1130	5 5 1 0 1	sp|P48960|CD97_HUMAN	38	+	20659	19533.3	18923.2	16995	15392.6	16523.7	+	29255.2	20295.5	24586.4	22050.3	12564.3	10942.9
1131	5 5 1 0 1	sp|P78536|ADA17_HUMAN	157	+	4236.42	3557.69	2312.79	2254.76	2082.63	2565.78	+	5439.02	4276.98	5256.09	5922.04	5069.71	4071.69
1132	5 5 1 0 1	sp|P79483|DRB3_HUMAN	48	+	34060.6	32632.3	35168.1	47151.7	26758.9	26584.7	+	104059	98928.7	87770	182453	46555.7	52190.6
1133	5 5 1 0 1	sp|Q13433|S39A6_HUMAN	241	+	8824.76	8443.86	7491.05	6294.71	5531.82	5144.11	+	55093.5	48384.6	42680.1	41970.8	35854.8	28591.7
1134	5 5 1 0 1	sp|Q13433|S39A6_HUMAN	266	+	9115.16	6106.97	6886.68	4450.19	5244.67	4593.19	+	38279.3	29811.8	27491.1	22156.1	19395.1	18610.9
1135	5 5 1 0 1	sp|Q13433|S39A6_HUMAN	67	+	871.302	1108.24	1059.24	1166.84	493.411	993.533	+	149899	155320	143207	120538	107672	102517
1136	5 5 1 0 1	sp|Q13740|CD166_HUMAN	265	+	4681.69	3699.94	2937.11	2889.01	2551.4	2656.98	+	41267.7	27965.8	24536.5	23955.4	17463	14162.5
1137	5 5 1 0 1	sp|Q13740|CD166_HUMAN	306	+	54175	47920.9	39561.3	31180.7	25504.4	26930.8	+	232409	203958	178571	121670	123581	106626
1138	5 5 1 0 1	sp|Q15043|S39AE_HUMAN	77	+	15195.5	14437.4	12896.2	13032.7	5659.7	6503.44	+	22374.3	18854.6	14948.1	22459.6	5611.3	8390.26	+
1139	5 5 1 0 1	sp|Q92673|SORL_HUMAN	158	+	14239.7	8989.07	7129.06	7513.97	6266.25	6067.46	+	30902.2	17028.6	13531.9	14508.3	12370.1	9210.26	+
1140	5 5 1 0 1	sp|Q92673|SORL_HUMAN	1706	+	235987	229119	194618	183901	174435	188819	+	444743	358679	317951	311837	245891	213253
1141	5 5 1 0 1	sp|Q92673|SORL_HUMAN	1986	+	48729.5	47156.8	37785	40151.2	25444.2	30573.8	+	197955	128389	106987	112655	79657	65019.7	+
1142	5 5 1 0 1	sp|Q92673|SORL_HUMAN	2054	+	29612.7	24778.3	20254.7	25435	11629.1	10686	+	245103	172234	140363	209539	78134.9	64699	+
1143	5 5 1 0 1	sp|Q92673|SORL_HUMAN	2092	+	180545	193969	252384	289802	180084	179794	+	134389	120517	104932	119996	74076.6	60933.4
1144	5 5 1 0 1	sp|Q92673|SORL_HUMAN	871	+	49482.7	52584	53593.1	48563.7	44697.1	50194.3	+	64270.4	70757.5	58315.5	49743	47555.3	46974.8
1145	5 5 1 0 1	sp|Q92854|SEM4D_HUMAN	379	+	15077.5	16477	17203.7	14489.6	13102.4	14350.4	+	10550.7	7069.55	6542.23	5777.8	5448.38	4900.17
1146	5 5 1 0 1	sp|Q92859|NEO1_HUMAN	639	+	11501.8	13910.5	14536.2	12692.6	17641.2	16589.5	+	21330.9	19392.9	16445.4	15625.5	12969.3	12382.6
1147	5 5 1 0 1	sp|Q96SM3|CPXM1_HUMAN	210	+	6713.58	8036.2	7201.06	6761.98	6507.89	7362.18	+	6228.49	7557.99	6346.23	6102.45	5505.96	3503.03
1148	5 5 1 0 1	sp|Q9NZ53|PDXL2_HUMAN	480	+	1418.85	942.254	1143.16	1429.14	964.975	759.892	+	6848.96	5509.54	4554.38	4392.06	2389.66	2399.56	+
1149	5 5 1 0 1	sp|Q9UHN6|TMEM2_HUMAN	1092	+	45596.5	42931.1	35771.9	33827.9	24846.8	27984.5	+	47602.7	39425.4	32433.3	31969.4	24560.6	22623.9
1150	5 5 1 0 1	sp|Q9UHP7|CLC2D_HUMAN	147	+	25551.1	27591.9	27313.7	23459.5	26343	27340.1	+	14880.5	13479.8	11120.4	8400.57	7053.79	5853.15
1151	5 5 1 0 1	sp|Q9ULI3|HEG1_HUMAN	1080	+	2803.77	2004.73	2164.75	2196.86	1196.04	1620.46	+	22614	17704.2	17863.6	15499.8	11856.6	12194.4
1152	5 5 1 0 1	sp|Q9UN70|PCDGK_HUMAN	245	+	44649.1	45291.8	41780.2	41553.5	37076.4	37078.6	+	61648.9	53144	49448.6	44069.6	31456.7	30888.2
1153	5 5 1 0 1	sp|Q9UN70|PCDGK_HUMAN	424	+	997.727	1204.97	1099.08	783.903	411	462.135	+	3990.72	3949.99	3957.77	3242.07	2886.63	1905.02
1154	5 5 1 0 1	sp|Q9Y639|NPTN_HUMAN	197	+	10418.3	9795.31	7837.81	7510.38	7715.06	5630.97	+	61981.3	56312.8	50929.8	40662.5	39645.4	29235.2
1155	5 5 1 0 1	sp|Q9Y6X5|ENPP4_HUMAN	276	+	6869.1	7552.81	6309.88	5980.83	4786.72	5691.57	+	37546.2	33142.3	31855.8	19604.4	21220.5	16801.9
1156	5 5 1 0 2	sp|P01871|IGHM_HUMAN	209	+	2601.69	2877.17	3764.86	3730.12	3893.56	6086.72	+	613.109	5831.58	13390.2	21565.9	32107.5	41821.5
1157	5 5 1 0 2	sp|P01892|1A02_HUMAN	110	+	13408	17509.9	17167.4	22728.1	17755.7	19869.9	+	0	1044.75	2889.43	12185.8	9667.16	10005.4
1158	5 5 1 0 2	sp|P11279|LAMP1_HUMAN	261	+	7443.09	10788.2	10822.8	12243.3	11925.5	16300.8	+	0	1524.24	1972.51	4633.46	7057.83	6863.13
1159	5 5 1 0 2	sp|P20036|DPA1_HUMAN	109	+	0	0	985.809	3207.94	2531.02	2959	+	0	0	2407.94	7984.35	7498.49	6347.16
1160	5 5 1 0 2	sp|P30479|1B41_HUMAN	110	+	18004.1	20871	22994.8	27360.7	18720.9	21461.6	+	0	581.828	2466.74	9729.25	9492.99	7928.31
1161	5 5 1 0 3	sp|P01871|IGHM_HUMAN	209	+	2595.86	2519.84	2498.07	3123.94	2161.07	1597.36	+	4314.4	3771.22	3567.74	3801.74	1744.32	2000.31	+
1162	5 5 1 0 3	sp|P01892|1A02_HUMAN	110	+	9059.42	11666.9	14810.3	18713.3	14443.9	19474.9	+	23846.9	25278.2	61076.9	99711.3	50343.2	54743.9
1163	5 5 1 0 3	sp|P02786|TFR1_HUMAN	251	+	12944.5	15354.8	15073.5	13294.1	11990.2	13120.1	+	26690.6	29717.6	23719.7	22447.2	15106	15044.4
1164	5 5 1 0 3	sp|P10321|1C07_HUMAN	110	+	1133.61	1249.28	1128.48	2213.97	1476	1243.12	+	2502.32	3152.88	5310.2	16479.8	15838.7	16868
1165	5 5 1 0 3	sp|P32970|CD70_HUMAN	170	+	1874.06	1735.56	1447.97	1420.68	889.949	1045.81	+	13956.2	10190.9	8382.52	6901.31	6330.2	5622.45
1166	5 5 1 0 3	sp|Q3T906|GNPTA_HUMAN	729	+	4183.7	3095.06	2892.74	3360.39	2994.51	3117.25	+	9497.42	8006.17	7056.37	9223.08	5254.82	5040.83
1167	5 5 1 0 3	sp|Q92673|SORL_HUMAN	1706	+	1786.87	2124.17	1731.96	1487.62	1392.12	1038.21	+	6932.68	4646.9	5240.81	4678.06	3321.05	3244.46
1168	5 5 1 0 3	sp|Q92673|SORL_HUMAN	1986	+	4587.81	4618.37	5687.3	4184.13	4411.19	2784.59	+	8647.1	9839.87	9907.89	7855.16	7673.76	5862.31
1169	5 5 1 1 0	sp|P01871|IGHM_HUMAN	209	+	1207.51	1275.42	1885.37	2499.44	2463.7	2603.71	+	0	1275.89	3862.14	5540.93	7637.56	10580.3
1170	5 5 1 1 0	sp|P01892|1A02_HUMAN	110	+	6602.92	9789.24	9769.65	14091.3	11109.4	11707.1	+	2032.67	2552.45	6642.48	22883.7	15357.4	15363.2
1171	5 5 1 1 0	sp|P08575|PTPRC_HUMAN	380	+	4868.41	3912.9	4374.04	4561.14	4802.4	4234.09	+	11698.1	10258.6	9741.58	11028.8	11897.2	12300.1
1172	5 5 1 1 0	sp|P10321|1C07_HUMAN	110	+	838.408	995.316	1559.07	3647.1	3317.85	3665.14	+	0	0	1418.36	6978.82	4778.22	5596.36
1173	5 5 1 1 0	sp|P11279|LAMP1_HUMAN	249	+	5834.26	6699.35	8752.41	10101.2	10167.3	12361.5	+	1421.59	4077.94	9688.78	17371.2	26286.7	29474.9
1174	5 5 1 1 0	sp|P30479|1B41_HUMAN	110	+	0	0	717.489	2635.52	2293.28	2499.3	+	0	4782.27	6766.87	20946.3	14236.4	15640.8
1175	5 5 1 1 0	sp|Q9HD45|TM9S3_HUMAN	174	+	43278	46152	41646.2	45225.9	40227	41156.2	+	161707	158091	145069	161614	149612	134061
1176	5 5 1 1 1	sp|P01892|1A02_HUMAN	110	+	5940.96	6118.18	5261.24	12092	5018.01	5000.61	+	9090.64	8758.04	7419.64	20068	6311.14	5953.96
1177	5 5 1 1 1	sp|P04440|DPB1_HUMAN	48	+	4121.16	3646.7	2623.02	3157.64	2408	2599.37	+	1439.21	944.593	1198.67	1154.52	830.528	611.865
1178	5 5 1 1 1	sp|P10321|1C07_HUMAN	110	+	17742	19759.7	24434.4	29297.7	8722.37	14683.7	+	44235.5	46949.2	81103.2	86549.6	31159.2	29111.7
1179	5 5 1 1 1	sp|P11279|LAMP1_HUMAN	249	+	17114.6	14078.8	13941.7	12517.8	8356.99	10307.2	+	142154	129842	112837	98813.7	69137.2	77152.1
1180	5 5 1 1 1	sp|P20273|CD22_HUMAN	445	+	1348.04	975.252	863.179	1238.17	847.093	809.203	+	4743	4479.83	3321.21	4001.06	2202.39	2529.98
1181	5 5 1 1 1	sp|P30479|1B41_HUMAN	110	+	3137.97	3351.07	6186.74	6919.92	2384.09	2271.06	+	18345.2	18403.8	18209.3	42004.5	11095.2	11449.3
1182	5 5 1 1 1	sp|P32970|CD70_HUMAN	170	+	5460.11	4142.09	4082.25	3255.4	2764.35	2990.62	+	29254	21364.8	18375.7	16797.8	13665.1	13696.1
1183	5 5 1 1 1	sp|P79483|DRB3_HUMAN	48	+	2113.25	2550.06	1816.12	3444.89	1861.53	1682.78	+	18095.3	17066.3	13803.9	28966.7	8293.58	10231
1184	5 5 1 1 1	sp|Q92673|SORL_HUMAN	1706	+	4334.6	3333.13	3887.36	3145.02	2315.17	2756.39	+	91935.7	68699.6	61515.2	61368.2	49673.3	42242.3
1185	5 5 2 0 0	sp|A2RU67|F234B_HUMAN	396	+	1070.02	761.215	1189.72	1629.15	1363.58	2103.08	+	3737.94	7997.43	15937	27509.7	39658.4	48893.5
1186	5 5 2 0 0	sp|O00478|BT3A3_HUMAN	115	+	11562.8	13433.2	14290	18172.2	13341.9	15689.9	+	1864.78	5817.48	9885.96	27109.1	31771.4	30206
1187	5 5 2 0 0	sp|O15031|PLXB2_HUMAN	127	+	32434.3	36549.8	35443.6	36580.5	40325	42636.3	+	2328.57	4160.3	8517.43	13353.5	25919	26167.1
1188	5 5 2 0 0	sp|O75503|CLN5_HUMAN	255	+	13268	13291.8	13319.6	14108.4	11900.6	13758.9	+	24084.8	22443.7	23766.9	21430.1	24357.4	21404.6
1189	5 5 2 0 0	sp|O75976|CBPD_HUMAN	522	+	10953.7	11169.8	10936.7	10967.9	12341.9	14330.6	+	4714.57	20922.3	39199.2	57299.6	87166.5	91954.1
1190	5 5 2 0 0	sp|O95297|MPZL1_HUMAN	50	+	1667.61	1700.15	1623.46	2119.28	1827.57	2699.97	+	61074.6	69271.6	65937.9	68053.1	77289.7	84291.4
1191	5 5 2 0 0	sp|P01591|IGJ_HUMAN	71	+	9403.98	10432.8	10864.7	10161.5	10830	12487.5	+	8569.14	8986.88	9687.4	10913.9	17558.8	16366
1192	5 5 2 0 0	sp|P01871|IGHM_HUMAN	209	+	32295.1	38424.3	50741.4	66821.9	76489.6	101081	+	15112.1	81776	160878	271082	375277	480028
1193	5 5 2 0 0	sp|P01871|IGHM_HUMAN	46	+	15780.5	22981.5	29000.2	39251.6	58429.4	61356	+	40112.6	93199.6	157387	224064	484656	475714
1194	5 5 2 0 0	sp|P01892|1A02_HUMAN	110	+	7376.36	9932.51	16314.3	44340.8	32947.3	34618.6	+	0	13326.1	42583.2	190985	148776	153946
1195	5 5 2 0 0	sp|P01909|DQA1_HUMAN	103	+	14070	21123.2	33138.6	48773.7	73121.9	79219.6	+	5795.16	40278.2	104010	185632	335906	350652
1196	5 5 2 0 0	sp|P02786|TFR1_HUMAN	251	+	2234.16	3322.66	3762.62	5072.07	4995.97	6479.73	+	3968.51	20098	41351.7	65457.6	101002	106205
1197	5 5 2 0 0	sp|P04440|DPB1_HUMAN	48	+	11140.6	12678.5	19070.4	23238.4	21383.9	26834.5	+	3561.09	11519.7	24487.4	40402.3	52228.6	68556.3
1198	5 5 2 0 0	sp|P06280|AGAL_HUMAN	139	+	1460.48	2247.28	2941.12	2610.39	3069.7	3616.13	+	0	1699.6	3596.84	6545.17	10109.6	13109.5
1199	5 5 2 0 0	sp|P08195|4F2_HUMAN	365	+	1195.24	2917.75	2412.31	4909.39	1615.98	3269	+	2608.62	8705.61	13384.8	27188.1	23891.6	28227.4
1200	5 5 2 0 0	sp|P08195|4F2_HUMAN	424	+	16141.7	18766.6	21243.5	22878.8	23843.5	25139	+	646.128	12889.6	27775.6	44239.6	71721.1	77416.4
1201	5 5 2 0 0	sp|P08575|PTPRC_HUMAN	380	+	184394	180123	170975	172624	146893	170391	+	521485	483150	466305	476312	421320	455481
1202	5 5 2 0 0	sp|P08575|PTPRC_HUMAN	421	+	10553.7	10578.3	15683	24724.9	7770.44	10466.6	+	46648.8	45672.4	40701.7	117433	40667.4	48454
1203	5 5 2 0 0	sp|P09326|CD48_HUMAN	104	+	209179	218388	224691	222346	280217	277268	+	374065	407827	464460	477021	579828	598260
1204	5 5 2 0 0	sp|P10321|1C07_HUMAN	110	+	924.983	2697.75	5509.01	18758.6	16638.2	16440.5	+	4043.78	19843.1	77951.8	258009	212987	203760
1205	5 5 2 0 0	sp|P11279|LAMP1_HUMAN	249	+	30122	37712.2	47621	59951.4	71433.4	84822.1	+	30976.2	93420.6	204846	307983	465539	530471
1206	5 5 2 0 0	sp|P11279|LAMP1_HUMAN	261	+	11205.2	13796.2	19215.6	28245.5	31846.8	34872.2	+	22130.3	53579.8	84829.5	147274	177007	212785
1207	5 5 2 0 0	sp|P13473|LAMP2_HUMAN	275	+	4688.23	4329.41	3588.62	4292.94	4311.36	4819.12	+	10976.4	9408.22	9257.72	10296.3	12636.5	11158.4
1208	5 5 2 0 0	sp|P13473|LAMP2_HUMAN	356	+	43764.1	52635.6	49429.9	56278.9	58441.9	59884.8	+	137272	149572	176310	198195	225112	231694
1209	5 5 2 0 0	sp|P13473|LAMP2_HUMAN	58	+	3960.19	6489.33	9847.91	14448.3	19148.5	15120	+	11827	30800.8	70440.3	103351	154059	118159
1210	5 5 2 0 0	sp|P13760|2B14_HUMAN	48	+	12720	17482.4	17661.7	27647.1	21468.3	28996.2	+	4233.53	15282.9	25030.5	48868.6	55212.8	68889
1211	5 5 2 0 0	sp|P13762|DRB4_HUMAN	48	+	16408	18667.6	20892	24423.2	25801.6	26324	+	9391.93	24200	52901	81697.7	119820	125936
1212	5 5 2 0 0	sp|P19397|CD53_HUMAN	129	+	0	0	885.269	2624.53	2989.5	2613.84	+	0	1653.11	3513.11	12856.5	12603.8	11345.7
1213	5 5 2 0 0	sp|P20036|DPA1_HUMAN	109	+	34749.1	47915.2	83908.7	226688	69693.7	86867.8	+	3657.23	21133.1	50694.9	220543	110784	119616
1214	5 5 2 0 0	sp|P20273|CD22_HUMAN	445	+	3592.35	4988.39	6484.2	12588.1	16102.5	21113.3	+	1917.38	9761.11	27740.6	51742.3	68340.2	101341
1215	5 5 2 0 0	sp|P20645|MPRD_HUMAN	83	+	53405.8	58255.9	67930.2	79908.3	91203.4	87224.6	+	48625.5	139890	294958	674016	486741	577398
1216	5 5 2 0 0	sp|P30479|1B41_HUMAN	110	+	131651	144995	154928	234311	173695	194960	+	9580.18	29746	132333	382798	243395	267475
1217	5 5 2 0 0	sp|P32970|CD70_HUMAN	170	+	26844.4	35962.7	43535.1	48575.5	56117.1	60745.1	+	20179.7	41274.4	71002	98803.7	138341	159552
1218	5 5 2 0 0	sp|P35613|BASI_HUMAN	302	+	7130.63	6067.93	5648.6	5862.53	4955.22	5036.92	+	64986.9	53229	50895.8	35860.5	40750.3	39177.9
1219	5 5 2 0 0	sp|P42892|ECE1_HUMAN	187	+	6644.73	6510.84	7074.01	7141.28	6571	6680.76	+	30333.5	29630.2	27989.6	31537.7	28623.5	29445
1220	5 5 2 0 0	sp|P79483|DRB3_HUMAN	48	+	19462.1	21757	29790.5	38007.2	26154.7	31312.3	+	15220.4	32746.2	97437.8	211580	102999	144629
1221	5 5 2 0 0	sp|Q09328|MGT5A_HUMAN	447	+	483.868	1155.67	1491.48	2030.96	2870.24	2907.1	+	0	1796.47	4365.18	5124.08	8663.21	8892.49
1222	5 5 2 0 0	sp|Q13444|ADA15_HUMAN	237	+	2279.51	2805.74	2080.93	3706.75	2297.26	2462.45	+	3584.8	3519.22	3507.07	4173.85	4013.46	3980.85
1223	5 5 2 0 0	sp|Q15043|S39AE_HUMAN	77	+	4634.05	7065.67	9806.17	18981.7	9423.8	13110.4	+	0	3791.2	11555.9	32736.7	36322.1	33413.9
1224	5 5 2 0 0	sp|Q3T906|GNPTA_HUMAN	729	+	2105.36	3748.38	4189.66	4568.05	5593.93	5694.22	+	4113.72	9094.41	17696.5	26132.2	39365	37896.3
1225	5 5 2 0 0	sp|Q92673|SORL_HUMAN	1706	+	79285.2	97181.8	104146	117075	120607	151361	+	28739	61461.1	92887.4	163495	215373	251572
1226	5 5 2 0 0	sp|Q92673|SORL_HUMAN	1986	+	5457.48	6395.78	7154.09	15217.1	12752.9	13255.7	+	3702.49	22840.7	44626.2	75249	131390	129173
1227	5 5 2 0 0	sp|Q92673|SORL_HUMAN	2054	+	5775.91	7028.56	6792.79	10645.9	8489.65	9990.6	+	29413.8	41927.5	43935.9	88848	69105.4	75427.7
1228	5 5 2 0 0	sp|Q92673|SORL_HUMAN	871	+	23906	27549.4	30595.6	28230.4	35811.9	31410	+	32241.6	33437.1	33784.7	36409.7	45973.4	46816.1
1229	5 5 2 0 0	sp|Q9HD45|TM9S3_HUMAN	174	+	228544	239518	221302	221940	210915	219765	+	1.09577e+06	1.07769e+06	956564	1.07951e+06	966394	948000
1230	5 5 2 0 0	sp|Q9NZM6|PK2L2_HUMAN	390	+	6123.38	4660.04	3682.56	3647.27	3596.91	3589.98	+	4443.62	3576.06	3411.89	2727.89	3283.8	3435.19
1231	5 5 2 0 0	sp|Q9UHP7|CLC2D_HUMAN	95	+	1224.37	2137.95	2492.07	2331.72	2890.69	3502.56	+	4995.89	6973.37	9259.81	11267.2	16338.5	19752.8
1232	5 5 2 0 1	sp|A2RU67|F234B_HUMAN	396	+	39001.8	39831	37768.3	33752.2	33455.1	37333.4	+	83407.7	68326.4	63262.9	57037	47456.7	43748.8
1233	5 5 2 0 1	sp|O00478|BT3A3_HUMAN	115	+	46250	45793	42096.4	46147.3	27460.6	29858.9	+	66624.1	53563.4	43521	64906	28036	23018.3
1234	5 5 2 0 1	sp|O00754|MA2B1_HUMAN	766	+	1456.21	1163.94	1495.11	1097.47	0	893.86	+	29807.7	22613.5	20688.5	20373.1	15524.4	14708.6
1235	5 5 2 0 1	sp|O15031|PLXB2_HUMAN	127	+	77490.9	86789.6	85193.1	79007.9	87139.2	89243.1	+	43183.9	37501.9	36454.9	35555.4	26257.6	22598
1236	5 5 2 0 1	sp|O75976|CBPD_HUMAN	1070	+	6258.89	5892.69	6177.73	5050.87	5010.33	4693.64	+	10852.9	8435.3	10325.4	9335.47	6374.97	6128.92
1237	5 5 2 0 1	sp|O75976|CBPD_HUMAN	522	+	43354.7	40199.3	43778	41282.2	30251.4	32585	+	134604	119801	110712	86808.9	68033	61442.1
1238	5 5 2 0 1	sp|O94766|B3GA3_HUMAN	300	+	2026.15	2349.22	2267.56	1565.78	1531.7	1369.71	+	3877.21	4110.2	2887.14	3009.59	1817.92	867.936
1239	5 5 2 0 1	sp|O95297|MPZL1_HUMAN	50	+	84648.3	87987.2	83763	85805.8	66393.5	69430.6	+	65023.8	51814.7	48440.2	42691	31000.4	21943.8
1240	5 5 2 0 1	sp|P01591|IGJ_HUMAN	71	+	8537.11	8251.23	8910.41	8221.87	5645.4	5461.36	+	13727	12348.9	11870.8	9338.9	9174.62	6860.47
1241	5 5 2 0 1	sp|P01871|IGHM_HUMAN	209	+	50537.5	47241.5	48731.9	42942.1	32363.3	33178.2	+	407527	365615	361728	323026	205322	221731
1242	5 5 2 0 1	sp|P01871|IGHM_HUMAN	46	+	41548	39114.7	37977.5	35237.6	27273.2	22278	+	152346	137379	136007	118201	99499.7	82572.8
1243	5 5 2 0 1	sp|P01892|1A02_HUMAN	110	+	57492	57868.1	67664.9	80125.1	52385.6	52146.3	+	206968	211463	266060	433291	165942	150348
1244	5 5 2 0 1	sp|P01909|DQA1_HUMAN	103	+	268059	275936	254302	234094	236843	213317	+	365697	341021	318940	295814	275902	250715
1245	5 5 2 0 1	sp|P01912|2B13_HUMAN	48	+	5436.29	5022.07	2312.87	7672.2	4008.87	4665.86	+	17906.3	20864.9	15037.5	42595.1	5196.38	9798.77	+
1246	5 5 2 0 1	sp|P02786|TFR1_HUMAN	251	+	143497	155197	136999	124682	89627.5	103922	+	403153	374035	314721	270060	196930	182441
1247	5 5 2 0 1	sp|P04156|PRIO_HUMAN	197	+	34673.8	35117.2	34941.7	30180.3	21210.5	24910.8	+	17135.6	8956.65	6776.64	7085.99	4561.28	3578.86	+
1248	5 5 2 0 1	sp|P04233|HG2A_HUMAN	136	+	12402.9	11385.7	9211.4	9412.2	3590.23	5723.86	+	13041.2	11230.9	8303.65	8777.58	1037.03	2934.22	+
1249	5 5 2 0 1	sp|P04440|DPB1_HUMAN	48	+	66106.7	67166.1	65546.5	60422.8	52745.4	57596.6	+	162753	152705	141630	123471	90751.5	103771
1250	5 5 2 0 1	sp|P05107|ITB2_HUMAN	50	+	1381.94	846.149	860.484	706.417	660.38	0	+	9714.07	6547.92	6102	5390.28	3733.18	4177.87	+
1251	5 5 2 0 1	sp|P05538|DQB2_HUMAN	51	+	38586.2	36759.5	34808.5	32647.8	30842.2	31421.5	+	128778	113824	108998	108963	80334.7	82999.8
1252	5 5 2 0 1	sp|P06280|AGAL_HUMAN	139	+	23513.6	23509	24383.7	23371.5	22627.4	21437.5	+	93727.6	54537.2	51306.7	61993.2	33395.3	32972.9	+
1253	5 5 2 0 1	sp|P08195|4F2_HUMAN	365	+	32599.2	28585.5	26558.5	21750.1	15907	19557.9	+	68967.3	67893.4	54267.6	45694.9	20862	29799.9	+
1254	5 5 2 0 1	sp|P08195|4F2_HUMAN	424	+	51879	55310.7	53517.3	51684.4	49260.8	47858.8	+	43835.8	38478.3	33758.7	30236.9	25863.4	24990.9
1255	5 5 2 0 1	sp|P08575|PTPRC_HUMAN	380	+	9853.37	10160.9	10220.4	11132.1	7541.8	8116.96	+	4804.57	3915.29	4015.84	2899.17	2311.74	2401.29
1256	5 5 2 0 1	sp|P08962|CD63_HUMAN	130	+	21232.9	20205.3	18139.3	20547.6	14298.4	13371.9	+	35015.7	25714.8	21007	33716.5	14067.3	10861.4	+
1257	5 5 2 0 1	sp|P09326|CD48_HUMAN	104	+	49695.7	48346.7	44954.3	43436.1	40218.4	35810	+	171763	154880	148416	129223	102047	80111.5
1258	5 5 2 0 1	sp|P09326|CD48_HUMAN	189	+	4947.2	4476.69	4679.17	5326.03	4024.19	3350.43	+	78618.1	74017.2	68932.8	91369.8	56579.7	44110.5
1259	5 5 2 0 1	sp|P10321|1C07_HUMAN	110	+	99136.5	100551	129704	127325	83578.3	91446	+	331050	333710	623143	674184	245844	233944
1260	5 5 2 0 1	sp|P11279|LAMP1_HUMAN	249	+	32227.4	30599.5	27442.6	28328.4	20620	23088.8	+	363112	321773	295071	296075	263236	256732
1261	5 5 2 0 1	sp|P11279|LAMP1_HUMAN	84	+	5033	4195.94	3454.5	3310.94	2160.11	2658.57	+	33337.4	29408.6	28623.4	23444	14761.8	18268.5
1262	5 5 2 0 1	sp|P11717|MPRI_HUMAN	2085	+	9510.2	9482.76	7500.39	7658.18	5987.87	6449.04	+	5155.59	3804.66	0	3709.57	2503.09	2744.11
1263	5 5 2 0 1	sp|P13473|LAMP2_HUMAN	356	+	71620.7	96632.3	109317	105996	84613.5	72958.2	+	71893.2	54410.1	51809.3	47819.5	35808	26584.9
1264	5 5 2 0 1	sp|P13473|LAMP2_HUMAN	58	+	90074.1	90338.9	81585.8	77802.2	56721.1	59546.9	+	228526	228829	220919	193593	152655	107121
1265	5 5 2 0 1	sp|P13760|2B14_HUMAN	48	+	21519	19485.8	15662.1	19112.6	10392	11883.3	+	106095	85861.7	62506.4	77946.8	22761.1	31223.3	+
1266	5 5 2 0 1	sp|P13762|DRB4_HUMAN	48	+	41123	40966.9	38387.2	37662.2	34119.2	35025.4	+	210193	212313	184887	155673	105159	101975
1267	5 5 2 0 1	sp|P13987|CD59_HUMAN	43	+	2024.1	1609.39	2118.2	1740.37	1540.66	941.776	+	82155.1	70275.1	81440.5	66934.1	38770.8	52788.1
1268	5 5 2 0 1	sp|P19397|CD53_HUMAN	129	+	68006.7	64070.7	65403.1	74324.1	33710.9	34716.9	+	136650	113606	100877	137721	66853.6	50718.1
1269	5 5 2 0 1	sp|P20036|DPA1_HUMAN	109	+	70066.4	61977.7	58632.1	95746.6	45136	43657.7	+	202615	155925	134403	305314	86535	86887.1
1270	5 5 2 0 1	sp|P20273|CD22_HUMAN	445	+	34998.4	38747.8	34006	32672.2	31667	33672.5	+	41504	32220.9	30351.8	35039.6	24955.5	26473.3
1271	5 5 2 0 1	sp|P20645|MPRD_HUMAN	83	+	161402	167343	195271	210860	161993	156591	+	407223	372629	401662	508269	193304	192771
1272	5 5 2 0 1	sp|P20701|ITAL_HUMAN	89	+	14592	14009.5	13347.5	13434.6	9110.66	10275.1	+	32843.8	28422.5	26082.7	23565.3	20658.3	16382.3
1273	5 5 2 0 1	sp|P23284|PPIB_HUMAN	148	+	18886.7	20405	20279.8	18733.4	15520.9	16783.6	+	69513.5	53768.7	48340.7	47158.4	29087.4	29553.4
1274	5 5 2 0 1	sp|P28907|CD38_HUMAN	100	+	12672.5	10767.1	10968.8	14179.9	10234.4	9089.13	+	35987.6	31752.2	39571.3	34704.5	25272.6	25288.8
1275	5 5 2 0 1	sp|P30479|1B41_HUMAN	110	+	150933	163892	204340	228378	148900	154586	+	195899	202727	296464	431393	161352	166797
1276	5 5 2 0 1	sp|P32970|CD70_HUMAN	170	+	80217.3	79263.6	81933.2	77856.8	75476.1	83212.6	+	223333	183137	184538	158419	121497	119477
1277	5 5 2 0 1	sp|P35613|BASI_HUMAN	160	+	38944.2	42206.5	50194.4	40964.4	47777.9	50028.7	+	18582.9	15928.4	15628.2	19317.8	11338.9	11735.2
1278	5 5 2 0 1	sp|P42892|ECE1_HUMAN	166	+	2219.41	2822.09	2601.07	3392.19	2050.03	2002.23	+	3599.55	3204.82	2939.09	4749.55	2718.31	1494.28
1279	5 5 2 0 1	sp|P48960|CD97_HUMAN	108	+	31521.5	32996.9	31765.5	27578.7	24104.9	24896.3	+	88877.4	69973	70200	58631.9	48694	50435.4
1280	5 5 2 0 1	sp|P48960|CD97_HUMAN	371	+	17941.2	16116.8	15138.3	14455.3	8535.17	10328.6	+	35571.2	33622	30284.4	26456.3	20642.1	18738.6
1281	5 5 2 0 1	sp|P48960|CD97_HUMAN	453	+	14658.3	15704.1	15505.7	16516.4	12329.4	11501.4	+	39798.4	34884.3	30176.2	40979.3	23238	18698.1
1282	5 5 2 0 1	sp|P79483|DRB3_HUMAN	48	+	114603	116389	163525	181229	99666	106008	+	91532.2	84313.1	76824.9	143719	41353.2	45338
1283	5 5 2 0 1	sp|Q09328|MGT5A_HUMAN	447	+	5267.44	3950.51	3893.77	4450.02	3899.41	3508.58	+	63267.1	47274.6	45652.6	40190	31842.3	28874.4
1284	5 5 2 0 1	sp|Q13433|S39A6_HUMAN	241	+	5122.72	4879.91	4272.62	3884.63	3487.44	3448.28	+	20531.6	18849.4	16147.2	13590.4	11326.8	9603.69
1285	5 5 2 0 1	sp|Q13433|S39A6_HUMAN	67	+	2408.69	2885.05	2660.18	2249.11	3018.66	2575.06	+	17996.5	18158.7	15898.8	13572.2	12196.9	9444.19
1286	5 5 2 0 1	sp|Q13740|CD166_HUMAN	306	+	14243.8	11064.6	10473.6	7364.85	8159.9	7529.93	+	64924.8	52080.6	49422	30550	38182.1	26846.2
1287	5 5 2 0 1	sp|Q15043|S39AE_HUMAN	77	+	8064.85	6505.28	4845.9	7767.23	3495.43	3640.97	+	32192.8	19684	13587.3	25116.1	9988.83	8749.74	+
1288	5 5 2 0 1	sp|Q3T906|GNPTA_HUMAN	642	+	30558.4	30942.7	29279.1	26493.4	21336.9	22458	+	123646	112796	103729	96970.2	74378.6	69697.2
1289	5 5 2 0 1	sp|Q3T906|GNPTA_HUMAN	684	+	3996.38	3786.3	2678.96	2844.51	2272.64	2253.42	+	1558.56	1084.39	1572.32	1407.25	452.609	577.38	+
1290	5 5 2 0 1	sp|Q3T906|GNPTA_HUMAN	729	+	19501.8	18169	15792.1	18136.5	12646.3	11317.6	+	112090	94651	88054.3	83752.7	60813.9	50272.4
1291	5 5 2 0 1	sp|Q3T906|GNPTA_HUMAN	829	+	8346.42	5003.06	5182.48	5130.75	4422.86	4683.44	+	101528	66539.2	61726.4	61351.2	50262.2	48003.8
1292	5 5 2 0 1	sp|Q92673|SORL_HUMAN	158	+	1506.44	927.289	934.573	751.567	476.646	0	+	53113.2	29818.8	26866.3	28679.5	22579.5	23607.1
1293	5 5 2 0 1	sp|Q92673|SORL_HUMAN	1706	+	259077	255361	220520	200245	183908	194550	+	636144	532851	437501	439325	281205	266728
1294	5 5 2 0 1	sp|Q92673|SORL_HUMAN	1986	+	34837.9	27739.5	24500.9	28490.4	19254.5	17473.6	+	180080	133380	92353.4	95093.5	57457.9	54924.7	+
1295	5 5 2 0 1	sp|Q92673|SORL_HUMAN	2054	+	15859.9	12930.6	8743.63	14056.5	9338.49	8478.05	+	143655	107214	79682.8	110435	42011.9	42654.9	+
1296	5 5 2 0 1	sp|Q92673|SORL_HUMAN	2092	+	3064.14	2282.59	2819.6	3262.48	2733.46	2398.17	+	9215.54	9079.59	8228.59	9400.88	6826.18	6051.23
1297	5 5 2 0 1	sp|Q92673|SORL_HUMAN	871	+	75467.4	82589.7	75789.4	74809.1	73941.2	76420.3	+	121854	111088	105436	92745.3	78509.9	78081.1
1298	5 5 2 0 1	sp|Q92854|SEM4D_HUMAN	379	+	22822.8	16456.4	15188.2	16585.3	13370.8	12706.7	+	64881	42667.6	40314.6	43089.6	32211.8	29133.7
1299	5 5 2 0 1	sp|Q9NPF0|CD320_HUMAN	126	+	6692.88	6780.78	4830.44	4717.67	3502.63	4815.92	+	26158.1	23342.3	19103.4	15328.8	12035.9	11980.6
1300	5 5 2 0 1	sp|Q9UHP7|CLC2D_HUMAN	147	+	5348.06	5345.39	4847.07	4120.56	4115.67	4559.39	+	6034.52	5598.85	5688.11	4777.28	5952.29	4593.29
1301	5 5 2 0 1	sp|Q9UHP7|CLC2D_HUMAN	95	+	3962.24	3396.11	2861.54	2808	1592.59	2070.97	+	34753.8	22009.2	21881.8	17056.3	11466.5	10363.6	+
1302	5 5 2 0 1	sp|Q9ULI3|HEG1_HUMAN	1080	+	46016	48826.3	45566.8	38829.4	39397.1	41832.2	+	96532.5	84173.7	79426	63326.7	51471.6	49150.7
1303	5 5 2 0 1	sp|Q9UN70|PCDGK_HUMAN	245	+	1295.64	1187.16	1017.85	796.964	744.055	1204.22	+	88212.7	78826.1	75036.7	67508.8	53147.9	48786.8
1304	5 5 2 0 1	sp|Q9UN71|PCDGG_HUMAN	543	+	4408.82	3643.74	3158.99	2920.33	2443.88	2702.44	+	17574.1	16075.6	14721.3	13937.3	11803.4	8350.84
1305	5 5 2 0 1	sp|Q9Y6X5|ENPP4_HUMAN	276	+	37376.4	39658.6	38435.5	36578.6	31619.2	30347.5	+	85253.5	80452.5	73443.3	53207.9	50600.5	42781
1306	5 5 2 0 3	sp|P13473|LAMP2_HUMAN	275	+	39903.5	39086.2	34804	35863.7	34271.6	35501.8	+	138680	107588	115864	120144	133169	114263
1307	5 5 2 0 4	sp|P11279|LAMP1_HUMAN	249	+	10574	13543.6	13064.3	13772.6	9046.73	9420.79	+	15984.3	11942.6	11151.9	11506.7	10250.1	7878.99
1308	5 5 3 0 3	sp|P13473|LAMP2_HUMAN	275	+	2584.12	2156.18	2106.49	2254.29	3070.65	2071.77	+	14087.6	12192.9	12799.4	13992	17184.1	14405.2
1309	5 6 0 0 0	sp|O60637|TSN3_HUMAN	127	+	4326.97	4540.92	4473.9	3647.37	3859.99	4302.57	+	1261.26	1209.73	1975.39	1264.48	2371.16	2653.66
1310	5 6 0 0 0	sp|P02786|TFR1_HUMAN	251	+	1931.55	2851.99	3020.44	3371.15	3438.87	4377.81	+	613.147	3671.4	8212.25	12733.7	18939	21084.1
1311	5 6 0 0 0	sp|P04440|DPB1_HUMAN	48	+	595.972	1372.12	1821.28	2447.56	3092.72	4900.67	+	1422.37	3070.5	6798.13	10561.4	12621.9	15937.9
1312	5 6 0 0 0	sp|P08575|PTPRC_HUMAN	380	+	248815	253060	225025	223438	198480	246137	+	955159	944400	918980	931112	912134	994955
1313	5 6 0 0 0	sp|P11279|LAMP1_HUMAN	261	+	4147.25	5367.36	6368.64	8140.58	10215	10630.4	+	33797.5	39358.1	36840.9	44414.5	40267.7	49824.1
1314	5 6 0 0 0	sp|P13473|LAMP2_HUMAN	275	+	88346.3	86739.8	82434.7	89259.1	74790.9	80622.2	+	146859	121178	118611	128566	132586	109803
1315	5 6 0 0 0	sp|P20273|CD22_HUMAN	231	+	33354.8	30737	32279	31858.6	32050.3	33846.9	+	10173.5	9264.15	7234.84	9044.87	4062.83	6966.83	+
1316	5 6 0 0 0	sp|P20701|ITAL_HUMAN	89	+	4929.16	5186.4	5710.01	8710.59	11311.9	13263.3	+	0	2409.11	5088.05	10055.9	18921.4	18358.5
1317	5 6 0 0 0	sp|Q15043|S39AE_HUMAN	77	+	2134.81	2822.42	3163.79	3725.48	2142.54	2768.01	+	1008.58	1514.06	5207.71	9788.06	2550.76	4352.15
1318	5 6 0 0 0	sp|Q92673|SORL_HUMAN	2054	+	2080.82	1935.34	2014.79	3820.55	2311.68	2741.65	+	11061.4	14316	17183.4	36387.1	11650.6	24043.8
1319	5 6 0 0 0	sp|Q92673|SORL_HUMAN	871	+	3276.91	2970.95	2777.14	3400.85	3483.25	3456.65	+	10478.8	8174.32	8679.21	11822.8	14830.1	14236.6
1320	5 6 0 0 0	sp|Q9Y639|NPTN_HUMAN	229	+	10420.1	11119.3	10450.1	10264.8	9298.9	10781.3	+	6688.93	6300.93	7259	9286.26	8595.14	8803.91
1321	5 6 0 0 1	sp|P01909|DQA1_HUMAN	103	+	5442.22	4986.82	4805.88	4910.33	3794.82	3898.77	+	28091	24955.6	25626.2	22036.4	19325.7	16715.6
1322	5 6 0 0 1	sp|P02786|TFR1_HUMAN	251	+	9299.89	9443.58	8334.86	9537.75	6416.22	8639.26	+	68487	65300	56658.1	56462.8	42619.2	41767.9
1323	5 6 0 0 1	sp|P04440|DPB1_HUMAN	48	+	9018.83	9119.52	8868.14	9033.74	6366.15	7791.87	+	9694.67	9104.12	8233.58	6300.24	4857.81	5319.49
1324	5 6 0 0 1	sp|P05107|ITB2_HUMAN	212	+	4527.88	3811.21	3083.11	3252.9	3007.44	2728.71	+	16079.8	15789.5	14657	12041.6	10557.3	9264.75
1325	5 6 0 0 1	sp|P08195|4F2_HUMAN	424	+	3016.46	2958.45	3031.93	2855.68	2813.42	3068.42	+	8995.39	7592.7	7518.29	6150.65	5917.83	6038.17
1326	5 6 0 0 1	sp|P08575|PTPRC_HUMAN	337	+	47210.6	41063	39626.1	38616.8	22508.6	27039.9	+	142244	102354	104390	83102.7	53385.4	62906.2	+
1327	5 6 0 0 1	sp|P08575|PTPRC_HUMAN	380	+	79180.1	79401.7	69510.6	66363	45271.5	53556.9	+	310113	307020	293064	288905	190252	257740
1328	5 6 0 0 1	sp|P11279|LAMP1_HUMAN	249	+	751.551	515.162	504.959	781.36	595.02	500.453	+	43202.2	34731.8	32182.1	32625.7	27162.7	25627
1329	5 6 0 0 1	sp|P11279|LAMP1_HUMAN	261	+	24529	26857.8	26623.2	25501.5	23702.4	26156.6	+	49925.3	40467.8	35966	44034.3	31460.9	38739.7
1330	5 6 0 0 1	sp|P13473|LAMP2_HUMAN	275	+	7886.53	5438.47	6074.41	6663.58	4966.02	4775.13	+	23581.6	16534.2	15986.9	13494.5	9633.78	7311.34	+
1331	5 6 0 0 1	sp|P13473|LAMP2_HUMAN	356	+	53909.9	57218.2	54636.8	45031.6	99955.1	83398.7	+	40694	31850.6	29647.8	31381.9	24229.9	18243.8
1332	5 6 0 0 1	sp|P13473|LAMP2_HUMAN	58	+	19161.2	19251.4	17740.4	18557.8	12418.2	14530.4	+	36155.3	30470	28398.7	23860.7	13669.8	9606.34	+
1333	5 6 0 0 1	sp|P20273|CD22_HUMAN	231	+	24248	22910	26117.4	28876.8	20485.3	20420.4	+	7711.83	4151.31	3279.64	3560.24	2844.71	1736.02	+
1334	5 6 0 0 1	sp|P20701|ITAL_HUMAN	89	+	12690.2	11385.6	10692.2	11095.2	9292.23	8587.65	+	43849.3	43446.2	39657.3	39782.6	28424.9	26209.3
1335	5 6 0 0 1	sp|Q12913|PTPRJ_HUMAN	142	+	8299.05	7339.07	6933.01	6971.78	5749.33	4642.6	+	54615.8	46704.7	39828.7	38411.7	26934.6	24350.8
1336	5 6 0 0 1	sp|Q92673|SORL_HUMAN	1706	+	77486.8	81181.8	73782.4	77000.3	69302.1	72852.6	+	22451.1	15754	13697.7	11448	9210.95	7550.48	+
1337	5 6 0 0 1	sp|Q92673|SORL_HUMAN	1986	+	9395.08	6750.43	5949.34	5322.89	5067.58	4859.05	+	44038.2	28860.2	26666.6	25986.3	20160.3	14161.7
1338	5 6 0 0 1	sp|Q92673|SORL_HUMAN	871	+	5238.85	5137.88	4961.78	4437.4	4466.66	5240.94	+	5969.21	5129.86	4819.76	4287.28	4061.41	4571.47
1339	5 6 0 1 0	sp|P13473|LAMP2_HUMAN	275	+	3103.22	2544.08	2555.74	2271.26	2215.1	1886.54	+	25566.1	20482.3	17466.1	16733.7	15439.2	14169.2
1340	5 6 1 0 0	sp|P02786|TFR1_HUMAN	251	+	14141.7	16755.8	17067.7	19019.3	17594.2	22508.4	+	5935.03	8457.41	10925.3	14617.9	17285.8	22228.3
1341	5 6 1 0 0	sp|P08575|PTPRC_HUMAN	380	+	60678.6	61425.6	53436.4	51498.9	46550.6	53528.6	+	195434	188478	184574	191626	211148	205148
1342	5 6 1 0 0	sp|P11279|LAMP1_HUMAN	249	+	10963.7	11757.7	11492.5	12029.6	10470.8	14203.6	+	1527.75	4817.48	20111.5	33902.8	52456.6	63576.9
1343	5 6 1 0 0	sp|P13473|LAMP2_HUMAN	275	+	323275	357861	333978	348600	308589	338146	+	347581	267744	257973	260942	244769	205745
1344	5 6 1 0 0	sp|P13473|LAMP2_HUMAN	58	+	23077.6	32892	37044.3	42602.2	41491.5	51694.9	+	4793.16	12030.9	24914.3	35786.8	54661.1	41564.2
1345	5 6 1 0 1	sp|O95297|MPZL1_HUMAN	50	+	2612.58	2052.2	2840.95	2190.67	1412.63	1962.21	+	5924.63	4860.88	4649.63	4367.51	3550.2	3016.99
1346	5 6 1 0 1	sp|P01892|1A02_HUMAN	110	+	11332.9	11475.7	20548.1	24008.6	8606.49	10550.4	+	15916.2	15932	11948.8	40680.6	12368.9	10581.3
1347	5 6 1 0 1	sp|P01909|DQA1_HUMAN	103	+	14951.2	13458.8	12657.2	11037.9	12098.9	11343.7	+	44757.1	40997.7	40248	34539.9	29274.4	24864.6
1348	5 6 1 0 1	sp|P02786|TFR1_HUMAN	251	+	34578.5	35822.6	32269.2	30705.8	25924.9	30209.5	+	103509	93622.3	85391.2	82652.4	58754.7	56323.5
1349	5 6 1 0 1	sp|P08575|PTPRC_HUMAN	337	+	100921	102629	106748	103003	84161.1	94062.1	+	54165.3	42124.2	42318	36403.3	21764.7	26836.1	+
1350	5 6 1 0 1	sp|P10321|1C07_HUMAN	110	+	10768.5	11703.6	18486.1	24862.6	9399.72	10862.1	+	11908.4	12261.3	10897.2	25484.7	9938.94	8597.08
1351	5 6 1 0 1	sp|P11279|LAMP1_HUMAN	249	+	28049.6	25785.5	23179.2	22357.6	16718.7	19016.8	+	132174	114186	106190	102201	79301.3	79097.6
1352	5 6 1 0 1	sp|P13473|LAMP2_HUMAN	275	+	11262.6	7370.24	7007.31	7056.27	4384.59	4215.11	+	61630.1	45434.1	41225.8	36360.9	28131	26652.6
1353	5 6 1 0 1	sp|P13473|LAMP2_HUMAN	58	+	69984.5	74076.9	61398.5	62106.8	42380.1	47015.8	+	196626	206826	209352	167927	143770	91974.2
1354	5 6 1 0 1	sp|P13762|DRB4_HUMAN	48	+	44928.9	48259.5	52855.1	55631.9	31954.2	37894.2	+	4248.3	5073.46	5228.44	5924.64	5137.68	5071.02
1355	5 6 1 0 1	sp|P30479|1B41_HUMAN	110	+	6645.22	7138.37	12107.8	18052.7	6884.73	6778.33	+	4516.03	5072.72	3572.28	11577.6	3460.77	3063.45
1356	5 6 1 0 1	sp|P35613|BASI_HUMAN	268	+	12167.2	10461.3	10622.1	10108.4	8486.06	8242.98	+	99133	90590.4	84656.1	73091.7	63946.4	55584.7
1357	5 6 1 0 1	sp|Q13740|CD166_HUMAN	265	+	45573.1	44968.9	35831.9	38429.7	34311.6	36829.3	+	42476.5	30544.1	26391.7	25948.1	17366.9	16475.3	+
1358	5 6 1 0 3	sp|P13473|LAMP2_HUMAN	58	+	3447.57	2529.74	2314.03	2504.83	2326.27	2072.64	+	10534	13855	15191.1	11864.3	11455.7	6427.9
1359	5 6 1 0 5	sp|Q9Y639|NPTN_HUMAN	229	+	7671.23	8166.18	9028.9	8171.26	8374.87	8677.35	+	5883.39	5011.47	5375	5551.4	7786.02	7230.62
1360	5 6 2 0 0	sp|P13473|LAMP2_HUMAN	58	+	2152.79	2457.54	5318.22	6749.77	10266.3	7782.2	+	646.056	5419.85	14186.6	21010.4	38981.2	29791.2
1361	5 6 2 0 0	sp|Q9HD45|TM9S3_HUMAN	174	+	6706.36	6553.05	5749.91	7641.27	7062.89	6916.69	+	35323.1	32418.8	34715.6	38384.1	42122.3	32551.6
1362	5 6 2 0 1	sp|P02786|TFR1_HUMAN	251	+	28825.1	30008.6	27648.2	27375.2	22069.4	26409.3	+	11324.5	12638	11317.1	11606.2	7913.5	9719.37
1363	5 6 2 0 1	sp|P11279|LAMP1_HUMAN	249	+	6690.31	6894.14	5969.64	6152.26	3537.69	4837.99	+	9168.05	9337.84	8658.04	8609.49	7256.64	6633.73
1364	5 6 2 0 1	sp|P13473|LAMP2_HUMAN	58	+	73752.3	80977	79340.6	72112.4	71570.6	69539.6	+	131786	157307	168753	140207	130503	85169.3
1365	5 7 0 0 0	sp|Q9Y639|NPTN_HUMAN	229	+	23345.3	24818.7	26327.9	24996.5	22616.3	28321.2	+	3377.57	2992.4	2849.43	2520.23	4518.73	3683.66
1366	5 7 1 0 1	sp|P13473|LAMP2_HUMAN	58	+	48552.8	52364.7	51587.1	50473.6	35282.6	37228.3	+	55349.9	69012.3	76270.1	57440.4	49189.5	35424.8
1367	5 7 1 0 1	sp|P35613|BASI_HUMAN	268	+	25364	22227.8	22410.3	21118.9	19794.1	19165.9	+	16763.5	17146.8	14979.2	13973.3	13139.3	10697.3
1368	5 8 0 0 1	sp|P08195|4F2_HUMAN	424	+	26792.4	28600.3	28018.9	23372.3	32184.1	31686.1	+	5858.54	5187.41	3480.68	4035.99	2985.01	2868.78
1369	6 2 0 0 0	sp|A6H8Y1|BDP1_HUMAN	1013	+	1260.64	1081.67	1286.71	724.517	1124.8	1234.17	+	100528	87568.4	98485.1	71931.8	93009.7	95956.2
1370	6 2 0 0 0	sp|O00478|BT3A3_HUMAN	115	+	11296.3	11236.4	11294.8	12390.9	8369.18	10408.1	+	19165	17992.2	19072.8	25826.8	8531.88	12958.3
1371	6 2 0 0 0	sp|O00584|RNT2_HUMAN	106	+	118466	124971	125928	116485	126808	126364	+	21916.2	22205.4	22499	31597.3	24381.9	21810.8
1372	6 2 0 0 0	sp|O00754|MA2B1_HUMAN	367	+	47506.7	44640.6	31853.3	37211.8	32312.9	34666.2	+	252432	212861	126266	188445	74690.2	112563	+
1373	6 2 0 0 0	sp|O00754|MA2B1_HUMAN	930	+	138913	157440	153407	129049	155538	161313	+	545758	570153	521325	470614	464582	496208
1374	6 2 0 0 0	sp|O14656|TOR1A_HUMAN	158	+	7234.48	6029.6	5809.5	6844.24	6073.11	6949.17	+	14703.3	12036	13849.9	13752.7	14390.1	14280.9
1375	6 2 0 0 0	sp|O14672|ADA10_HUMAN	439	+	189558	185011	179335	162676	165671	180944	+	619933	534390	502118	434195	419463	502050
1376	6 2 0 0 0	sp|O15031|PLXB2_HUMAN	127	+	1988.61	1919.06	1471.87	1730.92	1717.07	2155.97	+	1892.72	1849.54	1654.93	1626.62	2062	1845.51
1377	6 2 0 0 0	sp|O75503|CLN5_HUMAN	255	+	1096.6	898.181	1136.83	1130.71	1323.44	557.966	+	1255.49	1389.48	1492.71	1606.59	1697.35	1320.99
1378	6 2 0 0 0	sp|O75629|CREG1_HUMAN	160	+	772417	806777	768179	846679	605383	692777	+	2.8888e+06	2.7099e+06	2.13052e+06	2.51287e+06	1.33357e+06	1.77634e+06
1379	6 2 0 0 0	sp|O75976|CBPD_HUMAN	626	+	5413.48	5406.9	5730.3	5946.19	4646.37	4480.03	+	10516.9	10269.4	10962.1	8346.27	9277.9	8586.24
1380	6 2 0 0 0	sp|O94901|SUN1_HUMAN	588	+	5020.79	5741.2	9557.76	10832.9	5028.91	5319.42	+	5592	5807.94	19884.1	30915.1	2398.25	4692.6
1381	6 2 0 0 0	sp|O94901|SUN1_HUMAN	732	+	49615.4	51452.2	52642.9	51259.5	54838.9	56324.3	+	57819.9	53460.1	57126.3	57479.3	64579.1	59540.3
1382	6 2 0 0 0	sp|O95297|MPZL1_HUMAN	50	+	3250.66	2826.25	2960.63	3384.96	3604.9	3099.95	+	17437.5	14687.1	15398.3	16261.8	14830.1	13510.6
1383	6 2 0 0 0	sp|O95427|PIGN_HUMAN	192	+	3129.49	3227.23	3134.97	2175.65	4050.77	2929.62	+	14198	12740	14964.8	9946.25	14706.1	14174.2
1384	6 2 0 0 0	sp|O96005|CLPT1_HUMAN	295	+	126293	141852	135899	125754	112910	138185	+	235569	218585	192103	216655	162174	175967
1385	6 2 0 0 0	sp|O96009|NAPSA_HUMAN	133	+	19785.9	22571.5	21241.7	23341.2	17763.1	20291.8	+	84981.3	85287.9	80483.3	84706.6	76672.1	75642.8
1386	6 2 0 0 0	sp|P01137|TGFB1_HUMAN	176	+	26129.6	27785.4	26072.6	27995.9	24757.6	25520.4	+	62076.9	63074.7	61225.9	62987.8	49403.4	54697.8
1387	6 2 0 0 0	sp|P01591|IGJ_HUMAN	71	+	263187	267337	274942	263091	270747	277118	+	1.86096e+06	1.8042e+06	1.73908e+06	1.723e+06	1.65952e+06	1.7952e+06
1388	6 2 0 0 0	sp|P01871|IGHM_HUMAN	46	+	733015	732230	684540	671509	598434	678987	+	4.2821e+06	4.13396e+06	4.09853e+06	3.81912e+06	3.90163e+06	4.16426e+06
1389	6 2 0 0 0	sp|P01880|IGHD_HUMAN	367	+	4250.08	4132.75	4522.14	3734.71	4229.14	3496.82	+	98255.1	94578.2	91889.8	91451.3	105670	100771
1390	6 2 0 0 0	sp|P01892|1A02_HUMAN	110	+	5009.56	5436.46	8215.36	10833	5353.22	4507.3	+	15002.4	15349.2	12991.7	40223.2	17648.9	14370.8
1391	6 2 0 0 0	sp|P01903|DRA_HUMAN	143	+	69038.1	61702.8	42114.9	53065.2	20961.7	35744.1	+	388506	321165	202131	269193	83504.3	165653	+
1392	6 2 0 0 0	sp|P02786|TFR1_HUMAN	727	+	138538	127646	125232	146246	139917	129270	+	1.34945e+06	1.33172e+06	1.41157e+06	1.34067e+06	1.5681e+06	1.46425e+06
1393	6 2 0 0 0	sp|P03973|SLPI_HUMAN	80	+	43483.7	47501.9	51700.9	38207.7	56472.4	39320.5	+	147481	170006	192952	110242	211488	147145
1394	6 2 0 0 0	sp|P04233|HG2A_HUMAN	136	+	151356	159472	159937	162517	115091	148599	+	489910	484207	508223	553164	261893	410440
1395	6 2 0 0 0	sp|P04440|DPB1_HUMAN	48	+	43978.9	46187.3	51563.6	60059.1	37382.6	46340.5	+	95337.3	103420	103610	100354	87821.7	116335
1396	6 2 0 0 0	sp|P05107|ITB2_HUMAN	50	+	206896	231884	235760	216679	204034	245443	+	471726	477527	458704	468862	393258	471747
1397	6 2 0 0 0	sp|P06280|AGAL_HUMAN	139	+	6524.98	5326.88	5421.94	5928.5	5460.71	5256.56	+	43345.3	41652.6	42867.9	47540.7	37222.5	42699.9
1398	6 2 0 0 0	sp|P06280|AGAL_HUMAN	192	+	3804.88	4091.94	3445.73	4982.8	3315.64	3870.51	+	50172.1	54903.6	45440.8	49832.6	49290	54400.9
1399	6 2 0 0 0	sp|P07339|CATD_HUMAN	263	+	134950	146688	140859	135880	148781	160004	+	393633	396901	415380	436681	328739	368547
1400	6 2 0 0 0	sp|P08236|BGLR_HUMAN	272	+	10398	5979.41	5697.19	8238.56	5832.8	5206.93	+	287488	265456	208271	256114	191812	222286
1401	6 2 0 0 0	sp|P08236|BGLR_HUMAN	631	+	34118.3	43571	41424.1	41109	38762.9	41818.6	+	110754	137718	142634	151256	152374	149197
1402	6 2 0 0 0	sp|P08575|PTPRC_HUMAN	380	+	247757	250624	240596	227607	237783	251251	+	645968	590909	600853	568693	616464	633614
1403	6 2 0 0 0	sp|P08575|PTPRC_HUMAN	470	+	34268.3	38168.8	47905.5	52610.1	36559	37126.6	+	5351.84	6236.84	5459.66	16054	6774.72	6480.99
1404	6 2 0 0 0	sp|P09326|CD48_HUMAN	206	+	97885.9	111735	71486.4	56847	121736	131041	+	53808.8	54602.5	43652.7	30798.6	55056.6	56184.2
1405	6 2 0 0 0	sp|P10253|LYAG_HUMAN	470	+	86932	88487.3	91090.8	86231.9	89159.3	92594.1	+	361569	373817	371980	365182	356962	379454
1406	6 2 0 0 0	sp|P11117|PPAL_HUMAN	167	+	15080.4	17056.7	14691.1	14100.8	13921.9	16158.9	+	14726.7	15236.5	14701.5	14340.7	16163.1	16181.4
1407	6 2 0 0 0	sp|P11279|LAMP1_HUMAN	103	+	352209	412707	410740	449484	321311	345708	+	1.04562e+06	1.20521e+06	1.33612e+06	1.5827e+06	1.04391e+06	1.03937e+06
1408	6 2 0 0 0	sp|P11279|LAMP1_HUMAN	261	+	138603	143493	120444	124348	107053	116524	+	261516	232409	197105	225200	179489	182818
1409	6 2 0 0 0	sp|P11279|LAMP1_HUMAN	322	+	100696	98693.3	98773.5	100831	96494.5	101525	+	693937	662614	670185	708432	695253	677496
1410	6 2 0 0 0	sp|P11717|MPRI_HUMAN	1312	+	18847.1	18830.5	22495.2	23639.1	16410.1	19112.7	+	10625.2	10895.6	13516.7	13648.7	6078.49	11466.6
1411	6 2 0 0 0	sp|P11717|MPRI_HUMAN	400	+	28173.7	32056.1	34107.7	31306.3	26524.9	28839.7	+	162909	171125	197076	185675	153687	164226
1412	6 2 0 0 0	sp|P13473|LAMP2_HUMAN	356	+	175455	187059	165586	168523	160147	171323	+	1.37165e+06	1.39524e+06	1.16317e+06	1.26671e+06	848627	1.12247e+06
1413	6 2 0 0 0	sp|P13674|P4HA1_HUMAN	113	+	62699.3	69259	65406.4	70342.2	62390.2	67979.5	+	105016	105554	94105.4	105638	85940.7	99227.1
1414	6 2 0 0 0	sp|P13674|P4HA1_HUMAN	259	+	57122.1	59905.4	73468.3	62017.1	147529	117534	+	302620	285261	316954	287092	445854	394915
1415	6 2 0 0 0	sp|P13760|2B14_HUMAN	48	+	16854.3	18753.8	18322.6	19406.9	17630.5	17979.8	+	62673.7	60520.1	54948.5	65041.5	36632.1	49143.1
1416	6 2 0 0 0	sp|P13762|DRB4_HUMAN	48	+	35782.1	40417	34666.6	36865.5	33602.2	41373.9	+	60571	73326.9	69687.7	70641.3	75514.2	60861.1
1417	6 2 0 0 0	sp|P14314|GLU2B_HUMAN	476	+	5162.79	4889.95	4604.02	4779.1	4427.73	5085.08	+	52042.4	46449.3	47005.6	47426.9	45316.4	48929.4
1418	6 2 0 0 0	sp|P14625|ENPL_HUMAN	217	+	182817	200960	194596	175874	171092	178902	+	320149	298693	187623	191259	156578	203455
1419	6 2 0 0 0	sp|P14625|ENPL_HUMAN	502	+	4661.89	4222.19	3671.1	4908.46	4305.48	4917.86	+	6027.64	6253.86	6001.09	7442.09	8051.56	6948.82
1420	6 2 0 0 0	sp|P14625|ENPL_HUMAN	62	+	5751.92	7216.67	7663.76	7250.74	5049.76	5740.84	+	142541	140194	115539	136306	79081.2	94971.3
1421	6 2 0 0 0	sp|P15586|GNS_HUMAN	279	+	44518.5	52891.2	49555.6	47568.3	47528.7	51430	+	43947.5	45718.7	46058.3	49326.5	48982.1	46018.7
1422	6 2 0 0 0	sp|P15586|GNS_HUMAN	405	+	46600	51158	51214.1	48280.7	61252.8	60626.4	+	171238	166326	156054	160717	169374	177655
1423	6 2 0 0 0	sp|P16278|BGAL_HUMAN	464	+	3085.89	2950.32	3618.05	3416.86	3408.21	3053.79	+	92886.6	105417	95813	73837.9	109134	101748
1424	6 2 0 0 0	sp|P20036|DPA1_HUMAN	109	+	37024	41446.5	44541.5	53436	39505.9	39729.7	+	8244.7	7639.32	9496.41	20958.4	4167.92	5233
1425	6 2 0 0 0	sp|P20645|MPRD_HUMAN	57	+	157501	164863	160316	151449	157809	173089	+	329580	336853	329246	323448	311869	368997
1426	6 2 0 0 0	sp|P20701|ITAL_HUMAN	89	+	79643.6	79178.4	81148	80035.7	76392	78738.2	+	591017	543772	570702	613314	604173	557868
1427	6 2 0 0 0	sp|P21854|CD72_HUMAN	136	+	218850	248836	260571	386619	231821	250080	+	317659	314030	302069	327613	288503	305918
1428	6 2 0 0 0	sp|P30101|PDIA3_HUMAN	90	+	113606	124526	126615	121963	107073	121501	+	679724	667383	711671	690944	629198	701730
1429	6 2 0 0 0	sp|P35613|BASI_HUMAN	268	+	226299	250314	249126	231955	222903	254823	+	950717	957340	989408	984528	942964	963330
1430	6 2 0 0 0	sp|P35613|BASI_HUMAN	302	+	22299	17488.9	16276.5	12295.7	13763	15346.8	+	131931	117338	103916	85773.4	90245.2	112802
1431	6 2 0 0 0	sp|P42785|PCP_HUMAN	47	+	113003	133577	131403	115766	146196	151126	+	22431.6	19655.7	19949.9	15390.3	21691.3	18409.9
1432	6 2 0 0 0	sp|P43356|MAGA2_HUMAN	76	+	2972.06	2572.71	2350.53	2021.65	1876.71	2558.47	+	2286.2	1842.63	1751.89	1361.41	2084.16	2157.83
1433	6 2 0 0 0	sp|P50897|PPT1_HUMAN	197	+	113164	119262	94920.4	85130.6	89402	104155	+	371949	276544	220551	199340	144368	193499	+
1434	6 2 0 0 0	sp|P50897|PPT1_HUMAN	212	+	97088.9	97689	96700.3	102146	92418	95654.5	+	614876	551951	493390	570853	432306	458928
1435	6 2 0 0 0	sp|P52798|EFNA4_HUMAN	33	+	4143.21	3775.49	3667.02	5259.73	4137.56	3913.79	+	21510.1	29167.8	29238.7	36753.8	24319.4	24171.6
1436	6 2 0 0 0	sp|P53634|CATC_HUMAN	53	+	76520.8	80810.4	79630.2	80809.2	75236.1	84741.9	+	442391	417692	375895	418774	327126	420286
1437	6 2 0 0 0	sp|P54802|ANAG_HUMAN	261	+	22519.4	23923.4	22891.2	21472.4	24154.1	23167.2	+	14382.2	15219	14576.1	13774.5	12784.5	14400.2
1438	6 2 0 0 0	sp|P69849|NOMO3_HUMAN	618	+	317170	356315	301996	291685	320619	339704	+	409639	354604	275814	338380	194219	231532
1439	6 2 0 0 0	sp|P78536|ADA17_HUMAN	174	+	8606.77	9308.59	8429.72	8989.88	9499.37	9940.65	+	34478.4	34565.1	34218.7	38164.8	39649.8	35930.8
1440	6 2 0 0 0	sp|Q02083|NAAA_HUMAN	37	+	92666.7	102780	105754	93849.8	100390	103218	+	33372.5	30973.2	31814.2	30904.9	36955.2	33536.2
1441	6 2 0 0 0	sp|Q07954|LRP1_HUMAN	4364	+	4217.23	4511.18	4176.22	4156.93	4018.03	4332.87	+	8272.47	7096.5	7924.61	9320.42	7413.84	7849.76
1442	6 2 0 0 0	sp|Q08722|CD47_HUMAN	73	+	251649	262510	253898	243236	234158	250271	+	1.08463e+06	1.04368e+06	993974	1.00171e+06	865118	864548
1443	6 2 0 0 0	sp|Q12797|ASPH_HUMAN	706	+	11601.3	12616.4	9540.26	9892.19	7137.42	9694.86	+	6930.55	6310.72	4885.79	5073.39	4568.82	5260.92
1444	6 2 0 0 0	sp|Q13219|PAPP1_HUMAN	367	+	5036.16	4933.78	5693.52	6573.43	6226.42	5771.43	+	37515.5	36270.6	36584.9	37768.6	38489.5	37134.7
1445	6 2 0 0 0	sp|Q13438|OS9_HUMAN	177	+	74206.9	73190.1	88288.6	88660.5	56549	66116.7	+	550951	531773	619517	688203	472841	503334
1446	6 2 0 0 0	sp|Q13510|ASAH1_HUMAN	259	+	399477	393732	401970	428916	435470	419190	+	1.48285e+06	1.3802e+06	1.40232e+06	1.44508e+06	1.37089e+06	1.3744e+06
1447	6 2 0 0 0	sp|Q14643|ITPR1_HUMAN	2512	+	61985.6	61282.8	32688.2	49835.5	22994.6	29211.8	+	365087	244101	220650	294461	171390	226109
1448	6 2 0 0 0	sp|Q32P28|P3H1_HUMAN	467	+	77770.8	82798.6	82715.2	85782.1	79375.8	86042.1	+	191028	193847	197210	195760	194438	204387
1449	6 2 0 0 0	sp|Q4G148|GXLT1_HUMAN	387	+	39552.1	43743.1	34003.8	33706.5	35396.5	40674.6	+	111306	109001	97667.9	97596	89356.1	96271.9
1450	6 2 0 0 0	sp|Q5GLZ8|HERC4_HUMAN	394	+	23535.9	16352.9	16684.8	34810.3	20481.1	21020.5	+	176816	129614	114141	242704	145028	147917
1451	6 2 0 0 0	sp|Q5NDL2|EOGT_HUMAN	354	+	361257	401308	391612	408956	413194	421862	+	162984	128783	134010	147406	136275	113273
1452	6 2 0 0 0	sp|Q68CR1|SE1L3_HUMAN	527	+	19527.8	18965.8	20282	18828.2	21123.9	19112.8	+	74263	66866.9	75036.1	68873.3	79375.7	75831
1453	6 2 0 0 0	sp|Q6P179|ERAP2_HUMAN	119	+	66524.8	66500.3	63383.8	65483.7	53917.3	62698.8	+	141824	133936	123827	137290	120013	131795
1454	6 2 0 0 0	sp|Q6P179|ERAP2_HUMAN	219	+	99301.1	108155	112403	100032	132889	121141	+	253068	257209	246536	254234	264949	256209
1455	6 2 0 0 0	sp|Q6PK18|OGFD3_HUMAN	215	+	11593.7	13449	13257.7	11383.8	12487.8	12326.8	+	9505.7	6862.46	10120.1	8460.89	7706.95	8239.38
1456	6 2 0 0 0	sp|Q6PKC3|TXD11_HUMAN	982	+	6158.94	6394.59	5608.66	5473.58	6001.29	6445.45	+	39128.9	41153.9	46395.3	34203.3	46231.1	40033.8
1457	6 2 0 0 0	sp|Q6ZXV5|TMTC3_HUMAN	541	+	7441.34	7298.44	7071.49	6970.31	7886.25	7047.88	+	23797.7	20140.4	19042.1	20952.4	20113.4	21188.3
1458	6 2 0 0 0	sp|Q7Z388|D19L4_HUMAN	123	+	3522.65	3876.47	3646.23	4626.85	4953.07	3849.75	+	41092.6	37550.4	36764.1	45604.6	41674.4	34298
1459	6 2 0 0 0	sp|Q8IY17|PLPL6_HUMAN	11	+	20171.7	19253.2	44125.4	74162.7	16693.5	19137.8	+	31876.1	32523.8	114321	211605	27624.8	25983.6
1460	6 2 0 0 0	sp|Q8N766|EMC1_HUMAN	913	+	38509.5	36398.6	39056.3	37961	39557.2	38901.6	+	305684	290209	299553	301861	318906	296758
1461	6 2 0 0 0	sp|Q8NBJ5|GT251_HUMAN	96	+	2456.56	2261.97	2513.29	2709.59	2243.11	2966.41	+	66239.6	66386	72366.8	74842.2	42494.3	57636.5
1462	6 2 0 0 0	sp|Q8NBK3|SUMF1_HUMAN	141	+	15694.7	15068.8	15740.8	13841.6	12252.8	13211.7	+	52224.8	36913.6	25333	34297.5	14867.1	22317.7	+
1463	6 2 0 0 0	sp|Q8NBL1|PGLT1_HUMAN	373	+	74147.8	83303.4	82907.7	78209.7	74612.1	83999.3	+	102316	97780.4	102656	95933.9	100090	100497
1464	6 2 0 0 0	sp|Q8NBL1|PGLT1_HUMAN	40	+	19553.1	21313.7	22940.4	25343.9	18129.6	18966.3	+	21265.3	18278.2	20706.1	19850.1	20831.1	20558.4
1465	6 2 0 0 0	sp|Q8TCJ2|STT3B_HUMAN	641	+	141218	135046	143566	157248	157344	139727	+	1.32367e+06	1.24805e+06	1.30134e+06	1.43053e+06	1.43896e+06	1.28255e+06
1466	6 2 0 0 0	sp|Q8TEM1|PO210_HUMAN	1441	+	41777.8	34327.8	34507.8	36825.5	27175.8	29800	+	434039	303694	309414	361929	312219	314644
1467	6 2 0 0 0	sp|Q8TEM1|PO210_HUMAN	926	+	17112.3	18513.7	21961	16845.8	24584.7	22750.1	+	54674.5	65741.7	75378.7	61273.7	90907.5	92383.5
1468	6 2 0 0 0	sp|Q8WZ42|TITIN_HUMAN	26369	+	24334	26548.7	22128.6	21739.5	19402.4	21560.4	+	16336.9	15074.5	10978.7	10951.4	6273.53	10086.9	+
1469	6 2 0 0 0	sp|Q92542|NICA_HUMAN	435	+	22256.3	24269.7	27979.8	25761.8	21510.1	23106.6	+	81760.2	84489.9	122728	132743	60708.5	69228.7
1470	6 2 0 0 0	sp|Q92545|TM131_HUMAN	290	+	51062.5	54262.9	55033.3	55645.1	53798.4	58492.9	+	109594	112029	115041	121885	114455	114847
1471	6 2 0 0 0	sp|Q92611|EDEM1_HUMAN	624	+	1584.97	1157.32	1271.54	1955.9	1493.6	2076.22	+	19756.6	18287.9	17426.6	18311.9	20618.1	21057.4
1472	6 2 0 0 0	sp|Q92673|SORL_HUMAN	1608	+	134689	140436	151948	150316	154146	144985	+	681465	603277	559623	708422	442396	467486
1473	6 2 0 0 0	sp|Q92673|SORL_HUMAN	1706	+	76190.4	77652.3	67403.8	61672	70140.2	76939.1	+	270028	250059	228903	255388	223387	236638
1474	6 2 0 0 0	sp|Q92673|SORL_HUMAN	1733	+	67161.9	67705.7	62881.3	66463.2	72093.9	70362.5	+	940529	852598	865905	975733	884437	861791
1475	6 2 0 0 0	sp|Q92673|SORL_HUMAN	1894	+	86082	95740.5	140145	173194	95465.1	105991	+	50544.3	63456.5	197635	434486	30693.7	53084
1476	6 2 0 0 0	sp|Q92673|SORL_HUMAN	871	+	39388.1	42642.8	42374.7	42622.2	37440.2	46041.4	+	33460.1	30948	30496.8	31817.8	28431	30441
1477	6 2 0 0 0	sp|Q92820|GGH_HUMAN	203	+	617801	628276	531249	566459	421384	518788	+	4.03628e+06	3.8972e+06	3.03315e+06	2.96094e+06	2.50323e+06	2.96832e+06
1478	6 2 0 0 0	sp|Q969N2|PIGT_HUMAN	327	+	4557.61	5447.2	5013.77	5684.26	4839.33	5460.65	+	26197	30115.3	30306.3	29692.6	27641.3	31444.8
1479	6 2 0 0 0	sp|Q969V3|NCLN_HUMAN	428	+	190016	206561	209293	199649	194810	215932	+	873544	861292	875196	880469	806952	864794
1480	6 2 0 0 0	sp|Q96HE7|ERO1A_HUMAN	280	+	91375.3	100482	97100.8	94435.8	77352.2	84773.6	+	121379	98741.6	96289.6	133165	98338.3	93417.9
1481	6 2 0 0 0	sp|Q96JJ7|TMX3_HUMAN	258	+	19472.2	21582.7	26905.7	27970.7	20363.4	22477.9	+	46046	46977.3	66230.7	76128.3	30848.4	38365.7
1482	6 2 0 0 0	sp|Q96K78|AGRG7_HUMAN	195	+	68620.7	48488.4	42972.9	86152.7	52082.5	54192.5	+	290338	217072	197246	388834	243694	245059
1483	6 2 0 0 0	sp|Q96KA5|CLP1L_HUMAN	91	+	320833	345829	365823	328778	395601	404054	+	1.86322e+06	1.8248e+06	1.82232e+06	1.72487e+06	1.70967e+06	1.82086e+06
1484	6 2 0 0 0	sp|Q96S52|PIGS_HUMAN	370	+	115524	122059	119534	109985	116423	124518	+	270697	251209	144146	204593	143672	162645
1485	6 2 0 0 0	sp|Q99538|LGMN_HUMAN	167	+	64837	70258.4	64502.4	65186.5	69478.7	69965.7	+	165435	124106	139202	134698	85204.1	100543
1486	6 2 0 0 0	sp|Q9BZQ6|EDEM3_HUMAN	195	+	72518.8	70526.1	63296.4	64537.6	47291.4	60243.2	+	60601.9	65146.1	58357.5	61032.8	50576.3	59850.8
1487	6 2 0 0 0	sp|Q9GZX9|TWSG1_HUMAN	81	+	8168.58	6105.71	6054.24	5950.08	6562.43	6878.19	+	54204.5	41186.2	41058.7	36793.6	40369.2	44006.8
1488	6 2 0 0 0	sp|Q9H173|SIL1_HUMAN	193	+	67904	69926.6	65995.3	66339.4	71008.7	74226.8	+	105136	87312.5	76011.1	82185.7	84743.8	89324.5
1489	6 2 0 0 0	sp|Q9HDC9|APMAP_HUMAN	160	+	240553	257263	264258	249675	270125	279995	+	1.20987e+06	1.21776e+06	1.26808e+06	1.29413e+06	1.26498e+06	1.29825e+06
1490	6 2 0 0 0	sp|Q9NR96|TLR9_HUMAN	694	+	20529	22534.8	24245.9	22152.8	23807	23919.8	+	34557	31162.7	31631.6	35814.2	32717.1	30675.8
1491	6 2 0 0 0	sp|Q9UBV2|SE1L1_HUMAN	608	+	56720.2	55757.6	54658.9	57332.5	57701.7	53599.9	+	456449	437816	435949	468889	463439	432313
1492	6 2 0 0 0	sp|Q9UH99|SUN2_HUMAN	636	+	99752	106279	105676	112674	105416	105399	+	404348	383310	411243	437480	441722	420402
1493	6 2 0 0 0	sp|Q9Y4L1|HYOU1_HUMAN	515	+	327146	342603	324697	320262	312829	320866	+	1.99791e+06	1.87068e+06	1.93974e+06	1.90033e+06	2.06772e+06	2.08604e+06
1494	6 2 0 0 0	sp|Q9Y4L1|HYOU1_HUMAN	596	+	30916.3	20517.8	13610.4	22046.2	14240	17909.2	+	156402	123881	66064.3	133067	61499.8	69432	+
1495	6 2 0 0 0	sp|Q9Y4L1|HYOU1_HUMAN	862	+	76335.5	81196.1	77639.9	75223.9	65476.7	80030.8	+	758204	695866	633138	701820	480778	603038
1496	6 2 0 0 0	sp|Q9Y4L1|HYOU1_HUMAN	869	+	316316	272244	268755	221111	257703	275587	+	1.89617e+06	1.62192e+06	1.54239e+06	1.24213e+06	1.43575e+06	1.58646e+06
1497	6 2 0 0 0	sp|Q9Y4L1|HYOU1_HUMAN	922	+	173937	180043	216304	237846	151794	186555	+	636027	603411	529732	557891	427692	534646
1498	6 2 0 0 0	sp|Q9Y4L1|HYOU1_HUMAN	931	+	227165	143837	133806	184044	145462	157501	+	1.9152e+06	1.46687e+06	1.24446e+06	1.69138e+06	970507	1.21176e+06
1499	6 2 0 0 0	sp|Q9Y639|NPTN_HUMAN	229	+	88624.8	82577.7	84132.8	85820.4	85287.3	82072.2	+	532488	495581	517292	550399	560064	546457
1500	6 2 0 0 1	sp|P01871|IGHM_HUMAN	46	+	94874.9	97812.1	101343	92125.1	84757.3	99638.9	+	121844	125527	130190	117263	114012	125090
1501	6 2 0 0 1	sp|P53634|CATC_HUMAN	53	+	88563.4	93579.4	96944.3	98925.3	79558.7	90867.7	+	14478	11218	9999.98	10371.9	7420.58	6476.02
1502	6 2 0 0 1	sp|Q13438|OS9_HUMAN	177	+	25018.6	25265.1	23083.5	21845.4	13197.5	19228.4	+	54593.6	60300.6	59872.4	60281.1	39303.4	57034.9
1503	6 3 0 0 0	sp|P01871|IGHM_HUMAN	46	+	170318	193949	193014	186704	181310	208188	+	656959	683942	780977	820105	972958	975932
1504	6 3 0 0 0	sp|P01903|DRA_HUMAN	143	+	26557.9	21785.9	16033	20682	9270.15	14335.4	+	13602.1	10733.8	6731.81	9500.44	2805	5776.15	+
1505	6 3 0 0 0	sp|P08575|PTPRC_HUMAN	380	+	36066	35555	35519.5	32590.8	30748.8	35040.1	+	158145	138092	143938	137569	151465	148864
1506	6 3 0 0 0	sp|P11279|LAMP1_HUMAN	103	+	53314.7	58778.7	63890.1	66605.6	57199.9	61073.5	+	75003.1	82306.9	86161.5	111306	92074.3	87652.9
1507	6 3 0 0 0	sp|P11279|LAMP1_HUMAN	261	+	2665.48	2341.77	2676.1	3264.74	2475.3	2599.97	+	23913.5	21784.1	20837	23536.4	18215.7	23030.3
1508	6 3 0 0 0	sp|P13473|LAMP2_HUMAN	356	+	10939.8	9606.3	10432.8	9997.61	9760.1	9242.22	+	267958	227999	242042	264874	264108	232893
1509	6 3 0 0 0	sp|P53634|CATC_HUMAN	53	+	105950	110304	125344	130998	107246	120651	+	123771	109722	120927	138677	126900	147384
1510	6 3 0 0 0	sp|Q08722|CD47_HUMAN	73	+	103764	113107	109176	102094	99135.7	111141	+	266206	250336	245061	263947	256039	250079
1511	6 3 0 0 1	sp|P01871|IGHM_HUMAN	46	+	76160	76579.1	71982.9	69287.6	45978.1	51838.4	+	429659	370114	359293	307564	235127	207609
1512	6 3 0 0 1	sp|P13473|LAMP2_HUMAN	356	+	34156.7	30341.5	29965.9	31625.9	32197.3	30069.1	+	17677.3	13757.2	14830.2	15918.8	14919.6	13755.4
1513	6 3 0 0 1	sp|Q08722|CD47_HUMAN	73	+	10215.6	8385.02	7773.71	8037.37	7102.24	6194.81	+	31595.9	22104.8	22976.2	22670.9	18522.3	15918.8
1514	6 3 0 0 2	sp|P13473|LAMP2_HUMAN	356	+	5066.66	3875.34	3959.9	4365.16	4328.52	4251.76	+	4433.91	3617.25	2949.51	4604.5	4368.32	2627
1515	6 3 0 1 0	sp|P01871|IGHM_HUMAN	46	+	5510.18	5720.12	6275.38	5868.87	7050.44	6581.68	+	88262.3	87650.7	99316.5	96086.1	109415	109936
1516	6 3 0 1 0	sp|P11279|LAMP1_HUMAN	103	+	20199.5	22719.3	21766.7	17474	21265.3	21666.2	+	5473.36	6398.67	7136.71	8875.37	8056.18	6488.8
1517	6 3 0 1 0	sp|P13473|LAMP2_HUMAN	356	+	33607.5	35518.8	33535.3	34698.7	30290.9	36120.8	+	120461	109587	105196	117265	98999.4	103509
1518	6 3 0 1 1	sp|P01871|IGHM_HUMAN	46	+	2684.03	2521.2	2325.38	2134.65	1674.61	1656.66	+	7013.16	6125.9	5210.23	4150.6	4485.47	3191.34
1519	6 3 1 0 0	sp|A2RU67|F234B_HUMAN	237	+	11573.1	11118	11843.9	10939.6	12601.5	11830.2	+	9878.89	10033.1	10010.6	10390	10472.6	9729.55
1520	6 3 1 0 0	sp|O75976|CBPD_HUMAN	626	+	22827.1	23244	29434.9	27153.3	17405.1	21857.7	+	29602.2	28367.7	32563.5	20296	27332.5	28540
1521	6 3 1 0 0	sp|P01871|IGHM_HUMAN	46	+	151834	166788	173073	166601	168020	187857	+	1.32759e+06	1.35964e+06	1.50638e+06	1.41422e+06	1.63329e+06	1.76592e+06
1522	6 3 1 0 0	sp|P01903|DRA_HUMAN	143	+	2549.75	2020.62	1929.64	2277.67	1460.95	1401.29	+	10535.2	9738.46	5689.5	8071.79	3127.64	6221.83	+
1523	6 3 1 0 0	sp|P03973|SLPI_HUMAN	80	+	1255.19	1473.86	1605.91	1759.72	1957.01	1555.54	+	4114.09	5183.73	7193.79	1629.08	8164.32	4780.39
1524	6 3 1 0 0	sp|P04004|VTNC_HUMAN	169	+	30512.2	35297.2	30450.1	28433.8	29272.3	32438.3	+	28652.1	21556.7	21448.7	16584.6	19603.4	19351.7
1525	6 3 1 0 0	sp|P08069|IGF1R_HUMAN	900	+	2065.91	2485.81	1785.36	2000.03	2134.33	2145.71	+	9803.68	11217.8	10630.4	9742.53	9974.91	11228.6
1526	6 3 1 0 0	sp|P08575|PTPRC_HUMAN	380	+	120280	129744	129667	135836	102446	119585	+	190969	176877	174181	165254	145644	164745
1527	6 3 1 0 0	sp|P08575|PTPRC_HUMAN	470	+	175537	198001	244781	269751	153380	172387	+	51671	60863.9	74244.3	86697	47474	52763.4
1528	6 3 1 0 0	sp|P09326|CD48_HUMAN	206	+	2991.54	2920.39	2694.94	2734.23	3169.38	3440.75	+	20447.8	20215.1	23349.8	15780.2	23520.8	25397.9
1529	6 3 1 0 0	sp|P11279|LAMP1_HUMAN	103	+	138720	150698	151981	147045	151753	159870	+	269084	334152	351760	414241	355126	342442
1530	6 3 1 0 0	sp|P11279|LAMP1_HUMAN	261	+	91799.4	98913.4	86787.6	85983.1	95080.7	100716	+	78318.2	60711.4	63787.1	71286.5	71287.9	71622.6
1531	6 3 1 0 0	sp|P13473|LAMP2_HUMAN	356	+	411684	390029	400731	395944	405579	393676	+	742487	757133	672478	700534	534930	661857
1532	6 3 1 0 0	sp|Q08722|CD47_HUMAN	73	+	257738	268332	291749	278393	286751	307634	+	551841	527550	557722	604286	692665	652829
1533	6 3 1 0 0	sp|Q16563|SYPL1_HUMAN	71	+	103378	70850.4	64160.5	85454.4	61529.4	66291	+	326158	209514	205518	280290	209619	218369
1534	6 3 1 0 0	sp|Q8NBN3|TM87A_HUMAN	62	+	61993.5	61020.4	49922.6	48293.4	46036.6	50842.7	+	43642.4	34490.1	32429.4	23642.7	29237.7	26001.7
1535	6 3 1 0 0	sp|Q92673|SORL_HUMAN	2054	+	8340.24	9059.23	8365.58	7429.22	8555.67	8779.78	+	20878.4	23760.8	25487.6	30912.2	9227.16	15177.8
1536	6 3 1 0 0	sp|Q9HD45|TM9S3_HUMAN	174	+	54588.7	55397.5	55638.2	54319	52300.4	55695.6	+	103059	90497.2	88337.8	96998.5	90482.7	79872.5
1537	6 3 1 0 1	sp|O95297|MPZL1_HUMAN	50	+	3161.94	2115.54	2667.47	2114.29	2260.16	1481.53	+	8343.16	5916.7	6030.54	5138.34	4536.67	2732.45
1538	6 3 1 0 1	sp|P01871|IGHM_HUMAN	46	+	419707	412373	407205	337027	249894	275890	+	1.65067e+06	1.52539e+06	1.42569e+06	1.15512e+06	747908	772282
1539	6 3 1 0 1	sp|P06213|INSR_HUMAN	920	+	2014.16	2244.39	1769.61	1605.08	1861.57	1533.69	+	22315.4	23306.6	21831.5	19404	16484	15209.7
1540	6 3 1 0 1	sp|P11279|LAMP1_HUMAN	249	+	16882.4	15550.2	16281.7	15523.8	13018.5	17598.3	+	94839.6	95786.2	88788.1	88952.2	68401.9	84486.1
1541	6 3 1 0 1	sp|P11279|LAMP1_HUMAN	261	+	35653	39181.4	36363.2	34157.9	33711.8	36814.2	+	20816.9	13044.6	11723	11975.6	8619.6	6706.26	+
1542	6 3 1 0 1	sp|P13473|LAMP2_HUMAN	356	+	27430.9	22478.1	21878.3	21624.4	17801.6	15141.4	+	221089	181899	152267	144265	111948	100575
1543	6 3 1 0 1	sp|P20645|MPRD_HUMAN	83	+	3450.47	3331.93	3238.52	3561.02	2906.1	2221.54	+	14287.6	11477.1	11863.9	16988.2	8734.96	8608.52
1544	6 3 1 0 1	sp|Q08722|CD47_HUMAN	73	+	152909	161895	154726	146179	143971	151951	+	312623	259890	232706	232301	161877	136904
1545	6 3 1 0 1	sp|Q15758|AAAT_HUMAN	212	+	17689.7	17811.5	16647.1	15678.1	12250.1	13021.1	+	45311.9	39628.8	38299.6	29319.3	24042.8	18168.9
1546	6 3 2 0 0	sp|P04004|VTNC_HUMAN	169	+	43165.4	46823.6	49662	47111.4	48521.3	50441.9	+	11853.4	7734.55	7831.21	6494.67	6110.78	6680.81
1547	6 4 0 0 0	sp|O75503|CLN5_HUMAN	255	+	24115.1	24600.5	25326.9	31933.9	24760.9	28807.9	+	15656.4	15083.7	13370.3	13884.9	16274.6	14982.5
1548	6 4 0 0 0	sp|P01871|IGHM_HUMAN	46	+	472295	556563	629205	614298	621915	711225	+	1.06611e+06	1.22636e+06	1.41092e+06	1.45863e+06	1.78311e+06	1.87138e+06
1549	6 4 0 0 0	sp|P01903|DRA_HUMAN	143	+	23310.6	22364.6	17583.8	20711	14050.9	17846.9	+	12844.5	11823.1	7451.39	10058	3718.98	6758.64	+
1550	6 4 0 0 0	sp|P08575|PTPRC_HUMAN	380	+	151587	158977	150251	148832	144513	157952	+	269796	244544	236509	225004	246629	238223
1551	6 4 0 0 0	sp|P08575|PTPRC_HUMAN	470	+	67338.3	74337.5	88099.9	81451.9	72872.6	72740.9	+	9788.91	11524.9	10948.6	13180.8	9864.26	11056.4
1552	6 4 0 0 0	sp|P09326|CD48_HUMAN	206	+	83754.4	94309	101301	97412.6	96853.5	105999	+	12254.5	10942.8	11831.9	9277.46	14590.8	14121.6
1553	6 4 0 0 0	sp|P11279|LAMP1_HUMAN	103	+	197945	222401	225314	236013	226247	226438	+	184077	189636	195159	257963	226650	207094
1554	6 4 0 0 0	sp|P11279|LAMP1_HUMAN	249	+	5458.9	6242.05	6596.74	6857.33	6755.8	8608.95	+	1872.6	2196.04	2538.95	3786.94	4308.11	5484.64
1555	6 4 0 0 0	sp|P11279|LAMP1_HUMAN	261	+	160970	174008	167542	177042	165176	186838	+	124482	126559	131599	164329	163416	179646
1556	6 4 0 0 0	sp|P13473|LAMP2_HUMAN	275	+	22504.6	27308	28867.2	31719.9	27317.1	31046.6	+	15893.9	19920.2	23756.1	27483	31055.9	26632.9
1557	6 4 0 0 0	sp|P13473|LAMP2_HUMAN	356	+	184595	200958	198176	197926	190729	208415	+	269949	240840	256729	277602	293532	263340
1558	6 4 0 0 0	sp|P20645|MPRD_HUMAN	57	+	36014.3	38824.6	35843.3	34792.9	40312.5	41667.5	+	17912.7	20389.2	19319.2	19051.2	17027.6	24062.1
1559	6 4 0 0 0	sp|P20701|ITAL_HUMAN	89	+	21055.7	23402.2	14085.2	14617.8	23158.1	24886.3	+	12746.5	13019.3	13018.7	18173	20431.5	18851.6
1560	6 4 0 0 0	sp|Q08722|CD47_HUMAN	73	+	29864.1	30614.6	29637.8	28299.8	35729.2	37578.2	+	79119.4	77295.9	91982.1	107389	131920	123063
1561	6 4 0 0 0	sp|Q15043|S39AE_HUMAN	77	+	7149.07	8431.14	8713.27	12178.6	5916.51	8483.12	+	11043.7	11429.8	8178.06	7636.88	11057.2	13742.8
1562	6 4 0 0 0	sp|Q7LGA3|HS2ST_HUMAN	108	+	89824	101737	122821	108166	106086	109032	+	32843.9	37006.7	37515.7	37704.8	27000.8	29887.6
1563	6 4 0 0 0	sp|Q9HD45|TM9S3_HUMAN	174	+	74710.7	79046.7	75442.4	72699.7	75689.1	78297.8	+	208462	197250	180589	203882	181676	175292
1564	6 4 0 0 0	sp|Q9Y639|NPTN_HUMAN	229	+	3551.36	2872.79	3365.21	2919.76	4155.71	2949.05	+	8294.61	7433	7466.25	7474.32	9007.88	8237.22
1565	6 4 0 0 1	sp|O95297|MPZL1_HUMAN	50	+	9002.62	6916.64	5686.73	6194.67	4669.25	3400.61	+	53797	47321.9	41116.1	51348.6	30485.1	24401.5
1566	6 4 0 0 1	sp|P01871|IGHM_HUMAN	46	+	239285	261783	298281	262247	187800	218573	+	999313	927252	934811	799578	651808	639282
1567	6 4 0 0 1	sp|P08195|4F2_HUMAN	424	+	3158.74	3071.99	2719.67	3142.94	2375.76	2740.89	+	6981.07	7535.82	3078.28	5982.78	4496.51	4502.55
1568	6 4 0 0 1	sp|P08575|PTPRC_HUMAN	380	+	41180.6	41110.9	39774.7	39212.8	29309.4	37446	+	15641.8	12294.9	11173.2	9747.88	9296.47	8243.45
1569	6 4 0 0 1	sp|P11279|LAMP1_HUMAN	249	+	25246.7	25768.5	22402.4	23046	17548.9	20886.6	+	74816.8	69199.2	64549.3	60576.8	50121.4	55152.6
1570	6 4 0 0 1	sp|P11279|LAMP1_HUMAN	261	+	75122	77637.1	70196.7	73192.1	58138.9	70041.4	+	58953.1	33468.3	33142.4	32821.6	21172	16547.5	+
1571	6 4 0 0 1	sp|P13473|LAMP2_HUMAN	275	+	9013.68	5462.82	4722.73	3823.6	3201.3	2151.83	+	38265.4	23203	21169.2	17425.7	12771.4	9655.47	+
1572	6 4 0 0 1	sp|P13473|LAMP2_HUMAN	356	+	134762	142881	130760	116922	120815	133505	+	86019.7	63606.9	62310.9	58906.6	37597.7	30999.6
1573	6 4 0 0 1	sp|P13473|LAMP2_HUMAN	58	+	6717.02	5588.12	5442.15	4764.96	5485.88	4538.78	+	17850.2	14225.5	14268.7	12984.4	10943.5	7916.34
1574	6 4 0 0 1	sp|P19397|CD53_HUMAN	129	+	30935.5	29803.2	33228.2	33370.7	18921.3	22771.7	+	141677	134847	144743	145575	113396	118434
1575	6 4 0 0 1	sp|P20701|ITAL_HUMAN	89	+	52039.4	53991.4	43111.8	40150.1	31885.2	38569.7	+	50542	43222.3	39965.5	36872.6	29057.2	23123
1576	6 4 0 0 1	sp|P48960|CD97_HUMAN	371	+	4722.64	4307.4	3387.09	3280.28	2839.23	2479.56	+	49451.9	42778.1	36220.6	32897.1	26651.3	22197.5
1577	6 4 0 0 1	sp|Q08722|CD47_HUMAN	111	+	1643.6	1275.96	964.941	2014.62	1220.37	1273.59	+	8018.92	6989.4	6275.47	8488.13	5580.5	5274.79
1578	6 4 0 0 1	sp|Q15043|S39AE_HUMAN	77	+	4399.84	4189.32	4857.44	5009.89	2445.69	3602.37	+	12330.3	9833.53	10813.4	15857.6	1940.61	3817.77	+
1579	6 4 0 0 1	sp|Q92673|SORL_HUMAN	2054	+	5610.89	5294.77	4011.61	4801.27	3128.84	3779.5	+	1049.79	1005.23	935.753	1363.62	0	462.482
1580	6 4 0 0 2	sp|P01871|IGHM_HUMAN	46	+	26487.2	29386.9	28203.5	26960.7	22669.1	25900.3	+	15825.5	16770.6	12930.4	13255.7	6219.56	8731.75	+
1581	6 4 0 1 0	sp|P01871|IGHM_HUMAN	46	+	24248.6	28185.7	30539.7	30588.8	36342.1	38619.3	+	89144.8	93494.8	109450	119560	163026	160063
1582	6 4 0 1 0	sp|P07996|TSP1_HUMAN	1067	+	1575.1	1588.49	1774.24	2366.87	1689.02	1876.51	+	21256	23694	24020.6	24950.2	21255.5	19063.1
1583	6 4 0 1 0	sp|P13473|LAMP2_HUMAN	356	+	4044.82	3934.62	4318.7	4196.63	3946.17	3594.77	+	22261.4	20054.4	20476.3	22890	22374.9	19962.6
1584	6 4 1 0 0	sp|O75503|CLN5_HUMAN	255	+	16179.8	16423.6	17157.4	17367.2	10677	14071.5	+	12587.7	12816.3	12804.7	13168.9	12890.3	13577.3
1585	6 4 1 0 0	sp|O75976|CBPD_HUMAN	626	+	32811.7	36741.4	24964.1	22832.1	25343	28695.9	+	20806.5	21443.9	20746.4	20268.5	22043.3	21986.6
1586	6 4 1 0 0	sp|P01871|IGHM_HUMAN	46	+	209200	227301	257862	259190	294407	318999	+	916415	1.14984e+06	1.57156e+06	1.80044e+06	2.28889e+06	2.67136e+06
1587	6 4 1 0 0	sp|P08575|PTPRC_HUMAN	380	+	111464	119700	117904	118645	95464.7	105750	+	133322	126529	125174	117023	122891	120563
1588	6 4 1 0 0	sp|P11279|LAMP1_HUMAN	103	+	50084.6	56824.7	59422.8	63021	58315.5	63053.8	+	194131	225886	247869	308565	262407	255608
1589	6 4 1 0 0	sp|P11279|LAMP1_HUMAN	261	+	31147.9	33122.4	33504	32530.2	33943.5	36877	+	38459.6	32859	35014.6	43820	43945.7	41551
1590	6 4 1 0 0	sp|P13473|LAMP2_HUMAN	356	+	308274	320342	314889	313205	297188	350026	+	693396	719261	658903	722085	572761	731811
1591	6 4 1 0 0	sp|P32970|CD70_HUMAN	170	+	4048.17	3588.06	4464.79	3705.05	4111.69	5055.55	+	23087.5	22450.1	24229	27148.8	30669.6	34431.8
1592	6 4 1 0 0	sp|Q7LGA3|HS2ST_HUMAN	127	+	9495.62	9262.27	9517.96	9477.32	10424.8	10893.1	+	3596.37	3931.07	5125.24	3404.21	4654.47	5251.59
1593	6 4 1 0 0	sp|Q9HD45|TM9S3_HUMAN	174	+	69322.3	70928.1	70055.8	70439.7	70942.9	70190.1	+	148482	135774	140610	155055	152198	125617
1594	6 4 1 0 1	sp|O95297|MPZL1_HUMAN	50	+	8394.29	7311.57	6893.4	6161.05	4943.07	4193.11	+	125103	110375	102038	86604.7	66004.3	56844
1595	6 4 1 0 1	sp|P01871|IGHM_HUMAN	46	+	268760	277049	274117	232752	201991	212751	+	1.04912e+06	982761	967575	796813	525200	517079
1596	6 4 1 0 1	sp|P11279|LAMP1_HUMAN	249	+	8246.36	6721.34	6389.97	6243.24	5759.1	4939.28	+	68555.9	55090.2	53332	50312.9	44351.6	40915.8
1597	6 4 1 0 1	sp|P20645|MPRD_HUMAN	83	+	3265.14	2686.76	2773.6	2986.9	1991.96	1682.51	+	25970.1	24156.5	20284	29891.1	16647.5	13863.6
1598	6 4 1 0 1	sp|P32970|CD70_HUMAN	170	+	3755.41	3596.61	3515.3	2429.17	2577.87	2482.34	+	6491.78	4642.56	3719.54	3715.96	2968.5	3239.4
1599	6 4 1 0 1	sp|P48960|CD97_HUMAN	371	+	13902.6	15276	13753.4	13398.8	10731.7	12188.9	+	6757.45	5166.92	4974.41	5051.94	3192.67	3197.4
1600	6 4 1 0 2	sp|Q53QZ3|RHG15_HUMAN	15	+	2861.42	3189.66	4763.19	5092.11	3646.87	6161.93	+	2348.49	1694.12	5785.9	4354.65	3826.7	7941.51
1601	6 4 2 0 0	sp|Q9HD45|TM9S3_HUMAN	174	+	18445.6	17816.2	18328.5	19515.5	19126.5	17418.8	+	106113	96978.6	96909.7	109397	107338	91212.3
1602	6 4 3 0 3	sp|P01871|IGHM_HUMAN	46	+	5600.19	6140.67	5001.81	4197.39	4937.33	5074.14	+	11450.8	12186	10195.8	8640.95	6421.1	7019.74
1603	6 5 0 0 0	sp|O75503|CLN5_HUMAN	255	+	2441.81	1741.65	2303.35	1713.36	2193.86	2468.7	+	3406.99	3421.95	3144.69	3914.82	3408.86	3568
1604	6 5 0 0 0	sp|P08575|PTPRC_HUMAN	380	+	230472	231735	213342	197710	166485	194079	+	404656	373830	377436	368232	322386	375060
1605	6 5 0 0 1	sp|P01871|IGHM_HUMAN	209	+	9656.72	11716.2	14145.5	14989.8	15479.6	21358.8	+	2945.19	5803.24	13091.5	20327.3	21589.1	33747
1606	6 5 0 0 1	sp|P01871|IGHM_HUMAN	46	+	7231.76	7552.26	7961.57	6126.07	4628.06	5238.07	+	13361.8	13636.7	13756.5	14083.3	15842.1	15445.2
1607	6 5 0 0 1	sp|P08575|PTPRC_HUMAN	531	+	50234.1	50062.9	44654.7	40635.3	36560.3	41267.5	+	67502.6	62447.3	69131.3	71431.7	25836	27972.5	+
1608	6 5 0 0 1	sp|P13473|LAMP2_HUMAN	356	+	16526.6	14577.3	13790.8	17507.2	14119	12974.2	+	16132.1	14233	17938.5	19192.2	21889.2	21454.4
1609	6 5 0 0 2	sp|P01871|IGHM_HUMAN	209	+	12661.3	12465.6	13094.1	12728	8340.86	9601.49	+	15065.4	12773.1	13394	13081.4	10161.2	10592.7
1610	6 5 0 0 2	sp|P11279|LAMP1_HUMAN	249	+	1659.83	1428.12	1336.03	1366.07	1123.15	839.331	+	6045.06	7401.92	5808.79	6297.28	5271.49	5445.79
1611	6 5 0 0 2	sp|Q92673|SORL_HUMAN	1706	+	2677.02	2332.94	1452.09	1753.28	1733.79	1550.45	+	3143.2	2742.68	2051.96	2393.49	1691.06	1408.29
1612	6 5 0 0 3	sp|Q92673|SORL_HUMAN	871	+	2892.94	2868.56	2379.86	2746.47	2373.08	1959.93	+	8753.14	7369.52	6817.99	7465.88	4647.6	4992.75
1613	6 5 0 1 0	sp|P08575|PTPRC_HUMAN	380	+	11773.5	10347.1	9954.24	11131.5	12049.4	11441.4	+	64909	58453.4	55538.7	56611.3	61640.2	61847.2
1614	6 5 1 0 0	sp|P01591|IGJ_HUMAN	71	+	2488.59	2572.99	2474.55	4281.21	3058.79	3723.52	+	16549.8	18321.7	18804.9	23581.7	32413	32316.3
1615	6 5 1 0 0	sp|P01871|IGHM_HUMAN	209	+	3210.22	3118.59	2905.09	2780.19	2104.56	2136.69	+	56971.8	54164.7	62442.4	65965.5	64544	71714.9
1616	6 5 1 0 0	sp|P01871|IGHM_HUMAN	46	+	39542.9	40078.8	38799.1	33583.9	23704	28547.2	+	93524.3	96758.2	101209	106295	152951	136399
1617	6 5 1 0 0	sp|P08575|PTPRC_HUMAN	380	+	368018	387621	418639	480502	301012	334633	+	697257	678977	651332	642588	574264	633012
1618	6 5 1 0 0	sp|P09326|CD48_HUMAN	104	+	18123.9	20657.7	20409.5	18296.2	20674.9	20149.4	+	8399.45	8775.96	8852.07	10630.1	13781.9	12669.8
1619	6 5 1 0 0	sp|P11279|LAMP1_HUMAN	249	+	11431.2	11969.4	13103.1	13976.9	14262.2	19781.3	+	0	912.213	2206.2	4535.36	7856.6	8137.61
1620	6 5 1 0 0	sp|P11279|LAMP1_HUMAN	261	+	72185.4	80201	85619.2	85315.7	77152	84373.4	+	2992.25	5246.19	8648.03	13806.9	22412.9	23790.7
1621	6 5 1 0 0	sp|P13473|LAMP2_HUMAN	275	+	193996	202064	205003	214352	178896	200416	+	376078	331154	303295	317794	296401	291157
1622	6 5 1 0 0	sp|P13473|LAMP2_HUMAN	356	+	4179.78	3882.08	3448.79	4719.22	4968.39	4472.67	+	99398.2	100024	103956	121838	137258	141419
1623	6 5 1 0 0	sp|P32970|CD70_HUMAN	170	+	104835	111411	119726	112597	127787	132452	+	13847	23895.1	32913.6	46063.1	66270.9	76757.5
1624	6 5 1 0 0	sp|P40259|CD79B_HUMAN	101	+	8518.59	9228.17	9500.52	10383.8	11137.4	11313.6	+	14548.1	26051.4	36881.3	68920.7	83531.5	98000.7
1625	6 5 1 0 0	sp|Q92673|SORL_HUMAN	2054	+	4507.07	4852.57	4700.63	4863.17	3588.9	4036.03	+	13872.2	18680.7	21945.7	40565	20890.8	34967.3
1626	6 5 1 0 0	sp|Q92673|SORL_HUMAN	871	+	52931.1	56989.7	54100.3	53737.5	52822.6	58378.1	+	30052.3	29263	28367.4	34636.1	44723.2	44955
1627	6 5 1 0 0	sp|Q9HD45|TM9S3_HUMAN	174	+	2258.86	2244.6	2112.06	2217.85	1887.41	2417.68	+	77034.2	73321.2	63386	75776.6	69096.8	65612.3
1628	6 5 1 0 1	sp|O95297|MPZL1_HUMAN	50	+	13434.3	11768.7	11090	11845.7	9193.3	7420.92	+	30207.7	25244.4	22772.1	22699.4	17092.1	12715.9
1629	6 5 1 0 1	sp|P01871|IGHM_HUMAN	209	+	3044.74	2889.79	2813.85	2569.59	2117.11	1745.92	+	33890.2	32854.2	36595.2	36763.2	26783.7	28722.4
1630	6 5 1 0 1	sp|P01871|IGHM_HUMAN	46	+	113735	113447	119696	110887	69392.3	68357.4	+	12034.6	10046.4	10121.3	8939.96	8273.87	6187.13
1631	6 5 1 0 1	sp|P01892|1A02_HUMAN	110	+	35354.9	43884.3	57665.5	67989.9	36994.4	41845.3	+	5263.77	4501.57	6112.42	22610.8	10435	9185.47
1632	6 5 1 0 1	sp|P01909|DQA1_HUMAN	103	+	4657.51	4047.29	3938.46	3902.61	3164.63	2945.52	+	9623.99	8148.72	7191.31	8117.26	6775.67	5890.27
1633	6 5 1 0 1	sp|P02786|TFR1_HUMAN	251	+	43207.3	45841.9	40744.1	38038	31717.8	32353.1	+	155679	155316	132462	120892	87884.1	92435.8
1634	6 5 1 0 1	sp|P08575|PTPRC_HUMAN	337	+	1943.76	1506.95	1951.14	1789.3	1565.04	1554.65	+	28647.3	19097.3	20998.1	20278	13684.6	16720.1
1635	6 5 1 0 1	sp|P08575|PTPRC_HUMAN	380	+	21050.4	19618.8	19605.7	21661.4	17226.1	18976.8	+	21913.3	19651.4	17201.7	17538.5	18365.8	15755.3
1636	6 5 1 0 1	sp|P10321|1C07_HUMAN	110	+	12273	13964.8	17176.6	19358.7	9487.81	11338.8	+	6745.81	6851.67	5392.22	13564	6073.47	5236.41
1637	6 5 1 0 1	sp|P11279|LAMP1_HUMAN	249	+	92156.1	84534.5	78028.1	74135	51596.3	60366.6	+	224081	201276	189074	186109	157475	162693
1638	6 5 1 0 1	sp|P11279|LAMP1_HUMAN	261	+	54254.8	56612.7	50035	51614.6	48936.1	53287.4	+	10200.9	6172.61	5301.52	6229.35	4806.83	3819.65
1639	6 5 1 0 1	sp|P13473|LAMP2_HUMAN	275	+	4206.92	3531.65	2627.6	2605.21	2760	2235.47	+	36101.5	24584.2	25121	21406.5	17244.4	12556.5
1640	6 5 1 0 1	sp|P13473|LAMP2_HUMAN	356	+	19894.8	21260.3	17552.9	18994.3	18066	19977.3	+	68726.3	55837.7	55367.2	50933	45934.2	38586.3
1641	6 5 1 0 1	sp|P30479|1B41_HUMAN	110	+	80610.4	83166.5	85073	89132.4	62402.7	73230.1	+	0	0	1552.32	6587.76	4095.45	4325.84
1642	6 5 1 0 1	sp|P32970|CD70_HUMAN	170	+	127840	141515	143889	126727	152986	148880	+	116801	92304.4	80250.5	79679.4	67743	65519.2
1643	6 5 1 0 1	sp|P35613|BASI_HUMAN	268	+	6708.57	5512.06	5067.53	5194.87	5006.91	4214.98	+	10702	9886.15	9389.15	8718.9	6630.78	6795.39
1644	6 5 1 0 1	sp|P40259|CD79B_HUMAN	101	+	112022	111505	103710	108943	96342.7	101170	+	179098	102669	84956	100293	61636.5	52170.4	+
1645	6 5 1 0 1	sp|Q13740|CD166_HUMAN	306	+	36916.2	38883.1	30350.3	30726.8	29229.4	28702.7	+	18584.3	18086.6	13405.7	9378.43	7575.03	9018.7	+
1646	6 5 1 0 1	sp|Q92673|SORL_HUMAN	2054	+	19868.8	19611.8	16676.5	19354.6	9262.08	11135.6	+	15555.8	13754.9	11080.5	22655.5	5634.57	6451.74	+
1647	6 5 1 0 1	sp|Q92673|SORL_HUMAN	871	+	98950.9	112729	110027	95651.7	126020	119125	+	47452.8	39066.5	34280.6	34270.9	22692.3	20333.1
1648	6 5 1 0 1	sp|Q9HD45|TM9S3_HUMAN	174	+	28960	31669.9	28964.6	36275.3	27257.8	31075.5	+	9726.17	8556.01	8053.88	8446.64	11653.6	8244.38
1649	6 5 1 0 2	sp|A2RU67|F234B_HUMAN	396	+	20378.4	21495.2	20578.7	16230.8	21290	20530.3	+	3115.38	2639.45	1281.84	1814.44	1651.8	1918.16
1650	6 5 1 0 2	sp|P01871|IGHM_HUMAN	209	+	27193.2	24166.2	26433.1	25444.1	21719	21909.6	+	84593.3	74483.2	76358.5	66932.1	44868	52276.6
1651	6 5 1 0 2	sp|P01909|DQA1_HUMAN	103	+	2089.72	2468.08	2474.03	2354.82	2215.46	2048.41	+	23441.3	20874.1	20527.8	17493	17355.6	15371.1
1652	6 5 1 0 2	sp|P02786|TFR1_HUMAN	251	+	19022.6	21982.2	20229.9	19778.6	17115.6	19016.6	+	74870.5	81859.6	68024.2	58492.5	43751.5	52840.6
1653	6 5 1 0 2	sp|P04440|DPB1_HUMAN	48	+	2396.53	2292.2	1463.31	2220.99	1717.99	1711.94	+	1439.21	944.593	1198.67	1154.52	830.528	611.865
1654	6 5 1 0 2	sp|P08195|4F2_HUMAN	365	+	35750	32734.6	28390.6	26637.2	13931.9	16682.3	+	10882.8	10811.7	6947.56	12747.6	3162.96	5903.2	+
1655	6 5 1 0 2	sp|P08195|4F2_HUMAN	424	+	1549.17	1190.75	1581.76	1689.79	1354.3	1390.35	+	4933.59	3328.95	3235.13	3306.16	2766.29	2569.64
1656	6 5 1 0 2	sp|P30479|1B41_HUMAN	110	+	30364.2	34651.9	49548.4	55427.2	31931.9	31110.8	+	15495.1	16774.2	42625.7	39326.3	8487.61	11626.9
1657	6 5 1 0 2	sp|P32970|CD70_HUMAN	170	+	31177.2	26627.6	30544.1	26468.8	24115.7	24709.8	+	33475.3	30609.3	35265.5	38787.1	43218.7	46925.1
1658	6 5 1 0 2	sp|Q13740|CD166_HUMAN	306	+	2357.59	2688.41	2332.62	2186.38	2304.06	2114	+	19015.5	17796.2	15514.9	10513.6	9188.5	11946.4
1659	6 5 1 0 2	sp|Q92673|SORL_HUMAN	1706	+	39667	41776.3	34134.1	34028	28548.4	31728.2	+	39442	30725.2	26933.5	27909.3	23348.1	21263.7
1660	6 5 1 0 2	sp|Q92673|SORL_HUMAN	871	+	29308.2	31231.9	30059.1	27781.1	28935.6	30120.2	+	1541.83	1239.92	1126.14	909.323	957.85	1047.83
1661	6 5 1 0 2	sp|Q9HD45|TM9S3_HUMAN	174	+	4990.51	4304.41	4293.71	4801.02	4760.69	4217.54	+	8683.67	7771.08	9324.83	9341.7	11122.2	7964.9
1662	6 5 1 0 2	sp|Q9NZM6|PK2L2_HUMAN	390	+	6266.47	4430.16	3910.1	3970.65	4639.86	3828.98	+	45083.1	29770.4	27259.4	34235.8	28656.4	27407.7
1663	6 5 1 0 3	sp|P02786|TFR1_HUMAN	251	+	6205.21	7237.39	8243.11	5461.05	6459.23	6505.7	+	11454.7	9533.43	8862.65	7388.27	6595.6	4940.27
1664	6 5 1 0 3	sp|P13473|LAMP2_HUMAN	356	+	1697.07	1566.74	2044.23	1619.55	1643.25	1749.96	+	4858.37	4485.14	4007.41	4222	2877.59	2724.59
1665	6 5 1 0 3	sp|Q92673|SORL_HUMAN	871	+	1764.58	1845.47	1602.78	1637.76	1382.52	1177.8	+	2986.04	2650.15	2591.95	2236.88	1988.28	1337.83
1666	6 5 1 1 0	sp|P32970|CD70_HUMAN	170	+	23065	23542.1	28298.7	25384.6	24089.2	26951.8	+	1280.92	2884.13	3940.34	5268.83	7305.07	9063.17
1667	6 5 1 1 0	sp|Q9HD45|TM9S3_HUMAN	174	+	3190.81	3306.18	3156.1	3066.95	3108.06	3699.49	+	71127.9	64983.2	64985.5	69577.4	69451.1	59795.2
1668	6 5 1 1 1	sp|P32970|CD70_HUMAN	170	+	3801.22	3492.93	2782.8	3254.89	1904.78	2320.05	+	67002.6	51458.8	43943.7	39483.1	32686.7	27830.3
1669	6 5 2 0 0	sp|O14974|MYPT1_HUMAN	540	+	2802.85	2928.7	2984.93	2083.76	3564.16	3245.22	+	19891.7	20758	20672.9	13135.6	25891.9	22990.4
1670	6 5 2 0 0	sp|P01871|IGHM_HUMAN	209	+	3068.5	2666.53	2270.79	2093.46	1969.74	2141.76	+	6678.29	6806.29	6483.1	6251.61	3379.84	4216.77
1671	6 5 2 0 0	sp|P02786|TFR1_HUMAN	251	+	51084.7	55461.9	51887.6	48805.5	43314.2	46052.6	+	48770.6	50076.9	42056.8	36030.3	30678.4	33025.6
1672	6 5 2 0 0	sp|P08195|4F2_HUMAN	365	+	27643.2	27850.2	26814.6	21898.9	16021.2	19915.1	+	12558.1	14342.8	15735.2	12224.9	9377.94	12919.9
1673	6 5 2 0 0	sp|P08575|PTPRC_HUMAN	380	+	21988.7	21592	22023	24679.3	22054.9	22698.8	+	97649	86055.1	84149.9	87200.4	101600	104151
1674	6 5 2 0 0	sp|P11279|LAMP1_HUMAN	249	+	1890.88	1497.42	1327.77	1281.08	1209.75	984.217	+	33069.7	26776.8	22360.4	21995.4	17863.7	15487.6
1675	6 5 2 0 0	sp|P16278|BGAL_HUMAN	26	+	2072.87	2416.7	1971.63	2441.56	2892.46	2701.12	+	11103.3	12529.2	12102.6	10235.8	14982.5	12076.9
1676	6 5 2 0 0	sp|P32970|CD70_HUMAN	170	+	47287.6	56917	67991.3	68948.2	73243.4	85036.1	+	41728.4	71918.9	111673	155726	218371	250729
1677	6 5 2 0 0	sp|Q92673|SORL_HUMAN	871	+	32889	37670.1	33163.7	32646.4	33166.8	34389.4	+	45684.7	49512.9	47824.9	45561	51101.5	54223.3
1678	6 5 2 0 0	sp|Q92896|GSLG1_HUMAN	165	+	93127.4	95816.7	91989.4	90574.4	86160.1	86029.8	+	43138.5	22649.4	19376.1	28041.3	21892.6	22710.8
1679	6 5 2 0 0	sp|Q9HD45|TM9S3_HUMAN	174	+	154003	160566	143995	153485	147847	156396	+	697349	681288	609637	692198	639979	611307
1680	6 5 2 0 0	sp|Q9NZM6|PK2L2_HUMAN	390	+	53642.3	41792.4	41402.9	45187.4	34746	36007.6	+	405161	275297	252351	303113	253519	246583
1681	6 5 2 0 0	sp|Q9UPP5|K1107_HUMAN	647	+	1938.05	1918.67	1960.99	2198.98	2661.89	1567.77	+	9941.03	10825.4	12165.7	10077.5	14157.7	9839.94
1682	6 5 2 0 1	sp|P01892|1A02_HUMAN	110	+	2443.12	1580.16	3884.65	4311.56	1180.47	1389.85	+	4843.51	5437.88	4142.22	11290.8	3363.44	3900.1
1683	6 5 2 0 1	sp|P02786|TFR1_HUMAN	251	+	51076.7	56469.7	53956.3	46305.7	41519.7	47041.4	+	94910.6	87408.9	83651.3	75494	57899.7	54443.2
1684	6 5 2 0 1	sp|P08195|4F2_HUMAN	365	+	3588.26	3950.91	3939.78	3316.17	2320.92	2986.65	+	40545.7	43095	41869.6	32187.5	21930.1	28806.4
1685	6 5 2 0 1	sp|P10321|1C07_HUMAN	110	+	27612	30540.9	35565.3	33679.4	26226.8	29475.3	+	7611.43	6597.2	7225.34	12615.7	6581.53	6211.65
1686	6 5 2 0 1	sp|P11279|LAMP1_HUMAN	249	+	12082.9	11071.9	11207.6	11176.2	6672.99	7559.8	+	84287.1	71112.3	65227.6	68201.2	56921.5	53099.5
1687	6 5 2 0 1	sp|P13473|LAMP2_HUMAN	356	+	1143.57	1337.54	1769.15	1521.57	1285.83	1217.89	+	8451.25	9955.04	7496.73	9802.24	7272.62	8505.73
1688	6 5 2 0 1	sp|P32970|CD70_HUMAN	170	+	32264	26851.4	24204.2	21630.7	19508.7	18803.3	+	195950	145290	133861	120015	94806	91114.7
1689	6 5 2 0 1	sp|Q92673|SORL_HUMAN	1608	+	9023.36	8548.69	8714.25	9280.12	5000.86	7588.79	+	18591.1	19928.2	20270.3	24986.1	7638.06	11965.9	+
1690	6 5 2 0 1	sp|Q92673|SORL_HUMAN	871	+	3349.84	3160.3	2893.3	2531.81	2467.36	2453.25	+	18196.5	13451.9	11392.3	11265.6	8466.94	6462.33
1691	6 5 2 0 1	sp|Q9NX62|IMPA3_HUMAN	259	+	9635.56	9134.66	8609.72	8331.96	6804.6	6970.7	+	219205	192953	190342	172543	147346	121406
1692	6 5 2 0 2	sp|Q9NZM6|PK2L2_HUMAN	390	+	2218.88	1596.79	1405.06	2305.96	1442.75	1792.55	+	15394.5	8286.23	8388.18	9487.33	4797.17	7685.27	+
1693	6 5 2 1 0	sp|Q9NZM6|PK2L2_HUMAN	390	+	3389.91	2354.23	2329.59	2287.55	2028.03	2602.83	+	15975.3	11074.9	9713.46	11637.8	9194.64	8967.73
1694	6 5 3 0 0	sp|O14974|MYPT1_HUMAN	540	+	46892.8	51244.3	50588.8	31121.1	62592.4	52817.1	+	698205	751320	731945	453756	935382	774757
1695	6 5 3 0 0	sp|Q00975|CAC1B_HUMAN	1867	+	8139.73	8596.44	6961.77	5029.29	7040.02	6182.61	+	159723	151040	142446	118022	139142	139113
1696	6 5 3 0 0	sp|Q15648|MED1_HUMAN	1145	+	14158.7	14213.5	15274.2	15027.7	13127	16806.2	+	19346.4	19933	17429.8	16629.8	17952.5	17686
1697	6 5 3 0 0	sp|Q9HD45|TM9S3_HUMAN	174	+	28032.3	28969.3	27655.8	28375.8	27047.1	26577.7	+	356837	330871	335201	364320	383836	308866
1698	6 5 3 0 0	sp|Q9NZM6|PK2L2_HUMAN	390	+	72993.8	62350.5	63156.5	64395.4	62052.2	59011.4	+	477034	323930	301471	356682	291569	282643
1699	6 5 3 0 0	sp|Q9UPP5|K1107_HUMAN	647	+	8133.91	8218.8	9946.67	8060.69	10888.6	8036.77	+	77623.5	88584.9	101397	86189.3	111509	83330.4
1700	6 5 3 0 0	sp|Q9Y6Q2|STON1_HUMAN	337	+	40195.4	42472.4	46423.3	39738.8	43794.6	47768.9	+	318439	354567	305662	240153	364263	273281
1701	6 5 3 0 1	sp|P02786|TFR1_HUMAN	251	+	1015.92	921.203	637.653	766.942	728.776	656.517	+	17702.1	14872.9	15566.3	14848.4	12247.1	10170.6
1702	6 5 3 0 1	sp|P10321|1C07_HUMAN	110	+	2475.15	2793.95	1688.03	3199.92	2866.11	2064.38	+	2441.58	2271.07	1771.12	3598.15	2196.41	2117.96
1703	6 5 3 0 1	sp|Q5VW38|GP107_HUMAN	169	+	2510.44	1904.25	1880.92	2548.78	2055.08	1500.48	+	41228.7	36165.8	32704.3	31968.6	28653.7	27803.2
1704	6 5 4 0 0	sp|O14974|MYPT1_HUMAN	540	+	4232.52	4206.75	4103.47	3568.5	4223.9	4975.58	+	368575	395039	386264	240874	494373	399643
1705	6 6 0 0 0	sp|P02786|TFR1_HUMAN	251	+	16323.7	18608.1	17906	19587.2	15836.3	20880.6	+	15959.4	21326.7	24881.2	30246.1	38625.2	37830.9
1706	6 6 0 0 0	sp|P08575|PTPRC_HUMAN	337	+	1716.19	2013.31	2206.56	2349.13	2559.18	3462.3	+	8812.8	10255.3	15411.5	19255.6	20915.5	29517.1
1707	6 6 0 0 0	sp|P08575|PTPRC_HUMAN	380	+	264851	267343	247757	247518	196787	240423	+	635016	620121	623127	636688	666041	696503
1708	6 6 0 0 0	sp|P11279|LAMP1_HUMAN	261	+	79785.5	92411.2	96275.5	106521	97826.7	119778	+	17951.2	29846	38371.4	57620.8	52909.2	70794.6
1709	6 6 0 0 0	sp|P13473|LAMP2_HUMAN	275	+	200267	207792	207655	207104	194057	202821	+	389258	328960	321008	333635	347494	323452
1710	6 6 0 0 0	sp|P20273|CD22_HUMAN	231	+	17909.7	19230.5	18724.7	17545.8	17489	18769.8	+	7099.51	3878.22	4123.7	5969.75	5872.34	5453.95
1711	6 6 0 0 0	sp|P20701|ITAL_HUMAN	89	+	10971.4	14124.9	17523.5	24721.2	35043.2	40426.1	+	16535.6	21914.3	36213.1	60068.4	101872	104085
1712	6 6 0 0 0	sp|Q92673|SORL_HUMAN	871	+	6810.39	6525.65	6734.49	6101.03	6654.34	6637.16	+	4310.11	3550.4	4589.04	6067.11	5424.79	5438.21
1713	6 6 0 0 1	sp|P01892|1A02_HUMAN	110	+	10574.5	11737.5	13429.5	13195.3	7452.58	9911.85	+	6434.13	6166.1	5873.19	15722.8	5137.35	4148.66
1714	6 6 0 0 1	sp|P02786|TFR1_HUMAN	251	+	23614.8	23808.6	22347.5	17811	16731.2	17453.4	+	214766	195377	167455	145351	109216	91055.5
1715	6 6 0 0 1	sp|P05107|ITB2_HUMAN	212	+	2507.06	2148.02	1950.22	1999.31	1677.36	1319.95	+	16090.9	13761.4	14623.1	11893.1	9334.29	8901.55
1716	6 6 0 0 1	sp|P08575|PTPRC_HUMAN	234	+	11581.1	10967.6	10210.3	10180	9300.74	9208.67	+	109245	51497.4	37968.4	44674.4	22967.9	23747	+
1717	6 6 0 0 1	sp|P08575|PTPRC_HUMAN	337	+	55940.6	50702.8	48247.1	43482.5	32432.8	43179	+	124711	93058.8	92975.5	86643.8	53761.5	63984.8
1718	6 6 0 0 1	sp|P08575|PTPRC_HUMAN	380	+	10282.5	7782.44	7746.35	9861.49	6403.41	5612.28	+	36184.1	34024	32638.9	28601.7	18527.9	21386.3
1719	6 6 0 0 1	sp|P08575|PTPRC_HUMAN	531	+	53363.7	60959.3	51334.8	53427.6	36867.7	38614.2	+	142604	145415	172886	168367	45996.8	57601.8	+
1720	6 6 0 0 1	sp|P11279|LAMP1_HUMAN	249	+	7378.01	6476.91	6085.28	5519.86	3982.59	4595.4	+	64528.7	54822.5	53696.3	49033	36592.1	36661.5
1721	6 6 0 0 1	sp|P11279|LAMP1_HUMAN	261	+	96810.7	98582.2	95041.5	92789.3	96731.8	98813.8	+	28124.9	18637.5	16296.8	19840.4	13016.1	11016.7
1722	6 6 0 0 1	sp|P13473|LAMP2_HUMAN	275	+	83991.1	84713.5	75827.2	80618.5	68727.5	70496.9	+	71310.1	49852.1	45050	39052.5	30813.5	25691.1
1723	6 6 0 0 1	sp|P13473|LAMP2_HUMAN	356	+	8387.64	7104.81	7539.63	5688.11	7152.22	6929.51	+	5515.12	4891.44	4380.89	5290.69	3391.59	3447.01
1724	6 6 0 0 1	sp|P13473|LAMP2_HUMAN	58	+	19122.7	19423.7	21395.9	18158.7	15979.7	15826.9	+	70874.4	65770.2	64184.1	51587.8	37300.4	24735.9
1725	6 6 0 0 1	sp|P20701|ITAL_HUMAN	89	+	21982.6	19755.2	19093.8	17994.5	13390.8	13575	+	60903.8	51964.5	54603.5	49193.9	36452.9	31843.3
1726	6 6 0 0 1	sp|Q12913|PTPRJ_HUMAN	142	+	19189.5	19106.2	16261	17420	14127.1	11781.8	+	71937.6	61111.7	54265.6	48638.2	39730.9	31713
1727	6 6 0 0 1	sp|Q13740|CD166_HUMAN	265	+	13417.5	12536.3	10189.4	11169.1	9956.16	10805.5	+	63829.4	44613.1	36955.5	35161.2	27006.4	22772
1728	6 6 0 0 1	sp|Q92673|SORL_HUMAN	1706	+	41824.8	45980.5	40535.8	37875.3	46236.9	42711.6	+	18771.1	15050.8	13186.5	12269.5	8258.95	7625.58
1729	6 6 0 0 3	sp|P05362|ICAM1_HUMAN	260	+	27398.2	27703.7	27850.1	25010.4	25802.7	26304.2	+	3637.4	2913.32	2636.86	2670.88	2113.97	1750.15
1730	6 6 0 1 0	sp|P08575|PTPRC_HUMAN	380	+	1289.62	1472.96	1629.12	1248.59	1762.68	1108.89	+	23108.6	22021.8	20747.8	21123.5	25367.8	23869.1
1731	6 6 0 1 0	sp|P13473|LAMP2_HUMAN	275	+	58741.3	61466.6	57044.5	61935.7	53292.1	57587.8	+	105311	88788.2	94920	96741.2	103719	94495.7
1732	6 6 1 0 0	sp|P01892|1A02_HUMAN	110	+	9273.52	11227.7	18362.7	32207.3	14310.6	17016.3	+	0	3053.43	4912.89	48929.9	30912.4	31491
1733	6 6 1 0 0	sp|P02786|TFR1_HUMAN	251	+	4104.75	5589.3	8059.18	10547.9	14153.2	15383.3	+	11992.7	39093.4	77375.7	136868	219910	225593
1734	6 6 1 0 0	sp|P04440|DPB1_HUMAN	48	+	18517.2	21057.7	25261.5	27690.9	29755.7	38054.8	+	2320.28	6191.22	20442.3	33338.7	52466.4	63139.2
1735	6 6 1 0 0	sp|P05362|ICAM1_HUMAN	260	+	1394.87	2031.73	3159.79	3662.04	6392.53	5282.44	+	0	1364.87	3172.07	6071.48	9786.3	9750.83
1736	6 6 1 0 0	sp|P08575|PTPRC_HUMAN	380	+	189728	190689	187260	193558	161207	180416	+	476474	447970	446131	461841	522729	491150
1737	6 6 1 0 0	sp|P10321|1C07_HUMAN	110	+	1165.41	1837.17	2819.86	7316.29	7210.18	6125.48	+	0	1690.1	6397.48	29415.6	24510.3	24630
1738	6 6 1 0 0	sp|P11279|LAMP1_HUMAN	249	+	8558.75	11553.6	13839.3	16442.3	21544.6	25648.1	+	7734.65	28278.8	77979.5	121244	194943	243947
1739	6 6 1 0 0	sp|P11279|LAMP1_HUMAN	261	+	5046.3	11237	10484.9	14353.3	18073.4	17807.9	+	850.518	5399.52	8165.52	15831.5	22999.5	26025.4
1740	6 6 1 0 0	sp|P13473|LAMP2_HUMAN	275	+	343424	371679	311216	352299	309075	329481	+	974671	861362	789424	837191	799104	792437
1741	6 6 1 0 0	sp|P13473|LAMP2_HUMAN	356	+	3081.44	3145.33	3155.62	3948.12	4899.24	5218.6	+	20331.1	25076.8	28425.1	37966.1	49778.6	47599.1
1742	6 6 1 0 0	sp|P13473|LAMP2_HUMAN	49	+	35782	38840.6	40204.5	35001.4	41077.9	41648	+	5592.09	9589.45	5704.39	8185.61	11592.4	9060.68
1743	6 6 1 0 0	sp|P13473|LAMP2_HUMAN	58	+	12449.8	19042.5	24508.2	32727.2	34221.4	37462.3	+	8168.62	20257.8	53071.3	67271	118027	89332.4
1744	6 6 1 0 0	sp|P13760|2B14_HUMAN	48	+	8030.72	9634.97	8564.43	12614.1	10775	12954.2	+	0	2875.9	4529.61	12980.4	13646	18944.9
1745	6 6 1 0 0	sp|P13762|DRB4_HUMAN	48	+	2855.23	2756.23	3749.38	7276.42	7168.7	7559.53	+	0	4384.25	12033.6	19130	36159.3	35549.7
1746	6 6 1 0 0	sp|P20036|DPA1_HUMAN	109	+	58281.4	66392.7	86472.7	127989	70085.7	77680.6	+	55718.4	58383.6	77593.5	107898	68199.8	75964.6
1747	6 6 1 0 0	sp|P20273|CD22_HUMAN	231	+	14833.2	10871.8	10425.6	13157.6	12595.8	13577.5	+	124901	83819.7	80100.9	111680	110547	115250
1748	6 6 1 0 0	sp|P40259|CD79B_HUMAN	101	+	2273.98	1604.21	2572.47	3600.61	4501.61	4830.99	+	859.77	1478.52	1946.64	2347.87	4526.87	3610.13
1749	6 6 1 0 0	sp|P42892|ECE1_HUMAN	187	+	3841.31	3716.77	3561.09	4394.72	3560.74	3129.39	+	5598.57	7209.66	6535.49	7049.07	7046.55	6222.6
1750	6 6 1 0 0	sp|P48960|CD97_HUMAN	371	+	873.133	1701.96	2047.18	2597.3	4513.55	6278.61	+	0	1855.48	2887.84	5443.04	10039.1	11131.9
1751	6 6 1 0 0	sp|P79483|DRB3_HUMAN	48	+	8303.46	9124.69	13314.8	19961.1	10687.9	13059.2	+	0	3588.53	8878.39	38602.6	28074.1	32415.9
1752	6 6 1 0 0	sp|Q12913|PTPRJ_HUMAN	142	+	8160.38	10502.4	11141.4	12886.8	10669.8	13496.8	+	0	1036.25	1887.75	3443.47	6888.81	7365.74
1753	6 6 1 0 0	sp|Q13740|CD166_HUMAN	265	+	29213.6	38611.7	43110.9	54309	59813.5	66697.9	+	5381	11844.8	19588.7	32464.5	46628.1	53561.9
1754	6 6 1 0 0	sp|Q92673|SORL_HUMAN	2054	+	2297.98	3212.31	2624.97	3843.44	2404.53	3109.8	+	739.563	1427.26	1832.9	4910.06	4596.17	4615.67
1755	6 6 1 0 0	sp|Q92673|SORL_HUMAN	871	+	58500	67152.8	70400.9	60474.6	74134.3	77820.3	+	18555.5	18584.8	17300.7	21783.8	33842.6	34268.9
1756	6 6 1 0 1	sp|O95297|MPZL1_HUMAN	50	+	13618.1	11772.5	11127.8	11878.8	11387.1	10396.2	+	17387.2	13519.1	14469.3	14403	10087.3	8829.36
1757	6 6 1 0 1	sp|P01892|1A02_HUMAN	110	+	35413.7	40231.5	47632.9	58056.4	31710	31329.6	+	10501.1	10749.4	10611	29436.5	5449.13	8572.51
1758	6 6 1 0 1	sp|P01909|DQA1_HUMAN	103	+	14429.8	14856.2	12966.3	13471.9	12634.9	11553.5	+	269006	259947	239578	220853	200267	179087
1759	6 6 1 0 1	sp|P02786|TFR1_HUMAN	251	+	111993	112974	96468.1	86276.1	63735.3	68378.5	+	536483	499679	425122	378316	282033	258469
1760	6 6 1 0 1	sp|P04440|DPB1_HUMAN	48	+	13162.5	12849.9	11812	10667.6	8691.42	9408.45	+	82810.3	71610.3	71705.5	59667.5	43575.5	47681.1
1761	6 6 1 0 1	sp|P05107|ITB2_HUMAN	212	+	19668.3	18994.7	18088.5	17431.4	17957.7	14370.3	+	155960	144243	137316	124428	87777.5	81294.9
1762	6 6 1 0 1	sp|P05362|ICAM1_HUMAN	260	+	2745.92	1876.01	1849.66	2194.38	2231.73	1530.57	+	66640.5	57351.8	49985.8	49785.1	38438.3	30810.7
1763	6 6 1 0 1	sp|P05362|ICAM1_HUMAN	267	+	7858.29	5482.08	5139.27	5755.14	4252.94	3551.11	+	46170.8	40576.4	38436.3	31982.3	26641.9	22837.4
1764	6 6 1 0 1	sp|P08195|4F2_HUMAN	424	+	3445.83	4518.15	3611.46	3696	2553.38	2394.69	+	17958.2	31233.1	18645	18549.2	13530.8	11933.7
1765	6 6 1 0 1	sp|P08575|PTPRC_HUMAN	234	+	173414	169943	161889	169177	118402	132070	+	248453	149622	112340	130151	76316.6	73351.3	+
1766	6 6 1 0 1	sp|P08575|PTPRC_HUMAN	337	+	70382.8	71021.9	71390.8	75918.1	66859	69948.3	+	17307.6	13808.8	14282.4	12234.7	7857.68	8820.65
1767	6 6 1 0 1	sp|P08575|PTPRC_HUMAN	380	+	1788.97	1932.69	1470.53	1236	1278.66	979.451	+	3316.37	2932	2543.88	1987.68	2398.24	2274.27
1768	6 6 1 0 1	sp|P10321|1C07_HUMAN	110	+	16962.4	17541.3	30983.4	33703.5	13179.3	14216.6	+	21709.9	20260.4	21138.8	39859.9	21176.5	15485.7
1769	6 6 1 0 1	sp|P11279|LAMP1_HUMAN	249	+	86547.4	90945.6	86784.3	69440.8	73520.2	83702.1	+	258902	224032	204990	199256	168405	150076
1770	6 6 1 0 1	sp|P11279|LAMP1_HUMAN	261	+	31082	31403.5	28247.2	30286.2	28522.5	30169.8	+	43583.9	26699.7	22558.2	24869.2	16382.4	14337	+
1771	6 6 1 0 1	sp|P11279|LAMP1_HUMAN	84	+	31948.2	35739.3	35774.5	31545.4	33117.3	35079.4	+	39177.4	32405.8	28391.1	25628.3	18588.1	21346.1
1772	6 6 1 0 1	sp|P11912|CD79A_HUMAN	112	+	5059.98	5111.52	4855.17	5176.29	3922.55	3911.44	+	17017.1	14688	15802.8	12876.5	8186.98	8592.24
1773	6 6 1 0 1	sp|P13473|LAMP2_HUMAN	275	+	158952	157421	159791	167773	114861	124536	+	209889	149744	131646	115875	73175.5	62934.7	+
1774	6 6 1 0 1	sp|P13473|LAMP2_HUMAN	58	+	51900.4	58290.4	61132.9	53512.1	42607.1	33636.2	+	108839	113616	112579	85098	67369.8	44144.3
1775	6 6 1 0 1	sp|P13762|DRB4_HUMAN	48	+	55823	60599.9	54466.4	46392.8	40316.7	39716.4	+	133665	126098	106053	95607.3	67274.2	63858.5
1776	6 6 1 0 1	sp|P20036|DPA1_HUMAN	109	+	63802.3	66854	63750.7	78084.7	54629.5	60431	+	209207	188163	262420	429443	89919.1	120216
1777	6 6 1 0 1	sp|P20273|CD22_HUMAN	231	+	8541.49	4939.95	4628.52	5187.14	3828.52	3577.47	+	45480.1	24753.3	22852.4	22476	13055.5	12476.5	+
1778	6 6 1 0 1	sp|P20273|CD22_HUMAN	445	+	61199.8	62162.8	61670.9	60330	52755.3	52968.9	+	56613.1	44165.2	44438.9	44518.2	31679.6	38603.9
1779	6 6 1 0 1	sp|P20645|MPRD_HUMAN	83	+	32704.5	34348.9	31595.2	34966.5	26206.5	30998.8	+	32868.8	28654.5	25651.8	39174.3	21776.7	18813.7
1780	6 6 1 0 1	sp|P20701|ITAL_HUMAN	89	+	7228.41	8537.57	6991.3	6910.54	5275.34	6485.52	+	9856.42	8151.58	7034.28	7824.8	7466.1	5204.74
1781	6 6 1 0 1	sp|P30479|1B41_HUMAN	110	+	9586.49	9318.68	7991.77	19343	8062.91	7175.25	+	20174.9	21375	19555.6	56464.5	15484.8	14218.3
1782	6 6 1 0 1	sp|P32942|ICAM3_HUMAN	389	+	1732.77	1519.8	994.09	792.761	552.096	909.316	+	21030	18713.7	11727.4	8778.22	6749.93	7447.7	+
1783	6 6 1 0 1	sp|P35613|BASI_HUMAN	268	+	26261.4	22032	20842.8	18765.1	16109	12300.6	+	91082.1	82452	77697.2	65805.1	56144	44914
1784	6 6 1 0 1	sp|P40259|CD79B_HUMAN	101	+	11088.4	6527.03	6734.75	7386.61	6446.39	5088.87	+	77639.2	47596	36498.3	38421.3	21906.8	20949.1	+
1785	6 6 1 0 1	sp|P48960|CD97_HUMAN	371	+	4867.41	3802.97	3312.56	3347.85	3371.51	2639.47	+	40488.4	36351.9	33731.4	34523.5	27835.7	23892.6
1786	6 6 1 0 1	sp|P79483|DRB3_HUMAN	48	+	13490.2	14856.2	19293.1	19128.4	12402.2	14307.4	+	37047	34913.1	29864.7	56439.1	23039.2	22318.9
1787	6 6 1 0 1	sp|Q08722|CD47_HUMAN	111	+	18150.8	19598.5	20402	18508.4	19088.9	18022.4	+	5914.39	5757.99	4225.51	7641.35	3629.36	2908.19
1788	6 6 1 0 1	sp|Q12913|PTPRJ_HUMAN	104	+	12704.3	10832	8370.3	9396.97	4355.54	5264.84	+	32255.1	20356.3	18367.9	19058.9	13182.5	11726.3	+
1789	6 6 1 0 1	sp|Q12913|PTPRJ_HUMAN	142	+	2045.11	1798.47	1458.23	1033.41	1391.17	915.495	+	17472.7	15025.8	12702.7	12255.5	9921.88	9243.3
1790	6 6 1 0 1	sp|Q13740|CD166_HUMAN	265	+	49323.4	41943.8	36554.1	36807.3	29524.6	30361.8	+	546107	469578	392002	373582	266693	258059
1791	6 6 1 0 1	sp|Q15043|S39AE_HUMAN	77	+	7352.86	6154.45	6861.37	8089.25	2672.92	2917.99	+	3064.16	3349.07	4441.38	7186.09	2433.44	5338.26
1792	6 6 1 0 1	sp|Q92673|SORL_HUMAN	158	+	1561.11	1377.57	793.422	1230.88	1038.27	1036.81	+	47726.2	26493.4	21025.7	25945.6	20516.1	17230.2
1793	6 6 1 0 1	sp|Q92673|SORL_HUMAN	2092	+	2646.9	2796.89	3129.54	3761.76	3210.3	2314.44	+	26924.7	24190.5	21763.6	28405.2	18346.6	13702.3
1794	6 6 1 0 1	sp|Q92673|SORL_HUMAN	871	+	84356.3	78165.6	63889	56490.2	47164.6	54617.8	+	22129.5	20358.8	18906.7	17705.7	10382.9	11961
1795	6 6 1 0 3	sp|P02786|TFR1_HUMAN	251	+	5117.48	6461.21	5257.12	5425.06	4680.12	4242.54	+	18102	15963.1	15387.6	13003.3	10225	8317.05
1796	6 6 1 0 3	sp|P10321|1C07_HUMAN	110	+	5895.67	6583.42	6884.89	6195.75	5235.83	5599.47	+	1856.11	2144.4	1193.37	3668.47	1742.16	1328.85
1797	6 6 2 0 0	sp|P01892|1A02_HUMAN	110	+	4530.75	5168.08	7447.65	11250.4	7494.87	9071.94	+	2003.76	1977.87	4492.48	22797.2	17768.2	18886.2
1798	6 6 2 0 0	sp|P02786|TFR1_HUMAN	251	+	34607.5	45020.2	51583.1	65732.9	75917.4	88533.4	+	37526.5	82711.7	128476	198367	271625	353134
1799	6 6 2 0 0	sp|P08575|PTPRC_HUMAN	380	+	2163.68	3095.49	2179.45	2877.63	2511.91	2760.76	+	2632.2	3596.16	3242.57	3312.05	3727.99	4592.18
1800	6 6 2 0 0	sp|P10321|1C07_HUMAN	110	+	8400.39	8953.96	10991.4	16049.9	12531.3	13428.8	+	0	1712.49	5029.75	30706.8	25484	26849.3
1801	6 6 2 0 0	sp|P11279|LAMP1_HUMAN	249	+	6033.24	6112.07	5242.74	6172.34	6880.68	8124	+	0	3125.43	17217.9	28206.9	52843.6	62975.6
1802	6 6 2 0 0	sp|P13473|LAMP2_HUMAN	275	+	7708.67	6975.78	7051.22	7951.5	9183.02	8388.18	+	46347.8	38398.2	40252	43056.6	55490.8	49222
1803	6 6 2 0 0	sp|P13473|LAMP2_HUMAN	58	+	7305.38	10472.6	14833.8	18757.9	20270	22675.3	+	0	10210	30725.5	44799.8	69547.9	52773.2
1804	6 6 2 0 1	sp|O75976|CBPD_HUMAN	522	+	876.995	770.745	0	969.415	581.133	0	+	1603.93	1647.63	1224.22	1437.72	754.795	1338.03
1805	6 6 2 0 1	sp|P01892|1A02_HUMAN	110	+	18535.9	20955.6	23162.5	38883.8	17265.1	15258.4	+	31242.1	32845.1	25021.2	84050	28428.4	22190.3
1806	6 6 2 0 1	sp|P02786|TFR1_HUMAN	251	+	106941	118498	106012	95986.8	91604.4	97571.9	+	543222	509830	451279	407499	285327	276531
1807	6 6 2 0 1	sp|P04440|DPB1_HUMAN	48	+	8266.01	9854.81	10592.7	9908.79	7676.71	8205.46	+	13351.2	12341.3	11231.5	10421.8	7765.24	8564.35
1808	6 6 2 0 1	sp|P08195|4F2_HUMAN	365	+	8385.53	10883.3	8797.41	8888.42	7452.59	8494.82	+	39960.9	34673.9	31898.1	29819.3	19269.9	23649.4
1809	6 6 2 0 1	sp|P08195|4F2_HUMAN	424	+	2151.01	1962.16	1978.97	1754.23	2112.3	1685.52	+	11696.3	10229	9113.69	7884.7	7103.01	6695.78
1810	6 6 2 0 1	sp|P10321|1C07_HUMAN	110	+	9298.24	9237.04	11428.7	12440.2	6981.15	6897.74	+	41510.1	43111.4	34103.2	91854.6	35545.5	33247.2
1811	6 6 2 0 1	sp|P11279|LAMP1_HUMAN	249	+	8013.45	7081	6269	6288.81	4942.36	4596.12	+	76455.8	63557.9	58055.2	61186.9	50431.3	49770.4
1812	6 6 2 0 1	sp|P13473|LAMP2_HUMAN	58	+	36796.9	39347.4	37053.4	32783.7	26172.5	22535.1	+	164184	193473	213915	163612	148421	97171.8
1813	6 6 2 0 1	sp|P20036|DPA1_HUMAN	109	+	16471.2	18024	24784	41905.6	10398.1	11984.5	+	12147.1	10862.6	15935.5	28017.9	4462.17	4173.65	+
1814	6 6 2 0 1	sp|P30479|1B41_HUMAN	110	+	13021.6	14851.5	20520.4	21151.6	13838.8	14537.5	+	4758.71	4977.97	4610.41	12764	5161.44	3471.14
1815	6 6 2 0 1	sp|Q92673|SORL_HUMAN	871	+	2085.56	1254.23	1194.19	1667.68	1704.74	1507.79	+	6105.66	5516.77	3771.87	4617.24	3564.61	2585.28
1816	6 6 2 0 3	sp|P13473|LAMP2_HUMAN	275	+	8596.15	7435.74	7669.62	7519.75	7896.5	7549.31	+	33898.7	27045.2	27738.1	28767.8	28632.5	26177.5
1817	6 6 2 0 4	sp|P08195|4F2_HUMAN	424	+	5078.34	4457.62	3988.88	4276.08	3862.7	3530	+	14916.2	11334.2	11139.1	9169.86	8370.08	8582.51
1818	6 6 3 0 0	sp|P02786|TFR1_HUMAN	251	+	10682.5	14483.5	15659.3	19428.5	20862	24062.1	+	1674.2	7236.63	15057.1	22608.5	39346.1	44346
1819	6 6 3 0 0	sp|Q9HD45|TM9S3_HUMAN	174	+	13359.3	12173.4	10001.2	12516.3	12922.4	11630.9	+	77614.4	74663.4	76603.6	85375.3	93061.6	74818
1820	6 6 3 0 1	sp|P02786|TFR1_HUMAN	251	+	19482	18670.3	16758.1	15935.8	12154	12639.2	+	101182	93819.1	89093.6	79118.6	63395.1	52021.5
1821	6 6 3 0 1	sp|P10321|1C07_HUMAN	110	+	9452.02	10229.8	13775.6	15068.8	8651.37	8938.4	+	25755.9	29225.7	22813.5	66117.2	31468.2	22127.1
1822	6 6 3 0 1	sp|P13473|LAMP2_HUMAN	58	+	19350.7	25118	26277.1	22706.6	21334.5	15438.6	+	40184.1	56588.7	63880.3	49028.5	48541.8	28519.3
1823	6 6 3 0 1	sp|P30479|1B41_HUMAN	110	+	1427.39	1221.68	1615.65	2266.73	1784.31	1437.61	+	3166.59	3142.05	2167.55	7205.69	3138.14	2864.38
1824	6 6 3 0 3	sp|P13473|LAMP2_HUMAN	275	+	1860.38	1546.31	1762.17	1977.35	1580.77	2092.79	+	7477.88	7274.29	7822.77	7998.79	7728.86	6668.77
1825	6 7 0 0 0	sp|P08575|PTPRC_HUMAN	380	+	36477.3	33719.3	33079.6	32734.3	36215.9	36939.4	+	102504	92912.3	96049.9	99538.6	108724	116727
1826	6 7 0 0 0	sp|P13473|LAMP2_HUMAN	275	+	40139.1	44143.2	42708.3	43747.9	44382.2	46544	+	80122.8	65962.1	69770.9	73224.9	88269.2	72331.7
1827	6 7 0 0 1	sp|P08195|4F2_HUMAN	424	+	1284.77	1057.98	955.747	1253.5	964.307	393.343	+	10218.7	7017.64	5628.5	6482.75	5591.99	4356.68
1828	6 7 1 0 0	sp|P13473|LAMP2_HUMAN	275	+	12176.6	9240.88	8662.13	8242.67	8576.37	7142.37	+	78398.6	59361	59032.6	60178.4	55896.6	47670.5
1829	6 7 1 0 1	sp|P08195|4F2_HUMAN	424	+	3704.35	3887.72	3418.93	3032.84	2959.04	3241.61	+	5112.53	4695.37	3661.43	3476.69	3517.95	3257.08
1830	6 7 1 0 1	sp|P13473|LAMP2_HUMAN	58	+	4380.42	4540.37	5130.66	4039.12	3545.37	2318.37	+	33897.8	49859.4	54979.5	38710.1	33634	22353.2
1831	6 7 1 0 1	sp|P35613|BASI_HUMAN	268	+	4657.17	3909.55	4092.05	4722	4277.7	4458.62	+	38682.8	36444.1	33378.1	28336.5	27236.1	22343.2
1832	6 7 1 0 5	sp|Q9Y639|NPTN_HUMAN	229	+	41957.9	48095.4	49724.9	52319.6	46419.2	48445.8	+	20578.1	18608.1	20696.8	21137.6	23517.9	22693.4
1833	6 7 2 0 0	sp|P13473|LAMP2_HUMAN	275	+	958.313	1109.83	953.037	996.818	1176.29	1150.01	+	12693.1	10106.2	10372.9	10673.4	11941.5	9556.95
1834	6 7 2 0 1	sp|P13473|LAMP2_HUMAN	58	+	93609.5	109513	111251	94559.8	100328	107970	+	5742.06	3755.61	3486.18	3664.21	2568.61	1416.11
1835	6 7 2 0 5	sp|Q9Y639|NPTN_HUMAN	229	+	6341.08	7052.48	7104.25	7052.9	6486.17	7355.21	+	21614.2	18784.5	20295	20890	23081.4	21004.5
1836	6 7 3 0 1	sp|P13473|LAMP2_HUMAN	58	+	2258.09	3397.3	4134.47	3020.17	3369.69	1721.16	+	6706.35	4444.62	4438.12	4919.32	4165.57	2355.09
1837	7 2 0 0 0	sp|A2RU67|F234B_HUMAN	237	+	37153.1	43568.9	39686.6	38273.6	36953.3	42178.9	+	260090	279486	277963	259505	228231	267501
1838	7 2 0 0 0	sp|O00478|BT3A3_HUMAN	115	+	12884.7	13745.6	13214.5	17319.5	6967.65	8572.1	+	19362.3	18977.1	18006.8	23774.2	7292.56	9903.76	+
1839	7 2 0 0 0	sp|O00754|MA2B1_HUMAN	367	+	3779.39	3113.96	2598.76	3564.42	3036.37	2467.83	+	12644.4	8332.7	6864.53	9128.08	6940.81	6017.08
1840	7 2 0 0 0	sp|O00754|MA2B1_HUMAN	930	+	24790.5	26274	24536.1	21929.8	23466.2	23842.4	+	68028.7	63055.6	52309.7	47474.6	43086.9	51647.2
1841	7 2 0 0 0	sp|O14656|TOR1A_HUMAN	158	+	6137.3	5508.43	6039.99	5568.5	5688.34	5876.87	+	31241.4	24389.3	25241.9	27405.5	24515.5	26297.2
1842	7 2 0 0 0	sp|O14672|ADA10_HUMAN	439	+	154483	149686	148863	126350	131104	145841	+	809019	686682	640509	545736	505831	625895
1843	7 2 0 0 0	sp|O75503|CLN5_HUMAN	255	+	45277.6	45970	52472.9	69833.3	42283.8	48226.2	+	121598	126529	112626	103464	80675.6	101754
1844	7 2 0 0 0	sp|O75629|CREG1_HUMAN	160	+	44212.9	45127.9	40224.6	41502	35664.7	40776	+	245017	213812	177867	198058	180625	194083
1845	7 2 0 0 0	sp|O75882|ATRN_HUMAN	416	+	22546.6	27610.1	25106.8	29840.7	25110.1	27688.5	+	17208.9	14960.4	14911.3	15816.8	12936	15130.2
1846	7 2 0 0 0	sp|O75976|CBPD_HUMAN	626	+	3828.46	4000.07	3556.55	7436.17	3662.17	3635.18	+	3323.1	4466.8	3828.75	3148.76	3177.25	4246.33
1847	7 2 0 0 0	sp|O94901|SUN1_HUMAN	588	+	8114.85	9595.04	17629.7	25465.4	6391.09	9003.94	+	10003.1	10809.2	33776.7	48029.6	6253.02	8648.66
1848	7 2 0 0 0	sp|O94901|SUN1_HUMAN	732	+	50119.9	53165.2	50428.8	51325.2	52597.3	55141.4	+	129235	131233	134875	126496	131791	135431
1849	7 2 0 0 0	sp|O95427|PIGN_HUMAN	192	+	81863.5	89371.8	84135.4	76767.2	90961.6	96015.7	+	131162	121549	140334	94036.8	135656	129034
1850	7 2 0 0 0	sp|O96005|CLPT1_HUMAN	295	+	38090.9	38940.3	35996.8	36981.2	30108.3	34299.4	+	377308	334416	315087	355793	282749	300169
1851	7 2 0 0 0	sp|P01137|TGFB1_HUMAN	176	+	6836.45	7475.16	7132.16	7672.06	7601.12	6672.06	+	53822.5	48241	51032.5	50875.7	47993.7	48644.1
1852	7 2 0 0 0	sp|P01591|IGJ_HUMAN	71	+	241863	240291	239734	231548	222891	222189	+	663122	560860	540967	579640	551843	575763
1853	7 2 0 0 0	sp|P01871|IGHM_HUMAN	209	+	6881.75	6632.29	6538.26	7839.23	7105.44	7534.5	+	596952	560652	609589	655218	545332	651142
1854	7 2 0 0 0	sp|P01871|IGHM_HUMAN	46	+	1.33266e+06	1.34268e+06	1.27847e+06	1.23786e+06	1.21939e+06	1.33119e+06	+	7.74603e+06	7.47995e+06	7.53714e+06	7.21976e+06	7.09562e+06	7.76859e+06
1855	7 2 0 0 0	sp|P01880|IGHD_HUMAN	367	+	44107.9	40203.1	44414.7	41284.9	48560.5	43403.5	+	48789.4	46970.8	49262.4	47074.5	56572.1	47043.3
1856	7 2 0 0 0	sp|P01892|1A02_HUMAN	110	+	6316.1	6508.65	10337.9	13389.8	4507.02	5073.25	+	18817	19686.6	18016.9	49939.6	23791.9	20231.9
1857	7 2 0 0 0	sp|P01903|DRA_HUMAN	143	+	165495	144063	91219	122047	47021.5	72613	+	249078	198523	136734	173688	64390.7	116589	+
1858	7 2 0 0 0	sp|P02786|TFR1_HUMAN	727	+	401173	436021	425266	406871	473174	464840	+	1.43059e+06	1.43101e+06	1.51166e+06	1.46519e+06	1.71163e+06	1.63268e+06
1859	7 2 0 0 0	sp|P03973|SLPI_HUMAN	80	+	83378.9	95004.5	108419	63286.8	115163	80049.5	+	213556	233003	261143	184016	298554	208397
1860	7 2 0 0 0	sp|P04233|HG2A_HUMAN	136	+	121697	128483	126438	132527	88896	111260	+	125294	122690	130506	129750	78682.4	106777
1861	7 2 0 0 0	sp|P04440|DPB1_HUMAN	48	+	36326.6	36450.1	42494.8	52288.8	33148.5	40950.4	+	100907	95440	93630	92496.5	79336.3	101843
1862	7 2 0 0 0	sp|P05107|ITB2_HUMAN	212	+	108343	113602	112348	104617	104028	116651	+	662538	669963	702373	713511	691482	703975
1863	7 2 0 0 0	sp|P05107|ITB2_HUMAN	50	+	73251.5	75141.8	75537.6	75631	63311.9	76710	+	485762	451515	451575	465036	429040	475734
1864	7 2 0 0 0	sp|P05538|DQB2_HUMAN	51	+	61722	64203.6	67406.3	65410	61196.8	68575.8	+	144529	122193	128430	133122	121614	128049
1865	7 2 0 0 0	sp|P05556|ITB1_HUMAN	205	+	16415.1	10773.9	14223.6	12736.4	11687.7	15603.1	+	180718	176652	201257	192100	204748	227075
1866	7 2 0 0 0	sp|P06280|AGAL_HUMAN	139	+	43478.2	44610.3	49928	41750.3	57197	53229.3	+	112612	93543	90040	94855.6	89064.9	91294.7
1867	7 2 0 0 0	sp|P06280|AGAL_HUMAN	192	+	47848	54221.3	68131	81133.6	44642.2	51488	+	8691.56	9426.08	7969.35	13452.1	9574.01	10686.3
1868	7 2 0 0 0	sp|P06865|HEXA_HUMAN	157	+	65410.4	63028.2	58344.9	61886.1	56831.6	58261.6	+	255815	176299	175760	217497	191571	191627
1869	7 2 0 0 0	sp|P08195|4F2_HUMAN	424	+	3378.07	2793.65	3331.43	3149.52	2577.31	2857.04	+	34973.5	29422.3	30665.2	32143.5	34578.6	32400.6
1870	7 2 0 0 0	sp|P08236|BGLR_HUMAN	631	+	94470.1	101690	89518.6	82240.1	83590.8	90406.3	+	192598	181897	207905	201909	207815	208390
1871	7 2 0 0 0	sp|P08575|PTPRC_HUMAN	380	+	159902	148818	148971	138365	155892	159782	+	434471	389700	397482	366654	454637	435140
1872	7 2 0 0 0	sp|P08575|PTPRC_HUMAN	470	+	6443.6	6515.2	7194.72	8960.67	4585.44	4974.53	+	16710.6	15034.2	22018.6	33585.1	14564.6	14250.1
1873	7 2 0 0 0	sp|P09326|CD48_HUMAN	206	+	89197.3	100188	111624	124290	105402	105831	+	259336	262926	255899	179983	282082	288251
1874	7 2 0 0 0	sp|P10253|LYAG_HUMAN	470	+	33016.1	35663.3	34725.1	32454	32679.3	35241.1	+	49274	43710.7	44500.2	49318.7	48360.6	48255.9
1875	7 2 0 0 0	sp|P10321|1C07_HUMAN	110	+	11539.8	13044.5	19562.1	36435	9311.09	12166.6	+	15449.4	16030.1	39152.9	44372.5	11657.3	14941.2
1876	7 2 0 0 0	sp|P11049|CD37_HUMAN	170	+	7517.85	6889.08	12650.2	15480.1	2421.54	2747.24	+	42869.9	38489	78708.1	115547	6988.72	15650.5	+
1877	7 2 0 0 0	sp|P11117|PPAL_HUMAN	167	+	19664.4	22013.7	20114.4	20980.3	18057.5	20725.8	+	88312.3	91022.5	91279.7	91289.8	87183.2	96835.5
1878	7 2 0 0 0	sp|P11279|LAMP1_HUMAN	103	+	113991	129839	136380	145743	118101	122373	+	533318	580229	636533	747353	495267	494310
1879	7 2 0 0 0	sp|P11279|LAMP1_HUMAN	261	+	62783.7	61523.2	53520	53072.7	46147.6	53977.2	+	159398	135264	109157	120449	82972.2	93895.3
1880	7 2 0 0 0	sp|P11279|LAMP1_HUMAN	322	+	108951	112298	114815	118582	111419	114054	+	777759	752023	745578	777955	777189	777720
1881	7 2 0 0 0	sp|P11717|MPRI_HUMAN	400	+	29545.4	33084.5	32858.9	33725.6	25986.9	30978.8	+	84979.3	85037.6	92892.1	104180	79299.8	81368.9
1882	7 2 0 0 0	sp|P11912|CD79A_HUMAN	112	+	40038.4	35424.8	44072.2	42835.3	38140.3	44253.1	+	174603	138883	158653	169057	150392	179087
1883	7 2 0 0 0	sp|P13473|LAMP2_HUMAN	356	+	144600	143014	140606	137495	142116	143350	+	1.00886e+06	963847	858063	896699	656433	803572
1884	7 2 0 0 0	sp|P13473|LAMP2_HUMAN	58	+	7162.73	7559.43	9269.12	8434.17	7635	5553.78	+	35387.3	37356	44622.7	39008.7	37611.7	27521
1885	7 2 0 0 0	sp|P13674|P4HA1_HUMAN	113	+	5774.16	6100.14	5417.44	5661.86	5816.2	6463.11	+	197814	180228	170349	199564	180922	189016
1886	7 2 0 0 0	sp|P13674|P4HA1_HUMAN	259	+	93154.5	93449.3	102719	95362.5	162310	147453	+	268969	262293	258310	273054	249088	270613
1887	7 2 0 0 0	sp|P13760|2B14_HUMAN	48	+	13405.2	12400	11026.2	10294.4	10652.5	13114.8	+	45293.7	45620.8	42794.3	42724.1	30211.6	38400.1
1888	7 2 0 0 0	sp|P13762|DRB4_HUMAN	48	+	30031.8	31567.6	27421.3	29632.8	28895.5	30244.1	+	200585	194196	205427	208869	195436	184935
1889	7 2 0 0 0	sp|P14625|ENPL_HUMAN	217	+	339624	390852	440769	381035	521241	499024	+	123898	122448	125811	137631	129383	130809
1890	7 2 0 0 0	sp|P15586|GNS_HUMAN	362	+	53752.1	56966.1	53849.9	49936.6	48788.9	52021.3	+	412912	413617	411086	393856	375823	383536
1891	7 2 0 0 0	sp|P20645|MPRD_HUMAN	57	+	155554	168212	170400	153954	163505	182677	+	368104	378143	364876	349742	319570	377502
1892	7 2 0 0 0	sp|P20701|ITAL_HUMAN	89	+	145841	144185	124479	132844	140129	142772	+	710141	693471	717829	782259	701906	697740
1893	7 2 0 0 0	sp|P21854|CD72_HUMAN	136	+	15110.1	12836.3	12626	15484.2	15012.2	12789.8	+	245838	243222	244559	248724	245124	245235
1894	7 2 0 0 0	sp|P26010|ITB7_HUMAN	531	+	32881.2	30576.3	39572.6	43938.3	26952.2	31609.9	+	96391.7	78033.9	95202	107357	57500.5	96137.9
1895	7 2 0 0 0	sp|P30040|ERP29_HUMAN	187	+	14655.8	16770.6	15502.2	15554.9	14775	15249.9	+	10709.7	10542.3	10709.4	9148.79	8638.5	10306
1896	7 2 0 0 0	sp|P30101|PDIA3_HUMAN	90	+	28789.9	28970.2	29530.2	31356.3	27039.4	29698.7	+	252852	222968	241385	253145	219637	258881
1897	7 2 0 0 0	sp|P30479|1B41_HUMAN	110	+	3094.66	4000.66	4398.53	6585.36	3471.3	4011.58	+	1747.84	1838.44	5872.85	5336.3	723.474	1396.76	+
1898	7 2 0 0 0	sp|P32942|ICAM3_HUMAN	389	+	11065	11968.9	9723.11	9765.67	9731.75	10444.8	+	30304.6	26912.1	31712.1	28242.3	30292.6	29464.3
1899	7 2 0 0 0	sp|P35613|BASI_HUMAN	160	+	5239.48	4072.97	4606.12	5382.02	4501.56	5926.24	+	30264	25582	21547.8	44420.9	27366.6	26744.1
1900	7 2 0 0 0	sp|P35613|BASI_HUMAN	268	+	469907	496756	492957	479278	447174	498096	+	1.3454e+06	1.32732e+06	1.35318e+06	1.36405e+06	1.31323e+06	1.34831e+06
1901	7 2 0 0 0	sp|P35613|BASI_HUMAN	302	+	96983.9	86688.8	73298.1	61989	60451.9	74723	+	354243	298755	274362	224440	222565	266374
1902	7 2 0 0 0	sp|P38571|LICH_HUMAN	273	+	14820.3	15462.7	13001	12810.6	9499.33	12243.3	+	30027.5	26962.4	24235.1	23011.9	20085	21511.3
1903	7 2 0 0 0	sp|P40259|CD79B_HUMAN	127	+	3977.31	3346.72	4104.82	3243.85	3937.59	3907.62	+	37555	32699.8	36221.4	29437.4	34920.2	40172.9
1904	7 2 0 0 0	sp|P43308|SSRB_HUMAN	88	+	85319.4	96271.5	121108	120893	85441.6	95799.7	+	148875	155699	351195	374449	105453	130715
1905	7 2 0 0 0	sp|P46977|STT3A_HUMAN	544	+	10161	10260.9	12324.9	14617.2	10452.5	11750.1	+	1892.28	2298.63	1880.61	4961.04	2078.75	1940.48
1906	7 2 0 0 0	sp|P46977|STT3A_HUMAN	548	+	18826.7	20473.4	19105.2	21020.1	21313	22591.7	+	56947.5	64756.6	55462.9	206557	54756.8	60832.5
1907	7 2 0 0 0	sp|P48723|HSP13_HUMAN	184	+	26100.3	30851.4	27443.1	24682.4	26923.3	28403.9	+	190227	182261	200694	141102	201313	199681
1908	7 2 0 0 0	sp|P50897|PPT1_HUMAN	197	+	42023.7	42962.5	40185.9	36707.5	38526.5	41584.1	+	19543.5	13919.2	12156.9	13645.2	11625	12518.4
1909	7 2 0 0 0	sp|P50897|PPT1_HUMAN	212	+	153897	157202	145578	157974	127599	139992	+	696896	649398	676564	717797	608272	631306
1910	7 2 0 0 0	sp|P51816|AFF2_HUMAN	637	+	19603.3	20005	19263	20554.4	23139.3	21252.4	+	13515.3	12653.5	12257.9	14673.7	15442.2	13542.5
1911	7 2 0 0 0	sp|P52798|EFNA4_HUMAN	33	+	24828.5	25331.9	22075.4	25189.9	13785.9	17107.4	+	16080.9	22670.4	22864.8	28630.6	25423.9	30522.3
1912	7 2 0 0 0	sp|P53634|CATC_HUMAN	53	+	208129	212448	219001	222889	174876	206019	+	449749	380111	400111	453417	323068	401484
1913	7 2 0 0 0	sp|P54802|ANAG_HUMAN	261	+	18214.9	19087.5	19986.7	18964.9	20516.5	20847.1	+	6563.03	7705.2	6908.85	6910.4	7292.02	7317.59
1914	7 2 0 0 0	sp|P69849|NOMO3_HUMAN	369	+	13394.5	10106.5	9179.22	19210.9	9528.1	9007.72	+	157588	89675.6	70680.8	134537	83045.3	81112.4
1915	7 2 0 0 0	sp|P69849|NOMO3_HUMAN	618	+	8316.52	5837.75	4906.18	6541.19	5641.67	5995.69	+	126788	83082.2	76884.7	101676	80923.7	77642
1916	7 2 0 0 0	sp|P78536|ADA17_HUMAN	157	+	22771.3	23513.9	23076.2	22103.5	22844	24769.5	+	49799.4	42259.1	39275.4	44199.4	48614	47689.5
1917	7 2 0 0 0	sp|P78536|ADA17_HUMAN	174	+	48275	55485	46542.5	50027.8	49124	50123.6	+	89907.4	82210.6	85398.3	84515.3	94697.7	90394.8
1918	7 2 0 0 0	sp|P78536|ADA17_HUMAN	264	+	9942.08	7983.46	8234.59	7689.36	9064.56	8557.4	+	106325	79530.4	80561.5	71491.3	85653.3	92966.4
1919	7 2 0 0 0	sp|Q02083|NAAA_HUMAN	37	+	129600	154373	157519	145739	151941	160257	+	72304.4	73568.8	77099.1	67959.4	75482.8	80688.9
1920	7 2 0 0 0	sp|Q08722|CD47_HUMAN	73	+	290124	292205	279090	278206	233520	258748	+	1.84496e+06	1.72271e+06	1.66784e+06	1.61156e+06	1.44178e+06	1.46856e+06
1921	7 2 0 0 0	sp|Q12797|ASPH_HUMAN	706	+	19637.7	16008.1	13853	16056.5	9268.91	13721.6	+	77653.1	53016.7	47452.6	57220.7	40899.8	49775.4
1922	7 2 0 0 0	sp|Q13438|OS9_HUMAN	177	+	42200.5	42056	50665.2	52975.7	35603.9	41221.6	+	476379	474545	516415	579517	418446	445469
1923	7 2 0 0 0	sp|Q13510|ASAH1_HUMAN	259	+	357333	357840	367628	367538	414857	390578	+	2.39989e+06	2.27947e+06	2.37368e+06	2.35509e+06	2.46726e+06	2.34148e+06
1924	7 2 0 0 0	sp|Q13586|STIM1_HUMAN	171	+	24591.4	24578.6	25933.1	23481.5	23852.1	27341.7	+	18782.2	16923.2	17707.5	17169.7	19010.7	17129.7
1925	7 2 0 0 0	sp|Q14643|ITPR1_HUMAN	2512	+	30693.2	26186.9	19983.1	28490	14569.4	19761.4	+	299273	242357	168117	247132	102524	149082	+
1926	7 2 0 0 0	sp|Q15043|S39AE_HUMAN	77	+	9256.5	9648.76	10542.9	11039.7	7103.54	8073.72	+	6882.56	6432.24	10204.9	11744.2	3999.57	4814.45
1927	7 2 0 0 0	sp|Q15596|NCOA2_HUMAN	1217	+	30234.4	33725.9	32339.7	36648.1	38598.3	33028.9	+	16521.1	14930.4	15540.3	17308.4	16807.5	15541.4
1928	7 2 0 0 0	sp|Q16602|CALRL_HUMAN	118	+	4077.58	4609.26	7080.87	8883.9	1761.95	2535.83	+	3358.28	3958.82	6021.75	7806.42	893.212	1902.25	+
1929	7 2 0 0 0	sp|Q16880|CGT_HUMAN	333	+	27629.9	28534.2	25778.7	23396.7	25160	29757.4	+	38694.8	39604.9	39871.5	33111	41694.2	39993.4
1930	7 2 0 0 0	sp|Q32P28|P3H1_HUMAN	467	+	31774.1	33967.3	28311.5	30718.6	26185.5	30963.2	+	130916	134804	129277	134381	131620	136040
1931	7 2 0 0 0	sp|Q4G148|GXLT1_HUMAN	387	+	22897.7	24854.7	24104.2	25180.6	21855.1	24354.9	+	11540.6	9541.9	9610.03	8329.37	9903.71	10260
1932	7 2 0 0 0	sp|Q5GLZ8|HERC4_HUMAN	394	+	59353.2	45643.9	39725.3	76709.1	44586.2	47569.5	+	98954.9	78380.1	69221.6	139324	87920.6	91125.7
1933	7 2 0 0 0	sp|Q5JTV8|TOIP1_HUMAN	399	+	9492.02	10429.3	17532.9	22965.2	7430.28	7568.84	+	10723	11669.6	14198.2	54297	14144	10936.2
1934	7 2 0 0 0	sp|Q5NDL2|EOGT_HUMAN	354	+	3876.23	3048.2	2502.29	3506.67	2822.28	2231.1	+	63852.3	51014.8	53168.8	59271.6	57429.6	46354.4
1935	7 2 0 0 0	sp|Q5T4D3|TMTC4_HUMAN	497	+	8576.06	9315.64	8179.83	8299.26	9240.39	9441.5	+	4074.37	3690.61	4668.63	4283.49	4933.67	4167.76
1936	7 2 0 0 0	sp|Q68CR1|SE1L3_HUMAN	527	+	47012.4	45436.1	49346.8	41353.4	50399.9	47584.3	+	315416	301287	332579	288744	338621	324356
1937	7 2 0 0 0	sp|Q6NSJ0|MYORG_HUMAN	511	+	10471.7	10638.7	10211.9	9036.8	10218.2	11464.9	+	19593.1	17656.7	18775.2	17950.3	19280.6	18756.2
1938	7 2 0 0 0	sp|Q6P179|ERAP2_HUMAN	119	+	40656.8	37578.2	40782.2	41190	36716.4	40691.1	+	114261	103177	106461	127614	96107.2	104764
1939	7 2 0 0 0	sp|Q6P179|ERAP2_HUMAN	219	+	38975.9	34491.7	38053	39908.3	39471.9	41255.7	+	210799	186425	191182	208381	213186	199647
1940	7 2 0 0 0	sp|Q6P179|ERAP2_HUMAN	714	+	54029.4	52674.3	53256.7	49417.3	54823.6	55244.7	+	42530.4	39686.1	44248.1	37798.8	49308.7	46015
1941	7 2 0 0 0	sp|Q6PIU2|NCEH1_HUMAN	287	+	10586.6	11087.1	9799.75	10709.7	6871.3	10636.9	+	9074.89	9000.34	8670.88	9014.52	5023.09	7243.74
1942	7 2 0 0 0	sp|Q6PK18|OGFD3_HUMAN	215	+	5694.06	6244.35	6110.78	5344.29	4624.35	5725.11	+	8522.48	8466.21	8307.84	7353.07	8694.05	8009.67
1943	7 2 0 0 0	sp|Q8IWB1|IPRI_HUMAN	27	+	8530.66	9027.73	8987.06	8779	9024.66	8872.93	+	20199.3	18129.6	18406.9	19716.4	17438.4	19155.8
1944	7 2 0 0 0	sp|Q8IY17|PLPL6_HUMAN	11	+	43257.8	52241.9	138391	196121	39667.9	47462.8	+	85007.3	96506.9	246009	408708	68761.7	86640.7
1945	7 2 0 0 0	sp|Q8N766|EMC1_HUMAN	913	+	33351.3	32497.7	34860.9	34709.4	36694.5	33530.6	+	419692	398984	405460	406022	440845	410666
1946	7 2 0 0 0	sp|Q8NBJ5|GT251_HUMAN	96	+	40931.9	46064.7	46494.4	48248.1	38147.8	44275.8	+	24861.3	21560.3	20392.6	30499.1	24210.9	23538.8
1947	7 2 0 0 0	sp|Q8NBL1|PGLT1_HUMAN	373	+	52388.7	59574.2	55369.3	50990.3	57302.5	61483	+	32614.4	32723.8	32486.2	31850.2	30948.6	35199.9
1948	7 2 0 0 0	sp|Q8NFQ8|TOIP2_HUMAN	286	+	21188.2	24447	25002.7	25431	26367.3	26063	+	27824.9	28943.3	29032.1	52078.4	34628.3	28338.2
1949	7 2 0 0 0	sp|Q8TCJ2|STT3B_HUMAN	641	+	293150	286803	302852	330495	302824	286281	+	1.58296e+06	1.50963e+06	1.54089e+06	1.68572e+06	1.6855e+06	1.52364e+06
1950	7 2 0 0 0	sp|Q8TEM1|PO210_HUMAN	1441	+	47165	40064.2	41220.6	46570.1	34818.8	36265.7	+	422781	293221	294283	357053	307820	298908
1951	7 2 0 0 0	sp|Q92542|NICA_HUMAN	45	+	13506.9	12604	12553.8	14263.3	12221.8	14256.2	+	73492.8	65330.9	71984.7	71028.5	70484.7	66066.1
1952	7 2 0 0 0	sp|Q92545|TM131_HUMAN	290	+	21059.2	21971.2	21061.5	21485.3	22945	26960.4	+	56403.9	60139.5	61560.7	68457.7	60667.9	60610.1
1953	7 2 0 0 0	sp|Q92611|EDEM1_HUMAN	624	+	67922.1	84449.6	65701.3	71207.9	60140.2	66054.2	+	107815	97733.7	95341.5	104246	106788	105648
1954	7 2 0 0 0	sp|Q92673|SORL_HUMAN	1608	+	109054	106548	110970	116419	110548	112174	+	716006	646233	607147	793110	484307	516458
1955	7 2 0 0 0	sp|Q92673|SORL_HUMAN	1706	+	81134.6	81090	74823.4	75724.1	73903.9	75087.3	+	302570	275710	256110	296333	247417	246284
1956	7 2 0 0 0	sp|Q92673|SORL_HUMAN	1733	+	253150	273657	266454	407682	245987	256168	+	1.01488e+06	908722	913172	1.04528e+06	983251	933119
1957	7 2 0 0 0	sp|Q92673|SORL_HUMAN	1854	+	123222	127422	131643	128567	123130	134939	+	303979	234600	235100	268846	255491	274756
1958	7 2 0 0 0	sp|Q92673|SORL_HUMAN	1894	+	87859	98284.6	174243	260355	72516	90540.7	+	61079.2	77945.8	334440	736382	29431.9	60066.7
1959	7 2 0 0 0	sp|Q92673|SORL_HUMAN	871	+	2922.21	2429.61	2635.74	3405.02	3218.3	2883.81	+	8042.01	8545.54	8634.44	10175.6	8943.03	8813.79
1960	7 2 0 0 0	sp|Q92820|GGH_HUMAN	203	+	453467	485287	424904	502565	346537	410553	+	918519	813167	739434	641190	637034	668071
1961	7 2 0 0 0	sp|Q969V3|NCLN_HUMAN	428	+	258393	268840	276916	263745	247744	276919	+	1.07184e+06	1.02548e+06	1.06114e+06	1.11273e+06	1.00758e+06	1.06599e+06
1962	7 2 0 0 0	sp|Q96HE7|ERO1A_HUMAN	280	+	40869.4	43413.2	38734.6	35495.9	37230.1	42077.7	+	61138.3	48772.9	51797	64277.9	51753.5	48144.7
1963	7 2 0 0 0	sp|Q96JJ7|TMX3_HUMAN	258	+	110880	116412	146609	155355	95504.3	111171	+	178475	196914	262050	342429	135615	164600
1964	7 2 0 0 0	sp|Q96K49|TM87B_HUMAN	159	+	3362.4	3902.34	3637.45	3458.76	2281.59	2527.19	+	4358.48	5616.52	4685.45	3956.55	3013.84	3827.28
1965	7 2 0 0 0	sp|Q96K78|AGRG7_HUMAN	195	+	15655.1	12006.1	9607.25	20388	13510.5	12301.9	+	171524	123336	108923	229763	136902	141724
1966	7 2 0 0 0	sp|Q96KA5|CLP1L_HUMAN	229	+	86282.3	92319.1	112703	98913.8	85843.3	94407.4	+	298472	320426	331974	319009	314823	347838
1967	7 2 0 0 0	sp|Q96KA5|CLP1L_HUMAN	91	+	388537	410809	401631	382510	409779	431356	+	1.03424e+06	1.01093e+06	1.04635e+06	993998	1.03767e+06	1.08989e+06
1968	7 2 0 0 0	sp|Q96S16|JMJD8_HUMAN	279	+	35376.4	38164.7	34480.1	36375.2	27535.2	33606.5	+	10040.9	7031.21	7706.3	10834.1	8494.81	6415.03
1969	7 2 0 0 0	sp|Q96S52|PIGS_HUMAN	370	+	27228.4	30945.9	29846.6	29894.7	29815.2	31534.1	+	13874.8	11614.8	9531.14	10281.5	8498.38	10826.1
1970	7 2 0 0 0	sp|Q99538|LGMN_HUMAN	167	+	49371.6	52942.1	47411.5	47792	45931.9	46934.8	+	103024	92164	72033.3	83395.9	51341.9	65591.5
1971	7 2 0 0 0	sp|Q9GZX9|TWSG1_HUMAN	81	+	12306.8	10795.6	9021.9	12048	10726.9	10371	+	24306.5	19027.4	20300.8	16143.6	19492.2	21275.2
1972	7 2 0 0 0	sp|Q9H173|SIL1_HUMAN	193	+	13791.1	9602.66	9361.54	10378	9474.97	8386.51	+	60935.4	38687.7	37923.8	43512.1	40635.7	35753.7
1973	7 2 0 0 0	sp|Q9H330|TM245_HUMAN	575	+	1915.9	2629.77	2187.53	2760	1037.49	1579.37	+	2674.78	2713.59	2343.36	3179.1	1010.11	1254.64	+
1974	7 2 0 0 0	sp|Q9HDC9|APMAP_HUMAN	160	+	197058	214027	215940	202734	212365	221852	+	713774	727760	756466	751003	708621	761165
1975	7 2 0 0 0	sp|Q9HDC9|APMAP_HUMAN	196	+	119343	131414	129991	113385	117430	129994	+	475728	498453	422889	389401	317792	428607
1976	7 2 0 0 0	sp|Q9NR96|TLR9_HUMAN	64	+	63636.9	69533.6	73051	73823	67257.1	69315.2	+	68325.8	66043.8	65041.9	76423.5	66624.7	67041.4
1977	7 2 0 0 0	sp|Q9NR96|TLR9_HUMAN	694	+	39256	43615.9	45294.4	43252.9	50538.6	49298.2	+	105136	103679	96918.1	105646	97848.5	93124.1
1978	7 2 0 0 0	sp|Q9NRM0|GTR9_HUMAN	90	+	1313.44	7821.07	3698.27	4490.85	2481.67	2504.95	+	0	28377.7	0	14026.2	6003.88	5089.97
1979	7 2 0 0 0	sp|Q9NUM4|T106B_HUMAN	183	+	68182.7	77701.2	72750.4	69269.7	63715.3	71131.4	+	80428.6	90943.9	78803.4	81908.8	58380.8	76031.3
1980	7 2 0 0 0	sp|Q9NUN5|LMBD1_HUMAN	78	+	25999.4	24330	11945	16596.4	11435.1	14259.7	+	59822.2	25851.7	24416.8	25633.6	23149.4	18229.5	+
1981	7 2 0 0 0	sp|Q9NXH8|TOR4A_HUMAN	314	+	5262.66	5249.87	4511.4	5071.01	5764.65	5067.98	+	12291.6	11395.5	13020	11919.5	13020.1	13864.1
1982	7 2 0 0 0	sp|Q9UBV2|SE1L1_HUMAN	195	+	19747.7	17576.3	19332.4	20320.5	20804.8	18164.6	+	155487	132889	133486	141976	142980	136188
1983	7 2 0 0 0	sp|Q9UBV2|SE1L1_HUMAN	217	+	8874.25	9376.76	12599.8	13904.3	7293.69	7869.41	+	34061.8	35230	34193	103815	31829.1	35380.3
1984	7 2 0 0 0	sp|Q9UBV2|SE1L1_HUMAN	608	+	21416.3	19984.8	19945.7	21855.8	22209.1	19642.4	+	572666	548767	554665	605289	595936	550887
1985	7 2 0 0 0	sp|Q9UH99|SUN2_HUMAN	636	+	124371	124817	127908	136928	128184	134383	+	498004	479558	514702	546270	506805	500849
1986	7 2 0 0 0	sp|Q9UHG3|PCYOX_HUMAN	353	+	10193.3	8494.03	8501.68	9500.35	9392.25	9053.05	+	175422	149313	148477	185141	169625	152145
1987	7 2 0 0 0	sp|Q9Y4L1|HYOU1_HUMAN	515	+	295807	300258	299825	286295	277221	296573	+	2.16166e+06	2.0133e+06	2.12993e+06	2.06631e+06	2.28453e+06	2.25996e+06
1988	7 2 0 0 0	sp|Q9Y4L1|HYOU1_HUMAN	862	+	103516	98310.9	90732	94817.7	63531.2	81777.1	+	688181	560151	545581	610482	506372	560291
1989	7 2 0 0 0	sp|Q9Y4L1|HYOU1_HUMAN	869	+	320149	279117	270259	236036	264241	287707	+	1.59287e+06	1.34435e+06	1.32846e+06	1.07234e+06	1.28974e+06	1.37867e+06
1990	7 2 0 0 0	sp|Q9Y4L1|HYOU1_HUMAN	922	+	96605.4	100028	146888	196157	67840	89626.6	+	265517	253820	237014	251312	187238	244347
1991	7 2 0 0 0	sp|Q9Y4L1|HYOU1_HUMAN	931	+	387579	373048	272360	330161	179439	234186	+	1.45204e+06	1.04957e+06	911622	1.20772e+06	746495	897444
1992	7 2 0 0 0	sp|Q9Y639|NPTN_HUMAN	197	+	19949.7	22114	20785.6	21736.7	16874.5	20834.4	+	94117.2	88988.8	92910.9	91941	101229	86622.3
1993	7 2 0 0 0	sp|Q9Y639|NPTN_HUMAN	229	+	54950.6	50675.8	52370.6	54708.2	56226.2	52160.5	+	527077	500887	520457	550858	569130	530879
1994	7 2 0 0 1	sp|P01871|IGHM_HUMAN	46	+	205027	215255	220674	208404	178456	210383	+	392157	407875	411983	386571	358973	386954
1995	7 2 0 0 1	sp|Q8TCJ2|STT3B_HUMAN	641	+	18969.1	25633.8	22623	21986.3	15882.6	22632.3	+	186525	227221	261303	209211	146505	207883
1996	7 3 0 0 0	sp|P01871|IGHM_HUMAN	46	+	61747	68193.1	67791.3	73791.7	56967.6	68225	+	53036.5	50777.6	59207.2	55129.3	62917.5	59125.2
1997	7 3 0 0 1	sp|P13473|LAMP2_HUMAN	356	+	26039.7	28553.2	26889.9	26644.8	23115.7	27125.5	+	20718.3	23450.8	19565.9	22076.1	14951.1	21678.4
1998	7 4 0 0 0	sp|O75503|CLN5_HUMAN	255	+	2096.38	1413.24	1587.79	1565.11	1913.01	1985.14	+	6848.08	7563.44	6597.48	7194.68	6898.94	7929.85
1999	7 4 0 0 0	sp|P01871|IGHM_HUMAN	46	+	232881	284599	307641	306084	246458	299088	+	390598	451709	543210	597207	741257	767829
[truncated: 3,368 more rows]
