# Supplementary material for: A streamlined pipeline for multiplexed quantitative site-specific N-glycoproteomics
Source: Nat Commun. 2020 Oct 19;11:5268. doi: 10.1038/s41467-020-19052-w (PMC7572468; doi:10.1038/s41467-020-19052-w)
Supplement: Supplementary file 6 — Supplementary Data 3 [file 41467_2020_19052_MOESM6_ESM.xlsx]

## Sheet: Column description
Columns	Description
ID	the serial number of identified glycosites
Leading_Protein	a representative protein from the protein group and corresponding glycosylated site based on the selection criteria
Leading_ProSite
MS2	also identified in the runs using conventional MS2 methods, marked with +
MS2-126Intensity	the combined intensity of reporter ion 126 from all glycoforms on one site using MS2 methods
MS2-127NIntensity	the combined intensity of reporter ion 127 from all glycoforms on one site using MS2 methods
MS2-128CIntensity	the combined intensity of reporter ion 128 from all glycoforms on one site using MS2 methods
MS2-129NIntensity	the combined intensity of reporter ion 129 from all glycoforms on one site using MS2 methods
MS2-130CIntensity	the combined intensity of reporter ion 130 from all glycoforms on one site using MS2 methods
MS2-131NIntensity	the combined intensity of reporter ion 131 from all glycoforms on one site using MS2 methods
MS3	identified in Glyco-SPS-MS3 runs, marked with +
MS3-126Intensity	the combined intensity of reporter ion 126 from all glycoforms on one site using Glyco-SPS-MS3 methods
MS3-127NIntensity	the combined intensity of reporter ion 127 from all glycoforms on one site using Glyco-SPS-MS3 methods
MS3-128CIntensity	the combined intensity of reporter ion 128 from all glycoforms on one site using Glyco-SPS-MS3 methods
MS3-129NIntensity	the combined intensity of reporter ion 129 from all glycoforms on one site using Glyco-SPS-MS3 methods
MS3-130CIntensity	the combined intensity of reporter ion 130 from all glycoforms on one site using Glyco-SPS-MS3 methods
MS3-131NIntensity	the combined intensity of reporter ion 131 from all glycoforms on one site using Glyco-SPS-MS3 methods
Significant (MS3)	significantly changed glycosites using Glyco-SPS-MS3 methods

## Sheet: Total-glycosites
ID	Leading_Protein	Leading_ProSite	MS2	MS2-126Intensity	MS2-127NIntensity	MS2-128CIntensity	MS2-129NIntensity	MS2-130CIntensity	MS2-131NIntensity	MS3	MS3-126Intensity	MS3-127NIntensity	MS3-128CIntensity	MS3-129NIntensity	MS3-130CIntensity	MS3-131NIntensity	Significant (MS3)
1	sp|A2RU67|F234B_HUMAN	237	+	67828.8	76787.5	73883.5	69884.1	70630.2	76985	+	351709	376903	376994	354908	313722	361475
2	sp|A2RU67|F234B_HUMAN	396	+	98465.2	99107.8	96811.4	88425.6	90916.7	97003.3	+	239022	218130	210867	220191	211894	223694
3	sp|A2VDJ0|T131L_HUMAN	709	+	5627.93	7084.4	6842.63	6000.68	5071.43	6563.7	+	10208.8	10338.4	9347.49	8013.71	8635.55	9573.73
4	sp|A6H8Y1|BDP1_HUMAN	1013	+	86719.9	70721.3	92899	65370.1	83648	71886.9	+	1.15322e+06	1.02434e+06	1.15117e+06	862195	1.11068e+06	1.12879e+06
5	sp|B2RC85|R10B2_HUMAN	416	+	37323	39162.3	32706.9	34095.3	34521.9	33699.7	+	18058.6	10442.8	8738.46	9274.41	6438.84	8600.97	+
6	sp|O00461|GOLI4_HUMAN	257	+	33834.3	36908.3	40541.9	35424	25570.9	26214.8	+	5478.56	5315.71	5180.46	5656.71	3923.76	3691.82
7	sp|O00478|BT3A3_HUMAN	115	+	258822	268102	253296	293617	171946	204505	+	807106	717526	717248	957896	381969	469207
8	sp|O00567|NOP56_HUMAN	207	+	3960.93	3862.69	3469.34	4523.82	3442.7	3319.03	+	52473	42844.7	44945.5	48371.7	40332.9	43612.2
9	sp|O00584|RNT2_HUMAN	106	+	222096	240210	243029	227694	246849	243448	+	107824	104210	107865	144175	116806	106675
10	sp|O00584|RNT2_HUMAN	76	+	24660.6	25887.5	25303.6	25727.1	15014.7	14823.8	+	28789.2	24744	20142.7	24046	7238.18	15377.9	+
11	sp|O00754|MA2B1_HUMAN	367	+	54431.9	50244.9	36929.1	43321.5	38204.1	40926.7	+	325372	257893	170339	245667	121914	156393	+
12	sp|O00754|MA2B1_HUMAN	766	+	65879.5	62612.5	65442.8	62759.6	66616.8	69193	+	363592	320861	299776	286850	256086	253402
13	sp|O00754|MA2B1_HUMAN	930	+	205246	229862	220528	192082	221083	230799	+	664204	673548	610877	552539	542989	589769
14	sp|O14524|NEMP1_HUMAN	125	+	61891.5	58342.7	54659.3	59794.8	59527.8	60943.7	+	457408	387719	351148	417543	342803	319676
15	sp|O14656|TOR1A_HUMAN	158	+	161585	142946	133497	145852	119508	138757	+	522510	477244	465376	509282	403491	495570
16	sp|O14657|TOR1B_HUMAN	64	+	17294.5	9364.58	9465.9	11363	7216.42	8224.63	+	64981.2	35398.9	41561.2	49855.5	32477.1	33983.6
17	sp|O14672|ADA10_HUMAN	267	+	28807.7	31344.6	28428.3	26401.4	27691.4	32682.9	+	48070.3	42591.4	41374.6	37157.5	36993.3	38955
18	sp|O14672|ADA10_HUMAN	278	+	452259	429677	393712	426986	283156	325381	+	1.02878e+06	849118	665537	804676	387096	533048	+
19	sp|O14672|ADA10_HUMAN	439	+	695132	688291	671140	594224	581496	656378	+	3.12633e+06	2.77994e+06	2.59596e+06	2.22308e+06	2.16496e+06	2.60868e+06
20	sp|O14974|MYPT1_HUMAN	540	+	149983	153197	153813	112123	164396	168838	+	1.52773e+06	1.62188e+06	1.59841e+06	1.00404e+06	2.00105e+06	1.69369e+06
21	sp|O15031|PLXB2_HUMAN	1002	+	51615.2	56314.2	56899	61197.6	53853.6	56026.1	+	328592	329850	334588	320462	354312	341686
22	sp|O15031|PLXB2_HUMAN	127	+	214326	227920	222839	211381	232709	236282	+	228410	230793	221939	218297	223884	216792
23	sp|O15031|PLXB2_HUMAN	528	+	50215.2	53645.4	49974.8	47041.1	48992.6	54108.3	+	107643	97185.4	107201	103340	84200.8	106888
24	sp|O15031|PLXB2_HUMAN	733	+	99787.7	107169	116675	104295	100818	103351	+	36519.1	34178.2	34140.6	41229.1	26484.2	19648
25	sp|O15031|PLXB2_HUMAN	844	+	18469.3	19620.4	16734.7	15282.1	16835.5	18058.8	+	20135.5	17757.9	20067.4	12464.4	18187.9	20400.9
26	sp|O43405|COCH_HUMAN	221	+	313202	312532	235121	232284	197889	241774	+	686162	650859	472574	491831	353013	484811
27	sp|O60449|LY75_HUMAN	1103	+	48300.4	46116.4	49957.6	50876.2	46449.8	49790.5	+	258243	249353	254498	259647	229499	238995
28	sp|O60449|LY75_HUMAN	1593	+	31039.1	32744.3	30262.2	30570.8	19100.5	25023.7	+	52158.8	52787	46933.4	50586.8	36004.5	43661.1
29	sp|O60449|LY75_HUMAN	865	+	88769.7	92989.6	102023	106057	89237.2	92817.6	+	79807.6	76399.4	77201	84434.3	77965.3	77981.5
30	sp|O60486|PLXC1_HUMAN	821	+	32716.7	35687.3	36456.9	33539.4	29168	33404.5	+	78508.1	76219.5	74366.7	64532.3	72571.5	77793.7
31	sp|O60486|PLXC1_HUMAN	871	+	33920	35323.1	33036.1	34669.7	27794.7	32233.8	+	70115.7	54371.3	51285.7	61375.6	61298.9	53781.9
32	sp|O60486|PLXC1_HUMAN	920	+	44477.5	51619.1	56417.9	51126.8	44772.5	46006.9	+	151726	143194	150910	135996	157541	148641
33	sp|O60568|PLOD3_HUMAN	548	+	28879.6	26765.2	24368.3	29269.6	23543.9	25637.7	+	33180.1	20290.7	16761.1	31436.6	20377.8	19586.7
34	sp|O60568|PLOD3_HUMAN	63	+	56969.1	61233.7	58609.6	59832.5	54565.7	62863.3	+	190123	199915	198116	203016	199791	216797
35	sp|O60637|TSN3_HUMAN	127	+	100765	105166	95334.4	87054.7	92882.2	101992	+	268099	276809	293151	274818	271501	275122
36	sp|O75071|EFC14_HUMAN	347	+	112542	134868	135825	114479	108896	131312	+	71077.2	81103.7	84097.4	90983.8	92712.9	80479.3
37	sp|O75396|SC22B_HUMAN	172	+	73145.7	63952.5	84487.4	84529.9	66448.3	68681.5	+	480785	340589	505513	510755	380665	399156
38	sp|O75477|ERLN1_HUMAN	106	+	547185	431948	238992	310952	169695	233319	+	2.5343e+06	1.80424e+06	1.41152e+06	1.48708e+06	1.39366e+06	1.43444e+06
39	sp|O75503|CLN5_HUMAN	203	+	244003	248215	240047	245996	206102	220668	+	449978	349010	340172	407885	348642	357762
40	sp|O75503|CLN5_HUMAN	255	+	331220	343978	360252	419538	297828	340324	+	661678	673117	656871	623968	578107	642919
41	sp|O75629|CREG1_HUMAN	160	+	1.20539e+06	1.22759e+06	1.15134e+06	1.26989e+06	943714	1.07601e+06	+	4.17741e+06	3.7785e+06	3.09672e+06	3.62817e+06	2.2727e+06	2.74791e+06
42	sp|O75882|ATRN_HUMAN	300	+	20700.9	20160	21298.2	22938.1	14481.6	19353.9	+	32282.9	26513	34661.7	36409.4	21075.5	35158
43	sp|O75882|ATRN_HUMAN	383	+	60479.2	70177.9	66154.3	60961.4	66251.7	68128.5	+	19108.3	18459.4	17815.5	18987.5	15918.9	19099.7
44	sp|O75882|ATRN_HUMAN	416	+	140208	150269	124659	133192	124728	137007	+	357798	327004	287496	325689	297320	290738
45	sp|O75976|CBPD_HUMAN	1070	+	367334	395778	413591	356521	383097	397521	+	431711	441330	493714	447391	350706	360903
46	sp|O75976|CBPD_HUMAN	172	+	10506.4	11901.9	11598.8	11183	9708.95	11908	+	6242.18	5701.57	5813.44	5320.93	3964.88	3248.23
47	sp|O75976|CBPD_HUMAN	522	+	74126.4	70308.4	73299.2	71307.8	61518.8	65960.7	+	252501	242895	256218	246521	261675	255468
48	sp|O75976|CBPD_HUMAN	626	+	191527	214079	194297	211234	166990	192827	+	136250	144226	144296	108502	130579	143939
49	sp|O94766|B3GA3_HUMAN	300	+	30446.4	33477.9	25009.4	23684.2	24175.5	26044.7	+	20776	21569.9	19685.6	17797.4	13657.5	14905.7
50	sp|O94898|LRIG2_HUMAN	173	+	93535.5	102463	98541.9	100241	93862.4	102668	+	263489	261851	267029	258224	257283	266382
51	sp|O94901|SUN1_HUMAN	588	+	27815.8	30925.8	59244.6	81641.6	22624.7	27973.9	+	42863.9	45820.8	113919	181282	32016.1	38955.9
52	sp|O94901|SUN1_HUMAN	732	+	259119	265524	265388	258150	267511	277187	+	1.25332e+06	1.23068e+06	1.28515e+06	1.24509e+06	1.20927e+06	1.29024e+06
53	sp|O95297|MPZL1_HUMAN	50	+	280741	269625	252183	255034	217975	212550	+	1.60001e+06	1.46513e+06	1.3975e+06	1.38054e+06	1.19481e+06	1.08206e+06
54	sp|O95427|PIGN_HUMAN	192	+	301816	328945	308419	271608	285789	309315	+	1.08107e+06	1.11197e+06	1.07662e+06	840857	1.05187e+06	1.12311e+06
55	sp|O95477|ABCA1_HUMAN	489	+	14079.6	16380.3	14100.2	15421.9	12654.2	14104.5	+	88891.8	99546.3	91208.5	95521	74889.2	89703.4
56	sp|O95721|SNP29_HUMAN	135	+	49677.4	46865.9	66606.8	69856.8	61404.3	59550.2	+	98226	92188	123451	123948	129577	131859
57	sp|O96005|CLPT1_HUMAN	295	+	610222	662865	626752	627328	536570	621514	+	1.60074e+06	1.45136e+06	1.27217e+06	1.51724e+06	1.06553e+06	1.20436e+06
58	sp|O96009|NAPSA_HUMAN	133	+	80059	81160.7	76183.2	76572.5	60540.2	65556.8	+	232618	222223	208293	215657	181417	174844
59	sp|P01137|TGFB1_HUMAN	176	+	130159	137898	122290	134209	113220	122138	+	279708	263956	262452	266575	237452	247727
60	sp|P01591|IGJ_HUMAN	71	+	1.64483e+06	1.71802e+06	1.68333e+06	1.64265e+06	1.58305e+06	1.68007e+06	+	4.89471e+06	4.29767e+06	4.028e+06	4.32995e+06	3.83812e+06	4.19106e+06
61	sp|P01861|IGHG4_HUMAN	177	+	137751	149081	142094	154392	132458	147045	+	140807	144446	141392	142860	131540	140567
62	sp|P01871|IGHM_HUMAN	209	+	2.17736e+06	2.22852e+06	2.41097e+06	2.40793e+06	2.00915e+06	2.35007e+06	+	6.95414e+06	6.60586e+06	7.2789e+06	7.8819e+06	6.31404e+06	7.87034e+06
63	sp|P01871|IGHM_HUMAN	46	+	1.98744e+07	2.13021e+07	2.17094e+07	2.05132e+07	1.9553e+07	2.18046e+07	+	7.39141e+07	7.46759e+07	7.80793e+07	7.46888e+07	7.80785e+07	8.30815e+07
64	sp|P01880|IGHD_HUMAN	225	+	3700.18	2726.48	16624.6	23793.8	1803.09	2293.49	+	13643.6	17214.1	119488	195613	3389.42	8361.91	+
65	sp|P01880|IGHD_HUMAN	367	+	166506	164161	173547	180948	174214	166507	+	711403	697898	703997	716422	687146	695597
66	sp|P01892|1A02_HUMAN	110	+	1.06081e+06	1.16882e+06	1.53155e+06	1.90949e+06	1.03812e+06	1.1238e+06	+	1.88996e+06	2.03157e+06	3.18437e+06	5.97179e+06	2.20825e+06	2.25285e+06
67	sp|P01903|DRA_HUMAN	103	+	6827.88	5363.3	3704.75	5128.67	3238.39	3622.62	+	8814.47	4713.52	3598.05	3190.05	2478.82	2945.49	+
68	sp|P01903|DRA_HUMAN	143	+	459842	404161	300619	360528	181236	259879	+	2.79132e+06	2.26959e+06	1.48369e+06	1.93392e+06	584681	1.17581e+06	+
69	sp|P01909|DQA1_HUMAN	103	+	851224	894863	877634	816862	857720	861566	+	2.34069e+06	2.27281e+06	2.32947e+06	2.30342e+06	2.43712e+06	2.34572e+06
70	sp|P01912|2B13_HUMAN	48	+	151007	169364	253897	272438	166826	177374	+	288222	321102	816251	1.05597e+06	216254	266094
71	sp|P02786|TFR1_HUMAN	251	+	1.09461e+06	1.20135e+06	1.1348e+06	1.09743e+06	975604	1.11852e+06	+	3.52647e+06	3.46706e+06	3.17208e+06	3.08443e+06	2.71127e+06	2.73601e+06
72	sp|P02786|TFR1_HUMAN	727	+	2.63696e+06	2.90773e+06	2.91243e+06	2.76075e+06	2.96953e+06	2.88404e+06	+	1.82907e+07	2.0134e+07	2.01529e+07	1.99524e+07	1.87709e+07	1.87979e+07
73	sp|P03973|SLPI_HUMAN	80	+	229900	257323	300973	171380	322253	222340	+	890844	997608	1.10229e+06	737943	1.26968e+06	890396
74	sp|P04004|VTNC_HUMAN	169	+	73677.5	82120.8	80112.1	75545.2	77793.6	82880.3	+	43109.9	31383.7	31479.5	25106.8	27738.7	27939.6
75	sp|P04035|HMDH_HUMAN	281	+	84673.3	83887.4	82822.2	73524.6	74287.4	80710.6	+	520257	500353	483641	480397	416651	447313
76	sp|P04062|GLCM_HUMAN	309	+	64113	64813.2	95183.7	116194	57377.5	64724.3	+	101125	111854	232800	479077	86315.2	104539
77	sp|P04156|PRIO_HUMAN	197	+	41344.8	40993.5	39881.1	36528	25548.7	29266.8	+	52600	32716.8	29061.1	37009.3	22569.2	25027.6	+
78	sp|P04233|HG2A_HUMAN	136	+	2.69853e+06	2.79294e+06	2.86617e+06	2.87846e+06	1.81781e+06	2.36016e+06	+	9.75502e+06	9.6383e+06	9.87137e+06	1.05986e+07	4.12941e+06	6.65127e+06	+
79	sp|P04440|DPB1_HUMAN	127	+	46595.5	46431.9	48410.4	49877.9	46445.2	47469.3	+	59918	56336.9	61408.1	60176.9	61397	61296.2
80	sp|P04440|DPB1_HUMAN	48	+	869590	922366	1.17742e+06	1.3805e+06	786296	919326	+	1.88062e+06	1.80134e+06	1.87971e+06	1.8736e+06	1.52769e+06	1.85249e+06
81	sp|P05107|ITB2_HUMAN	212	+	903439	975479	954759	920738	927554	1.03314e+06	+	3.3739e+06	3.36438e+06	3.46092e+06	3.47822e+06	3.37003e+06	3.41656e+06
82	sp|P05107|ITB2_HUMAN	50	+	733708	803106	796594	742638	736955	810774	+	2.1004e+06	1.98135e+06	1.96482e+06	2.02838e+06	1.82574e+06	2.06103e+06
83	sp|P05107|ITB2_HUMAN	642	+	27756.8	27600.2	25205.2	21901.1	25185.1	32029.7	+	28181.1	25506.2	22825.3	19063.5	14232.3	24187.7
84	sp|P05362|ICAM1_HUMAN	145	+	6875.08	6487.37	8624.89	8869.85	7569.9	8880.93	+	38543.8	37881.8	40965.9	41078	45238.3	47443.1
85	sp|P05362|ICAM1_HUMAN	183	+	5787.17	6317.57	7699.8	8249.42	4325.35	5007.39	+	1391.28	994.515	0	2288.39	630.309	649.435
86	sp|P05362|ICAM1_HUMAN	260	+	40159.4	40745.7	40809.1	38488.2	41262	39398.4	+	155350	135169	130182	128657	105376	88634.7
87	sp|P05362|ICAM1_HUMAN	267	+	7858.29	5482.08	5139.27	5755.14	4252.94	3551.11	+	162423	147668	145244	136096	114257	106069
88	sp|P05538|DQB2_HUMAN	51	+	512284	537486	547717	548219	471139	533227	+	2.48599e+06	2.39721e+06	2.43538e+06	2.47071e+06	2.15706e+06	2.39499e+06
89	sp|P05556|ITB1_HUMAN	205	+	30020.7	20881.9	25461.4	25010.2	22493.7	28222.9	+	310953	306992	353904	340454	329990	392323
90	sp|P05556|ITB1_HUMAN	212	+	11977	7939.2	9155.68	8745.13	7750.09	10691.9	+	514906	540839	604702	586636	745600	848831
91	sp|P05556|ITB1_HUMAN	406	+	74117.2	89743.3	73053.4	73109.8	57935.4	61598.2	+	267902	313056	261826	249460	215297	217146
92	sp|P05556|ITB1_HUMAN	481	+	13007	11490.1	18704.7	19687.1	9436.56	14182.4	+	77466	69490.8	121483	130513	51000.1	87681.3
93	sp|P05556|ITB1_HUMAN	520	+	22289.4	21809.1	27638.5	33386.7	11431.3	21707.8	+	12721	10204.5	12563.8	17183.5	4234.24	10532.5	+
94	sp|P05556|ITB1_HUMAN	94	+	51264.2	57796.6	55434.3	42809.2	61556.8	60378.5	+	176812	192161	202137	139716	205530	197140
95	sp|P06213|INSR_HUMAN	445	+	39266.3	39372	41394.9	48590.5	25417.5	30361.4	+	85657.5	78813.5	77857	114974	68220.3	68846.9
96	sp|P06213|INSR_HUMAN	920	+	85198	89717.3	89709	79524.1	90795.9	94139	+	146935	139596	141761	146106	134698	136831
97	sp|P06276|CHLE_HUMAN	369	+	6548.47	7000.34	5655.27	6200.15	5449.44	5878.11	+	5933.11	7567.99	7414.79	6263.54	6431.82	5623.65
98	sp|P06280|AGAL_HUMAN	139	+	395570	415984	423462	395050	386055	425578	+	1.35704e+06	1.12237e+06	1.13644e+06	1.2328e+06	1.00142e+06	1.12639e+06
99	sp|P06280|AGAL_HUMAN	192	+	145568	162947	182359	217926	124960	142134	+	110338	115595	112879	149904	103685	114471
100	sp|P06865|HEXA_HUMAN	157	+	237744	235158	220019	237205	178651	206692	+	1.05575e+06	814089	745451	916901	731669	772495
101	sp|P07339|CATD_HUMAN	263	+	430429	461309	477678	441080	514659	511913	+	833423	833320	894615	959242	722584	831032
102	sp|P07737|PROF1_HUMAN	100	+	3676.93	4419.75	4642.48	5475.75	7254.4	4665.65	+	39308.9	78481.7	83521.8	89975	160639	97302.6
103	sp|P07996|TSP1_HUMAN	1067	+	8562.82	10063.3	10404.7	10118.9	8523.93	9556.03	+	42805.3	47693.2	47598.1	63789.2	46584.7	40968.1
104	sp|P08069|IGF1R_HUMAN	900	+	45832	50741.3	48216.7	49566.9	51651.4	52334.4	+	78289.4	76237.1	72803.9	73149.3	65325.8	67965.3
105	sp|P08195|4F2_HUMAN	365	+	145706	142058	122765	114972	73468.2	90164.7	+	504321	515121	500659	460884	290600	387507
106	sp|P08195|4F2_HUMAN	424	+	1.00434e+06	1.04678e+06	1.03957e+06	987794	1.00528e+06	1.04498e+06	+	2.53052e+06	2.42349e+06	2.46102e+06	2.57499e+06	2.67762e+06	2.78499e+06
107	sp|P08236|BGLR_HUMAN	272	+	311446	286395	252597	281955	223656	244519	+	1.54935e+06	1.32691e+06	1.05711e+06	1.34177e+06	948545	1.0185e+06
108	sp|P08236|BGLR_HUMAN	631	+	397341	420958	410354	405828	362094	392094	+	1.11551e+06	1.13604e+06	1.20919e+06	1.25274e+06	1.13014e+06	1.1904e+06
109	sp|P08473|NEP_HUMAN	145	+	82060.8	94273.3	88671.4	91833.7	64760.7	86143.6	+	332848	392055	398155	365093	278599	363514
110	sp|P08473|NEP_HUMAN	285	+	15582.1	17911.5	15267.6	22034.2	12926	13491.8	+	2651.59	1892.44	1103.2	2586.17	2291.79	2884.76
111	sp|P08575|PTPRC_HUMAN	234	+	189342	183226	174622	182932	130061	143132	+	989734	528750	485693	660728	529932	552340
112	sp|P08575|PTPRC_HUMAN	337	+	661932	656291	648676	618635	549651	608927	+	1.61861e+06	1.32552e+06	1.42043e+06	1.25694e+06	1.06798e+06	1.33663e+06
113	sp|P08575|PTPRC_HUMAN	380	+	9.41946e+06	9.51043e+06	9.12576e+06	9.00274e+06	7.7415e+06	8.68155e+06	+	2.3674e+07	2.19384e+07	2.17932e+07	2.12978e+07	2.17271e+07	2.22212e+07
114	sp|P08575|PTPRC_HUMAN	421	+	10553.7	10578.3	15683	24724.9	7770.44	10466.6	+	53582.1	51363.9	46353.8	133313	46783.1	54875.9
115	sp|P08575|PTPRC_HUMAN	470	+	446617	498746	628470	655055	431149	459587	+	221255	246631	349413	478521	219612	230233
116	sp|P08575|PTPRC_HUMAN	531	+	1.28242e+06	1.38522e+06	1.4501e+06	1.43399e+06	1.11299e+06	1.20503e+06	+	1.43359e+06	1.45061e+06	1.69548e+06	1.65226e+06	585990	709957	+
117	sp|P08582|TRFM_HUMAN	135	+	2302.7	2284.9	3360.95	4426.36	2111.87	2362.37	+	5252.84	6233.35	10033.6	12305.7	4591.83	5751.26
118	sp|P08842|STS_HUMAN	259	+	105983	104150	107280	90105	109261	102135	+	434600	437787	427008	393573	430660	438603
119	sp|P08962|CD63_HUMAN	130	+	127292	130199	126888	139632	98792.3	105255	+	418491	412720	429813	618410	350608	346204
120	sp|P09326|CD48_HUMAN	104	+	672011	703366	711542	694898	744154	756003	+	1.45194e+06	1.48618e+06	1.58991e+06	1.61152e+06	1.77695e+06	1.68678e+06
121	sp|P09326|CD48_HUMAN	189	+	267038	295875	318420	281762	364608	307987	+	191213	182516	177475	211466	162354	134847
122	sp|P09326|CD48_HUMAN	206	+	476298	535083	500619	468134	578222	589663	+	503220	506344	471771	342573	524673	543382
123	sp|P10253|LYAG_HUMAN	390	+	116784	132931	131537	120697	130330	137880	+	193021	168364	164791	155929	160772	179320
124	sp|P10253|LYAG_HUMAN	470	+	119948	124151	125816	118686	121839	127835	+	410843	417528	416481	414500	405323	427710
125	sp|P10321|1C07_HUMAN	110	+	820821	891290	1.15607e+06	1.35405e+06	760964	819239	+	1.74972e+06	1.83262e+06	2.79187e+06	4.22824e+06	1.93693e+06	1.82357e+06
126	sp|P11047|LAMC1_HUMAN	1107	+	3106.06	2963.87	2924.04	2300.62	2598.84	2755.1	+	49485.9	47971.8	46170.7	44079.8	46394.2	47392.8
127	sp|P11047|LAMC1_HUMAN	1205	+	3302.61	3396.55	3315.48	4079.33	3773.77	4058.51	+	37651.7	35552.8	37314	36693.2	38620.6	40967.3
128	sp|P11047|LAMC1_HUMAN	1223	+	3754.12	4300.91	3666.95	3241.65	4365.22	4340.5	+	19219	19033.4	17220.8	18708.1	18221.5	19404.2
129	sp|P11047|LAMC1_HUMAN	1241	+	86538.9	84037.5	77554.8	75854.6	67352.3	74245.3	+	147548	131085	133183	112278	141348	133791
130	sp|P11047|LAMC1_HUMAN	1380	+	1033.01	1511.69	2045.66	1566.69	1842.08	1844.68	+	67547.4	65513.7	73059.4	77215	75585.5	66479.7
131	sp|P11047|LAMC1_HUMAN	1439	+	43639.6	48189.6	39943.2	35353.6	33785.4	40053.8	+	95049.5	103648	97417	92020.4	81907.3	95103.7
132	sp|P11047|LAMC1_HUMAN	650	+	5408.13	4274.14	3964.04	5447.57	5239.39	6128.76	+	24261.6	24286	24292.6	27749	25045.5	25254.8
133	sp|P11049|CD37_HUMAN	170	+	42559.7	39850.8	62518.5	89215.1	13470	21153	+	197094	179618	305402	439009	40121.7	77588.5	+
134	sp|P11117|PPAL_HUMAN	167	+	158589	168636	181457	175847	152164	172227	+	445042	461232	465151	448289	423510	465715
135	sp|P11117|PPAL_HUMAN	177	+	8031.05	8973.89	8550.06	7570.69	6798.52	8099.93	+	7407.46	7442.2	7991.92	7765.98	6358.04	6503.32
136	sp|P11279|LAMP1_HUMAN	103	+	1.953e+06	2.21523e+06	2.25117e+06	2.40592e+06	1.95628e+06	2.08438e+06	+	4.46594e+06	5.07375e+06	5.51689e+06	6.85451e+06	4.81964e+06	4.76879e+06
137	sp|P11279|LAMP1_HUMAN	249	+	1.65576e+06	1.69329e+06	1.65965e+06	1.64532e+06	1.48926e+06	1.73573e+06	+	7.65944e+06	7.05028e+06	7.1026e+06	7.5091e+06	7.29933e+06	7.74675e+06
138	sp|P11279|LAMP1_HUMAN	261	+	1.92756e+06	2.04622e+06	1.96205e+06	2.05459e+06	1.92647e+06	2.12599e+06	+	2.70896e+06	2.42315e+06	2.29077e+06	2.84731e+06	2.48336e+06	2.72074e+06
139	sp|P11279|LAMP1_HUMAN	322	+	1.41926e+06	1.38921e+06	1.36066e+06	1.45017e+06	1.3786e+06	1.41636e+06	+	6.07111e+06	5.99063e+06	5.9513e+06	6.20279e+06	5.82761e+06	6.02381e+06
140	sp|P11279|LAMP1_HUMAN	84	+	123645	126956	127768	119150	115700	125667	+	250267	201424	200228	195468	151701	169601
141	sp|P11717|MPRI_HUMAN	1312	+	121477	132869	151611	147759	110124	130664	+	156365	129822	142365	210266	133765	150721
142	sp|P11717|MPRI_HUMAN	1656	+	50904.1	57370.7	59009.8	57059.9	52341.9	55289.4	+	36799.6	36844.7	44071.4	50776.9	36436.2	35050.8
143	sp|P11717|MPRI_HUMAN	2085	+	62323.8	65467.5	58996.9	57444.3	52555	62556	+	173510	150105	150194	175601	149402	188394
144	sp|P11717|MPRI_HUMAN	400	+	157942	169873	182433	174319	143163	156563	+	831726	850892	939267	941048	793908	812685
145	sp|P11912|CD79A_HUMAN	112	+	256725	241645	297238	290605	257708	294701	+	1.76526e+06	1.53056e+06	1.89238e+06	1.85899e+06	1.62188e+06	1.94717e+06
146	sp|P13284|GILT_HUMAN	63	+	34877	39475.7	40221.2	35742.9	35633.7	40375.7	+	77066.5	90093.7	95730.3	81572.1	89415.8	102882
147	sp|P13473|LAMP2_HUMAN	275	+	3.2236e+06	3.35355e+06	3.14641e+06	3.37038e+06	2.88761e+06	3.0905e+06	+	6.98756e+06	5.63746e+06	5.55303e+06	5.71663e+06	5.66394e+06	5.09163e+06
148	sp|P13473|LAMP2_HUMAN	356	+	5.31948e+06	5.53736e+06	5.40131e+06	5.2601e+06	5.31977e+06	5.57332e+06	+	1.58766e+07	1.50236e+07	1.41066e+07	1.4981e+07	1.32357e+07	1.41882e+07
149	sp|P13473|LAMP2_HUMAN	49	+	133749	143319	140653	125824	140815	145717	+	100602	117805	118447	124082	146462	119738
150	sp|P13473|LAMP2_HUMAN	58	+	2.08032e+06	2.32633e+06	2.37458e+06	2.32463e+06	2.10513e+06	2.21328e+06	+	4.25385e+06	4.65803e+06	5.07915e+06	4.86606e+06	4.53891e+06	3.76944e+06
151	sp|P13598|ICAM2_HUMAN	153	+	91881.5	97960.1	102984	114491	90497.7	97566	+	468792	494307	545096	596686	500253	512430
152	sp|P13612|ITA4_HUMAN	138	+	120897	130649	163620	179238	103084	119763	+	188518	198685	249700	327167	168472	178165
153	sp|P13612|ITA4_HUMAN	645	+	78354.7	78944.1	68386.9	71659	55945.7	62516.4	+	51534	44717	33027.8	44967.7	12197.7	23573.9	+
154	sp|P13674|P4HA1_HUMAN	113	+	734915	781997	732503	775918	634134	714051	+	1.37706e+06	1.23485e+06	1.13704e+06	1.37418e+06	1.08897e+06	1.19442e+06
155	sp|P13674|P4HA1_HUMAN	259	+	349951	358240	399517	369203	576332	523867	+	1.27547e+06	1.20175e+06	1.22222e+06	1.24439e+06	1.30227e+06	1.32024e+06
156	sp|P13760|2B14_HUMAN	48	+	357424	368998	346274	398127	307375	354403	+	828020	733511	713284	961328	482150	627772
157	sp|P13762|DRB4_HUMAN	48	+	653720	685886	664974	666521	565685	612187	+	1.95013e+06	1.99814e+06	2.06022e+06	2.01647e+06	1.81617e+06	1.82342e+06
158	sp|P13987|CD59_HUMAN	43	+	2024.1	1609.39	2118.2	1740.37	1540.66	941.776	+	87219.3	74519	86404.8	71709.6	41821.9	56602.5
159	sp|P14314|GLU2B_HUMAN	476	+	47152.1	48770	46747.8	49935.9	41886.3	54412	+	182381	158037	165045	173384	157284	166366
160	sp|P14625|ENPL_HUMAN	217	+	1.0076e+06	1.12451e+06	1.25832e+06	1.14128e+06	1.24022e+06	1.20216e+06	+	879806	929557	953641	1.00466e+06	778196	846533
161	sp|P14625|ENPL_HUMAN	445	+	131392	140333	141162	128197	129634	145239	+	197094	194617	196982	202722	179545	197108
162	sp|P14625|ENPL_HUMAN	502	+	192609	203941	208725	225925	173176	195996	+	301325	294956	309635	354445	291875	304967
163	sp|P14625|ENPL_HUMAN	62	+	72369.4	77219.2	74721.6	70425.4	75761	80471.9	+	142541	140194	115539	136306	79081.2	94971.3
164	sp|P14854|CX6B1_HUMAN	25	+	39714.8	37868.2	48336.6	49782.9	35593.6	37155.8	+	138614	78876.6	95655.4	103548	61215	76480.5
165	sp|P15586|GNS_HUMAN	279	+	44518.5	52891.2	49555.6	47568.3	47528.7	51430	+	124636	129750	129538	131422	134574	133641
166	sp|P15586|GNS_HUMAN	362	+	209323	233651	272875	273381	267205	269771	+	1.0396e+06	1.05953e+06	1.1288e+06	1.09057e+06	961286	1.02634e+06
167	sp|P15586|GNS_HUMAN	405	+	75575.9	82551.3	81211.4	79601.8	88166.3	90875.3	+	213626	209172	198425	201633	212377	220620
168	sp|P15848|ARSB_HUMAN	188	+	14219.7	15928.7	14387.7	11753.3	14513.7	14941.4	+	56378	45801.8	52986.7	44559.4	53557.6	54292.6
169	sp|P16278|BGAL_HUMAN	26	+	6768.17	9368.51	8006.1	8396.31	9973.44	8240.33	+	118020	130925	133940	124156	154419	124335
170	sp|P16278|BGAL_HUMAN	464	+	54792.7	59878.7	61699.6	53737.7	70378.4	65406.6	+	270622	272780	285548	213761	306589	288047
171	sp|P17066|HSP76_HUMAN	37	+	39208.5	39943	43070.6	35666.3	40613.7	45219.4	+	20737.1	18103.9	25497.8	24697.8	20373.3	32560.4
172	sp|P18850|ATF6A_HUMAN	195	+	4231.25	5543.02	5488.83	5473.25	5409.51	4995.42	+	2901.88	2835.7	5244.11	4890.05	5132.35	4848.7
173	sp|P18850|ATF6A_HUMAN	584	+	31121.1	31383.8	35651.8	35955.7	26234.1	30965.9	+	113974	123431	158831	173684	90288.4	117841
174	sp|P19397|CD53_HUMAN	129	+	314011	311019	339043	400072	184816	214181	+	818206	763192	773897	1.11754e+06	579960	537275
175	sp|P20036|DPA1_HUMAN	109	+	702991	744068	835671	1.24093e+06	658389	726775	+	1.78098e+06	1.79154e+06	2.1459e+06	3.63436e+06	1.32766e+06	1.50956e+06
176	sp|P20273|CD22_HUMAN	231	+	110954	96735.6	100256	106875	95934.7	99337.1	+	245424	158824	151701	199957	182443	193137
177	sp|P20273|CD22_HUMAN	445	+	174341	165811	162267	176193	154726	167544	+	419252	336030	351258	420560	324662	424892
178	sp|P20645|MPRD_HUMAN	57	+	914766	976061	978042	890998	931877	1.02091e+06	+	1.44414e+06	1.45526e+06	1.42241e+06	1.36538e+06	1.28518e+06	1.48451e+06
179	sp|P20645|MPRD_HUMAN	83	+	969621	1.05441e+06	1.10473e+06	1.24319e+06	997358	1.05211e+06	+	1.8471e+06	1.83582e+06	2.06404e+06	3.04475e+06	1.60437e+06	1.7555e+06
180	sp|P20645|MPRD_HUMAN	94	+	24966.5	24118.4	25082.6	24701.3	23149.9	25223	+	59068.3	51712.1	46498.6	70600	38316.9	35385.4
181	sp|P20701|ITAL_HUMAN	862	+	231074	249495	248018	238921	215068	239780	+	752904	608614	661546	633741	595699	641354
182	sp|P20701|ITAL_HUMAN	89	+	1.42743e+06	1.43704e+06	1.36832e+06	1.41002e+06	1.32384e+06	1.39475e+06	+	4.89179e+06	4.67249e+06	4.82065e+06	5.20589e+06	4.93242e+06	4.83044e+06
183	sp|P20929|NEBU_HUMAN	1046	+	9622.5	10105.3	10054.5	10252	10215.8	10344	+	21910.4	20076.7	22366.3	24196.3	24072.9	22338.2
184	sp|P20929|NEBU_HUMAN	3481	+	78950.8	67237.4	56222.8	57423.5	45321.4	46006.5	+	130282	95443.3	84812.2	91302.7	76945.4	67235.7
185	sp|P21854|CD72_HUMAN	136	+	264485	295453	306239	437477	284005	296937	+	914669	904940	885069	938079	892724	900489
186	sp|P23284|PPIB_HUMAN	148	+	125115	128825	130016	129033	117636	123419	+	320569	258440	247314	278614	226362	225429
187	sp|P26006|ITA3_HUMAN	86	+	32574.6	35311.1	31956.5	29065	40422.4	38713.8	+	2998.91	2551.32	2639.05	2969.1	2498.24	2427.69
188	sp|P26010|ITB7_HUMAN	531	+	185243	170916	202714	229050	127345	186885	+	824188	658290	808095	944261	415089	772555
189	sp|P26010|ITB7_HUMAN	590	+	5704.11	5144.9	7715.05	7252.76	2890.37	4882.29	+	23489.2	17728.9	40006.6	45508.9	13773.1	30555.9
190	sp|P26010|ITB7_HUMAN	68	+	367220	407859	411976	432487	369387	397835	+	746529	692237	663009	677046	510897	581531
191	sp|P28907|CD38_HUMAN	100	+	83928.7	83961	94947.1	96474.3	78730	83231.9	+	118708	123030	151091	147502	103180	105161
192	sp|P28907|CD38_HUMAN	209	+	43291.5	50208.4	55285.7	52315.3	48999.8	51479.9	+	127370	135091	150769	139579	95926.9	114289
193	sp|P30040|ERP29_HUMAN	187	+	18042.4	20352.7	19266.4	19947.8	18207.5	19171.8	+	46025.8	46091.8	46539.3	48060.2	45309.2	48262.3
194	sp|P30101|PDIA3_HUMAN	90	+	429120	439161	459229	458298	401641	458067	+	2.70779e+06	2.51771e+06	2.76675e+06	2.80141e+06	2.51376e+06	2.88625e+06
195	sp|P30405|PPIF_HUMAN	113	+	14461.4	15272.3	15056.8	22683.2	26211	19373.7	+	64464.7	70406	76420.8	118959	152086	100614
196	sp|P30479|1B41_HUMAN	110	+	1.11318e+06	1.22145e+06	1.60847e+06	1.92323e+06	1.11878e+06	1.2116e+06	+	1.19915e+06	1.29834e+06	2.11003e+06	3.89163e+06	1.43449e+06	1.48435e+06
197	sp|P30825|CTR1_HUMAN	226	+	144942	154799	134782	126158	126596	133393	+	420962	354476	338677	332784	302315	313238
198	sp|P30825|CTR1_HUMAN	235	+	342363	356545	292956	324641	240644	282867	+	1.53311e+06	1.25301e+06	923269	1.29756e+06	759009	835325
199	sp|P32942|ICAM3_HUMAN	206	+	53285.5	64659.6	58537.7	55683.1	54672.5	57816	+	153885	135410	131425	125364	107303	119259
200	sp|P32942|ICAM3_HUMAN	295	+	178581	192656	201402	186143	201289	207187	+	304777	280428	252044	275042	179911	235465
201	sp|P32942|ICAM3_HUMAN	389	+	71465.1	79170	59930	54516.4	64261.4	73989.7	+	242470	233861	233409	176335	227275	234163
202	sp|P32970|CD70_HUMAN	170	+	781125	819736	863729	803497	872243	920071	+	1.86618e+06	1.67358e+06	1.7361e+06	1.77504e+06	1.72105e+06	1.83816e+06
203	sp|P34910|EVI2B_HUMAN	114	+	976.769	1295.61	939.487	1031.94	931.076	667.256	+	18773.7	22621.5	20207.3	20998.7	20601.3	22802.8
204	sp|P35613|BASI_HUMAN	160	+	798747	843079	889865	880576	679220	767032	+	596168	629569	718158	904370	637639	625560
205	sp|P35613|BASI_HUMAN	268	+	3.1365e+06	3.35116e+06	3.34807e+06	3.20174e+06	2.91536e+06	3.26831e+06	+	9.81911e+06	9.91242e+06	1.00861e+07	9.88604e+06	9.06787e+06	9.6774e+06
206	sp|P35613|BASI_HUMAN	302	+	505880	434701	400785	332197	337181	378924	+	3.21917e+06	2.70185e+06	2.54923e+06	2.01732e+06	2.19777e+06	2.40792e+06
207	sp|P36578|RL4_HUMAN	21	+	115340	123730	154200	128511	129298	190294	+	193054	178071	289306	231999	188977	409588
208	sp|P38571|LICH_HUMAN	273	+	94498	101330	82466.5	82612.9	56730.9	76756.1	+	532656	498516	425543	407196	332290	389516
209	sp|P38571|LICH_HUMAN	72	+	27746.3	26715.5	20479.6	24121.2	14453.5	18241.7	+	79706.6	71537.6	63489.4	69924.2	23323.5	41538.8	+
210	sp|P40259|CD79B_HUMAN	101	+	542388	565179	567846	551470	546995	579406	+	1.41073e+06	1.15638e+06	965978	1.0424e+06	873026	1.01073e+06
211	sp|P40259|CD79B_HUMAN	127	+	153658	161480	153860	139189	145422	188858	+	672956	606637	678210	565890	520197	754975
212	sp|P42166|LAP2A_HUMAN	24	+	72197.1	72860.6	99719.3	91371.4	97540.4	96853.7	+	207626	138075	226441	205413	150290	141376
213	sp|P42785|PCP_HUMAN	47	+	123490	142257	141139	123518	156744	160219	+	279039	270580	250956	191613	242445	238001
214	sp|P42892|ECE1_HUMAN	166	+	30365.7	34589.1	38806	45719.4	27131.8	30451.8	+	115079	116276	154453	234703	96484.8	94034.4
215	sp|P42892|ECE1_HUMAN	187	+	32861.6	35152.6	37410.8	37330.9	34550.2	38314.4	+	69813	71925.6	67521.4	73282	68424.8	70781.2
216	sp|P42892|ECE1_HUMAN	270	+	54448.6	54725.7	52109.8	52284.8	46913.3	52814	+	87343.7	50332.4	45332	60355.1	41979.7	48177.4
217	sp|P42892|ECE1_HUMAN	632	+	45994.4	47971.1	43035.7	39795.2	34439.9	40417	+	56467.7	52663.2	66330.7	42211.5	70358.8	69057
218	sp|P43308|SSRB_HUMAN	88	+	1.05809e+06	1.16546e+06	1.79542e+06	1.94106e+06	953849	1.05819e+06	+	1.05089e+06	1.08586e+06	2.7173e+06	3.09302e+06	633565	780278
219	sp|P43356|MAGA2_HUMAN	76	+	2972.06	2572.71	2350.53	2021.65	1876.71	2558.47	+	2286.2	1842.63	1751.89	1361.41	2084.16	2157.83
220	sp|P46977|STT3A_HUMAN	544	+	112014	116829	121651	129137	101120	113429	+	543322	601057	996343	1.4355e+06	435102	546165
221	sp|P46977|STT3A_HUMAN	548	+	143635	150484	227277	341621	132702	146630	+	286204	327810	453093	996029	220466	293271
222	sp|P48723|HSP13_HUMAN	184	+	335675	363309	337050	293176	323454	371218	+	2.14655e+06	2.15903e+06	2.10604e+06	1.61939e+06	2.03979e+06	2.22511e+06
223	sp|P48960|CD97_HUMAN	108	+	61331.1	59652.6	59728.6	52971.8	44484.6	44800.5	+	202167	158112	167910	160143	152238	173461
224	sp|P48960|CD97_HUMAN	33	+	43381.4	47181.2	49902.2	50851.3	45158.5	53313.1	+	44013.8	37127.8	45106	51721.5	40546.9	60776.9
225	sp|P48960|CD97_HUMAN	371	+	488746	522735	559374	622080	518210	601933	+	1.12001e+06	1.05997e+06	1.10882e+06	1.21212e+06	1.29711e+06	1.28125e+06
226	sp|P48960|CD97_HUMAN	38	+	20659	19533.3	18923.2	16995	15392.6	16523.7	+	29255.2	20295.5	24586.4	22050.3	12564.3	10942.9	+
227	sp|P48960|CD97_HUMAN	453	+	113316	130753	143910	126756	135707	142110	+	514817	522425	662484	663508	385980	398310
228	sp|P50897|PPT1_HUMAN	197	+	440302	441482	380856	355316	338949	394777	+	781501	622043	516230	484777	423616	514818
229	sp|P50897|PPT1_HUMAN	212	+	813559	846482	822215	852644	716771	803914	+	3.40692e+06	3.19878e+06	3.17836e+06	3.3549e+06	2.75563e+06	2.97065e+06
230	sp|P51530|DNA2_HUMAN	913	+	24001.1	18626.9	19116.3	17636.5	19880.3	20352.9	+	175406	137057	138122	107829	135481	132943
231	sp|P51816|AFF2_HUMAN	637	+	39206.6	38398.5	38902.9	41098.3	41541.2	41354.5	+	63756.1	62104.1	64142.5	64985.2	66220.2	63905.1
232	sp|P52798|EFNA4_HUMAN	33	+	28971.7	29107.4	25742.4	30449.6	17923.5	21021.2	+	86038.3	96872.2	100854	142778	101670	99576.8
233	sp|P53634|CATC_HUMAN	53	+	907129	959909	977261	1.0142e+06	836467	943158	+	1.95597e+06	1.76846e+06	1.73906e+06	1.91858e+06	1.52959e+06	1.82295e+06
234	sp|P54802|ANAG_HUMAN	261	+	90414.9	99020.3	97123.4	91781.6	95331.2	98787.3	+	175201	177105	175338	179547	163780	177677
235	sp|P54802|ANAG_HUMAN	503	+	27869.3	26230.6	26584.1	25611	18772.7	19919.1	+	54902.2	41262.7	44825.4	46952.1	40990.4	52285
236	sp|P55081|MFAP1_HUMAN	370	+	10864.4	9934.35	11139.4	12126.1	10342.8	8957.01	+	161021	133740	193671	221041	146458	215398
237	sp|P60468|SC61B_HUMAN	36	+	10082.1	8742.77	15587.4	12832	13822.2	13758.2	+	15331.8	11845.8	18599.6	14024.4	15871.2	19162.2
238	sp|P69849|NOMO3_HUMAN	218	+	21463.4	21380	18519.9	16207.4	16486.5	20215	+	93430.8	87286.4	91505.9	90453.3	98865.7	89495.1
239	sp|P69849|NOMO3_HUMAN	369	+	91102.8	76105.9	63685.2	91065.1	61900.7	63707.9	+	1.31738e+06	900673	628662	1.18379e+06	377613	449006	+
240	sp|P69849|NOMO3_HUMAN	618	+	1.10885e+06	1.15799e+06	965347	1.00107e+06	942870	1.03738e+06	+	2.48431e+06	1.92181e+06	1.4147e+06	1.93659e+06	1.10615e+06	1.28637e+06
241	sp|P78536|ADA17_HUMAN	103	+	52930.7	57435.4	47013	44520.5	43951.2	55064.4	+	574301	600807	487468	541619	318980	470369
242	sp|P78536|ADA17_HUMAN	157	+	314145	303288	265439	275934	220085	247363	+	635060	578239	574754	594605	570673	590434
243	sp|P78536|ADA17_HUMAN	174	+	158624	170505	170784	164641	169107	172074	+	683684	670480	703983	692850	731835	706446
244	sp|P78536|ADA17_HUMAN	264	+	180077	177368	153963	139221	144761	156710	+	1.53201e+06	1.35748e+06	1.13178e+06	997036	824534	1.09828e+06
245	sp|P78536|ADA17_HUMAN	452	+	226236	246794	270942	252472	211498	240119	+	597857	558434	568806	533002	480461	556680
246	sp|P79483|DRB3_HUMAN	48	+	326446	343369	468122	601130	304102	343258	+	402971	404793	503786	1.01027e+06	369465	458834
247	sp|P98153|IDD_HUMAN	149	+	35515	39801.1	39908.3	36158.8	41355.3	43695.4	+	13564.2	13758.9	12655.7	11741.5	15178.9	14594.5
248	sp|Q00975|CAC1B_HUMAN	1867	+	8139.73	8596.44	6961.77	5029.29	7040.02	6182.61	+	164151	156441	146459	120773	144164	143146
249	sp|Q02083|NAAA_HUMAN	37	+	430349	496729	513863	467306	494611	524733	+	361766	354472	370950	344888	357916	375733
250	sp|Q02809|PLOD1_HUMAN	197	+	88378	91153.7	103422	131884	75934	88648.4	+	75835.7	76999.8	80788.7	102934	74908.5	78728.1
251	sp|Q02809|PLOD1_HUMAN	538	+	131709	128295	126514	156625	137664	129597	+	595929	571976	596548	756849	618335	595815
252	sp|Q04900|MUC24_HUMAN	146	+	92185.3	106385	108265	105938	97901.5	119080	+	366294	394574	398715	388305	396998	432111
253	sp|Q07954|LRP1_HUMAN	4364	+	12856	12080	11504.2	12104.8	11948.1	11557.9	+	33921.9	32943.5	32736.3	34660.9	30425.5	34891.7
254	sp|Q08050|FOXM1_HUMAN	352	+	5237.44	3540.25	2972.1	3096.34	2868.11	2357.46	+	63143.4	51666	50384.4	53131.1	58909.8	52024
255	sp|Q08380|LG3BP_HUMAN	69	+	8485.68	9373.86	9564.67	8982.36	8947.16	10026.6	+	12726.1	12840	13757.3	11782.8	12071	13390.3
256	sp|Q08722|CD47_HUMAN	111	+	271132	284372	283181	283102	247904	261253	+	188511	176609	168551	218561	120017	120488
257	sp|Q08722|CD47_HUMAN	73	+	1.86905e+06	1.9391e+06	1.9281e+06	1.85767e+06	1.7789e+06	1.90895e+06	+	6.89491e+06	6.44769e+06	6.30916e+06	6.47545e+06	5.99033e+06	5.90525e+06
258	sp|Q09328|MGT5A_HUMAN	447	+	61043.8	63475.4	57812.2	60464.5	54823.4	65272.8	+	211145	174861	190659	174581	201049	179856
259	sp|Q12797|ASPH_HUMAN	452	+	3714.57	1927.2	2078.25	2920.72	1330.94	2352.79	+	88707.2	77739.8	59980.6	74757.5	31417.3	47720.8	+
260	sp|Q12797|ASPH_HUMAN	706	+	393870	401901	420591	397091	366491	432432	+	659999	646366	744373	640508	662986	820596
261	sp|Q12913|PTPRJ_HUMAN	104	+	48195.6	49237.5	45149.3	43757.9	31210.1	37088.4	+	56431.6	41336.7	37150.3	39568	23541.7	23769	+
262	sp|Q12913|PTPRJ_HUMAN	142	+	93096.5	93238.1	89264.7	92868	73822.6	74893.2	+	343290	317170	305493	300646	262825	264622
263	sp|Q12913|PTPRJ_HUMAN	525	+	8565.24	8784.37	7595.61	8143.44	5925.18	6951.86	+	11755.3	10870.8	8794.89	9147.88	6521.55	5067.35
264	sp|Q12923|PTN13_HUMAN	1300	+	7040.48	6115.7	6482.71	6614.61	6695.71	7043.27	+	56604.9	50221.4	52217.9	53702.4	57240.8	48448.5
265	sp|Q13219|PAPP1_HUMAN	367	+	367441	356307	352241	395815	375781	387458	+	375373	354638	360771	385176	385729	372965
266	sp|Q13433|S39A6_HUMAN	241	+	63601	65025.2	62047.9	58779.3	52794.4	57194.3	+	297351	293433	277062	260385	241105	243141
267	sp|Q13433|S39A6_HUMAN	266	+	22760.7	22174.8	23098.1	16865.8	20907.2	20470	+	99154.8	97112	89674.2	74443.3	73419.2	79815.2
268	sp|Q13433|S39A6_HUMAN	67	+	4222.66	5179.99	5610.62	6058.11	7278.78	7423.91	+	174616	180213	165375	139643	125932	117336
269	sp|Q13438|OS9_HUMAN	177	+	388940	393250	473145	470172	281515	337941	+	4.13615e+06	4.11261e+06	5.07797e+06	5.23818e+06	3.19216e+06	3.73782e+06
270	sp|Q13444|ADA15_HUMAN	237	+	37817.9	43409.2	40904.6	43895.4	36670.3	39783.3	+	46493.7	40605.9	39549.8	51054.9	41952	45026.4
271	sp|Q13510|ASAH1_HUMAN	195	+	14004	16233.8	16370.6	14824.5	22652	21285.5	+	4521.62	7588.36	9603.23	7155.46	28708.7	23064.4
272	sp|Q13510|ASAH1_HUMAN	259	+	1.52193e+06	1.50788e+06	1.52053e+06	1.54187e+06	1.60236e+06	1.56821e+06	+	9.75848e+06	9.30959e+06	9.38856e+06	9.4891e+06	8.75947e+06	9.00257e+06
273	sp|Q13586|STIM1_HUMAN	171	+	268771	282176	269731	268894	264765	281583	+	1.23724e+06	1.21644e+06	1.23578e+06	1.23197e+06	1.18262e+06	1.21117e+06
274	sp|Q13740|CD166_HUMAN	265	+	189124	194210	177033	194111	171143	189181	+	768751	643453	554083	548661	434842	417505
275	sp|Q13740|CD166_HUMAN	306	+	225585	228483	198824	188055	186457	209824	+	648571	610871	559267	458648	472323	507258
276	sp|Q14114|LRP8_HUMAN	538	+	10212.9	11047.2	7281.39	8571.35	8539.1	10019.4	+	2178.07	1670.48	1505.53	1985.09	1689.84	1834.38
277	sp|Q14264|ENR1_HUMAN	105	+	201341	215320	204941	214009	179200	194725	+	334606	326080	291618	332555	278801	280903
278	sp|Q14392|LRC32_HUMAN	203	+	6755.46	7109.58	8329.29	8259.39	8044.99	7505.6	+	33609.4	38885.1	39390.4	57347.3	55354.1	46636.3
279	sp|Q14542|S29A2_HUMAN	48	+	27313.2	29922.1	29084	29189.9	23968.8	27965.1	+	82278.1	82721.9	82947.9	86180.9	85466.2	89454.1
280	sp|Q14643|ITPR1_HUMAN	2512	+	143157	129911	89141.8	126896	65227.6	82815.9	+	913881	645000	535160	738094	416788	536708
281	sp|Q14684|RRP1B_HUMAN	691	+	65363.1	66707.6	75559.2	67806.7	62467.3	90354.4	+	77737	73322.5	103781	79375.9	104117	155507
282	sp|Q14703|MBTP1_HUMAN	148	+	38110.6	40801.2	42411.1	40305.6	31960.8	38477.6	+	149105	129969	134795	136070	133154	146946
283	sp|Q15004|PAF15_HUMAN	34	+	3275.93	2680.46	2668.97	2552.85	2226.2	2789.02	+	158614	125870	311722	258669	243173	372936
284	sp|Q15035|TRAM2_HUMAN	358	+	41485.7	34168.8	43729	45005.3	34477.5	37868.3	+	190261	174803	210000	223520	170846	214878
285	sp|Q15043|S39AE_HUMAN	77	+	200928	212988	228207	279591	152005	185928	+	304654	293200	404384	622809	279568	332811
286	sp|Q15223|NECT1_HUMAN	297	+	7520.47	7268.49	7468.3	8116.26	5876.95	6402.18	+	6741.41	7040.86	5883.76	4921.99	3545.87	3648.98
287	sp|Q15596|NCOA2_HUMAN	1217	+	33241.9	37297.9	35882.1	39881.5	42392.7	35809.8	+	23731.9	21195.5	21113.7	22617.8	22529.5	20396.7
288	sp|Q15629|TRAM1_HUMAN	355	+	83903.1	74649.7	117146	126542	86490.6	91959.1	+	202450	166775	202445	230458	196189	186805
289	sp|Q15648|MED1_HUMAN	1145	+	18883.6	19594.2	20554.2	20588.1	17590.3	22066.8	+	19346.4	19933	17429.8	16629.8	17952.5	17686
290	sp|Q15652|JHD2C_HUMAN	540	+	23174.1	23855.6	24904.7	24632.2	23990.7	23792.2	+	61162.3	73928.5	73324.8	82349.8	70358.5	65233.5
291	sp|Q15758|AAAT_HUMAN	212	+	105964	129933	131962	123485	127219	136875	+	339572	332633	303676	284735	252483	264710
292	sp|Q15904|VAS1_HUMAN	170	+	18845.6	18743.3	15307.9	17293.6	10282.4	12369.3	+	118343	117058	67791	94448.5	32592.6	55081.4	+
293	sp|Q15904|VAS1_HUMAN	261	+	209173	245452	260949	238904	252812	276725	+	369040	411758	472765	570236	427584	442402
294	sp|Q16555|DPYL2_HUMAN	567	+	36180.4	38997.1	37078.8	36774.8	37624.7	37838.5	+	130629	134878	158233	164632	154698	154684
295	sp|Q16563|SYPL1_HUMAN	71	+	103378	70850.4	64160.5	85454.4	61529.4	66291	+	418952	280217	245117	353995	238981	267482
296	sp|Q16585|SGCB_HUMAN	158	+	34793.1	31494.2	32178.9	32200.4	31337.3	33456.3	+	103853	66217.7	58974.4	83090.3	58040.8	56575
297	sp|Q16585|SGCB_HUMAN	211	+	5245.08	4043.63	3846.33	4993.35	4278.45	4169.55	+	39810.5	34733.1	34590.7	37677.9	33842.4	36178.9
298	sp|Q16602|CALRL_HUMAN	118	+	13435.8	13997.6	23373.5	28220.8	5295.32	7789.69	+	57173.2	57444.3	101018	118868	14697.9	30029.5	+
299	sp|Q16880|CGT_HUMAN	333	+	175047	181425	160435	152346	134778	159823	+	582034	592277	589180	492990	541176	597472
300	sp|Q16880|CGT_HUMAN	442	+	112325	132820	159171	138340	105009	113386	+	387849	405433	550061	564907	230283	303564
301	sp|Q2M385|MPEG1_HUMAN	269	+	6555.72	6785.98	6825.68	6319.31	3575.29	6437.47	+	19497.1	19568.2	21234.1	20211.3	9429.2	16451.4
302	sp|Q32P28|P3H1_HUMAN	467	+	309822	330806	316391	324021	309481	337192	+	810249	813192	820307	843130	811604	844478
303	sp|Q3T906|GNPTA_HUMAN	114	+	59856.3	60269.7	46493.4	45784.5	30543.2	45310.3	+	146516	130690	108002	104835	77698.8	94733.2
304	sp|Q3T906|GNPTA_HUMAN	642	+	107981	114698	104831	105452	87758.8	95089.6	+	706144	696254	581386	628715	436364	509184
305	sp|Q3T906|GNPTA_HUMAN	684	+	25816.1	27641.2	28757.6	28067.4	20059.2	20505.4	+	46916.4	50959	59895	57955.9	38780.7	38192.2
306	sp|Q3T906|GNPTA_HUMAN	729	+	154611	162099	158551	161109	149987	153308	+	397959	372722	378112	378164	362038	340404
307	sp|Q3T906|GNPTA_HUMAN	829	+	99590.7	99447.6	100112	95410.9	85606.3	93524.4	+	350760	315187	302136	290942	276273	282581
308	sp|Q3ZLR7|SP201_HUMAN	684	+	26820.2	30933.5	29571.1	28707.6	21515	26593.6	+	114700	118450	118753	131159	108233	104808
309	sp|Q495W5|FUT11_HUMAN	166	+	52727.7	61871.6	76264	65816.9	66786.4	69756.2	+	17568.2	17020.2	20141.9	17415.6	18792.1	20558.9
310	sp|Q4G148|GXLT1_HUMAN	237	+	203542	226120	218817	207829	210538	229372	+	771484	831174	879256	934002	809017	910534
311	sp|Q4G148|GXLT1_HUMAN	278	+	35401.3	37117.9	37316.1	34848.2	37517.2	35775.2	+	119903	125273	123328	114745	120403	133141
312	sp|Q4G148|GXLT1_HUMAN	387	+	152395	161620	149230	154616	131426	149448	+	258790	238797	209807	208917	183610	207630
313	sp|Q4KMQ2|ANO6_HUMAN	361	+	63696.1	66603.6	67348.4	77646.2	61527.9	68117.4	+	206462	155080	146649	169527	132442	138733
314	sp|Q4KMQ2|ANO6_HUMAN	493	+	110858	112388	99560.5	102907	93902.9	103704	+	744765	683383	658571	649017	617232	631652
315	sp|Q4KMQ2|ANO6_HUMAN	802	+	7259.37	7726.24	11324.5	13632.6	5842.25	6075.23	+	7321.37	8153.83	51492.9	79572.2	3429.66	7584.79
316	sp|Q53QZ3|RHG15_HUMAN	15	+	10029	11181.7	14746.4	14369.8	11202.2	18347.2	+	47083.1	45049.9	63159.7	61660	57900.7	68508.7
317	sp|Q5GLZ8|HERC4_HUMAN	394	+	511913	404282	423556	818320	403715	425811	+	1.16212e+06	895624	790300	1.62964e+06	982541	1.00814e+06
318	sp|Q5JRA6|TGO1_HUMAN	250	+	59545.8	63522.6	57071.9	58579.3	51335.7	54673	+	186126	150864	114732	147059	81775.3	99584.9
319	sp|Q5JTV8|TOIP1_HUMAN	303	+	90131.3	91493	99013.8	96226.9	93073.8	106539	+	262595	234939	257887	387546	249712	299567
320	sp|Q5JTV8|TOIP1_HUMAN	399	+	43400.1	48897	71285.9	85187.7	35276.7	38614	+	191439	206708	859781	1.30137e+06	120646	169179
321	sp|Q5JU69|TOR2A_HUMAN	149	+	4155.62	3458.45	3791.48	3709.78	3822.99	3992.36	+	69413.6	65054.6	64487.9	63518	61604.6	66487.7
322	sp|Q5NDL2|EOGT_HUMAN	354	+	1.25612e+06	1.43223e+06	1.36149e+06	1.38568e+06	1.47699e+06	1.49829e+06	+	1.51594e+06	1.42602e+06	1.13057e+06	1.35944e+06	990617	1.04746e+06
323	sp|Q5T1H1|EYS_HUMAN	443	+	2917.42	2446.42	2262.17	12443.8	3501.05	3703.93	+	39935.9	36089.5	39717.8	87280.7	35500.8	48666.5
324	sp|Q5T4D3|TMTC4_HUMAN	497	+	74071.1	78424.9	79376.9	79749.6	77108.5	84358.2	+	161945	174048	173930	149247	178152	179597
325	sp|Q5T4D3|TMTC4_HUMAN	78	+	26117.2	28837.8	51837.5	70919.3	20277.6	23580.1	+	24197.2	26842.4	25534.4	138069	6213.05	19740.4	+
326	sp|Q5VW38|GP107_HUMAN	169	+	2510.44	1904.25	1880.92	2548.78	2055.08	1500.48	+	56873.8	46321.4	43217.4	40796	36087.5	34064
327	sp|Q68CQ7|GL8D1_HUMAN	257	+	79879.2	85483.4	85621.8	82447.5	75272.6	84573.6	+	193450	191199	187883	189648	176748	191238
328	sp|Q68CR1|SE1L3_HUMAN	527	+	522488	533778	559349	492143	526138	550413	+	3.16817e+06	3.14152e+06	3.23129e+06	2.88571e+06	3.15511e+06	3.24543e+06
329	sp|Q68CR1|SE1L3_HUMAN	818	+	344151	353262	336424	317774	420162	409882	+	767962	666616	523553	518691	398398	515811
330	sp|Q6EMK4|VASN_HUMAN	117	+	4441.95	4950.68	4841.98	4428.74	4966.37	4176.11	+	12515.2	11202	12521.8	16583.6	12324.3	12560.1
331	sp|Q6EMK4|VASN_HUMAN	500	+	18496.3	20218.1	16099.9	15350.8	18184	20017.7	+	10147.7	10055.2	10116.9	8043.19	9101.89	10331.4
332	sp|Q6NSJ0|MYORG_HUMAN	511	+	49773.2	53264.6	51778.2	49326.2	49176.5	53389.4	+	175962	156529	166762	169792	172187	171215
333	sp|Q6P179|ERAP2_HUMAN	119	+	393248	388737	361438	360427	324224	375715	+	1.21548e+06	1.10722e+06	1.14601e+06	1.26849e+06	1.03776e+06	1.13191e+06
334	sp|Q6P179|ERAP2_HUMAN	219	+	711780	761639	761567	733840	838370	848180	+	1.86357e+06	1.83234e+06	1.79778e+06	1.89316e+06	1.84266e+06	1.82395e+06
335	sp|Q6P179|ERAP2_HUMAN	431	+	75658.4	71061.6	45661.6	58911.4	36520.8	44107.1	+	206577	127084	108506	139082	107830	105778
336	sp|Q6P179|ERAP2_HUMAN	714	+	129506	130185	130803	125266	130282	130490	+	280698	257575	259815	245429	262294	252504
337	sp|Q6P4Q7|CNNM4_HUMAN	122	+	43513.6	45606.9	43407.6	48234.4	42832.5	43623.4	+	74698.8	52012.6	52653.8	52215.3	52189.5	42820.3
338	sp|Q6P4Q7|CNNM4_HUMAN	127	+	7294.19	8163.01	8131.37	7491.69	8719.69	8903.25	+	48038.5	43329.5	43376.8	51368.6	57031.4	53961.2
339	sp|Q6P4Q7|CNNM4_HUMAN	55	+	115303	105513	106492	111396	90065	108586	+	301579	274573	304492	322775	281018	331993
340	sp|Q6P9A2|GLT18_HUMAN	320	+	41525.3	44043.3	36361.6	36951.3	31521.9	41623	+	144641	140564	122337	119641	101474	125047
341	sp|Q6PIU2|NCEH1_HUMAN	287	+	10586.6	11087.1	9799.75	10709.7	6871.3	10636.9	+	49456.6	47571	47692.6	49649.9	27705.7	38551.7
342	sp|Q6PK18|OGFD3_HUMAN	215	+	52367.1	56174.7	51660.4	50065.8	48205.7	52636.2	+	127476	123300	123725	120071	121397	126526
343	sp|Q6PKC3|TXD11_HUMAN	337	+	17404.1	18336.4	18289.1	17965.3	14937.8	18749.3	+	147740	153628	149858	150873	135793	140927
344	sp|Q6PKC3|TXD11_HUMAN	982	+	14907.4	17586.9	16374.2	13356.5	18668	20489	+	63215.1	65418.9	75973.8	56432.6	77427.2	64107.2
345	sp|Q6UWV2|MPZL3_HUMAN	123	+	26537.6	23095.5	22513.4	24717.9	18500.5	20518.5	+	172895	124085	117457	139258	116822	122135
346	sp|Q6Y2X3|DJC14_HUMAN	48	+	29733.4	27326.6	33258.9	28343.1	26225.3	25092.9	+	109241	96659.2	124043	114454	113210	112712
347	sp|Q6ZNA5|FRRS1_HUMAN	308	+	124697	140314	136897	122694	139718	146709	+	106802	112308	102401	84195.8	106864	110850
348	sp|Q6ZRP7|QSOX2_HUMAN	178	+	58866.7	61201.5	61261.5	53435.7	53954.1	56119.5	+	6600.38	7808.26	8351.8	13665.9	11507.4	12105.8
349	sp|Q6ZXV5|TMTC3_HUMAN	541	+	87728.4	97795.8	104469	99512.9	100195	100621	+	45565.9	40894.7	40921.6	41941.4	42832.1	43391.2
350	sp|Q7LGA3|HS2ST_HUMAN	108	+	284097	322385	352440	347836	313278	334920	+	446834	474248	505191	561069	463056	485921
351	sp|Q7LGA3|HS2ST_HUMAN	127	+	48319.6	47637.8	48479.2	45629.3	46057.6	49230	+	209892	200911	200605	166160	189975	197812
352	sp|Q7Z388|D19L4_HUMAN	123	+	3522.65	3876.47	3646.23	4626.85	4953.07	3849.75	+	47500.8	43723.4	43543.1	53821.5	48364	39745.8
353	sp|Q7Z4F1|LRP10_HUMAN	299	+	14722	15676.6	17814.1	18344.8	18798.7	19552.6	+	74609.8	72551.6	69044.3	105232	85708.7	76712.1
354	sp|Q7Z5N4|SDK1_HUMAN	1767	+	78667.1	85939.1	86559.5	74573.8	75699.2	88528.3	+	156535	157836	162108	125106	150535	167658
355	sp|Q7Z7M0|MEGF8_HUMAN	1115	+	18555	17057.4	19512.6	22693.3	11958.6	16465.7	+	38248.5	31306.9	43194.7	49594.7	23955.2	39727.1
356	sp|Q7Z7M0|MEGF8_HUMAN	1271	+	32965.2	34866.9	34753	34078.4	31519.9	33852.6	+	106506	117477	112393	116527	106962	109788
357	sp|Q7Z7M0|MEGF8_HUMAN	421	+	16180.5	16511.3	16071.5	20689.5	18787.1	17162.1	+	53497.5	49705.9	47830.6	77095.2	54741.8	47704.5
358	sp|Q86WC4|OSTM1_HUMAN	128	+	88792.9	96566.7	91420.1	88344.6	72850	95314.1	+	58607.9	56227	54016	53871.7	44422.9	46840.4
359	sp|Q86WC4|OSTM1_HUMAN	135	+	32062.3	34528.6	32344.1	28820.7	28478.2	31221.8	+	46232.1	50147.3	50119.8	42475.1	37517.3	43622.8
360	sp|Q86WC4|OSTM1_HUMAN	216	+	54981.7	50388.2	51952.3	51731.6	40955.4	51692.3	+	312214	277936	299169	277923	216175	316255
361	sp|Q8IUI4|S29P2_HUMAN	50	+	3389.54	2933.53	3147.33	2785.63	3317.97	3152.7	+	20385.1	17232.8	20007.6	20151.5	19210.7	17240
362	sp|Q8IV08|PLD3_HUMAN	387	+	97438.9	102784	116146	131476	89188.7	99553.6	+	224157	233645	306250	467672	226080	258393
363	sp|Q8IWA5|CTL2_HUMAN	417	+	13761.4	12960.7	13360.1	12512.7	12072.7	13289	+	33121.9	27151.6	30936.1	31727.2	30250.7	39079.6
364	sp|Q8IWB1|IPRI_HUMAN	27	+	746897	829222	815956	854192	766824	806057	+	789666	781279	661361	778788	577889	663563
365	sp|Q8IWF2|FXRD2_HUMAN	502	+	53692.5	53440.8	49326.4	47264.4	40248.9	44114.2	+	13277.9	10562.7	8689.83	8026.27	8695.98	8571.8
366	sp|Q8IWT6|LRC8A_HUMAN	66	+	26431.1	26028.3	23757.3	27033.9	23085.1	22472.7	+	10148	9626.15	9161.12	10403.3	7957.94	10529.1
367	sp|Q8IY17|PLPL6_HUMAN	11	+	97909.3	111074	246128	369006	86544.8	100035	+	226417	248425	685983	1.19277e+06	145100	208488
368	sp|Q8N109|KI2LA_HUMAN	139	+	5862.8	5462.71	5792.11	5745.02	6652.27	7264.64	+	79166.5	77135.5	73419.2	61659.1	74106.7	89584.2
369	sp|Q8N511|TM199_HUMAN	121	+	20721.5	20633.9	23339.4	19671.3	20133.1	23386	+	111537	102032	107569	93231.5	99222.6	108148
370	sp|Q8N614|TM156_HUMAN	182	+	56163	57745.8	55373.8	68246.1	48445	53095.5	+	27889.4	22267.8	25113.7	26248.1	22934.4	29544.8
371	sp|Q8N697|S15A4_HUMAN	140	+	193751	216561	211238	207160	201965	220277	+	194912	195291	194720	186667	174801	192607
372	sp|Q8N766|EMC1_HUMAN	913	+	993532	1.0382e+06	1.02454e+06	968011	1.0792e+06	1.08584e+06	+	3.7898e+06	3.80269e+06	3.85137e+06	3.78311e+06	3.80665e+06	3.86942e+06
373	sp|Q8NBJ5|GT251_HUMAN	96	+	171754	187284	188142	185342	159663	171559	+	160833	152945	162433	188676	127524	141806
374	sp|Q8NBK3|SUMF1_HUMAN	141	+	15694.7	15068.8	15740.8	13841.6	12252.8	13211.7	+	52224.8	36913.6	25333	34297.5	14867.1	22317.7	+
375	sp|Q8NBL1|PGLT1_HUMAN	204	+	108176	114442	99737.4	93089.6	98972.3	112071	+	144962	130183	134419	124711	133074	118953
376	sp|Q8NBL1|PGLT1_HUMAN	373	+	220461	242425	249021	220902	235071	248655	+	250202	244666	249996	237359	239293	247085
377	sp|Q8NBL1|PGLT1_HUMAN	40	+	19553.1	21313.7	22940.4	25343.9	18129.6	18966.3	+	61131.4	52896.5	59403.8	55739.1	60263.6	56642.3
378	sp|Q8NBN3|TM87A_HUMAN	62	+	69479.1	66601.3	56105.2	53179.9	52300.8	56621.2	+	67911	54201.4	51115.5	39662.1	45789.6	42457.4
379	sp|Q8NFQ8|TOIP2_HUMAN	286	+	218329	241579	266992	270915	209337	221434	+	355991	376210	486717	580219	356122	361752
380	sp|Q8NI99|ANGL6_HUMAN	145	+	16309.9	18209.9	14814.5	18507.1	17793.4	16872	+	43058.8	41072.1	41009.2	46920.8	42575.5	45564.5
381	sp|Q8TBP5|F174A_HUMAN	83	+	67222.3	74071.9	64676	58234.4	69316.1	73636.7	+	21044.5	17989.2	16131.6	16625.4	12449.3	11864.6
382	sp|Q8TCJ2|STT3B_HUMAN	623	+	205782	245312	316816	296225	204129	259701	+	1.95026e+06	2.24379e+06	3.2165e+06	3.14805e+06	1.95834e+06	2.43432e+06
383	sp|Q8TCJ2|STT3B_HUMAN	627	+	8510.09	8051.05	7922.79	14989.4	8649.67	8331.84	+	248152	254859	253073	437438	300854	252999
384	sp|Q8TCJ2|STT3B_HUMAN	641	+	3.86994e+06	3.96467e+06	4.0518e+06	4.19973e+06	3.69589e+06	3.94875e+06	+	2.30591e+07	2.28159e+07	2.33179e+07	2.48464e+07	2.31369e+07	2.3083e+07
385	sp|Q8TCT7|SPP2B_HUMAN	129	+	48137.6	52299	40610.1	39447.8	46951.2	53595.6	+	41409.5	34077.3	28852.5	40194.2	19236.2	23510.3
386	sp|Q8TCT7|SPP2B_HUMAN	97	+	42350.7	46696.2	45032.6	46232.4	41002.3	46484.1	+	360343	349861	352889	365030	329531	363686
387	sp|Q8TEM1|PO210_HUMAN	1441	+	363125	303617	270012	310468	238999	249884	+	2.44266e+06	1.88559e+06	1.67273e+06	2.04733e+06	1.61746e+06	1.69078e+06
388	sp|Q8TEM1|PO210_HUMAN	337	+	5329.92	5140.27	5730.92	5109.52	5485.97	5465.35	+	4985.36	5879.32	4875.06	5232.61	3922.71	4820.98
389	sp|Q8TEM1|PO210_HUMAN	405	+	8207.58	10146.4	16016.5	24494.6	6732.79	8674.04	+	22590	30350.9	94055.1	189517	7438.15	18226.8	+
390	sp|Q8TEM1|PO210_HUMAN	44	+	159932	175163	186581	166189	162873	178834	+	395497	396066	401309	396601	330394	414334
391	sp|Q8TEM1|PO210_HUMAN	926	+	286639	309155	285127	257165	259705	293976	+	492047	475585	423033	468246	323712	383692
392	sp|Q8WVJ2|NUDC2_HUMAN	144	+	27326.7	20032.1	21659.5	23169.6	24271.7	21703.9	+	379457	284359	319018	321389	267334	268045
393	sp|Q8WZ42|TITIN_HUMAN	21953	+	8699.86	7952.12	8186.08	4838.65	7312.84	6114.61	+	18475.6	16019.2	15477.4	6907.11	12461.5	10670.9
394	sp|Q8WZ42|TITIN_HUMAN	25269	+	45146.2	49907.4	46968.8	44968.3	43759.4	48957.4	+	38260.7	32449.5	36712.8	27753.6	35903.1	33109.4
395	sp|Q8WZ42|TITIN_HUMAN	26369	+	24334	26548.7	22128.6	21739.5	19402.4	21560.4	+	16336.9	15074.5	10978.7	10951.4	6273.53	10086.9	+
396	sp|Q92187|SIA8D_HUMAN	50	+	6025.7	5166.73	5577.16	6394.94	5968.19	6293.69	+	38181.1	36789.7	36567.3	40226.6	33714.8	38580.1
397	sp|Q92508|PIEZ1_HUMAN	2294	+	2025.34	2014.33	1740.8	2252.33	1803.37	1611.13	+	13395.2	13269.2	12639.9	14076.6	12643.7	13568.1
398	sp|Q92542|NICA_HUMAN	435	+	234558	241921	298418	288727	200798	229138	+	404582	418973	589793	602466	347865	394696
399	sp|Q92542|NICA_HUMAN	45	+	311645	326877	318270	311479	313079	329066	+	1.47901e+06	1.45433e+06	1.48919e+06	1.445e+06	1.43467e+06	1.44643e+06
400	sp|Q92542|NICA_HUMAN	530	+	38626.7	43384.8	45291.8	41122.1	42796.3	43942.1	+	198282	202911	203178	207662	200861	206960
401	sp|Q92545|TM131_HUMAN	290	+	168171	174235	172631	171836	168281	187063	+	447595	457683	457905	479606	447737	461698
402	sp|Q92545|TM131_HUMAN	947	+	79719.6	88018.9	97148.4	102633	69899.5	79178.4	+	268429	285465	348116	361284	270094	286429
403	sp|Q92563|TICN2_HUMAN	225	+	26862.7	22330.7	20968.4	21682.8	19299.1	21237.7	+	254453	221472	178764	189093	120714	158778
404	sp|Q92611|EDEM1_HUMAN	342	+	42426.4	46159.3	47265.2	46005.2	43046.7	44157.2	+	58805.2	65906.8	76065.5	71176.8	53932.1	58327.6
405	sp|Q92611|EDEM1_HUMAN	624	+	234640	277640	240798	252421	205839	241424	+	551081	467641	439683	492086	415809	460475
406	sp|Q92673|SORL_HUMAN	1068	+	89139	74060.2	55132.1	61241	41266.5	56002.7	+	413522	240840	188636	183701	122000	187414	+
407	sp|Q92673|SORL_HUMAN	1164	+	2125.95	1478.66	1574.08	2277.73	1495.74	1912	+	166728	148142	168397	163144	108513	165539
408	sp|Q92673|SORL_HUMAN	1246	+	67647.6	63008.3	67800.3	62033.4	56824.7	68261.4	+	335640	244761	271864	239414	217211	287599
409	sp|Q92673|SORL_HUMAN	158	+	81719	73567	68827.3	74467.8	74298.6	76602.1	+	565397	496254	437766	493990	381765	437904
410	sp|Q92673|SORL_HUMAN	1608	+	729782	751289	801906	824598	749873	759252	+	3.57426e+06	3.32711e+06	3.53074e+06	4.08664e+06	3.20331e+06	3.15669e+06
411	sp|Q92673|SORL_HUMAN	1706	+	1.76907e+06	1.83718e+06	1.66277e+06	1.62814e+06	1.65856e+06	1.7965e+06	+	4.22408e+06	3.771e+06	3.41124e+06	3.78999e+06	3.04611e+06	3.171e+06
412	sp|Q92673|SORL_HUMAN	1733	+	1.63003e+06	1.78464e+06	1.74465e+06	2.08789e+06	1.72921e+06	1.80765e+06	+	6.04784e+06	5.6898e+06	5.588e+06	6.16187e+06	5.47412e+06	5.60592e+06
413	sp|Q92673|SORL_HUMAN	1854	+	464682	513417	496669	447124	508231	512630	+	2.99484e+06	2.60238e+06	2.47626e+06	2.56021e+06	2.42006e+06	2.76125e+06
414	sp|Q92673|SORL_HUMAN	1894	+	326129	370338	771921	1.19412e+06	274038	336638	+	347805	423799	1.322e+06	3.42943e+06	192921	326806
415	sp|Q92673|SORL_HUMAN	1986	+	654433	623638	521175	555868	492791	502711	+	2.81474e+06	2.18806e+06	1.73699e+06	1.83188e+06	1.52956e+06	1.43392e+06
416	sp|Q92673|SORL_HUMAN	2010	+	38095.5	38655.7	37254.8	41374.1	37001.8	39179.3	+	400716	405331	340500	426148	335303	367127
417	sp|Q92673|SORL_HUMAN	2054	+	560723	562124	503937	628619	356524	427905	+	2.00308e+06	1.81697e+06	1.63141e+06	2.60434e+06	1.05457e+06	1.25687e+06
418	sp|Q92673|SORL_HUMAN	2092	+	296598	323042	390917	435875	293087	296782	+	330167	314712	291694	378640	268760	225877
419	sp|Q92673|SORL_HUMAN	871	+	1.15827e+06	1.23873e+06	1.22367e+06	1.13909e+06	1.20861e+06	1.26334e+06	+	953912	897873	907075	940951	889510	906021
420	sp|Q92820|GGH_HUMAN	203	+	2.29726e+06	2.40144e+06	2.07209e+06	2.22203e+06	1.74918e+06	2.0408e+06	+	8.4575e+06	8.01272e+06	6.59868e+06	6.1656e+06	5.72054e+06	6.54329e+06
421	sp|Q92854|SEM4D_HUMAN	191	+	9816.77	8655.45	13224.8	14806	5130.12	5680.31	+	28524	28147.9	46159.2	59442.5	28025.6	27459.9
422	sp|Q92854|SEM4D_HUMAN	379	+	39626	34323.9	33785.1	32813.8	28150.3	28813.7	+	75431.7	49737.1	46856.9	48867.4	37660.2	34033.9
423	sp|Q92854|SEM4D_HUMAN	419	+	178121	210083	217055	214390	219867	224990	+	223601	213562	210818	222448	178000	210889
424	sp|Q92859|NEO1_HUMAN	639	+	11501.8	13910.5	14536.2	12692.6	17641.2	16589.5	+	21330.9	19392.9	16445.4	15625.5	12969.3	12382.6
425	sp|Q92896|GSLG1_HUMAN	165	+	187607	189484	171685	173550	163768	170168	+	192650	106365	89178.7	129425	90102.9	96939.2
426	sp|Q969N2|PIGT_HUMAN	327	+	18239.7	19970.2	19647	19143.7	17878	20126.4	+	26197	30115.3	30306.3	29692.6	27641.3	31444.8
427	sp|Q969V3|NCLN_HUMAN	428	+	1.20185e+06	1.26239e+06	1.28756e+06	1.23527e+06	1.15963e+06	1.28255e+06	+	4.29723e+06	4.16354e+06	4.26933e+06	4.37217e+06	3.89837e+06	4.21758e+06
428	sp|Q969Y0|NXPE3_HUMAN	346	+	3245.63	2761.9	2558.98	2821.72	3066.74	3806.04	+	3621	4283.02	3806.98	4107.89	4692.33	5113.82
429	sp|Q96AE7|TTC17_HUMAN	184	+	20007	22544.3	21339.9	20223	19692.5	20967	+	36633.1	28864.4	25336.2	35373.9	19583.8	25773.6
430	sp|Q96AE7|TTC17_HUMAN	634	+	66984.5	73908.4	72660.2	69564.8	67950.1	74773.6	+	131856	138955	143371	144956	135824	135630
431	sp|Q96BZ4|PLD4_HUMAN	417	+	43891.9	49762.8	56020.1	52714.8	44880.3	50321.6	+	3596.58	4442.48	5912.73	5791.51	4362.38	4653.75
432	sp|Q96CS3|FAF2_HUMAN	284	+	5327.25	5591.11	7348.6	7981.9	7215.62	7758.23	+	49174.5	30470.4	45256.2	42462.1	29426.6	36008.1
433	sp|Q96F46|I17RA_HUMAN	67	+	53906.3	57995	55465.2	54925.8	48864.7	55948.7	+	126933	127110	116586	100155	99900.4	112835
434	sp|Q96GC9|VMP1_HUMAN	23	+	57925.2	52118.2	83915.7	99361.5	42195.6	49751.9	+	161810	135434	231245	296962	120356	145832
435	sp|Q96HE7|ERO1A_HUMAN	280	+	626698	662903	651869	709250	506915	571315	+	1.1885e+06	1.09804e+06	1.00059e+06	1.30609e+06	864051	935330
436	sp|Q96J42|TXD15_HUMAN	278	+	107372	111446	93699.2	106847	70562.5	84096.2	+	547846	551752	541260	594045	484696	504127
437	sp|Q96J42|TXD15_HUMAN	293	+	97888	113650	117728	108907	114878	122597	+	221136	221955	198254	217918	156579	198954
438	sp|Q96JA1|LRIG1_HUMAN	74	+	5049.27	4838.52	5855.2	5543.58	6013.03	5242.81	+	127649	138345	145760	145975	130336	139353
439	sp|Q96JJ7|TMX3_HUMAN	258	+	278861	296344	393687	435175	240061	273441	+	513102	542174	763913	1.11652e+06	366262	422393
440	sp|Q96K49|TM87B_HUMAN	159	+	31651	33890.8	29293.5	26272.7	20966.3	27988.9	+	49916.8	57738.6	49853.1	42619.6	34682.3	49433.4
441	sp|Q96K78|AGRG7_HUMAN	195	+	549309	394464	344255	716598	426744	447944	+	1.61518e+06	1.20499e+06	1.09034e+06	2.20471e+06	1.34486e+06	1.36161e+06
442	sp|Q96KA5|CLP1L_HUMAN	229	+	904859	996881	1.01283e+06	976450	991405	1.03442e+06	+	1.93079e+06	1.98348e+06	1.97216e+06	2.00295e+06	1.91752e+06	2.03828e+06
443	sp|Q96KA5|CLP1L_HUMAN	91	+	1.48208e+06	1.54937e+06	1.55738e+06	1.4277e+06	1.6356e+06	1.68044e+06	+	5.85333e+06	5.68727e+06	5.74446e+06	5.40577e+06	5.58969e+06	5.86358e+06
444	sp|Q96LC7|SIG10_HUMAN	100	+	64301.2	68588.7	65128.5	65575.6	49874.5	62275.2	+	77773.1	73895.7	65942.6	70915.8	55218.2	63261.9
445	sp|Q96LC7|SIG10_HUMAN	355	+	110303	121596	111038	109676	94770.9	110751	+	109830	113590	115578	109730	99335.7	111102
446	sp|Q96N06|SPT33_HUMAN	95	+	1817.76	1368.68	1708.54	1380.59	894.703	1501.68	+	17233.5	16206.5	16478.2	16972.6	17540.5	16266.1
447	sp|Q96Q89|KI20B_HUMAN	926	+	20567.6	23040.8	24140.7	27003.1	24726.8	27621.1	+	8471.65	15631.5	19293.5	14178.3	19024.4	11164.1
448	sp|Q96S16|JMJD8_HUMAN	279	+	213927	215106	172423	195188	138037	169143	+	295212	250108	233809	304398	238534	228397
449	sp|Q96S52|PIGS_HUMAN	370	+	250854	269858	250001	237103	244161	264172	+	423105	371555	246989	319196	240623	267759
450	sp|Q96SM3|CPXM1_HUMAN	210	+	65235	68563.9	45458.2	41637.9	57062.3	65315.5	+	90067.3	98103.7	95618.4	98264.7	87833.5	100992
451	sp|Q96SM3|CPXM1_HUMAN	318	+	13307.1	19939.6	30933.7	34349.4	14703	13810.9	+	14670.2	13382	12260.2	12287.3	12390.2	13148.2
452	sp|Q99467|CD180_HUMAN	78	+	4117.78	5241.44	5863.47	5112.82	3949.4	4989.11	+	32562.6	35526.1	35555.4	34050.6	28365.1	36948.2
453	sp|Q99523|SORT_HUMAN	406	+	36987.4	40155.8	43744.2	46620.9	35174.9	38803.7	+	166838	179950	213456	257891	153090	163572
454	sp|Q99538|LGMN_HUMAN	167	+	118276	127022	115286	116275	118755	120222	+	289900	233444	227258	233909	152714	180000
455	sp|Q99941|ATF6B_HUMAN	505	+	0	526.298	0	485.618	632.938	0	+	27896.7	33602.9	49907.9	45229.7	43302.6	43069
456	sp|Q99941|ATF6B_HUMAN	610	+	135079	153735	149371	152392	190169	195570	+	317413	361224	460066	427002	410467	443736
457	sp|Q9BRN9|TM2D3_HUMAN	122	+	47969.5	53083.2	52088.4	44818.9	54760.5	58148.9	+	24733.2	27033.8	28277	19874.6	27191.2	26958.9
458	sp|Q9BRN9|TM2D3_HUMAN	157	+	9368.97	9092.28	8398.35	9362.69	6102.87	9509.58	+	130610	102928	98600	107767	76825.6	92189
459	sp|Q9BRN9|TM2D3_HUMAN	169	+	76302.5	80497.6	92970.2	96476	61653.7	73792.9	+	111225	110184	139040	156391	83169.5	106946
460	sp|Q9BSC4|NOL10_HUMAN	628	+	12457.5	13178	18210.4	13833.2	18649.2	26570.2	+	22924.3	20776.5	42142.2	29449.1	47026	81291.8
461	sp|Q9BTV4|TMM43_HUMAN	4	+	52030.8	46252.6	50489.7	53916	32889.3	39500.8	+	123057	88089.6	105441	114716	80517.9	87074.5
462	sp|Q9BU23|LMF2_HUMAN	616	+	64261.9	72696.3	80915.6	78622.6	65496.7	69240.6	+	119724	132169	198543	252369	166965	125178
463	sp|Q9BVJ6|UT14A_HUMAN	135	+	3400.48	3315.34	3483.83	3355.02	3311.35	3303.45	+	9881	10456.9	9425.25	12303.8	9903.1	12003
464	sp|Q9BVT8|TMUB1_HUMAN	111	+	4255.89	3516.12	3859.12	3541.6	4250.14	3614.04	+	41885.8	37049.4	35447.3	36696.3	37969.8	38528.8
465	sp|Q9BVX2|T106C_HUMAN	186	+	91583.1	89340	73198.3	85106.1	69309.5	71479.4	+	709985	557211	472118	581459	454119	401565
466	sp|Q9BX74|TM2D1_HUMAN	197	+	4266.03	3880.2	4236.75	3310.05	3889.95	3273.49	+	71441	62117.4	59504.5	61942.3	64424.2	58081.6
467	sp|Q9BXR5|TLR10_HUMAN	189	+	64201.3	70934.7	69323.8	70790.7	60475	66853.1	+	270965	288453	300165	329187	236766	250713
468	sp|Q9BXR5|TLR10_HUMAN	278	+	142156	141550	127251	120176	117628	130593	+	136421	118043	107845	92407.6	104249	98892.4
469	sp|Q9BZQ6|EDEM3_HUMAN	195	+	81712.7	81567.6	74001.1	74254.7	54993.8	70319.9	+	83664.5	88764.8	79577.3	83815.1	67600.7	79546.7
470	sp|Q9GZT5|WN10A_HUMAN	106	+	45066.8	40891.4	43479.7	33798.8	46887.5	44801.2	+	66904.6	60726.9	66249.6	70064.7	76886.9	82021.4
471	sp|Q9GZX9|TWSG1_HUMAN	81	+	20475.4	16901.3	15076.1	17998	17289.3	17249.2	+	159301	128623	140267	123192	127006	133648
472	sp|Q9GZY6|NTAL_HUMAN	97	+	38995.3	38424.7	46258.3	44312.9	39894.7	42501.3	+	197543	180579	195270	204742	188445	177447
473	sp|Q9H173|SIL1_HUMAN	193	+	190211	178071	167469	187206	157684	166243	+	358994	248835	227214	245677	237401	219860
474	sp|Q9H330|TM245_HUMAN	551	+	183393	203898	174198	185781	177934	181147	+	873327	917784	734794	857978	730350	782487
475	sp|Q9H330|TM245_HUMAN	575	+	17213.9	17911.5	17605.5	18490.3	12156.7	12476.1	+	153047	156898	146308	200806	108363	110711
476	sp|Q9HC62|SENP2_HUMAN	309	+	80872.7	91089	90976.2	93424.2	83340.7	92382.3	+	23842.9	23849	23177.7	23423.2	23532.2	20348.9
477	sp|Q9HD45|TM9S3_HUMAN	174	+	1.69835e+06	1.76568e+06	1.63555e+06	1.71118e+06	1.63989e+06	1.68921e+06	+	6.48851e+06	6.15763e+06	5.68425e+06	6.36547e+06	5.99931e+06	5.44628e+06
478	sp|Q9HDC9|APMAP_HUMAN	160	+	939479	1.00983e+06	1.02236e+06	965953	980081	1.03593e+06	+	5.51751e+06	5.55169e+06	5.80036e+06	5.80204e+06	5.57418e+06	5.79034e+06
479	sp|Q9HDC9|APMAP_HUMAN	196	+	418730	447486	427193	384477	393396	439368	+	2.14957e+06	2.14511e+06	1.8342e+06	1.67249e+06	1.36444e+06	1.79532e+06
480	sp|Q9NPF0|CD320_HUMAN	126	+	10384.2	9772.19	7818.63	7374.59	6488.27	6921.77	+	97780.2	95824.5	94378	87941.5	87205.2	90595.4
481	sp|Q9NR31|SAR1A_HUMAN	162	+	20137.7	19030.3	17332.4	20837.9	24779.4	27018.9	+	28415.3	34294.9	35341.5	39044.8	53132.9	43113.8
482	sp|Q9NR96|TLR9_HUMAN	210	+	105653	121498	109585	102499	101450	111642	+	343067	346600	332803	325030	306024	329208
483	sp|Q9NR96|TLR9_HUMAN	242	+	36771	39998.2	40748.9	39364.1	38321.3	39395.2	+	170742	163474	164816	176725	172199	170112
484	sp|Q9NR96|TLR9_HUMAN	64	+	150741	161445	165385	164411	151326	160762	+	666847	687443	707583	752348	633532	679740
485	sp|Q9NR96|TLR9_HUMAN	694	+	190095	210368	212147	202586	196647	208094	+	835695	849421	821104	861660	788818	830166
486	sp|Q9NR96|TLR9_HUMAN	731	+	203892	212736	220618	198478	213688	233442	+	1.03577e+06	1.0197e+06	1.03402e+06	1.08327e+06	925992	996898
487	sp|Q9NRM0|GTR9_HUMAN	90	+	4807.88	57906.4	21290.8	31057.4	17224.1	14282.7	+	13626.1	693809	115491	360410	154439	122155
488	sp|Q9NUM4|T106B_HUMAN	183	+	135126	152647	149238	144762	121586	141343	+	427415	449213	399609	420100	303816	379674
489	sp|Q9NUN5|LMBD1_HUMAN	457	+	5445.42	4431.49	4320.69	4678.99	3930.48	3899.18	+	46426.4	28050	28025.6	40492.3	32637.8	22281.7
490	sp|Q9NUN5|LMBD1_HUMAN	78	+	56305.7	49555.6	24201.8	32605	19691.6	24998.8	+	319976	180395	108524	147107	91905.4	98072.3	+
491	sp|Q9NV06|DCA13_HUMAN	46	+	13318.5	14119.1	13093.6	16412.1	12203.5	14535.6	+	34323.5	28935.4	27723.1	33660.5	28948.5	30100
492	sp|Q9NVN8|GNL3L_HUMAN	476	+	26149.3	26906.2	28395.9	29212.6	30103.3	31865.2	+	23731.8	19304.7	18222.8	25091.5	22449.5	24008.2
493	sp|Q9NX62|IMPA3_HUMAN	259	+	14229.9	13583.5	12568.8	11614.5	10676	11054.6	+	588968	557175	593401	621430	659925	608417
494	sp|Q9NXH8|TOR4A_HUMAN	314	+	145336	155152	148030	135016	143901	157440	+	143373	128527	134382	132247	136130	138750
495	sp|Q9NY27|PP4R2_HUMAN	114	+	170788	172682	156002	130193	131948	144487	+	579124	529556	574441	429815	502527	567554
496	sp|Q9NY35|CLDN1_HUMAN	72	+	15157.7	12450.4	12148.1	11819.5	12965	15000.3	+	69605.6	71952.3	62611.5	64374.6	57890.4	68811
497	sp|Q9NYU1|UGGG2_HUMAN	950	+	14467	15076.3	14225.5	15071	9024.67	11568.5	+	49457.9	39631.5	35802.9	49348.2	35929.2	35772.7
498	sp|Q9NYZ3|GTSE1_HUMAN	343	+	21180.9	22565.3	24826	26951.6	24919.6	29840.3	+	49834.1	43563.6	93303.9	74981	82087.3	140661
499	sp|Q9NZ43|USE1_HUMAN	198	+	137232	128298	155474	165764	128102	134047	+	493338	440962	529782	594609	422166	468022
500	sp|Q9NZ53|PDXL2_HUMAN	480	+	1418.85	942.254	1143.16	1429.14	964.975	759.892	+	6848.96	5509.54	4554.38	4392.06	2389.66	2399.56	+
501	sp|Q9NZM6|PK2L2_HUMAN	390	+	195639	162828	157962	165479	146530	146515	+	1.31078e+06	876769	814558	961614	798077	777928
502	sp|Q9P021|CRIPT_HUMAN	25	+	12921.7	14502.1	15646.3	12460.9	13379.4	16269.4	+	63551.5	63118.4	63975.6	49981.9	54465.7	54193
503	sp|Q9P0L0|VAPA_HUMAN	151	+	10733.6	7453.41	7966.74	9431.92	7039.9	7572.56	+	100668	67262.7	65065.4	71235.7	58366.6	53047.2
504	sp|Q9P258|RCC2_HUMAN	18	+	61486	58768.1	93294.4	100059	62201	62842.2	+	233041	201932	256474	244329	244164	256551
505	sp|Q9P2E5|CHPF2_HUMAN	121	+	42980	44796.9	44007.1	43978.3	43966.7	47853.9	+	213063	215597	199557	218198	196979	195971
506	sp|Q9P2K2|TXD16_HUMAN	460	+	99059	104648	89852.9	93478.2	74507	85321.9	+	223665	183971	150812	180211	124973	142243
507	sp|Q9UBS9|SUCO_HUMAN	524	+	47862.7	48482	71494.5	104420	34641.8	43438.6	+	141268	98071	95286.2	105126	99380.8	103939
508	sp|Q9UBS9|SUCO_HUMAN	530	+	58940.3	52370.9	50986.8	58849.5	40960.9	47350.9	+	193630	160038	148979	174245	120766	133338
509	sp|Q9UBS9|SUCO_HUMAN	928	+	8559.02	10651.7	10701	10512.5	8662.75	8750.88	+	3134.12	3134.07	4028.76	3855.73	2565.41	2955.16
510	sp|Q9UBS9|SUCO_HUMAN	963	+	18399	20518.8	18334.5	19783.7	17356.4	19821.5	+	67173.6	68633.4	68197.2	65874.3	62466	70310.7
511	sp|Q9UBV2|SE1L1_HUMAN	195	+	383762	390873	388706	391655	342981	382100	+	1.83897e+06	1.75836e+06	1.72507e+06	1.77338e+06	1.5762e+06	1.72188e+06
512	sp|Q9UBV2|SE1L1_HUMAN	217	+	339122	362630	715808	900359	285388	341879	+	1.58076e+06	1.687e+06	3.22424e+06	5.31158e+06	1.50474e+06	1.642e+06
513	sp|Q9UBV2|SE1L1_HUMAN	431	+	98296	100504	106714	108919	62692.5	80371.7	+	730300	674852	756331	874592	409140	503190
514	sp|Q9UBV2|SE1L1_HUMAN	608	+	742395	762341	703091	713284	685302	720418	+	5.15105e+06	5.12009e+06	4.93475e+06	5.19694e+06	4.62553e+06	4.86752e+06
515	sp|Q9UH99|SUN2_HUMAN	636	+	502145	512102	515015	551651	523185	528183	+	2.30668e+06	2.27039e+06	2.41745e+06	2.52096e+06	2.35429e+06	2.40201e+06
516	sp|Q9UHG3|PCYOX_HUMAN	196	+	51696.2	56020.8	54314.6	52453.2	47702.5	55266.2	+	89507.2	97295.5	78022.8	91940.8	62321.7	80031.4
517	sp|Q9UHG3|PCYOX_HUMAN	353	+	294586	293346	257703	284896	230070	256691	+	2.32763e+06	2.22989e+06	1.78786e+06	2.13671e+06	1.45376e+06	1.78237e+06
518	sp|Q9UHN6|TMEM2_HUMAN	1092	+	75661.4	73932.9	65187.4	66657.3	56435.6	62051.2	+	170020	156634	124104	136941	90279.3	109233
519	sp|Q9UHN6|TMEM2_HUMAN	1234	+	36487.4	37564.7	40618.5	36585.4	42121.4	43272.4	+	147993	142137	135236	145217	124310	139867
520	sp|Q9UHN6|TMEM2_HUMAN	292	+	6399.97	6413.08	6102.46	5754.54	5258.67	5320.37	+	34443.6	30435	29137.9	30055.4	27198.1	27574.5
521	sp|Q9UHN6|TMEM2_HUMAN	739	+	12091.2	12646.5	12663.6	11754.6	8908.57	9446.38	+	8087.54	8901.96	7361.08	8015.5	6110.23	7434.91
522	sp|Q9UHN6|TMEM2_HUMAN	914	+	54838.1	58715.9	52089.9	46449.5	52815.6	58217.5	+	645570	670858	646143	545590	635387	642005
523	sp|Q9UHP7|CLC2D_HUMAN	147	+	64601.8	68204.7	68247.8	64740.6	66033.9	70611.4	+	178934	174837	174056	182013	180433	189623
524	sp|Q9UHP7|CLC2D_HUMAN	95	+	43694.5	45229.2	45031.3	39684.3	41874.5	43659.4	+	93860.9	83173.7	87647.5	79908.1	81664.9	87336.6
525	sp|Q9UKY7|CDV3_HUMAN	142	+	32256.5	32019.6	34633.6	33011.8	32247	34253.9	+	170774	140667	184737	163519	180938	178041
526	sp|Q9ULI3|HEG1_HUMAN	1080	+	48819.8	50831	47731.5	41026.2	40593.1	43452.7	+	127174	109641	105375	85957.6	69661.6	66418.5
527	sp|Q9UMF0|ICAM5_HUMAN	195	+	4228.28	4489.62	4523.48	4164.09	4153.53	4413.92	+	2341.68	3158.74	2972.41	3679.02	2316.53	2658.39
528	sp|Q9UN70|PCDGK_HUMAN	245	+	57748.5	56842.1	53814.1	52973.4	47694.9	47949.7	+	189231	169114	166745	156168	130074	122867
529	sp|Q9UN70|PCDGK_HUMAN	424	+	997.727	1204.97	1099.08	783.903	411	462.135	+	20294.7	16514.9	16260.3	13587.1	10666.4	9574.64
530	sp|Q9UN71|PCDGG_HUMAN	543	+	68754.2	75768.3	74628	71081.3	73374.6	81119.9	+	196582	199737	195137	192977	181264	188544
531	sp|Q9UPP5|K1107_HUMAN	647	+	17297.8	16833.8	19070.3	16551.5	21841.9	15631.7	+	99403.3	113933	129749	110591	142978	107288
532	sp|Q9Y219|JAG2_HUMAN	570	+	10298.5	10420.6	7178.89	8875.89	7024.06	8634.87	+	28838.3	23471.1	18786	22384.9	10589.6	19334.7	+
533	sp|Q9Y314|NOSIP_HUMAN	7	+	19470.9	20957.3	22607.7	22345.2	21012.7	23054.3	+	23390.6	24488.9	24099	22580.7	13238.5	30708.9
534	sp|Q9Y385|UB2J1_HUMAN	247	+	7000.77	6411.74	6929.97	7077.57	8580.88	7311.93	+	2939.17	2601.97	3431.14	3184.38	2996.94	4771.68
535	sp|Q9Y4L1|HYOU1_HUMAN	515	+	2.47805e+06	2.59975e+06	2.51428e+06	2.37489e+06	2.1188e+06	2.44911e+06	+	1.58687e+07	1.5034e+07	1.56536e+07	1.53733e+07	1.57558e+07	1.63851e+07
536	sp|Q9Y4L1|HYOU1_HUMAN	596	+	43778.9	29046.8	20102.7	32506.6	20518.9	26993	+	156402	123881	66064.3	133067	61499.8	69432	+
537	sp|Q9Y4L1|HYOU1_HUMAN	862	+	469918	473524	518802	582394	352557	427264	+	4.51926e+06	4.07821e+06	3.76995e+06	4.12818e+06	2.6222e+06	3.45997e+06
538	sp|Q9Y4L1|HYOU1_HUMAN	869	+	2.80231e+06	2.52311e+06	2.29878e+06	1.94132e+06	1.99758e+06	2.33527e+06	+	1.99528e+07	1.75476e+07	1.58685e+07	1.29131e+07	1.35879e+07	1.61738e+07
539	sp|Q9Y4L1|HYOU1_HUMAN	922	+	567398	607937	696324	785644	495963	617099	+	1.67087e+06	1.55372e+06	1.33948e+06	1.49269e+06	1.01363e+06	1.2888e+06
540	sp|Q9Y4L1|HYOU1_HUMAN	931	+	1.89622e+06	1.53606e+06	1.28673e+06	1.63031e+06	1.07158e+06	1.24775e+06	+	8.97854e+06	6.88223e+06	5.75163e+06	7.68369e+06	4.43088e+06	5.48312e+06
541	sp|Q9Y5Y6|ST14_HUMAN	772	+	3150.11	3209.41	2996.4	3583.65	3899.98	4028.99	+	7985.32	9458.32	8649.16	9129.25	7795.32	8668.9
542	sp|Q9Y639|NPTN_HUMAN	197	+	184885	187413	175621	165047	158751	169901	+	1.62865e+06	1.64078e+06	1.62677e+06	1.48571e+06	1.56306e+06	1.56675e+06
543	sp|Q9Y639|NPTN_HUMAN	229	+	762616	756549	782306	784083	773802	779511	+	6.24245e+06	6.12057e+06	6.34544e+06	6.46698e+06	6.39288e+06	6.39871e+06
544	sp|Q9Y639|NPTN_HUMAN	284	+	89850.9	105571	93459.4	95276.4	85110.8	95309.5	+	254968	272619	262394	269881	209115	234894
545	sp|Q9Y639|NPTN_HUMAN	382	+	4758.48	3708.31	15353.2	16496	3197.59	5218.98	+	26046.9	19728.1	82375.3	66361.4	27275.9	27842.1
546	sp|Q9Y6M7|S4A7_HUMAN	786	+	1935.24	2570.24	2335.12	3801.46	2508.92	2122.59	+	26523.7	24534.2	25582.7	44641.9	29836.7	24096.7
547	sp|Q9Y6M7|S4A7_HUMAN	796	+	67583.8	69116.1	65007.8	56778.9	54293.6	60923.4	+	153151	129375	124966	102277	117179	130564
548	sp|Q9Y6Q2|STON1_HUMAN	337	+	293353	324915	355613	330844	359709	359859	+	617336	694859	608284	491688	719736	553584
549	sp|Q9Y6Q9|NCOA3_HUMAN	872	+	380681	428825	434548	392934	447980	465599	+	521533	555754	493962	509754	447806	556250
550	sp|Q9Y6Q9|NCOA3_HUMAN	946	+	60232.5	61997.3	60812.4	57917.5	58651.3	64171.1	+	20644.4	23358.7	22424.5	37577.7	25124.1	23682.1
551	sp|Q9Y6X5|ENPP4_HUMAN	276	+	44245.6	47211.4	44745.4	42559.4	36405.9	36039.1	+	132405	127008	121944	88181.6	92560.4	80108.1
552	sp|Q12923|PTN13_HUMAN	2034	+	9699.59	9111.87	9067.08	7899.36	8679.33	9689.52	+	45963.5	42249.3	43800.5	35853.6	37261.1	39051.6
553	sp|A6H8Y1|BDP1_HUMAN	962	+	5320.58	6158.2	5931.67	5242.2	5460.41	5104.65
554	sp|O15226|NKRF_HUMAN	373	+	5116.23	5899.53	2749.02	1520.52	1697.5	7710.68
555	sp|O15360|FANCA_HUMAN	1140	+	116534	133837	126559	128032	132523	144081
556	sp|O60318|GANP_HUMAN	778	+	56144.2	57890	58464.6	63946.7	55110.3	61983.4
557	sp|O60486|PLXC1_HUMAN	653	+	3823.71	4059.06	4016.56	3425.19	2856.05	3416.47
558	sp|O60486|PLXC1_HUMAN	692	+	22520.7	25172.4	26359.7	23929.5	24413	24424.4
559	sp|O60603|TLR2_HUMAN	442	+	2000.17	1952.22	2218.52	2047.94	1889.27	1936.39
560	sp|O75914|PAK3_HUMAN	121	+	4482.02	3539.38	3572.04	4521.34	3736.27	3658.37
561	sp|O95498|VNN2_HUMAN	411	+	5474.42	4306.71	5158.56	4439.58	4650.05	5323.16
562	sp|P00533|EGFR_HUMAN	234	+	0	0	0	1546.56	0	550.136
563	sp|P01860|IGHG3_HUMAN	227	+	65762.1	69536.5	69606.1	74624.1	62570.2	68275.6
564	sp|P04062|GLCM_HUMAN	185	+	3160.73	1898.12	2708.97	2501.23	0	1636.07
565	sp|P04908|H2A1B_HUMAN	39	+	6242.4	6625.38	5473.86	5345.58	3880.5	3001.5
566	sp|P06756|ITAV_HUMAN	945	+	4867.15	3656.95	2922.73	4524.14	3413.94	2507.08
567	sp|P08069|IGF1R_HUMAN	209	+	7527.95	5664.92	4497.66	10143.4	6416.59	6167.61
568	sp|P11047|LAMC1_HUMAN	1395	+	21848.9	27779.4	27783	23679.4	22275.5	26451.9
569	sp|P12259|FA5_HUMAN	2209	+	3184.08	1870.83	1622.45	2237.48	2170.6	2557.91
570	sp|P12259|FA5_HUMAN	468	+	3470.66	3506.07	3053.56	2778.69	2564.05	2662.81
571	sp|P12259|FA5_HUMAN	667	+	3106.56	2699.08	3172.62	1688.63	3032.9	3176.42
572	sp|P12829|MYL4_HUMAN	147	+	4804.8	4687.77	4647.54	4954.02	4573.32	5039.18
573	sp|P13473|LAMP2_HUMAN	101	+	12010.5	14799.6	15521.5	16472.7	15655.1	16477.6
574	sp|P14384|CBPM_HUMAN	164	+	4020.2	3467.15	3043.05	2759.51	3231.6	2439.17
575	sp|P17032|ZN37A_HUMAN	87	+	19269.9	20163.8	14972.4	16956.8	14027.1	17148
576	sp|P20073|ANXA7_HUMAN	214	+	22821.2	21439.5	23737.5	16994	27861.5	26262.4
577	sp|P20929|NEBU_HUMAN	1290	+	5978.09	5128.13	5173.75	5747.81	4841.87	4883.58
578	sp|P20929|NEBU_HUMAN	2022	+	10642.1	4617.4	3705.85	4365.86	2417.14	2122.48
579	sp|P26006|ITA3_HUMAN	107	+	24953	21194.2	23326.1	23819.9	24821.4	22721.1
580	sp|P26842|CD27_HUMAN	95	+	9133.21	10070.6	7804.26	8655.41	7542.22	9336.11
581	sp|P28799|GRN_HUMAN	530	+	14506	15149.2	17925.4	18030.4	13237.4	15888
582	sp|P28907|CD38_HUMAN	219	+	38133.3	41516.5	50822.8	49450.8	36933.3	39995.9
583	sp|P42166|LAP2A_HUMAN	645	+	4668.46	6487.98	5196.87	6716.69	5904.1	11568.9
584	sp|P51530|DNA2_HUMAN	248	+	7594.78	5884.11	6209.91	6572.56	6048.91	6169.92
585	sp|P82979|SARNP_HUMAN	160	+	2273.13	2164.45	2555.17	2116.95	2578.57	2520.73
586	sp|Q00610|CLH1_HUMAN	1460	+	3651.41	3052.13	3045.88	2860.89	3336.49	4139.61
587	sp|Q07954|LRP1_HUMAN	905	+	4196.2	3681.16	4392.13	4945.56	5160.31	4843.75
588	sp|Q12913|PTPRJ_HUMAN	413	+	3297.39	2921.59	3726.24	4449.7	4487.29	0
589	sp|Q13127|REST_HUMAN	572	+	51383.8	56202.5	63792	91834.4	49559.1	56023.1
590	sp|Q13573|SNW1_HUMAN	413	+	4294.29	3651.37	3903.74	3844.84	3675.76	3212.67
591	sp|Q13790|APOF_HUMAN	267	+	32472.2	30726.1	32392.9	31497.5	33593	32156.1
592	sp|Q14766|LTBP1_HUMAN	347	+	26441	27095	28122.4	29719.1	26752	27996.1
593	sp|Q15075|EEA1_HUMAN	1334	+	18201.5	19096.8	19920.8	18700.2	21753.6	20967.3
594	sp|Q15637|SF01_HUMAN	251	+	8303.67	8423.69	11552.9	10208.3	9605.11	10474.1
595	sp|Q16363|LAMA4_HUMAN	215	+	74826.5	72150.8	61141	53960.9	70645.4	67596.8
596	sp|Q16602|CALRL_HUMAN	123	+	4680.2	4252.51	4877.99	5233.8	5421.46	5642.96
597	sp|Q3T906|GNPTA_HUMAN	699	+	7235.07	7502.56	8748.75	7116.08	5889.34	6646.13
598	sp|Q5TGP6|MROH9_HUMAN	308	+	761996	802613	832248	750441	797741	898283
599	sp|Q5W150|YT011_HUMAN	64	+	4538.6	4076.09	4058.35	3548.11	4846.17	3121.33
600	sp|Q6P1X6|CH082_HUMAN	83	+	0	0	0	0	0	0
601	sp|Q76LX8|ATS13_HUMAN	707	+	308099	292850	309128	295273	326450	297889
602	sp|Q86V48|LUZP1_HUMAN	269	+	34066.9	39968.9	40509.3	35767.1	34270.8	41540.9
603	sp|Q8IWW6|RHG12_HUMAN	392	+	20101.3	21188.1	18476	19039.6	14749.7	17913.4
604	sp|Q8TCG2|P4K2B_HUMAN	427	+	58430.3	64358	55129.8	51303.5	66392	72407.3
605	sp|Q8TCT8|SPP2A_HUMAN	149	+	3874.19	3733.86	3585.55	4092.09	3819.33	3588.22
606	sp|Q8WVS4|WDR60_HUMAN	455	+	25283.4	27302	22552.2	21919.8	19833.1	24069.9
607	sp|Q8WZ42|TITIN_HUMAN	34122	+	28597.4	32273.9	30544.2	32281.1	34400.5	33615.2
608	sp|Q8WZ42|TITIN_HUMAN	6051	+	10322.7	12954.6	10368.9	8930.8	5177.28	6934.05
609	sp|Q92614|MY18A_HUMAN	813	+	2552.7	4703.78	1754.24	1869.23	1918.27	1682.66
610	sp|Q92859|NEO1_HUMAN	1146	+	6310.89	4710.24	5365.72	2935.8	4475.37	4123.24
611	sp|Q92896|GSLG1_HUMAN	786	+	20894.1	22288.9	10399.3	15893.2	9044.38	12318.4
612	sp|Q96K49|TM87B_HUMAN	68	+	3791.6	3332.94	3509.84	3885.7	3043.44	4218.49
613	sp|Q99538|LGMN_HUMAN	263	+	2601.17	2988.01	6163.16	6920.21	2296.32	2491.6
614	sp|Q99574|NEUS_HUMAN	321	+	20141.7	20947.9	19053.2	18750.9	16694.7	18837.7
615	sp|Q99733|NP1L4_HUMAN	20	+	9599.04	6202.9	7592.2	8923.69	5023.53	6712.8
616	sp|Q99959|PKP2_HUMAN	642	+	34162	36268.8	35962.9	32649.1	25904.6	34190.8
617	sp|Q9BWL3|CA043_HUMAN	141	+	8372.94	8003.9	9830.69	9645.89	6239.62	8580.93
618	sp|Q9BXT8|RNF17_HUMAN	109	+	18176.3	17328.8	17482.5	17959	18212.5	18253.5
619	sp|Q9H0R6|GATA_HUMAN	438	+	16578.1	19462.2	16012	12329.5	10275.8	12235.8
620	sp|Q9HC62|SENP2_HUMAN	87	+	13835.9	12281.8	12990.9	14222.9	12603.6	12168.4
621	sp|Q9HCD5|NCOA5_HUMAN	299	+	95634.1	104324	100326	110323	75449.5	98476.8
622	sp|Q9HCU4|CELR2_HUMAN	2043	+	57313.5	62147.9	63583.6	56941	63862.7	65281.9
623	sp|Q9NPG3|UBN1_HUMAN	229	+	65613.4	65026.4	66291.4	67417.9	60224.8	65442.8
624	sp|Q9NYW8|RBAK_HUMAN	366	+	28974.1	25489.3	27297.6	21055.7	27534.8	26737.5
625	sp|A2RU67|F234B_HUMAN	173								+	18474.3	17589.7	12311.8	12956.6	9278.64	12421.2
626	sp|B2RC85|R10B2_HUMAN	554								+	7239.46	11599.8	8726.95	14640.1	10660.3	34183.9
627	sp|B4DS77|SHSA9_HUMAN	45								+	3451.6	3283.3	3032.04	2626.52	1971.39	2113.33
628	sp|O00391|QSOX1_HUMAN	243								+	6625.28	8019.89	6602.32	4882.52	6449.32	7731.32
629	sp|O00398|P2Y10_HUMAN	178								+	7442.52	6022.72	5255.49	6711.58	6192.17	5564.94
630	sp|O00418|EF2K_HUMAN	62								+	98314.2	108290	107323	99497.6	96242.6	107386
631	sp|O00754|MA2B1_HUMAN	133								+	4254.34	2254.07	2415.3	2416.83	1870.55	2281.05
632	sp|O14718|OPSX_HUMAN	8								+	141583	124663	123978	136291	127344	123752
633	sp|O14773|TPP1_HUMAN	443								+	13693.6	15005	23442.7	28660.4	17451.1	18288.8
634	sp|O15014|ZN609_HUMAN	162								+	62734.9	39147.4	39771.2	49354.1	39214.1	38290.9
635	sp|O15117|FYB1_HUMAN	378								+	2565.39	2549.69	2279.56	1581.98	3312.57	2954.48
636	sp|O15321|TM9S1_HUMAN	178								+	7195.79	4774.55	4255.25	5754.99	5018.53	5212.35
637	sp|O15342|VA0E1_HUMAN	70								+	40618.2	23366.3	23567.1	20909.1	23634.3	17619
638	sp|O15484|CAN5_HUMAN	12								+	12132.4	13972.3	16500.2	13720.9	15077.5	13598.4
639	sp|O43405|COCH_HUMAN	100								+	11902.3	14692.1	16513.3	15026.9	16946.5	13963.3
640	sp|O43711|TLX3_HUMAN	160								+	20215.3	21170.2	22562.8	26336.5	29632.6	26852.3
641	sp|O43909|EXTL3_HUMAN	290								+	10909.5	10185.2	10095.2	11719	10196.6	11845.2
642	sp|O60281|ZN292_HUMAN	2538								+	80527.9	84786.9	92412.8	82869.8	97766.1	85013.1
643	sp|O60449|LY75_HUMAN	934								+	16624.3	11747.2	10547.7	13878.6	13390.5	13147.7
644	sp|O60486|PLXC1_HUMAN	141								+	5624.38	4951.91	3855.91	4838.58	3269.36	4305.01
645	sp|O60486|PLXC1_HUMAN	548								+	8926.02	8774.07	9963.64	11509.3	8926.82	13264.5
646	sp|O60486|PLXC1_HUMAN	686								+	17849.9	16643.6	17946.8	15690.4	19686.6	18330.4
647	sp|O60512|B4GT3_HUMAN	166								+	7217.12	7005.71	6532.83	6707.24	4462.36	4078.83
648	sp|O60512|B4GT3_HUMAN	337								+	6264.07	6195.6	7928.75	6752.68	8176.51	7816.38
649	sp|O60637|TSN3_HUMAN	167								+	21173.8	17439.3	17206.5	14625.7	16066.3	19967.4
650	sp|O75144|ICOSL_HUMAN	102								+	13793.3	8170.51	6943.23	6416.83	3899.08	4528.66	+
651	sp|O75179|ANR17_HUMAN	1559								+	35678.5	31754.4	30275.6	38042.6	33910.9	40419.7
652	sp|O75339|CILP1_HUMAN	129								+	8178.09	5546.81	5809.01	5689.89	4971.8	5488.91
653	sp|O75339|CILP1_HUMAN	550								+	12901	15089.3	15621	18792.7	19278	11263.7
654	sp|O75718|CRTAP_HUMAN	87								+	5771.16	6774.91	6278.96	5769.52	7566.65	8842.75
655	sp|O75882|ATRN_HUMAN	1073								+	11292.6	8716.13	10969.8	12313	4084.46	8840.08	+
656	sp|O75882|ATRN_HUMAN	1082								+	4422.93	3074.32	4615.97	4106.19	3545.16	5065.02
657	sp|O95202|LETM1_HUMAN	320								+	429108	415966	408797	402260	315153	344719
658	sp|O95427|PIGN_HUMAN	128								+	81081	34430.9	26347.6	44248.5	29714.2	29762.6	+
659	sp|O95477|ABCA1_HUMAN	14								+	9247.41	9468.57	7747.87	6941.19	9146.61	9169.36
660	sp|O95477|ABCA1_HUMAN	1504								+	29611.6	23513.1	19794.2	23804	21111.4	21971
661	sp|O95477|ABCA1_HUMAN	400								+	16110.8	14210.5	13576.5	16400.6	15761	15709.9
662	sp|P01137|TGFB1_HUMAN	136								+	11442.3	12517.4	18665.2	28532.7	10050.7	10304.3
663	sp|P01871|IGHM_HUMAN	440								+	46261.2	48500.7	101703	49737.8	578653	278942
664	sp|P04035|HMDH_HUMAN	367								+	2929.24	2282.03	2780.05	2389.79	2372.04	2517.89
665	sp|P04233|HG2A_HUMAN	130								+	12642.5	12237.6	11599.6	9513	4183.87	6880.47	+
666	sp|P05556|ITB1_HUMAN	669								+	70397.7	61831.8	67575.7	74917.4	51363.8	65603.1
667	sp|P06276|CHLE_HUMAN	284								+	15065.5	10845.3	10616	12141.5	10843.3	12620.8
668	sp|P06756|ITAV_HUMAN	704								+	8404.43	7425.83	5863.26	6930.51	2419.03	5048.9	+
669	sp|P07602|SAP_HUMAN	101								+	67263.5	48347	79313.7	62979.4	44387.4	52308.7
670	sp|P08842|STS_HUMAN	333								+	94281.6	92172	111012	175454	28009.9	41843.8	+
671	sp|P08842|STS_HUMAN	459								+	75155	79452.5	148639	168528	77565.8	79319.1
672	sp|P0C0L4|CO4A_HUMAN	60								+	7806.6	6374.06	4916.1	3005.35	5853.06	5048.06
673	sp|P10253|LYAG_HUMAN	882								+	3574.1	3707.65	3975.68	2846.31	3611.74	3780.04
674	sp|P10619|PPGB_HUMAN	333								+	15525.9	15046	16615.4	14341.9	14720.6	14945.1
675	sp|P11717|MPRI_HUMAN	112								+	3180.18	3066.73	3166.72	4033.29	2786.97	2264.52
676	sp|P11766|ADHX_HUMAN	109								+	13817.1	14796.6	16759.8	16541.1	17762.7	15188.2
677	sp|P12755|SKI_HUMAN	631								+	3844.4	4228.74	3142.13	3660.47	3986.25	3277.72
678	sp|P13612|ITA4_HUMAN	626								+	9787.19	10983.5	15275	12598.7	7661.88	7993.14
679	sp|P13765|DOB_HUMAN	45								+	53919	46716.5	40833.6	45280.3	32568.7	34189
680	sp|P15586|GNS_HUMAN	111								+	10761.2	9386.52	17899.8	19255.1	4600.79	9200.92	+
681	sp|P15586|GNS_HUMAN	183								+	28224.9	26579.8	27912.6	29726.5	31769.7	28310.9
682	sp|P15848|ARSB_HUMAN	366								+	185986	187753	261961	258741	188505	194228
683	sp|P15918|RAG1_HUMAN	268								+	81964.4	72651.1	79625.8	83786	59545.7	83732.8
684	sp|P16284|PECA1_HUMAN	344								+	675.481	7392	15444.4	28013.3	38299.3	42062.8
685	sp|P16284|PECA1_HUMAN	453								+	33222.2	27229.1	24343.7	22516.9	19163.7	15742.3
686	sp|P17066|HSP76_HUMAN	153								+	3774.13	7871.06	12651.4	20189.5	41621.6	41614.4
687	sp|P17181|INAR1_HUMAN	172								+	15261.1	11481.3	12295.9	9129.98	10698.1	9330.56
688	sp|P17181|INAR1_HUMAN	81								+	10290.2	6725.65	9512.28	10184.7	9043.93	9915.67
689	sp|P18850|ATF6A_HUMAN	406								+	27965.9	23346.5	22279.4	21526.7	15055.8	13731.5
690	sp|P20807|CAN3_HUMAN	528								+	10212.5	10893.1	9559.36	27442.8	6664.31	9744.25
691	sp|P20929|NEBU_HUMAN	3932								+	13699.3	11245.1	12315.3	16467.6	12627.9	13046.6
692	sp|P21439|MDR3_HUMAN	496								+	10657	8980.2	9442.55	10865.1	8375.15	9124.47
693	sp|P25942|TNR5_HUMAN	180								+	10536.7	8142.16	7771.02	9564.73	4305.08	9083.11	+
694	sp|P27701|CD82_HUMAN	198								+	23322.6	25982	27055	24276	19114.4	26224.5
695	sp|P27930|IL1R2_HUMAN	66								+	111941	107181	97573.6	218521	101516	73068.5
696	sp|P28799|GRN_HUMAN	265								+	18167.7	19447.8	15163.2	20024.9	7997.74	11391.2
697	sp|P32302|CXCR5_HUMAN	196								+	14234.9	15708.8	26608.3	36616.4	10798.4	15183.2
698	sp|P33527|MRP1_HUMAN	767								+	28891.7	27234.1	29938.4	31675.4	30837.9	28826.4
699	sp|P33681|CD80_HUMAN	226								+	4576.95	4236.16	3913.62	4369.76	6197.6	4848.25
700	sp|P33681|CD80_HUMAN	232								+	7583.78	6787.92	7018.04	8286.69	7769.64	6676.4
701	sp|P34059|GALNS_HUMAN	204								+	42328.4	53142.5	58123.4	44434.9	60260.8	67490
702	sp|P38398|BRCA1_HUMAN	961								+	4843.84	4948.01	9333.57	8093.16	7697.42	12775.2
703	sp|P43121|MUC18_HUMAN	418								+	22080.3	21639.6	22247.1	20483.6	23278.8	25360.3
704	sp|P43121|MUC18_HUMAN	544								+	38154.7	41077.7	42656.9	37400.2	33917.8	40002.6
705	sp|P50542|PEX5_HUMAN	266								+	15302	15394.1	14481	12915.7	11613.3	11540.4
706	sp|P50897|PPT1_HUMAN	232								+	15415.6	16846.4	16411.6	17659.7	16360.1	15222.3
707	sp|P53634|CATC_HUMAN	119								+	2219.25	2663.39	3565.14	3025.61	1905.09	2511.09
708	sp|P53794|SC5A3_HUMAN	32								+	2.09619e+06	1.93375e+06	2.04889e+06	2.00883e+06	2.16643e+06	2.01877e+06
709	sp|P55081|MFAP1_HUMAN	309								+	27459.5	24758.5	25896.7	37354.7	41717.9	42988.1
710	sp|P55344|LMIP_HUMAN	49								+	242962	276923	303211	295140	247387	216481
711	sp|P58166|INHBE_HUMAN	198								+	19017.7	19369.3	21742.9	31958.4	22423.8	21396
712	sp|P68363|TBA1B_HUMAN	380								+	15442.7	17748.9	18786.3	20204.3	20503.9	21339.8
713	sp|P78536|ADA17_HUMAN	539								+	72552.5	76239.6	77068.2	74635.3	58929.3	72571.6
714	sp|P79522|PRR3_HUMAN	141								+	202580	153361	141544	277954	163016	171505
715	sp|Q00613|HSF1_HUMAN	214								+	21414.6	19473.7	18441.6	14481.8	19043.9	16784.4
716	sp|Q02080|MEF2B_HUMAN	223								+	1174.39	1633.2	3267.79	3286.36	3080.2	4550.56
717	sp|Q06481|APLP2_HUMAN	541								+	160586	131774	136607	120656	114882	104421
718	sp|Q07954|LRP1_HUMAN	1575								+	12764.3	10519.8	10565.5	12417.7	11449.3	8973.37
719	sp|Q08380|LG3BP_HUMAN	192								+	2665.59	3626.32	3660.43	3479.89	4493.67	2932.67
720	sp|Q08945|SSRP1_HUMAN	559								+	24509.8	53572.7	26613.4	58456	53749.5	232447
721	sp|Q0VDF9|HSP7E_HUMAN	59								+	122151	133829	152590	126863	161365	129381
722	sp|Q10472|GALT1_HUMAN	552								+	8652.23	7132.26	5457.39	3856.17	5017.59	3833.95
723	sp|Q12907|LMAN2_HUMAN	183								+	229298	237751	519668	545980	133385	174667
724	sp|Q12955|ANK3_HUMAN	1278								+	31393.1	2.32016e+06	408609	1.48336e+06	580057	414567
725	sp|Q12955|ANK3_HUMAN	4035								+	8659.34	5885.11	7035.4	5804.3	6561.36	7995.54
726	sp|Q13443|ADAM9_HUMAN	231								+	16787.2	16530.9	15051.9	15177.3	10796.3	10587.4
727	sp|Q13443|ADAM9_HUMAN	381								+	19329.5	13067.9	12555	11874.4	11166.7	12643.7
728	sp|Q13510|ASAH1_HUMAN	286								+	21734.4	22019.9	21828.8	19294.7	17791	21690.3
729	sp|Q13635|PTC1_HUMAN	141								+	1897.17	1926.81	1656.43	1078.54	2244.39	1921.76
730	sp|Q13740|CD166_HUMAN	361								+	49975.4	44512.1	41029.1	23306.6	30472.9	25631.6
731	sp|Q14108|SCRB2_HUMAN	105								+	28914.5	22829	21203.9	20408.8	14900.7	12450.1
732	sp|Q14318|FKBP8_HUMAN	339								+	20359.9	13075.1	17566.8	23169.7	11327.7	11149.4
733	sp|Q15024|EXOS7_HUMAN	115								+	141795	150195	161292	162726	157813	147357
734	sp|Q32P28|P3H1_HUMAN	540								+	49958.3	50841.2	92966.8	148017	25401.9	32287.2
735	sp|Q3T906|GNPTA_HUMAN	287								+	11293	7792.25	6387.46	7147.56	4883.34	4505.8	+
736	sp|Q3T906|GNPTA_HUMAN	551								+	16777.2	19037	20872	19391.2	12315.1	14122.3
737	sp|Q4KMQ2|ANO6_HUMAN	790								+	18187.6	22506.2	25281.5	23972.3	26526.4	24509.3
738	sp|Q5JRA6|TGO1_HUMAN	246								+	34732.6	27640.9	18697.5	25982.8	9685.08	12967.8	+
739	sp|Q5T1H1|EYS_HUMAN	654								+	10605.6	9006.15	6962.15	44092.3	11195.5	8844.85
740	sp|Q658P3|STEA3_HUMAN	344								+	5080.55	3372.82	3805.03	3658.93	3697.43	2853.3
741	sp|Q6IQ26|DEN5A_HUMAN	466								+	16084.8	17534.4	14762	11790.7	14093.3	16200.9
742	sp|Q6JQN1|ACD10_HUMAN	516								+	32481.4	81622.2	88641.9	80780	81691.7	47906.1
743	sp|Q6P179|ERAP2_HUMAN	294								+	68450.5	47116.5	39901.5	81205.5	50616.3	36162
744	sp|Q6P4E1|CASC4_HUMAN	150								+	72054	53666	50073	57953.4	46546.3	42455.4
745	sp|Q6PCB8|EMB_HUMAN	75								+	3855.29	1890.7	1176.59	1639.46	0	827.765
746	sp|Q6PCD5|RFWD3_HUMAN	143								+	245683	222543	235833	211127	234577	219012
747	sp|Q6PKC3|TXD11_HUMAN	326								+	3880.07	3368.04	2807.14	7121.89	3407.38	2893.82
748	sp|Q6PL18|ATAD2_HUMAN	1130								+	184810	186013	194223	188175	232789	216551
749	sp|Q6UWY0|ARSK_HUMAN	498								+	11169.4	11438.2	13615.1	13374.2	9253.74	10433.8
750	sp|Q6W4X9|MUC6_HUMAN	2366								+	10196.5	22136.2	23248	23121.9	25447.4	13308.3
751	sp|Q6WRI0|IGS10_HUMAN	627								+	7187.65	7438.73	6678.33	8164.11	6716.96	7775.92
752	sp|Q6WRI0|IGS10_HUMAN	999								+	5855.26	4833.79	6027.43	818.476	4985.04	5822.2
753	sp|Q6XPS3|TPTE2_HUMAN	357								+	378344	391343	96965.6	76309.1	214427	326960
754	sp|Q6ZQQ2|S31D1_HUMAN	1160								+	8316.69	5561.14	4347.85	4800.83	4622.96	4153.95
755	sp|Q70UQ0|IKIP_HUMAN	328								+	81851.7	61021	46626.9	60585.1	41942.5	51753.7
756	sp|Q76N32|CEP68_HUMAN	657								+	12574.6	10304.5	10497.7	8877.75	9701.21	7187.75
757	sp|Q7LBC6|KDM3B_HUMAN	1261								+	8251.86	7357.94	15017.8	17602.4	7669.94	7133.2
758	sp|Q7Z2W4|ZCCHV_HUMAN	524								+	58690.1	56423.6	65618.8	72417.9	65327.5	61853.8
759	sp|Q7Z388|D19L4_HUMAN	693								+	11302	12112.8	12067.5	13615.4	13476.5	13805.7
760	sp|Q7Z434|MAVS_HUMAN	352								+	7725.64	5514.5	5326.91	4798.56	4472.99	3446.31
761	sp|Q7Z7G0|TARSH_HUMAN	878								+	16718.1	16691	15332.9	15709.5	15777.5	16588.1
762	sp|Q7Z7M0|MEGF8_HUMAN	1201								+	31087.8	37434.8	18069.9	6280.46	18588.7	23938.3
763	sp|Q86TD4|SRCA_HUMAN	848								+	26693.1	32172.2	36159.8	28448.6	41389.3	35777.8
764	sp|Q8IVG5|SAM9L_HUMAN	1179								+	63346.3	67847.1	76567.5	67595.8	65721.9	72148.4
765	sp|Q8IWA5|CTL2_HUMAN	200								+	18406.7	18365	17265.7	17833.3	10365.5	15227.6
766	sp|Q8IWF2|FXRD2_HUMAN	143								+	10562.9	11453.8	9271.41	23917.7	10964.2	10688.5
767	sp|Q8IYA7|MKX_HUMAN	284								+	57828.8	45212.6	40422.7	77566.8	46868.3	47337.5
768	sp|Q8IYP9|ZDH23_HUMAN	235								+	81626.2	77489.2	77947.5	86505.4	88290.5	137552
769	sp|Q8IZJ1|UNC5B_HUMAN	347								+	387333	339727	303485	221266	226978	300320
770	sp|Q8N4V1|MMGT1_HUMAN	108								+	10263.5	8258.46	9957.2	9894.8	10169.2	8921.97
771	sp|Q8N4X5|AF1L2_HUMAN	659								+	66961.3	61825.2	57069.5	45248.4	46118.5	56027.9
772	sp|Q8N7Z5|ANR31_HUMAN	1687								+	192692	154094	78496.7	885277	52869.3	213489	+
773	sp|Q8N961|ABTB2_HUMAN	876								+	12142.1	9440	8162.22	9395.79	8848.26	9925.15
774	sp|Q8N9B4|ANR42_HUMAN	90								+	644865	631243	660214	701709	481104	709059
775	sp|Q8NBN3|TM87A_HUMAN	127								+	80478.3	72290	72265.5	75730	69010.6	61721.1
776	sp|Q8NC42|RN149_HUMAN	131								+	51076.8	46441.9	51667.3	42133	50602.7	47022.2
777	sp|Q8NHP8|PLBL2_HUMAN	88								+	13905.8	11232.3	9415.18	13515.5	10116.1	10697.8
778	sp|Q8TEM1|PO210_HUMAN	1442								+	35520.9	37500.2	25086.4	29430.5	18517.2	22451.8
779	sp|Q8WVQ1|CANT1_HUMAN	88								+	10946.7	8984.2	7901.24	7886.41	4461.88	4446.33	+
780	sp|Q8WWI5|CTL1_HUMAN	180								+	12197.9	8224.01	10401.7	7805.65	11348.5	11452.1
781	sp|Q92508|PIEZ1_HUMAN	2331								+	78714.9	77935.9	110294	115125	68342.7	75645.8
782	sp|Q92521|PIGB_HUMAN	427								+	26805.7	24381.8	26108.7	25312.6	27750.2	26032.1
783	sp|Q92540|SMG7_HUMAN	957								+	57759.2	64299.7	43713.8	41423.5	32383.2	48919.1
784	sp|Q92542|NICA_HUMAN	417								+	60077.5	63781.6	39849.8	45140.8	28630.5	41760.2
785	sp|Q92616|GCN1_HUMAN	2244								+	36077.5	26454.3	27082.8	20935.3	31122.8	30216.3
786	sp|Q92793|CBP_HUMAN	1612								+	32235.3	34617.2	74514.1	52348.3	28057.5	27221.9
787	sp|Q969P0|IGSF8_HUMAN	463								+	15157.6	15362.9	13907.5	13610.6	7407.69	10743.3
788	sp|Q96BZ4|PLD4_HUMAN	171								+	12494.3	9807.3	9742.4	8336.67	10559.9	10185.2
789	sp|Q96BZ4|PLD4_HUMAN	281								+	20829.3	19623.8	18344.4	69598.4	17418.7	20503.8
790	sp|Q96DU3|SLAF6_HUMAN	303								+	9928.87	5487.76	4326.26	10774.8	3441.72	3563.5	+
791	sp|Q96F46|I17RA_HUMAN	265								+	8027.33	6911	7674.09	7581.36	6589.67	7590.01
792	sp|Q96G23|CERS2_HUMAN	19								+	53689.7	58791.7	55964	55202.8	41711.5	52825.1
793	sp|Q96GX1|TECT2_HUMAN	391								+	12208.5	11860	11854.7	12793.1	13621.7	11403.1
794	sp|Q96J42|TXD15_HUMAN	181								+	12168.3	11392.8	12455.4	11941.5	12054.5	12162.9
795	sp|Q96JA1|LRIG1_HUMAN	156								+	37437.5	47969.4	51718.6	43337.1	49955.2	50556.2
796	sp|Q96L08|SUSD3_HUMAN	27								+	26037.6	27643.3	27731.9	28800	23613.6	28122.5
797	sp|Q96PZ2|F111A_HUMAN	288								+	8008.08	7058.74	5692.19	7419.32	6968.95	6058.86
798	sp|Q96PZ2|F111A_HUMAN	566								+	8544.68	8948.95	13294.5	11402.7	25480.4	22425.5
799	sp|Q96RQ3|MCCA_HUMAN	552								+	10569.4	7212.07	7563.7	9101.19	6811.02	5605.65
800	sp|Q99523|SORT_HUMAN	684								+	56424	51716	49698.3	48883.5	59572.9	55029.3
801	sp|Q99574|NEUS_HUMAN	157								+	47325.2	39985.1	41879.7	50426.1	44026.8	44375.2
802	sp|Q9BS91|S35A5_HUMAN	204								+	42404.9	42504.7	27881.9	36581.2	16361.9	27743.4	+
803	sp|Q9BTY2|FUCO2_HUMAN	171								+	6683.75	10662.3	10062.2	7571.62	8055.83	9526.57
804	sp|Q9BTY2|FUCO2_HUMAN	377								+	449354	486023	464834	457729	395292	469176
805	sp|Q9BVK6|TMED9_HUMAN	125								+	25565.7	32926.9	236080	273547	15049.5	24634.8
806	sp|Q9BYP7|WNK3_HUMAN	43								+	33206.4	42464.9	42155.3	45385.8	70729.3	57239.4
807	sp|Q9BZM6|ULBP1_HUMAN	82								+	16505.6	14706.1	16858.9	13348.4	11217.7	8299
808	sp|Q9C0I3|CCSE1_HUMAN	750								+	29855.3	24949.4	23738.6	25162.3	26492.6	24972.7
809	sp|Q9H0X4|F234A_HUMAN	389								+	25901.8	24505.1	22379.5	24830.8	25783.1	23056.6
810	sp|Q9H1N7|S35B3_HUMAN	386								+	29013	33065.6	37747	33824.8	38818.8	31602.3
811	sp|Q9H497|TOR3A_HUMAN	122								+	57591.4	98427.5	102315	117179	98445.3	76849.6
812	sp|Q9H4F1|SIA7D_HUMAN	135								+	10483.1	9192.54	9945.59	7791.19	5663.21	4917.42
813	sp|Q9H6R6|ZDHC6_HUMAN	119								+	56208	58510	59669.6	61492.1	49658.2	53718.9
814	sp|Q9HC56|PCDH9_HUMAN	450								+	7787.88	6115.67	5734.27	5086.44	3513.86	2570.45
815	sp|Q9NP80|PLPL8_HUMAN	556								+	560714	420309	379941	748711	457629	461563
816	sp|Q9NPR2|SEM4B_HUMAN	405								+	29682.7	25442.8	23590	21039.9	18709.1	15370.3
817	sp|Q9NQX0|PRDM6_HUMAN	405								+	183878	100209	91505.3	117884	83265	85659.2
818	sp|Q9NRA2|S17A5_HUMAN	95								+	58802.2	58942.9	58281.3	78965.3	19686.4	30217.9	+
819	sp|Q9NWD8|TM248_HUMAN	80								+	3235.66	2928.61	9143.23	12936.4	762.495	931.964	+
820	sp|Q9P035|HACD3_HUMAN	79								+	281325	223563	225474	185632	230783	240580
821	sp|Q9P0L0|VAPA_HUMAN	168								+	1639	1617.5	2574.65	2641.59	1513.05	1964.12
822	sp|Q9P2C4|TM181_HUMAN	185								+	26244	20270.6	18197.5	18003	13505.1	10611.4
823	sp|Q9P2D7|DYH1_HUMAN	3606								+	50447.1	48501.6	47415.4	49760.1	50908.9	51300.4
824	sp|Q9P2D7|DYH1_HUMAN	3871								+	34420.3	36613.1	27401.2	25289	21561.5	27693.8
825	sp|Q9UBM8|MGT4C_HUMAN	84								+	5283.64	4179.93	3935.77	3850.5	3435.98	5064.49
826	sp|Q9UBN6|TR10D_HUMAN	127								+	8583.98	8089.59	7580.31	7098.98	5770.46	8326.82
827	sp|Q9UBN6|TR10D_HUMAN	171								+	18325.8	12177	12672.1	16684.8	9091.45	8720.7
828	sp|Q9UBN6|TR10D_HUMAN	182								+	38115.2	35215.4	26140.1	31436.2	20569.7	28788.1
829	sp|Q9UHQ1|NARF_HUMAN	214								+	247108	193893	205905	118372	190550	185218
830	sp|Q9UI09|NDUAC_HUMAN	116								+	50290.2	33512.9	34382.2	35290.5	21671.9	23880.2	+
831	sp|Q9UIQ6|LCAP_HUMAN	145								+	95035.1	97929.8	65352.5	88382.1	34322.8	51284	+
832	sp|Q9UIQ6|LCAP_HUMAN	834								+	75220.8	81781.4	79266.8	72710.9	47695.6	59982.3
833	sp|Q9UJQ4|SALL4_HUMAN	924								+	18776.7	17262.5	19785.4	14480.8	26912.9	18815.3
834	sp|Q9UK23|NAGPA_HUMAN	420								+	10753.7	11229.1	13474.7	10637.3	8978.94	12980.1
835	sp|Q9UKQ2|ADA28_HUMAN	628								+	47025.5	50879.9	55263.7	51171.3	40171.8	52112.6
836	sp|Q9UKY4|POMT2_HUMAN	583								+	6859.63	3808.79	3483.57	3759.74	3577.23	2189.04
837	sp|Q9UN71|PCDGG_HUMAN	417								+	12029.5	10065.7	11445.7	8875.22	11326.8	9525.43
838	sp|Q9UNA4|POLI_HUMAN	508								+	53262	58072.2	61660.5	45910.7	88062.7	80294.9
839	sp|Q9UNA4|POLI_HUMAN	671								+	13923.2	11080.6	12624.2	9604.84	10144.1	14539.9
840	sp|Q9UPP5|K1107_HUMAN	269								+	15531.2	15182.9	7001.08	4964.87	6410.64	8132.35	+
841	sp|Q9UPP5|K1107_HUMAN	413								+	16647.2	15274.8	13278.5	37073.1	19092.6	17481.3
842	sp|Q9Y2E4|DIP2C_HUMAN	610								+	40580.4	27573.8	26277.7	30401.3	27457.8	28706.9
843	sp|Q9Y2E5|MA2B2_HUMAN	748								+	24498	25036.2	24041.2	25473.5	26339.6	24320.1
844	sp|Q9Y2E5|MA2B2_HUMAN	890								+	1539.57	1775.75	9273.53	16270.1	1261.11	1084.04
845	sp|Q9Y487|VPP2_HUMAN	505								+	26970.7	26269	25421.1	27442.6	26661	29128.8
846	sp|Q9Y4D7|PLXD1_HUMAN	155								+	32911.4	39819.3	34451.6	37072.2	28108.7	121800
847	sp|Q9Y4D7|PLXD1_HUMAN	500								+	36164.5	33129.9	35655.7	38498.2	36242.8	37078.7
848	sp|Q9Y4D7|PLXD1_HUMAN	696								+	35348.3	29059.4	29991.7	35330.9	31054.8	39031.6
849	sp|Q9Y4L1|HYOU1_HUMAN	830								+	38972.7	43104.3	93096.7	158621	31574.5	42572.2
850	sp|Q9Y5Q0|FADS3_HUMAN	396								+	42299.2	44100.7	44074.1	87126.8	47968.5	37806.2
851	sp|Q9Y653|AGRG1_HUMAN	303								+	114339	89979.4	90656.7	70842.5	90441.9	88234.8
852	sp|Q9Y6C2|EMIL1_HUMAN	58								+	25602.1	24312.7	30176.9	21769	22782.8	31768.8
853	sp|Q9Y6C5|PTC2_HUMAN	812								+	8421.31	11064.4	7214.11	5925.65	8437.46	9594.98
854	sp|Q9Y6Q3|ZFP37_HUMAN	613								+	11652.4	11163.5	0	57085.1	0	13332.2
855	sp|Q9Y6Q6|TNR11_HUMAN	48								+	5646.57	147999	22620.9	76944.3	33300.2	27515.9
