# Supplementary material for: A streamlined pipeline for multiplexed quantitative site-specific N-glycoproteomics
Source: Nat Commun. 2020 Oct 19;11:5268. doi: 10.1038/s41467-020-19052-w (PMC7572468; doi:10.1038/s41467-020-19052-w)
Supplement: Supplementary file 7 — Supplementary Data 4 [file 41467_2020_19052_MOESM7_ESM.xlsx]

## Sheet: Column description
Columns	Description
ID	the serial number of identified glycans
Glycan(H,N,A,G,F)	glycan composition (Hex, HexNAc, NeuAc, NeuGc, Fucose)
Leading_Protein	a representative protein from the protein group and corresponding glycosylated site based on the selection criteria
Leading_ProSite
MS2	also identified in the runs using conventional MS2 methods, marked with +
MS2-126Intensity	the combined intensity of reporter ions 126 from all glycoforms belonging to one glycan using MS2 methods
MS2-127NIntensity	the combined intensity of reporter ions 127 from all glycoforms belonging to one glycan using MS2 methods
MS2-128CIntensity	the combined intensity of reporter ions 128 from all glycoforms belonging to one glycan using MS2 methods
MS2-129NIntensity	the combined intensity of reporter ions 129 from all glycoforms belonging to one glycan using MS2 methods
MS2-130CIntensity	the combined intensity of reporter ions 130 from all glycoforms belonging to one glycan using MS2 methods
MS2-131NIntensity	the combined intensity of reporter ions 131 from all glycoforms belonging to one glycan using MS2 methods
MS3	identified in Glyco-SPS-MS3 runs, marked with +
MS3-126Intensity	the combined intensity of reporter ions 126 from all glycoforms belonging to one glycan using Glyco-SPS-MS3 methods
MS3-127NIntensity	the combined intensity of reporter ions 127 from all glycoforms belonging to one glycan using Glyco-SPS-MS3 methods
MS3-128CIntensity	the combined intensity of reporter ions 128 from all glycoforms belonging to one glycan using Glyco-SPS-MS3 methods
MS3-129NIntensity	the combined intensity of reporter ions 129 from all glycoforms belonging to one glycan using Glyco-SPS-MS3 methods
MS3-130CIntensity	the combined intensity of reporter ions 130 from all glycoforms belonging to one glycan using Glyco-SPS-MS3 methods
MS3-131NIntensity	the combined intensity of reporter ions 131 from all glycoforms belonging to one glycan using Glyco-SPS-MS3 methods
Significant (MS3)	significantly changed glycans using Glyco-SPS-MS3 methods

## Sheet: Total-glycans
ID	Glycan(H,N,A,G,F)	Leading_Protein	Leading_ProSite	MS2	MS2-126Intensity	MS2-127NIntensity	MS2-128CIntensity	MS2-129NIntensity	MS2-130CIntensity	MS2-131NIntensity	MS3	MS3-126Intensity	MS3-127NIntensity	MS3-128CIntensity	MS3-129NIntensity	MS3-130CIntensity	MS3-131NIntensity
1	0 2 0 0 0	sp|Q9Y4L1|HYOU1_HUMAN;sp|P35613|BASI_HUMAN;sp|P35613|BASI_HUMAN;sp|P03973|SLPI_HUMAN;sp|Q5GLZ8|HERC4_HUMAN;sp|O14656|TOR1A_HUMAN;sp|Q8TEM1|PO210_HUMAN;sp|P20701|ITAL_HUMAN;sp|P07339|CATD_HUMAN;sp|P01871|IGHM_HUMAN;sp|Q32P28|P3H1_HUMAN;sp|Q96KA5|CLP1L_HUMAN;sp|P01871|IGHM_HUMAN	931;268;302;80;394;158;1441;89;263;46;467;91;46	+	445703	358556	370495	428562	396895	384765	+	1.11114e+06	934026	938268	1.10369e+06	1.03306e+06	987695
2	1 2 0 0 0	sp|P11279|LAMP1_HUMAN;sp|Q6P179|ERAP2_HUMAN;sp|Q9UH99|SUN2_HUMAN;sp|Q8TCJ2|STT3B_HUMAN;sp|P03973|SLPI_HUMAN;sp|Q5GLZ8|HERC4_HUMAN;sp|Q9UBV2|SE1L1_HUMAN;sp|Q8N766|EMC1_HUMAN;sp|P08575|PTPRC_HUMAN;sp|O14656|TOR1A_HUMAN;sp|Q8TEM1|PO210_HUMAN;sp|P20701|ITAL_HUMAN;sp|P07339|CATD_HUMAN;sp|P08236|BGLR_HUMAN;sp|Q9Y4L1|HYOU1_HUMAN;sp|P01871|IGHM_HUMAN;sp|Q32P28|P3H1_HUMAN;sp|P02786|TFR1_HUMAN	322;219;636;641;80;394;608;913;380;158;1441;89;263;631;869;46;467;727	+	361956	320131	317002	377718	340690	333567	+	2.28223e+06	1.95036e+06	1.98538e+06	2.18492e+06	2.15803e+06	2.05781e+06
3	1 3 0 0 0	sp|P08575|PTPRC_HUMAN	380	+	8326.83	7388.56	8268.19	7862.86	10452	8881.66	+	108253	94648.8	98454	94291.9	110965	104094
4	10 10 0 0 1	sp|P08195|4F2_HUMAN	424	+	3142.82	3267.48	3366.87	3160.53	3289.55	2928.24	+	42621.4	33339.7	28580.6	27767.6	23800.5	20761
5	10 2 0 0 0	sp|Q9P258|RCC2_HUMAN;sp|P11279|LAMP1_HUMAN;sp|Q9BTV4|TMM43_HUMAN;sp|Q92673|SORL_HUMAN;sp|Q9UBV2|SE1L1_HUMAN;sp|P42892|ECE1_HUMAN;sp|Q15035|TRAM2_HUMAN;sp|Q9HDC9|APMAP_HUMAN;sp|Q9Y639|NPTN_HUMAN;sp|Q6P179|ERAP2_HUMAN;sp|Q16555|DPYL2_HUMAN;sp|O00754|MA2B1_HUMAN;sp|Q7Z7M0|MEGF8_HUMAN;sp|P35613|BASI_HUMAN;sp|P20701|ITAL_HUMAN;sp|O15031|PLXB2_HUMAN;sp|Q9NR96|TLR9_HUMAN;sp|Q8TCJ2|STT3B_HUMAN;sp|O75396|…	18;322;4;1706;217;187;358;160;229;219;567;367;1271;268;862;127;694;641;172;396;531;121;151;106;706;48;481;302;127;80;237;610;584;169;123;198;249;922;119;309;543;442;48;66;53;290;608;284;105;445;23;50;71;2054;86;731;144;618;197;522;913;278;37;48;48;25;380;143;947;157;170;103;1733;212;212;100;97;153;170;158;77;64;209;51;1441;101;89;355;445;2085;110;110;110;110;48;2054;505;286;406;192;118;225;631;63…	+	1.03439e+07	1.11584e+07	1.1548e+07	1.13378e+07	9.54524e+06	1.11395e+07	+	3.16819e+07	3.13801e+07	3.24982e+07	3.46812e+07	2.72645e+07	3.12039e+07
6	11 11 1 0 0	sp|P08195|4F2_HUMAN	424	+	0	0	379.996	566.068	1515.93	1543.19	+	0	6617.81	13732.7	23391.2	40839	43516.9
7	11 2 0 0 0	sp|P11279|LAMP1_HUMAN;sp|Q9BTV4|TMM43_HUMAN;sp|Q15035|TRAM2_HUMAN;sp|O75396|SC22B_HUMAN;sp|Q9NZ43|USE1_HUMAN;sp|Q9UBV2|SE1L1_HUMAN;sp|Q96CS3|FAF2_HUMAN;sp|Q96GC9|VMP1_HUMAN;sp|Q8N766|EMC1_HUMAN;sp|P01892|1A02_HUMAN;sp|P60468|SC61B_HUMAN;sp|Q9Y385|UB2J1_HUMAN;sp|Q8N511|TM199_HUMAN;sp|P36578|RL4_HUMAN;sp|Q15629|TRAM1_HUMAN;sp|A6H8Y1|BDP1_HUMAN;sp|Q5JTV8|TOIP1_HUMAN;sp|Q9HC62|SENP2_HUMAN;sp|P02786|T…	322;4;358;172;198;608;284;23;913;110;36;247;121;21;355;1013;303;87;727;382;112;136;46	+	300803	297996	361883	365001	278060	364025	+	1.27277e+06	1.20404e+06	1.40427e+06	1.51011e+06	1.15953e+06	1.43953e+06
8	12 2 0 0 0	sp|Q9P258|RCC2_HUMAN;sp|Q15035|TRAM2_HUMAN;sp|Q16555|DPYL2_HUMAN;sp|Q9NV06|DCA13_HUMAN;sp|Q9NV06|DCA13_HUMAN;sp|Q96N06|SPT33_HUMAN;sp|P55081|MFAP1_HUMAN;sp|Q9NZ43|USE1_HUMAN;sp|Q6Y2X3|DJC14_HUMAN;sp|Q96GC9|VMP1_HUMAN;sp|Q8IUI4|S29P2_HUMAN;sp|Q9BVJ6|UT14A_HUMAN;sp|P82979|SARNP_HUMAN;sp|P14854|CX6B1_HUMAN;sp|Q9NVN8|GNL3L_HUMAN;sp|Q99733|NP1L4_HUMAN;sp|Q9Y314|NOSIP_HUMAN;sp|Q9BSC4|NOL10_HUMAN;sp|A2V…	18;358;567;46;46;95;370;198;48;23;50;135;160;25;476;20;7;628;1045;691;691;25;25;121;21;355;34;413;1013;251;121;24;135;142;15;25;37;34;46	+	412773	426915	510795	480045	450828	558122	+	1.89161e+06	1.66298e+06	2.23047e+06	2.16867e+06	1.91089e+06	2.5949e+06
9	2 2 0 0 0	sp|P11279|LAMP1_HUMAN;sp|Q9Y639|NPTN_HUMAN;sp|Q6P179|ERAP2_HUMAN;sp|P35613|BASI_HUMAN;sp|Q5GLZ8|HERC4_HUMAN;sp|Q9UBV2|SE1L1_HUMAN;sp|Q8N766|EMC1_HUMAN;sp|P08575|PTPRC_HUMAN;sp|O14656|TOR1A_HUMAN;sp|Q8TEM1|PO210_HUMAN;sp|P20701|ITAL_HUMAN;sp|Q96K78|AGRG7_HUMAN;sp|Q9Y4L1|HYOU1_HUMAN;sp|P05107|ITB2_HUMAN;sp|Q32P28|P3H1_HUMAN;sp|Q96KA5|CLP1L_HUMAN;sp|Q13510|ASAH1_HUMAN;sp|P01871|IGHM_HUMAN	322;229;219;302;394;608;913;380;158;1441;89;195;869;50;467;91;259;46	+	452007	397599	398962	414334	423763	399153	+	4.34095e+06	3.76507e+06	3.9311e+06	3.9402e+06	4.17513e+06	3.97e+06
10	2 2 0 0 1	sp|P04440|DPB1_HUMAN;sp|P11117|PPAL_HUMAN;sp|O00584|RNT2_HUMAN;sp|P01871|IGHM_HUMAN	48;177;76;46	+	145352	152573	160266	166561	117114	125839	+	251081	252171	307202	361550	177078	193336
11	2 3 0 0 0	sp|P08575|PTPRC_HUMAN	380	+	61413.9	57949.4	58065.7	56737.4	63926.5	60064.3	+	347111	306404	311346	313556	360361	331360
12	2 3 0 0 1	sp|Q9NY27|PP4R2_HUMAN;sp|P13473|LAMP2_HUMAN	114;58	+	30534.4	27773.1	25721.9	20768.1	16403.5	16284.1	+	233135	182159	185305	139027	104527	90906.9
13	2 4 0 0 0	sp|P08575|PTPRC_HUMAN;sp|Q9NY27|PP4R2_HUMAN;sp|Q5NDL2|EOGT_HUMAN	380;114;354	+	87006.9	89467.4	101722	104933	82607.3	86519.4	+	226478	209145	210768	206409	244004	225785
14	2 4 0 0 1	sp|Q9NY27|PP4R2_HUMAN;sp|P11279|LAMP1_HUMAN;sp|P13473|LAMP2_HUMAN	114;249;58	+	56320.5	58315.5	50035	41996	38709.1	40219.3	+	269089	240659	223850	191515	149649	132954
15	3 2 0 0 0	sp|P11279|LAMP1_HUMAN;sp|Q9Y4L1|HYOU1_HUMAN;sp|Q9Y639|NPTN_HUMAN;sp|Q6P179|ERAP2_HUMAN;sp|Q8TCJ2|STT3B_HUMAN;sp|Q5GLZ8|HERC4_HUMAN;sp|Q9UBV2|SE1L1_HUMAN;sp|Q8N766|EMC1_HUMAN;sp|P08575|PTPRC_HUMAN;sp|Q8TEM1|PO210_HUMAN;sp|P20701|ITAL_HUMAN;sp|P07339|CATD_HUMAN;sp|P08236|BGLR_HUMAN;sp|P35613|BASI_HUMAN;sp|Q9Y4L1|HYOU1_HUMAN;sp|P01871|IGHM_HUMAN;sp|Q32P28|P3H1_HUMAN;sp|P02786|TFR1_HUMAN;sp|O00584|RN…	322;931;229;219;641;394;608;913;380;1441;89;263;631;268;869;46;467;727;76;91;259;160;46	+	568260	461442	458612	514378	476596	475607	+	5.66528e+06	4.84262e+06	5.03672e+06	5.1332e+06	5.39667e+06	5.21263e+06
16	3 2 0 0 1	sp|O96009|NAPSA_HUMAN;sp|P04440|DPB1_HUMAN;sp|P20036|DPA1_HUMAN;sp|P01871|IGHM_HUMAN	133;48;109;46	+	239332	239302	321262	377819	176362	196667	+	813513	735076	765038	723155	493319	525351
17	3 3 0 0 0	sp|Q8IV08|PLD3_HUMAN;sp|P08575|PTPRC_HUMAN;sp|P13473|LAMP2_HUMAN;sp|P01871|IGHM_HUMAN	387;380;58;46	+	93977.8	89164.6	99784.2	99440.4	121751	117346	+	706677	673438	732093	788355	938975	902430
18	3 3 0 0 1	sp|Q9Y4L1|HYOU1_HUMAN;sp|Q9Y4L1|HYOU1_HUMAN;sp|Q9NY27|PP4R2_HUMAN;sp|P11279|LAMP1_HUMAN;sp|P30101|PDIA3_HUMAN;sp|P13473|LAMP2_HUMAN;sp|P01871|IGHM_HUMAN	931;922;114;249;90;58;46	+	164513	157775	146575	145821	117370	121732	+	832279	736066	694357	618081	481619	431332
19	3 3 1 0 1	sp|P20929|NEBU_HUMAN	3481	+	3860.41	2787.52	2046.12	2422.01	1928.63	1551.39	+	34344.4	28680.7	30769	23713	20374	16861.7
20	3 4 0 0 0	sp|Q92673|SORL_HUMAN;sp|P13762|DRB4_HUMAN;sp|Q8IV08|PLD3_HUMAN;sp|P11279|LAMP1_HUMAN;sp|P08575|PTPRC_HUMAN;sp|P04908|H2A1B_HUMAN;sp|Q9HD45|TM9S3_HUMAN;sp|Q9HCD5|NCOA5_HUMAN;sp|Q9NY27|PP4R2_HUMAN;sp|P11279|LAMP1_HUMAN;sp|O00754|MA2B1_HUMAN;sp|P13473|LAMP2_HUMAN;sp|P04440|DPB1_HUMAN;sp|Q13127|REST_HUMAN;sp|P10253|LYAG_HUMAN;sp|Q969V3|NCLN_HUMAN;sp|P13473|LAMP2_HUMAN;sp|P13473|LAMP2_HUMAN;sp|P01871|…	1706;48;387;249;380;39;174;299;114;249;766;275;48;572;390;428;356;58;46	+	625522	685656	715682	764117	786663	852377	+	1.52789e+06	1.53501e+06	1.75288e+06	1.95302e+06	2.343e+06	2.35809e+06
21	3 4 0 0 1	sp|Q92673|SORL_HUMAN;sp|Q9Y4L1|HYOU1_HUMAN;sp|Q9HDC9|APMAP_HUMAN;sp|P13762|DRB4_HUMAN;sp|Q8IV08|PLD3_HUMAN;sp|Q9Y4L1|HYOU1_HUMAN;sp|P01861|IGHG4_HUMAN;sp|P01860|IGHG3_HUMAN;sp|P08575|PTPRC_HUMAN;sp|P48960|CD97_HUMAN;sp|P01871|IGHM_HUMAN;sp|P01892|1A02_HUMAN;sp|P10321|1C07_HUMAN;sp|P13760|2B14_HUMAN;sp|P01871|IGHM_HUMAN;sp|Q9NY27|PP4R2_HUMAN;sp|P11279|LAMP1_HUMAN;sp|P06280|AGAL_HUMAN;sp|O00754|MA2…	1706;931;160;48;387;922;177;227;380;371;209;110;110;48;46;114;249;139;766;871;192;48;109;91;58;58;136;46	+	1.0405e+06	1.06331e+06	1.02768e+06	1.02963e+06	851520	908142	+	2.21937e+06	2.08627e+06	2.36276e+06	2.38952e+06	1.53133e+06	1.47861e+06
22	3 4 1 0 0	sp|P08575|PTPRC_HUMAN;sp|Q9HD45|TM9S3_HUMAN;sp|Q9NY27|PP4R2_HUMAN	380;174;114	+	4431.85	4541.42	5784.72	5430.23	7281.98	6794.53	+	73991.8	82457.5	89134.4	93269.9	133261	150844
23	3 4 1 0 1	sp|Q9NY27|PP4R2_HUMAN	114	+	5544.35	4541.14	5101.7	2631.14	2810.17	2153.3	+	208601	175329	165078	142358	104314	99640
24	3 4 1 0 2	sp|Q9P258|RCC2_HUMAN;sp|Q9HDC9|APMAP_HUMAN;sp|Q92673|SORL_HUMAN;sp|Q16555|DPYL2_HUMAN;sp|Q92542|NICA_HUMAN;sp|P35613|BASI_HUMAN;sp|Q9NR96|TLR9_HUMAN;sp|Q8TCJ2|STT3B_HUMAN;sp|P26010|ITB7_HUMAN;sp|P40259|CD79B_HUMAN;sp|P13674|P4HA1_HUMAN;sp|P23284|PPIB_HUMAN;sp|P53634|CATC_HUMAN;sp|Q9UBV2|SE1L1_HUMAN;sp|Q14264|ENR1_HUMAN;sp|P01591|IGJ_HUMAN;sp|Q9NR96|TLR9_HUMAN;sp|O60449|LY75_HUMAN;sp|P08575|PTPRC_…	18;160;1854;567;530;268;694;641;531;127;113;148;53;608;105;71;731;1593;380;143;157;1234;300;1733;212;64;51;445;729;416;405;278;551;195;268;174;869;387;203;439;796;46;626;114;106;55;235;166;170;50;354;275;140;467;183;642;226;308;68;1103;182;96;829;109;241;370;515;862;428;160;127;355;272;167;210;176	+	2.66965e+06	2.88345e+06	2.79184e+06	2.88485e+06	2.45953e+06	2.76207e+06	+	3.98365e+06	4.06143e+06	3.43204e+06	3.45899e+06	2.43987e+06	3.23996e+06
25	3 4 2 0 0	sp|P11279|LAMP1_HUMAN;sp|Q9NPG3|UBN1_HUMAN;sp|Q8TCJ2|STT3B_HUMAN;sp|O96005|CLPT1_HUMAN;sp|P01903|DRA_HUMAN;sp|Q8TEM1|PO210_HUMAN;sp|Q9UBV2|SE1L1_HUMAN;sp|Q9Y4L1|HYOU1_HUMAN;sp|P11047|LAMC1_HUMAN;sp|Q4KMQ2|ANO6_HUMAN;sp|O95427|PIGN_HUMAN;sp|Q9Y4L1|HYOU1_HUMAN;sp|P13473|LAMP2_HUMAN;sp|P01871|IGHM_HUMAN	322;229;641;295;143;1441;195;869;1439;493;192;515;356;46	+	506296	547532	528545	511521	453910	530630	+	1.31719e+06	1.31687e+06	1.18181e+06	1.19908e+06	882308	1.13516e+06
26	3 5 0 0 0	sp|O94766|B3GA3_HUMAN;sp|Q92673|SORL_HUMAN;sp|P13762|DRB4_HUMAN;sp|P11279|LAMP1_HUMAN;sp|Q92673|SORL_HUMAN;sp|P08575|PTPRC_HUMAN;sp|P20701|ITAL_HUMAN;sp|P01892|1A02_HUMAN;sp|P30479|1B41_HUMAN;sp|P13760|2B14_HUMAN;sp|Q92673|SORL_HUMAN;sp|Q9HD45|TM9S3_HUMAN;sp|Q92820|GGH_HUMAN;sp|Q9Y6Q9|NCOA3_HUMAN;sp|P01871|IGHM_HUMAN;sp|Q16363|LAMA4_HUMAN;sp|P11279|LAMP1_HUMAN;sp|O00754|MA2B1_HUMAN;sp|P13473|LAMP…	300;1706;48;249;2054;380;89;110;110;48;2054;174;203;872;46;215;249;766;275;261;255;48;390;1146;104;356;58;136;531;538;46	+	1.25248e+06	1.39454e+06	1.40686e+06	1.49901e+06	1.36264e+06	1.50677e+06	+	1.46523e+06	1.62797e+06	1.72237e+06	2.18352e+06	2.24159e+06	2.42863e+06
27	3 5 0 0 1	sp|O94766|B3GA3_HUMAN;sp|Q92673|SORL_HUMAN;sp|Q9HDC9|APMAP_HUMAN;sp|O15031|PLXB2_HUMAN;sp|P13762|DRB4_HUMAN;sp|P11279|LAMP1_HUMAN;sp|Q9Y4L1|HYOU1_HUMAN;sp|P20645|MPRD_HUMAN;sp|P20273|CD22_HUMAN;sp|Q3T906|GNPTA_HUMAN;sp|O95297|MPZL1_HUMAN;sp|Q92673|SORL_HUMAN;sp|P09326|CD48_HUMAN;sp|P08575|PTPRC_HUMAN;sp|P48960|CD97_HUMAN;sp|Q15043|S39AE_HUMAN;sp|O75976|CBPD_HUMAN;sp|P01871|IGHM_HUMAN;sp|P05538|DQ…	300;1706;160;127;48;249;922;83;445;642;50;2054;189;380;371;77;1070;209;51;89;729;110;110;110;110;48;2054;268;46;114;249;139;766;261;337;130;48;138;48;103;1986;829;90;2512;104;356;58;136;129;538;46	+	1.44158e+06	1.45999e+06	1.47338e+06	1.45656e+06	1.1817e+06	1.20089e+06	+	2.84567e+06	2.57474e+06	2.6029e+06	2.83652e+06	1.53817e+06	1.60848e+06
28	3 6 0 0 0	sp|Q9Y639|NPTN_HUMAN;sp|P35613|BASI_HUMAN;sp|P08575|PTPRC_HUMAN;sp|Q15043|S39AE_HUMAN;sp|P01892|1A02_HUMAN;sp|Q92673|SORL_HUMAN;sp|Q9HD45|TM9S3_HUMAN;sp|P13473|LAMP2_HUMAN;sp|O60637|TSN3_HUMAN;sp|P13473|LAMP2_HUMAN	229;302;380;77;110;2054;174;275;127;58	+	127830	141746	135643	149769	139533	145846	+	173391	166752	182339	257107	264349	231607
29	3 6 0 0 1	sp|O94766|B3GA3_HUMAN;sp|P13762|DRB4_HUMAN;sp|P20701|ITAL_HUMAN;sp|P01892|1A02_HUMAN;sp|P10321|1C07_HUMAN;sp|Q3T906|GNPTA_HUMAN;sp|Q3T906|GNPTA_HUMAN;sp|Q92673|SORL_HUMAN;sp|Q9H330|TM245_HUMAN;sp|P35613|BASI_HUMAN;sp|P08575|PTPRC_HUMAN;sp|P04440|DPB1_HUMAN;sp|P08195|4F2_HUMAN;sp|O60637|TSN3_HUMAN;sp|P11912|CD79A_HUMAN;sp|P13473|LAMP2_HUMAN;sp|P19397|CD53_HUMAN	300;48;89;110;110;684;684;2054;551;268;337;48;424;127;112;58;129	+	383342	415877	398887	410336	313016	351838	+	408047	459143	403078	444788	600372	402516
30	3 7 0 0 0	sp|P08195|4F2_HUMAN;sp|O60637|TSN3_HUMAN	424;127	+	4704.08	5383.22	5691.88	6101.16	6687.76	6918.85	+	7655.37	9243.9	15651	20256.9	29567.7	29516.6
31	3 7 0 0 1	sp|P35613|BASI_HUMAN;sp|P08195|4F2_HUMAN;sp|Q15758|AAAT_HUMAN;sp|P19397|CD53_HUMAN	268;424;212;129	+	89336.2	86109.2	90506	86787.7	75991.4	82107.4	+	47117.8	41663	41651.1	37449.1	33085.5	27680.5
32	4 2 0 0 0	sp|P11279|LAMP1_HUMAN;sp|Q9Y4L1|HYOU1_HUMAN;sp|Q9HDC9|APMAP_HUMAN;sp|Q9Y639|NPTN_HUMAN;sp|Q6P179|ERAP2_HUMAN;sp|Q9UH99|SUN2_HUMAN;sp|Q8TCJ2|STT3B_HUMAN;sp|P35613|BASI_HUMAN;sp|P03973|SLPI_HUMAN;sp|Q5GLZ8|HERC4_HUMAN;sp|Q9Y4L1|HYOU1_HUMAN;sp|Q9UBV2|SE1L1_HUMAN;sp|P01591|IGJ_HUMAN;sp|Q8N766|EMC1_HUMAN;sp|P08575|PTPRC_HUMAN;sp|Q92673|SORL_HUMAN;sp|O14656|TOR1A_HUMAN;sp|Q8TEM1|PO210_HUMAN;sp|P20701|I…	322;931;160;229;219;636;641;302;80;394;922;608;71;913;380;1733;158;1441;89;263;631;195;869;203;197;46;467;727;76;1608;367;91;259;515;160;356;46	+	1.38551e+06	1.24401e+06	1.24918e+06	1.32767e+06	1.30001e+06	1.26717e+06	+	1.02458e+07	9.14647e+06	9.44398e+06	1.01801e+07	1.01191e+07	9.81338e+06
33	4 2 0 0 1	sp|P01871|IGHM_HUMAN	46	+	72843	74845.7	68690.4	64603.6	53510.7	53767.6	+	268209	231618	236649	203012	155711	139226
34	4 3 0 0 0	sp|P08575|PTPRC_HUMAN;sp|P10321|1C07_HUMAN;sp|P01871|IGHM_HUMAN;sp|P13473|LAMP2_HUMAN;sp|Q16602|CALRL_HUMAN;sp|P13473|LAMP2_HUMAN;sp|P01871|IGHM_HUMAN	380;110;46;275;123;356;46	+	134608	138196	135562	136316	161411	166523	+	935660	878576	944543	956402	1.13545e+06	1.09554e+06
35	4 3 0 0 1	sp|P11279|LAMP1_HUMAN;sp|P01871|IGHM_HUMAN	249;46	+	119669	124703	124034	120320	73817.4	77704.5	+	576185	492309	478808	433212	339382	292213
36	4 3 1 0 0	sp|P08575|PTPRC_HUMAN;sp|Q9Y6Q2|STON1_HUMAN;sp|P13473|LAMP2_HUMAN;sp|P01871|IGHM_HUMAN	380;337;356;46	+	113453	128001	146375	144763	162463	171143	+	390384	410865	423655	459763	508374	575379
37	4 3 1 0 1	sp|P01871|IGHM_HUMAN;sp|P11279|LAMP1_HUMAN;sp|P13473|LAMP2_HUMAN;sp|P01871|IGHM_HUMAN	46;249;356;46	+	208089	205950	199967	185968	158337	170889	+	1.04341e+06	983153	1.02263e+06	944748	807347	837008
38	4 3 2 0 2	sp|P08575|PTPRC_HUMAN	380	+	22737.5	23906.8	21035	20370.9	18733.9	21201.7	+	1928.71	3261.71	7378.98	9576.56	12383.6	17414
39	4 4 0 0 0	sp|P11279|LAMP1_HUMAN;sp|P08575|PTPRC_HUMAN;sp|P11279|LAMP1_HUMAN;sp|Q9HCD5|NCOA5_HUMAN;sp|Q5W150|YT011_HUMAN;sp|P11279|LAMP1_HUMAN;sp|P13473|LAMP2_HUMAN;sp|P11279|LAMP1_HUMAN;sp|O75503|CLN5_HUMAN;sp|P13473|LAMP2_HUMAN;sp|P01871|IGHM_HUMAN	249;380;103;299;64;249;275;261;255;356;46	+	593925	622953	616640	618248	631178	673194	+	2.26644e+06	2.1824e+06	2.38095e+06	2.52864e+06	3.01016e+06	2.98566e+06
40	4 4 0 0 1	sp|P20929|NEBU_HUMAN;sp|P11279|LAMP1_HUMAN;sp|P01861|IGHG4_HUMAN;sp|P08575|PTPRC_HUMAN;sp|P48960|CD97_HUMAN;sp|P01871|IGHM_HUMAN;sp|P20701|ITAL_HUMAN;sp|P01892|1A02_HUMAN;sp|P30479|1B41_HUMAN;sp|P10321|1C07_HUMAN;sp|Q9Y6Q9|NCOA3_HUMAN;sp|Q9NY27|PP4R2_HUMAN;sp|P11279|LAMP1_HUMAN;sp|P11279|LAMP1_HUMAN;sp|P13473|LAMP2_HUMAN;sp|P08575|PTPRC_HUMAN;sp|P01871|IGHM_HUMAN	2022;249;177;380;371;209;89;110;110;110;872;114;249;261;356;531;46	+	908054	964963	979076	954273	792644	889991	+	1.9843e+06	1.75637e+06	1.70529e+06	1.73448e+06	1.32574e+06	1.26996e+06
41	4 4 0 0 3	sp|O15031|PLXB2_HUMAN;sp|P10321|1C07_HUMAN	127;110	+	6513.19	7040.38	6898.47	11549.2	5948.64	6234.31	+	35724.1	30498.2	28772.5	37853.8	20897.6	18345.9
42	4 4 0 2 0	sp|P01871|IGHM_HUMAN	46	+	4164.5	3244.49	3598.85	3235.89	3080.14	2708.82	+	36155.2	31014.2	32480.2	27426.5	27748.4	22320.9
43	4 4 1 0 0	sp|P08575|PTPRC_HUMAN;sp|Q9HD45|TM9S3_HUMAN;sp|P01871|IGHM_HUMAN;sp|Q9NY27|PP4R2_HUMAN;sp|P11279|LAMP1_HUMAN;sp|P01871|IGHM_HUMAN	380;174;46;114;249;46	+	136401	151576	165277	176746	185666	202731	+	768166	754380	877390	1.01743e+06	1.38196e+06	1.39414e+06
44	4 4 1 0 1	sp|Q92673|SORL_HUMAN;sp|P20073|ANXA7_HUMAN;sp|P01871|IGHM_HUMAN;sp|Q8TEM1|PO210_HUMAN;sp|P01892|1A02_HUMAN;sp|P30479|1B41_HUMAN;sp|P10321|1C07_HUMAN;sp|Q9NY27|PP4R2_HUMAN;sp|P11279|LAMP1_HUMAN;sp|P01909|DQA1_HUMAN;sp|Q92673|SORL_HUMAN;sp|P13473|LAMP2_HUMAN;sp|P01871|IGHM_HUMAN	1706;214;209;1441;110;110;110;114;249;103;1986;58;46	+	416511	426195	421471	408774	318888	337959	+	1.57162e+06	1.34839e+06	1.28029e+06	1.27323e+06	920561	842501
45	4 4 1 0 2	sp|Q92673|SORL_HUMAN;sp|Q9NR96|TLR9_HUMAN;sp|Q8TCJ2|STT3B_HUMAN;sp|O75396|SC22B_HUMAN;sp|P26010|ITB7_HUMAN;sp|Q9UBV2|SE1L1_HUMAN;sp|Q14264|ENR1_HUMAN;sp|P01591|IGJ_HUMAN;sp|Q02083|NAAA_HUMAN;sp|P01903|DRA_HUMAN;sp|P32970|CD70_HUMAN;sp|P50897|PPT1_HUMAN;sp|Q96LC7|SIG10_HUMAN;sp|Q9NR96|TLR9_HUMAN;sp|P05538|DQB2_HUMAN;sp|P20701|ITAL_HUMAN;sp|Q9Y4L1|HYOU1_HUMAN;sp|Q92820|GGH_HUMAN;sp|O43405|COCH_HUMA…	1706;694;641;172;531;608;105;71;37;143;170;212;100;64;51;89;869;203;221;46;166;139;50;149;140;527;257;727;424;355;272;210;176	+	772641	828746	787258	800851	667940	794364	+	1.57228e+06	1.66679e+06	1.4006e+06	1.49101e+06	973194	1.43065e+06
46	4 4 2 0 0	sp|Q9BTV4|TMM43_HUMAN;sp|Q92673|SORL_HUMAN;sp|P20073|ANXA7_HUMAN;sp|Q96K49|TM87B_HUMAN;sp|Q9NY27|PP4R2_HUMAN;sp|P05107|ITB2_HUMAN;sp|Q13433|S39A6_HUMAN;sp|Q14703|MBTP1_HUMAN	4;1706;214;159;114;50;241;148	+	65619.2	73762.4	73157.1	71436.6	73345.3	86093.8	+	204785	220468	225030	212923	185161	230202
47	4 4 2 0 1	sp|P08575|PTPRC_HUMAN;sp|P20073|ANXA7_HUMAN;sp|P00533|EGFR_HUMAN;sp|P20929|NEBU_HUMAN;sp|Q9NY27|PP4R2_HUMAN	380;214;234;3481;114	+	109208	97818.2	86188.2	79693.4	65687.1	70484.5	+	128810	98949.9	95815.2	76038.2	56767.3	54333
48	4 4 2 0 3	sp|P11279|LAMP1_HUMAN;sp|P20273|CD22_HUMAN;sp|P08575|PTPRC_HUMAN;sp|P01892|1A02_HUMAN;sp|P02786|TFR1_HUMAN;sp|P13473|LAMP2_HUMAN;sp|P05107|ITB2_HUMAN;sp|P09326|CD48_HUMAN;sp|P13473|LAMP2_HUMAN	249;231;380;110;251;275;212;104;58	+	222232	232316	210022	250712	226635	236699	+	834518	720035	766184	853240	961519	888263
49	4 5 0 0 0	sp|Q92673|SORL_HUMAN;sp|P11279|LAMP1_HUMAN;sp|Q92673|SORL_HUMAN;sp|P08575|PTPRC_HUMAN;sp|P01903|DRA_HUMAN;sp|P48960|CD97_HUMAN;sp|Q15043|S39AE_HUMAN;sp|O75976|CBPD_HUMAN;sp|P20701|ITAL_HUMAN;sp|P01892|1A02_HUMAN;sp|Q92673|SORL_HUMAN;sp|Q9HD45|TM9S3_HUMAN;sp|Q8WZ42|TITIN_HUMAN;sp|Q9HCU4|CELR2_HUMAN;sp|P01871|IGHM_HUMAN;sp|Q16363|LAMA4_HUMAN;sp|P11279|LAMP1_HUMAN;sp|P13473|LAMP2_HUMAN;sp|P11279|LAM…	1706;249;2054;380;143;371;77;1070;89;110;2054;174;34122;2043;46;215;249;275;261;871;255;145;367;127;104;356;58;136;531;46	+	1.03333e+06	1.14504e+06	1.19353e+06	1.22898e+06	1.24279e+06	1.35545e+06	+	1.70304e+06	1.79963e+06	1.98919e+06	2.29231e+06	2.45423e+06	2.65473e+06
50	4 5 0 0 1	sp|Q92673|SORL_HUMAN;sp|O15031|PLXB2_HUMAN;sp|O96009|NAPSA_HUMAN;sp|P02786|TFR1_HUMAN;sp|Q8IV08|PLD3_HUMAN;sp|P20645|MPRD_HUMAN;sp|P20273|CD22_HUMAN;sp|Q92673|SORL_HUMAN;sp|P09326|CD48_HUMAN;sp|P08575|PTPRC_HUMAN;sp|P48960|CD97_HUMAN;sp|Q15043|S39AE_HUMAN;sp|O75976|CBPD_HUMAN;sp|P20701|ITAL_HUMAN;sp|P01892|1A02_HUMAN;sp|P30479|1B41_HUMAN;sp|P10321|1C07_HUMAN;sp|P13760|2B14_HUMAN;sp|Q92673|SORL_HU…	1706;127;133;251;387;83;445;2054;189;380;371;77;1070;89;110;110;110;48;2054;306;46;1986;249;139;57;261;453;871;337;48;138;111;48;142;109;1986;206;127;104;356;58;531;129;46	+	1.52419e+06	1.52098e+06	1.43679e+06	1.37141e+06	1.12876e+06	1.22137e+06	+	2.46715e+06	2.08779e+06	2.00534e+06	1.9842e+06	1.22775e+06	1.17819e+06
51	4 5 0 0 2	sp|Q92673|SORL_HUMAN;sp|Q86V48|LUZP1_HUMAN	871;269	+	35924	42263.5	42286.1	38208.3	36897.2	44398.3	+	94654	98145.6	89908.1	102991	108091	113698
52	4 5 0 0 3	sp|P20701|ITAL_HUMAN;sp|P35613|BASI_HUMAN;sp|P48960|CD97_HUMAN;sp|P13473|LAMP2_HUMAN	89;268;453;356	+	110384	120680	130266	113295	126747	135254	+	95315.3	78422.2	72570.1	66582.3	50307.4	37937.7
53	4 5 0 0 4	sp|P30479|1B41_HUMAN	110	+	4845.22	4320.21	13455.7	12916.3	2245.04	2332.05	+	7547.19	8630.67	27913.2	25094.1	3410.86	3796.42
54	4 5 0 1 0	sp|Q9HD45|TM9S3_HUMAN	174	+	7864.97	7774.79	7782.62	7644.63	7157.54	7323.16	+	34000.8	33160.9	35091.8	44262.9	56738.4	48901.4
55	4 5 0 1 1	sp|Q92673|SORL_HUMAN;sp|P30479|1B41_HUMAN	1706;110	+	14701.2	14814.1	17632.2	18069	12288.3	12462	+	50834	36991.3	39773.2	50879.9	27583.7	24338.3
56	4 5 0 2 0	sp|P01892|1A02_HUMAN;sp|P11279|LAMP1_HUMAN;sp|P01871|IGHM_HUMAN	110;249;46	+	33198.6	33283.6	38258.7	37621.7	21241.3	24545	+	138579	127021	109281	115125	78516.2	77753.5
57	4 5 1 0 0	sp|O94766|B3GA3_HUMAN;sp|Q92673|SORL_HUMAN;sp|P02786|TFR1_HUMAN;sp|P11279|LAMP1_HUMAN;sp|P08575|PTPRC_HUMAN;sp|P01871|IGHM_HUMAN;sp|Q3T906|GNPTA_HUMAN;sp|P01892|1A02_HUMAN;sp|P30479|1B41_HUMAN;sp|P10321|1C07_HUMAN;sp|Q92673|SORL_HUMAN;sp|Q9HD45|TM9S3_HUMAN;sp|Q7LGA3|HS2ST_HUMAN;sp|P01871|IGHM_HUMAN;sp|P11279|LAMP1_HUMAN;sp|P13473|LAMP2_HUMAN;sp|P11279|LAMP1_HUMAN;sp|Q92673|SORL_HUMAN;sp|O75503|CL…	300;1706;251;249;380;209;729;110;110;110;2054;174;127;46;249;275;261;871;255;48;1986;104;356;58;46	+	816298	915438	982123	1.08347e+06	1.10462e+06	1.22734e+06	+	1.16512e+06	1.28848e+06	1.57104e+06	2.11485e+06	2.38562e+06	2.46825e+06
58	4 5 1 0 1	sp|O94766|B3GA3_HUMAN;sp|Q92673|SORL_HUMAN;sp|O96009|NAPSA_HUMAN;sp|P13762|DRB4_HUMAN;sp|P02786|TFR1_HUMAN;sp|P11279|LAMP1_HUMAN;sp|P04062|GLCM_HUMAN;sp|P20645|MPRD_HUMAN;sp|O95297|MPZL1_HUMAN;sp|P09326|CD48_HUMAN;sp|P48960|CD97_HUMAN;sp|Q15043|S39AE_HUMAN;sp|P01871|IGHM_HUMAN;sp|P05538|DQB2_HUMAN;sp|Q3T906|GNPTA_HUMAN;sp|P30479|1B41_HUMAN;sp|P01892|1A02_HUMAN;sp|P30479|1B41_HUMAN;sp|P10321|1C07_…	300;1706;133;48;251;249;309;83;50;189;371;77;209;51;729;110;110;110;110;48;268;197;306;46;1986;249;48;139;766;871;337;130;48;1092;138;48;109;103;424;1986;84;417;829;127;245;104;356;58;58;531;129;46	+	1.93267e+06	2.00208e+06	2.11277e+06	2.12739e+06	1.68988e+06	1.82927e+06	+	3.72706e+06	3.43018e+06	3.35898e+06	3.83988e+06	2.49068e+06	2.66353e+06
59	4 5 1 0 2	sp|O00478|BT3A3_HUMAN	115	+	21343	23294.8	19712	20563.1	14869.6	17576.5	+	78993.7	77840.5	74793	62222.7	33405.2	36256.4
60	4 6 0 0 0	sp|Q9NPG3|UBN1_HUMAN;sp|Q8TCJ2|STT3B_HUMAN;sp|P08575|PTPRC_HUMAN;sp|P01892|1A02_HUMAN;sp|Q92673|SORL_HUMAN;sp|P32942|ICAM3_HUMAN;sp|P13473|LAMP2_HUMAN;sp|P11279|LAMP1_HUMAN;sp|P04440|DPB1_HUMAN;sp|P08473|NEP_HUMAN;sp|O60637|TSN3_HUMAN;sp|P13473|LAMP2_HUMAN;sp|P04233|HG2A_HUMAN	229;641;380;110;2054;389;275;261;48;145;127;58;136	+	336081	347878	309632	315286	278249	330226	+	342768	324793	308448	318497	366931	374120
61	4 6 0 0 1	sp|P13762|DRB4_HUMAN;sp|P08575|PTPRC_HUMAN;sp|P20701|ITAL_HUMAN;sp|P01892|1A02_HUMAN;sp|P10321|1C07_HUMAN;sp|Q92673|SORL_HUMAN;sp|P35613|BASI_HUMAN;sp|P11279|LAMP1_HUMAN;sp|P08575|PTPRC_HUMAN;sp|P04440|DPB1_HUMAN;sp|Q12913|PTPRJ_HUMAN;sp|O60637|TSN3_HUMAN;sp|P13473|LAMP2_HUMAN;sp|P13473|LAMP2_HUMAN;sp|P08575|PTPRC_HUMAN;sp|P19397|CD53_HUMAN	48;380;89;110;110;2054;268;249;337;48;142;127;356;58;531;129	+	213453	216193	214328	212843	161373	182269	+	300170	282946	257148	289998	193371	205925
62	4 6 1 0 0	sp|P48960|CD97_HUMAN;sp|Q9HD45|TM9S3_HUMAN;sp|P13473|LAMP2_HUMAN;sp|P13473|LAMP2_HUMAN	371;174;275;58	+	112056	122764	132273	147576	130834	153133	+	51436.6	57430.4	73863.3	96432.2	124204	97340
63	4 6 1 0 1	sp|P01892|1A02_HUMAN;sp|P10321|1C07_HUMAN;sp|P35613|BASI_HUMAN;sp|P11279|LAMP1_HUMAN;sp|P13473|LAMP2_HUMAN;sp|P13473|LAMP2_HUMAN	110;110;268;249;58;58	+	112941	123046	123070	124876	97938.8	106292	+	224215	199563	186558	180852	136994	118066
64	4 7 0 0 0	sp|P08575|PTPRC_HUMAN;sp|P42166|LAP2A_HUMAN	380;645	+	16560	19285.8	16672.5	19247.2	16099.9	24038.1	+	18682.6	20268.6	18826.5	21370.7	23133.7	25454.7
65	4 7 0 0 1	sp|P35613|BASI_HUMAN;sp|P08195|4F2_HUMAN	268;424	+	19263.6	19355	18269.8	17821.2	16028.1	18072.1	+	18452.1	15948	13491.5	13455	11020.1	11851.1
66	4 7 0 0 3	sp|P08195|4F2_HUMAN	424	+	1809.29	1479.54	1355.82	2167.73	1454.81	1485.7	+	19692.6	19001.1	18029.2	19055.7	13641.1	12107.2
67	4 7 1 0 1	sp|P35613|BASI_HUMAN;sp|P08195|4F2_HUMAN;sp|P13473|LAMP2_HUMAN	268;424;58	+	10267.2	9577.03	9650.1	9127.92	5991.31	7227.39	+	32370.9	30368.7	29901.1	26208.8	24209.4	17483.2
68	4 8 0 0 0	sp|P35613|BASI_HUMAN	268	+	9011.67	8720.97	9829.49	10543.2	9651.73	11478	+	0	734.164	1991.16	3421.28	6292.12	5900.12
69	5 2 0 0 0	sp|P11279|LAMP1_HUMAN;sp|Q9Y4L1|HYOU1_HUMAN;sp|Q9HDC9|APMAP_HUMAN;sp|Q9Y639|NPTN_HUMAN;sp|P35613|BASI_HUMAN;sp|Q9UH99|SUN2_HUMAN;sp|Q8TCJ2|STT3B_HUMAN;sp|O00584|RNT2_HUMAN;sp|P13762|DRB4_HUMAN;sp|Q5GLZ8|HERC4_HUMAN;sp|Q08722|CD47_HUMAN;sp|Q9Y4L1|HYOU1_HUMAN;sp|Q6P179|ERAP2_HUMAN;sp|P04062|GLCM_HUMAN;sp|P53634|CATC_HUMAN;sp|Q9UBV2|SE1L1_HUMAN;sp|P01591|IGJ_HUMAN;sp|P13674|P4HA1_HUMAN;sp|P13674|P4H…	322;931;160;229;268;636;641;106;48;394;73;922;119;309;53;608;71;259;259;913;905;380;143;405;103;1733;212;158;209;1441;73;89;263;11;110;631;71;268;195;869;203;470;206;366;197;439;930;46;626;215;57;467;261;982;527;727;390;174;1894;1608;1608;91;91;259;90;2512;515;428;160;136;112;356;272;707;400;177;46;176	+	5.88213e+06	5.92305e+06	5.85865e+06	6.07883e+06	5.63757e+06	5.91177e+06	+	2.55765e+07	2.35767e+07	2.30876e+07	2.47357e+07	2.2288e+07	2.30415e+07
70	5 2 0 0 1	sp|P20929|NEBU_HUMAN;sp|Q13438|OS9_HUMAN;sp|P01871|IGHM_HUMAN	1046;177;46	+	173756	169244	170025	155586	124110	135028	+	432754	392422	398603	352774	269819	270656
71	5 3 0 0 0	sp|Q08722|CD47_HUMAN;sp|Q9Y4L1|HYOU1_HUMAN;sp|P08575|PTPRC_HUMAN;sp|P11279|LAMP1_HUMAN;sp|Q08722|CD47_HUMAN;sp|P20701|ITAL_HUMAN;sp|Q92820|GGH_HUMAN;sp|Q9Y6Q9|NCOA3_HUMAN;sp|P01871|IGHM_HUMAN;sp|Q9NY27|PP4R2_HUMAN;sp|P11279|LAMP1_HUMAN;sp|A2RU67|F234B_HUMAN;sp|P13473|LAMP2_HUMAN;sp|P01871|IGHM_HUMAN	73;922;380;103;73;89;203;872;46;114;261;237;356;46	+	671471	719367	694143	686443	704270	757110	+	1.86876e+06	1.89262e+06	2.1327e+06	2.15611e+06	2.81572e+06	2.616e+06
72	5 3 0 0 1	sp|Q08722|CD47_HUMAN;sp|P01871|IGHM_HUMAN	73;46	+	173191	162329	159661	142893	107622	117983	+	647176	563289	556350	502604	369270	334037
73	5 3 0 0 2	sp|P26010|ITB7_HUMAN	68	+	68706	74541.3	81689.4	87783.3	68269	74137.4	+	57090.3	67002.9	68950.6	65744.7	56346.2	68828
74	5 3 1 0 0	sp|P15848|ARSB_HUMAN;sp|Q08722|CD47_HUMAN;sp|P08575|PTPRC_HUMAN;sp|P11279|LAMP1_HUMAN;sp|Q08722|CD47_HUMAN;sp|Q92673|SORL_HUMAN;sp|Q9HD45|TM9S3_HUMAN;sp|P01871|IGHM_HUMAN;sp|O75976|CBPD_HUMAN;sp|Q8NBN3|TM87A_HUMAN;sp|P13473|LAMP2_HUMAN;sp|P01871|IGHM_HUMAN	188;73;380;103;73;2054;174;46;626;62;356;46	+	429106	492967	535602	554709	654144	702257	+	1.57521e+06	1.85658e+06	2.10125e+06	2.32847e+06	2.82191e+06	3.32748e+06
75	5 3 1 0 1	sp|Q08722|CD47_HUMAN;sp|O95297|MPZL1_HUMAN;sp|Q92673|SORL_HUMAN;sp|P09326|CD48_HUMAN;sp|P06213|INSR_HUMAN;sp|Q08722|CD47_HUMAN;sp|Q92673|SORL_HUMAN;sp|P01871|IGHM_HUMAN;sp|P11279|LAMP1_HUMAN;sp|P13473|LAMP2_HUMAN;sp|P01871|IGHM_HUMAN	73;50;2054;189;920;73;2054;46;261;356;46	+	799616	786278	784652	690239	566074	576544	+	2.61165e+06	2.48848e+06	2.44395e+06	2.23215e+06	1.62696e+06	1.7171e+06
76	5 4 0 0 0	sp|Q9Y639|NPTN_HUMAN;sp|Q08722|CD47_HUMAN;sp|P20645|MPRD_HUMAN;sp|O95297|MPZL1_HUMAN;sp|Q92673|SORL_HUMAN;sp|P08575|PTPRC_HUMAN;sp|P01903|DRA_HUMAN;sp|P11279|LAMP1_HUMAN;sp|Q08722|CD47_HUMAN;sp|P20701|ITAL_HUMAN;sp|Q92673|SORL_HUMAN;sp|Q9HD45|TM9S3_HUMAN;sp|P08575|PTPRC_HUMAN;sp|P09326|CD48_HUMAN;sp|P01871|IGHM_HUMAN;sp|P13473|LAMP2_HUMAN;sp|P20645|MPRD_HUMAN;sp|P11279|LAMP1_HUMAN;sp|O75503|CLN5_…	229;73;83;50;2054;380;143;103;73;89;2054;174;470;206;46;275;57;261;255;259;111;356;49;136;46	+	2.14476e+06	2.36407e+06	2.3836e+06	2.33254e+06	2.26056e+06	2.4805e+06	+	4.01703e+06	4.26892e+06	4.53244e+06	4.94965e+06	5.03762e+06	5.52752e+06
77	5 4 0 0 1	sp|Q08722|CD47_HUMAN;sp|P01861|IGHG4_HUMAN;sp|O95297|MPZL1_HUMAN;sp|Q92673|SORL_HUMAN;sp|P09326|CD48_HUMAN;sp|P08575|PTPRC_HUMAN;sp|P48960|CD97_HUMAN;sp|P20701|ITAL_HUMAN;sp|P01892|1A02_HUMAN;sp|Q92673|SORL_HUMAN;sp|Q9Y6Q9|NCOA3_HUMAN;sp|P01871|IGHM_HUMAN;sp|P11279|LAMP1_HUMAN;sp|P20645|MPRD_HUMAN;sp|P11279|LAMP1_HUMAN;sp|Q08722|CD47_HUMAN;sp|Q08722|CD47_HUMAN;sp|P32942|ICAM3_HUMAN;sp|P13473|LAMP…	73;177;50;2054;189;380;371;89;110;2054;872;46;249;57;261;111;111;206;356;136;531;46	+	1.46914e+06	1.55605e+06	1.56735e+06	1.46794e+06	1.38663e+06	1.439e+06	+	2.34156e+06	2.14805e+06	2.10904e+06	2.02175e+06	1.62566e+06	1.64425e+06
78	5 4 0 0 2	sp|P13473|LAMP2_HUMAN	275	+	1884.19	1531.2	1615.97	1623.95	1890.2	1512.66	+	20140.7	13713.1	16088.9	14991	15869	13985.1
79	5 4 0 1 0	sp|P08575|PTPRC_HUMAN;sp|P13473|LAMP2_HUMAN;sp|P01871|IGHM_HUMAN	380;356;46	+	63214.1	65344.4	69173.5	79425.2	56981.1	65654.7	+	55154.4	48051.4	48208.3	50938.8	55785.3	51865.8
80	5 4 0 1 1	sp|P11279|LAMP1_HUMAN;sp|P08842|STS_HUMAN;sp|P01871|IGHM_HUMAN	249;259;46	+	34921.1	32051.4	32100.6	28600.9	30217.6	29530.4	+	174325	157304	153376	143585	124056	128827
81	5 4 1 0 0	sp|P11279|LAMP1_HUMAN;sp|Q9NZM6|PK2L2_HUMAN;sp|P08575|PTPRC_HUMAN;sp|Q92673|SORL_HUMAN;sp|P01591|IGJ_HUMAN;sp|Q9HD45|TM9S3_HUMAN;sp|Q7LGA3|HS2ST_HUMAN;sp|P01871|IGHM_HUMAN;sp|Q16363|LAMA4_HUMAN;sp|P11279|LAMP1_HUMAN;sp|P13473|LAMP2_HUMAN;sp|P08069|IGF1R_HUMAN;sp|P42166|LAP2A_HUMAN;sp|O75503|CLN5_HUMAN;sp|P13473|LAMP2_HUMAN;sp|P01871|IGHM_HUMAN	249;390;380;2054;71;174;127;46;215;249;275;900;645;255;356;46	+	659531	718736	748631	750240	761708	867350	+	1.77787e+06	1.77424e+06	1.90522e+06	2.05366e+06	2.31513e+06	2.48748e+06
82	5 4 1 0 1	sp|Q92673|SORL_HUMAN;sp|P11279|LAMP1_HUMAN;sp|P20645|MPRD_HUMAN;sp|O95297|MPZL1_HUMAN;sp|Q92673|SORL_HUMAN;sp|P08575|PTPRC_HUMAN;sp|P48960|CD97_HUMAN;sp|P06213|INSR_HUMAN;sp|P01871|IGHM_HUMAN;sp|P01892|1A02_HUMAN;sp|P30479|1B41_HUMAN;sp|P10321|1C07_HUMAN;sp|P13760|2B14_HUMAN;sp|Q92673|SORL_HUMAN;sp|Q8WZ42|TITIN_HUMAN;sp|P01871|IGHM_HUMAN;sp|P11279|LAMP1_HUMAN;sp|P08069|IGF1R_HUMAN;sp|Q92673|SORL_…	1706;249;83;50;2054;380;371;920;209;110;110;110;48;2054;21953;46;249;900;871;48;104;356;531;46	+	936526	976091	948344	912193	789685	828890	+	3.71273e+06	3.42891e+06	3.57191e+06	3.56579e+06	2.70481e+06	2.74811e+06
83	5 4 1 0 2	sp|Q9BTV4|TMM43_HUMAN;sp|Q9NZM6|PK2L2_HUMAN;sp|P01871|IGHM_HUMAN;sp|Q9HD45|TM9S3_HUMAN;sp|Q9Y6Q2|STON1_HUMAN	4;390;209;174;337	+	47718.6	50517.3	51230	50226.5	53777.2	55432.8	+	142712	119188	188483	203793	146233	193099
84	5 4 1 0 3	sp|P08195|4F2_HUMAN;sp|P01871|IGHM_HUMAN;sp|P10321|1C07_HUMAN;sp|Q14684|RRP1B_HUMAN;sp|P04440|DPB1_HUMAN;sp|Q9NX62|IMPA3_HUMAN;sp|Q9NYZ3|GTSE1_HUMAN;sp|P13473|LAMP2_HUMAN;sp|P19397|CD53_HUMAN;sp|P01871|IGHM_HUMAN	365;209;110;691;48;259;343;356;129;46	+	87147.6	92625.4	94084	92749.3	74608.8	94469	+	52701.9	51296.5	51327.5	59863.7	35174.8	41133.5
85	5 4 1 1 1	sp|P10321|1C07_HUMAN;sp|P11279|LAMP1_HUMAN	110;249	+	2956.36	2944.65	2485.95	3077.17	3004.47	2547.55	+	26617	21787.9	23167.3	22319.3	16309.2	16130.1
86	5 4 2 0 0	sp|Q99538|LGMN_HUMAN;sp|Q9NZM6|PK2L2_HUMAN;sp|P08575|PTPRC_HUMAN;sp|P01871|IGHM_HUMAN;sp|P01892|1A02_HUMAN;sp|P10321|1C07_HUMAN;sp|Q92673|SORL_HUMAN;sp|P01591|IGJ_HUMAN;sp|Q9HD45|TM9S3_HUMAN;sp|P16278|BGAL_HUMAN;sp|O14974|MYPT1_HUMAN;sp|P11279|LAMP1_HUMAN;sp|Q9UPP5|K1107_HUMAN;sp|P12259|FA5_HUMAN;sp|Q9Y6Q2|STON1_HUMAN;sp|P13473|LAMP2_HUMAN;sp|P01871|IGHM_HUMAN	167;390;380;209;110;110;2054;71;174;26;540;249;647;2209;337;356;46	+	704763	754571	793515	776280	799014	839662	+	1.83699e+06	1.80809e+06	1.81855e+06	1.75872e+06	2.26496e+06	2.15292e+06
87	5 4 2 0 1	sp|Q92673|SORL_HUMAN;sp|O15031|PLXB2_HUMAN;sp|A2RU67|F234B_HUMAN;sp|P08195|4F2_HUMAN;sp|P02786|TFR1_HUMAN;sp|P20645|MPRD_HUMAN;sp|P20273|CD22_HUMAN;sp|Q92673|SORL_HUMAN;sp|O75976|CBPD_HUMAN;sp|P14854|CX6B1_HUMAN;sp|P32970|CD70_HUMAN;sp|P01871|IGHM_HUMAN;sp|P01892|1A02_HUMAN;sp|P30479|1B41_HUMAN;sp|P10321|1C07_HUMAN;sp|Q92673|SORL_HUMAN;sp|O00478|BT3A3_HUMAN;sp|P01591|IGJ_HUMAN;sp|Q6PK18|OGFD3_HUM…	1706;127;396;365;251;83;445;2054;522;25;170;209;110;110;110;2054;115;71;215;3481;7;872;21953;251;249;900;130;259;48;259;109;1986;108;1608;356;147;531;129;46	+	759351	758239	769381	772913	633766	663917	+	1.55629e+06	1.33612e+06	1.28556e+06	1.41909e+06	961708	875423
88	5 4 2 0 3	sp|Q92673|SORL_HUMAN	871	+	5752.99	5472.51	5160.37	6016.77	5682.55	6333.81	+	56802.4	60516	50233.4	44251.9	34407.2	36486.5
89	5 4 3 0 1	sp|P17032|ZN37A_HUMAN	87	+	19269.9	20163.8	14972.4	16956.8	14027.1	17148	+	20208	20984.7	23352.7	21669.1	15323.3	18289
90	5 5 0 0 0	sp|P11279|LAMP1_HUMAN;sp|Q92673|SORL_HUMAN;sp|P08575|PTPRC_HUMAN;sp|P01903|DRA_HUMAN;sp|P48960|CD97_HUMAN;sp|P20701|ITAL_HUMAN;sp|P01892|1A02_HUMAN;sp|Q92673|SORL_HUMAN;sp|P42892|ECE1_HUMAN;sp|Q9HCU4|CELR2_HUMAN;sp|P01871|IGHM_HUMAN;sp|P11279|LAMP1_HUMAN;sp|P13473|LAMP2_HUMAN;sp|P11279|LAMP1_HUMAN;sp|Q92673|SORL_HUMAN;sp|O75503|CLN5_HUMAN;sp|P13612|ITA4_HUMAN;sp|P08473|NEP_HUMAN;sp|P09326|CD48_HU…	249;2054;380;143;371;89;110;2054;166;2043;46;249;275;261;871;255;138;145;104;356;49;46	+	1.161e+06	1.18606e+06	1.16101e+06	1.22256e+06	1.21008e+06	1.3077e+06	+	2.32927e+06	2.34649e+06	2.63082e+06	2.95462e+06	3.56445e+06	3.68454e+06
91	5 5 0 0 1	sp|Q92673|SORL_HUMAN;sp|O15031|PLXB2_HUMAN;sp|P13762|DRB4_HUMAN;sp|P02786|TFR1_HUMAN;sp|P20645|MPRD_HUMAN;sp|P20273|CD22_HUMAN;sp|O95297|MPZL1_HUMAN;sp|Q92673|SORL_HUMAN;sp|P09326|CD48_HUMAN;sp|P08575|PTPRC_HUMAN;sp|P48960|CD97_HUMAN;sp|Q15043|S39AE_HUMAN;sp|O75976|CBPD_HUMAN;sp|P01871|IGHM_HUMAN;sp|P20701|ITAL_HUMAN;sp|P01892|1A02_HUMAN;sp|P30479|1B41_HUMAN;sp|P10321|1C07_HUMAN;sp|P13760|2B14_HU…	1706;127;48;251;83;445;50;2054;189;380;371;77;1070;209;89;110;110;110;48;2054;166;174;306;468;249;261;337;138;111;142;1986;104;356;136;46	+	1.24798e+06	1.23124e+06	1.19375e+06	1.12099e+06	904665	959582	+	3.58343e+06	3.18269e+06	3.02869e+06	2.94287e+06	2.04113e+06	1.96699e+06
92	5 5 0 0 2	sp|Q92673|SORL_HUMAN;sp|P02786|TFR1_HUMAN;sp|P01871|IGHM_HUMAN;sp|P11279|LAMP1_HUMAN;sp|P13473|LAMP2_HUMAN;sp|P13473|LAMP2_HUMAN;sp|P01871|IGHM_HUMAN	1706;251;209;261;356;58;46	+	67405.8	71570	62902.1	67211.7	68220.3	72624.8	+	96920.5	98359.4	108967	126083	124557	137403
93	5 5 0 0 3	sp|P20645|MPRD_HUMAN;sp|P01871|IGHM_HUMAN;sp|P10321|1C07_HUMAN;sp|P08575|PTPRC_HUMAN;sp|P01909|DQA1_HUMAN;sp|Q92673|SORL_HUMAN	83;209;110;337;103;1986	+	116833	124431	138136	170699	122689	127878	+	114008	101596	99577.5	124009	74703.8	67021.1
94	5 5 0 1 0	sp|P11279|LAMP1_HUMAN;sp|P08575|PTPRC_HUMAN;sp|P11279|LAMP1_HUMAN;sp|P13473|LAMP2_HUMAN;sp|O75503|CLN5_HUMAN;sp|P13473|LAMP2_HUMAN;sp|P01871|IGHM_HUMAN	249;380;249;275;255;356;46	+	168710	193660	202264	213622	197389	218870	+	269986	267205	298895	334828	411990	406543
95	5 5 0 1 1	sp|P11279|LAMP1_HUMAN;sp|P48960|CD97_HUMAN;sp|P01892|1A02_HUMAN;sp|P30479|1B41_HUMAN;sp|P10321|1C07_HUMAN;sp|P11279|LAMP1_HUMAN;sp|P01871|IGHM_HUMAN	249;371;110;110;110;249;46	+	135802	133802	148106	148765	98879.9	105879	+	445431	406313	373633	378439	281468	276193
96	5 5 0 1 3	sp|P20273|CD22_HUMAN;sp|P01909|DQA1_HUMAN	445;103	+	5875.7	5451.44	4862	4531.96	3342.71	3393.81	+	5728.36	4469.93	3805.44	5647.28	2706.82	2829.93
97	5 5 1 0 0	sp|Q92673|SORL_HUMAN;sp|P42892|ECE1_HUMAN;sp|O15031|PLXB2_HUMAN;sp|P35613|BASI_HUMAN;sp|P03973|SLPI_HUMAN;sp|Q13444|ADA15_HUMAN;sp|P11279|LAMP1_HUMAN;sp|P20645|MPRD_HUMAN;sp|P20273|CD22_HUMAN;sp|O95297|MPZL1_HUMAN;sp|P01591|IGJ_HUMAN;sp|Q92673|SORL_HUMAN;sp|P08575|PTPRC_HUMAN;sp|P48960|CD97_HUMAN;sp|P32970|CD70_HUMAN;sp|Q6P4Q7|CNNM4_HUMAN;sp|Q15043|S39AE_HUMAN;sp|P01871|IGHM_HUMAN;sp|P05538|DQB2_…	1706;187;127;302;80;237;249;83;445;50;71;2054;380;371;170;127;77;209;51;89;110;110;110;110;48;2054;100;71;268;174;306;570;221;470;46;215;249;48;275;172;261;158;871;212;255;266;48;1092;138;145;528;48;109;103;367;104;356;33;147;49;58;46	+	2.01294e+06	2.25834e+06	2.48309e+06	2.77541e+06	2.75636e+06	3.08601e+06	+	3.75593e+06	4.3047e+06	5.59505e+06	7.49777e+06	8.41363e+06	9.31186e+06
98	5 5 1 0 1	sp|Q92854|SEM4D_HUMAN;sp|Q92673|SORL_HUMAN;sp|P35613|BASI_HUMAN;sp|O15031|PLXB2_HUMAN;sp|A2RU67|F234B_HUMAN;sp|P13762|DRB4_HUMAN;sp|P02786|TFR1_HUMAN;sp|P11279|LAMP1_HUMAN;sp|P20645|MPRD_HUMAN;sp|P20645|MPRD_HUMAN;sp|Q13740|CD166_HUMAN;sp|P20273|CD22_HUMAN;sp|O95297|MPZL1_HUMAN;sp|Q92673|SORL_HUMAN;sp|P09326|CD48_HUMAN;sp|P08575|PTPRC_HUMAN;sp|P78536|ADA17_HUMAN;sp|P48960|CD97_HUMAN;sp|P32970|CD7…	379;1706;268;127;396;48;251;249;83;94;265;445;50;2054;189;380;157;371;170;77;1070;209;51;101;89;297;110;110;110;110;48;2054;100;115;71;276;158;268;197;306;95;531;46;251;249;197;48;241;50;275;172;261;158;2043;733;871;212;101;2092;406;406;337;130;94;266;48;1092;138;347;522;103;48;109;103;103;480;1986;84;108;1080;639;104;424;739;245;210;104;356;38;33;147;49;58;58;67;136;531;129;46	+	4.25509e+06	4.27625e+06	4.19823e+06	4.15756e+06	3.21964e+06	3.43106e+06	+	1.29318e+07	1.14367e+07	1.1092e+07	1.17297e+07	6.90331e+06	6.65579e+06
99	5 5 1 0 2	sp|P08575|PTPRC_HUMAN;sp|P01871|IGHM_HUMAN;sp|P01892|1A02_HUMAN;sp|P30479|1B41_HUMAN;sp|P10321|1C07_HUMAN;sp|P01591|IGJ_HUMAN;sp|P11279|LAMP1_HUMAN;sp|P20036|DPA1_HUMAN;sp|Q13433|S39A6_HUMAN	380;209;110;110;110;71;261;109;67	+	49649.1	59970.5	66012	81894.9	66981.4	79197.5	+	53693.6	65957.8	102607	196667	217235	243112
100	5 5 1 0 3	sp|Q92854|SEM4D_HUMAN;sp|Q92673|SORL_HUMAN;sp|P02786|TFR1_HUMAN;sp|P78536|ADA17_HUMAN;sp|P32970|CD70_HUMAN;sp|P01871|IGHM_HUMAN;sp|Q8TBP5|F174A_HUMAN;sp|Q3T906|GNPTA_HUMAN;sp|P01892|1A02_HUMAN;sp|P10321|1C07_HUMAN;sp|P11279|LAMP1_HUMAN;sp|P06280|AGAL_HUMAN;sp|Q3T906|GNPTA_HUMAN;sp|Q92673|SORL_HUMAN;sp|Q6ZRP7|QSOX2_HUMAN;sp|P01909|DQA1_HUMAN;sp|Q92673|SORL_HUMAN;sp|Q9UN70|PCDGK_HUMAN;sp|P09326|CD4…	379;1706;251;157;170;209;83;729;110;110;249;139;642;871;178;103;1986;245;104;58;129	+	238797	259984	254870	263384	218158	230994	+	219067	209607	230722	289369	184244	186003
101	5 5 1 1 0	sp|P08575|PTPRC_HUMAN;sp|P01871|IGHM_HUMAN;sp|P01892|1A02_HUMAN;sp|P30479|1B41_HUMAN;sp|P10321|1C07_HUMAN;sp|Q9HD45|TM9S3_HUMAN;sp|P11279|LAMP1_HUMAN	380;209;110;110;110;174;249	+	62629.5	68824.3	68704.2	82761.6	74380.9	78227	+	203017	215955	225787	303140	315605	304668
102	5 5 1 1 1	sp|Q92673|SORL_HUMAN;sp|O15031|PLXB2_HUMAN;sp|P20273|CD22_HUMAN;sp|P32970|CD70_HUMAN;sp|Q15043|S39AE_HUMAN;sp|P01892|1A02_HUMAN;sp|P30479|1B41_HUMAN;sp|P10321|1C07_HUMAN;sp|P11279|LAMP1_HUMAN;sp|P79483|DRB3_HUMAN;sp|P04440|DPB1_HUMAN	1706;127;445;170;77;110;110;110;249;48;48	+	68420.6	64410	69030.8	81437.9	39987.2	48738.3	+	504786	443338	435236	466282	281098	271500
103	5 5 2 0 0	sp|Q92673|SORL_HUMAN;sp|P42892|ECE1_HUMAN;sp|O15031|PLXB2_HUMAN;sp|A2RU67|F234B_HUMAN;sp|P13762|DRB4_HUMAN;sp|Q9UHP7|CLC2D_HUMAN;sp|P35613|BASI_HUMAN;sp|P08195|4F2_HUMAN;sp|P02786|TFR1_HUMAN;sp|P11279|LAMP1_HUMAN;sp|P20645|MPRD_HUMAN;sp|P20273|CD22_HUMAN;sp|O95297|MPZL1_HUMAN;sp|Q92673|SORL_HUMAN;sp|O75976|CBPD_HUMAN;sp|Q9NZM6|PK2L2_HUMAN;sp|P08575|PTPRC_HUMAN;sp|P48960|CD97_HUMAN;sp|P32970|CD70_…	1706;187;127;396;48;95;302;365;251;249;83;445;50;2054;522;390;380;371;170;77;209;89;729;110;110;110;110;48;2054;100;115;71;174;872;1986;249;48;139;275;261;871;255;48;447;48;421;109;103;424;1986;104;356;58;129;46;237	+	1.41552e+06	1.57875e+06	1.74985e+06	2.22447e+06	2.02309e+06	2.22961e+06	+	2.90952e+06	3.57302e+06	4.65225e+06	7.14476e+06	7.61766e+06	8.19512e+06
104	5 5 2 0 1	sp|O94766|B3GA3_HUMAN;sp|Q92854|SEM4D_HUMAN;sp|Q92673|SORL_HUMAN;sp|O15031|PLXB2_HUMAN;sp|A2RU67|F234B_HUMAN;sp|Q3T906|GNPTA_HUMAN;sp|P13762|DRB4_HUMAN;sp|Q9UHP7|CLC2D_HUMAN;sp|P08195|4F2_HUMAN;sp|P02786|TFR1_HUMAN;sp|P08195|4F2_HUMAN;sp|P11279|LAMP1_HUMAN;sp|P04062|GLCM_HUMAN;sp|Q9UN71|PCDGG_HUMAN;sp|P23284|PPIB_HUMAN;sp|P20645|MPRD_HUMAN;sp|P20645|MPRD_HUMAN;sp|P20273|CD22_HUMAN;sp|Q3T906|GNPTA…	300;379;1706;127;396;699;48;95;365;251;365;249;309;543;148;83;94;445;642;50;2054;189;522;48;380;157;813;371;170;197;77;1070;209;51;89;729;2085;110;110;110;110;684;684;48;2054;166;100;115;71;276;160;306;251;249;257;48;241;139;50;766;642;158;126;453;733;871;2092;164;130;48;197;447;178;522;103;48;109;103;424;1986;84;43;417;108;1080;829;245;104;356;147;58;58;67;136;531;129;392;46	+	3.2188e+06	3.2659e+06	3.29548e+06	3.31582e+06	2.58917e+06	2.64783e+06	+	8.71272e+06	7.59379e+06	7.48564e+06	7.90262e+06	4.78559e+06	4.49638e+06
105	5 5 2 0 3	sp|P11279|LAMP1_HUMAN;sp|P13473|LAMP2_HUMAN	249;275	+	45864.1	46208.3	43405.4	45401.4	47424.9	50378.7	+	138680	107588	117421	122882	137999	120461
106	5 5 2 0 4	sp|P11279|LAMP1_HUMAN	249	+	10574	13543.6	13064.3	13772.6	9046.73	9420.79	+	111001	86800.5	74312.8	79217.7	65683	60524.8
107	5 5 3 0 3	sp|P11279|LAMP1_HUMAN;sp|P13473|LAMP2_HUMAN;sp|P08195|4F2_HUMAN	249;275;424	+	6047.13	5813.9	6493.43	7497.04	8580.69	9288.11	+	14087.6	12192.9	12799.4	13992	17184.1	14405.2
108	5 6 0 0 0	sp|Q9Y639|NPTN_HUMAN;sp|P02786|TFR1_HUMAN;sp|P20273|CD22_HUMAN;sp|P08575|PTPRC_HUMAN;sp|Q15043|S39AE_HUMAN;sp|P20701|ITAL_HUMAN;sp|Q92673|SORL_HUMAN;sp|Q9HC62|SENP2_HUMAN;sp|P13473|LAMP2_HUMAN;sp|P11279|LAMP1_HUMAN;sp|Q92673|SORL_HUMAN;sp|P04440|DPB1_HUMAN;sp|Q08722|CD47_HUMAN;sp|O60637|TSN3_HUMAN;sp|P09326|CD48_HUMAN;sp|P13473|LAMP2_HUMAN;sp|P13473|LAMP2_HUMAN	229;251;231;380;77;89;2054;309;275;261;871;48;111;127;104;356;58	+	425802	433246	405401	420446	381355	447128	+	1.30351e+06	1.29304e+06	1.30441e+06	1.36744e+06	1.30491e+06	1.41828e+06
109	5 6 0 0 1	sp|Q92673|SORL_HUMAN;sp|P13762|DRB4_HUMAN;sp|P02786|TFR1_HUMAN;sp|P20273|CD22_HUMAN;sp|P08575|PTPRC_HUMAN;sp|P20701|ITAL_HUMAN;sp|Q92673|SORL_HUMAN;sp|P35613|BASI_HUMAN;sp|Q14114|LRP8_HUMAN;sp|P11279|LAMP1_HUMAN;sp|P13473|LAMP2_HUMAN;sp|P11279|LAMP1_HUMAN;sp|Q92673|SORL_HUMAN;sp|P05107|ITB2_HUMAN;sp|P08575|PTPRC_HUMAN;sp|P04440|DPB1_HUMAN;sp|Q12913|PTPRJ_HUMAN;sp|P01909|DQA1_HUMAN;sp|P08195|4F2_H…	1706;48;251;231;380;89;2054;268;538;249;275;261;871;212;337;48;142;103;424;1986;356;58;531;129	+	458870	455903	430588	430593	394723	412042	+	1.00538e+06	874271	822650	786533	553592	606827
110	5 6 0 0 2	sp|Q92673|SORL_HUMAN	871	+	2553.4	2219.17	2432.03	2494.37	2399.62	2612.64	+	17790.2	16421.9	19088.8	20584.6	20680.4	21812.3
111	5 6 0 1 0	sp|P13473|LAMP2_HUMAN	275	+	3103.22	2544.08	2555.74	2271.26	2215.1	1886.54	+	25566.1	20482.3	17466.1	16733.7	15439.2	14169.2
112	5 6 1 0 0	sp|P02786|TFR1_HUMAN;sp|P08575|PTPRC_HUMAN;sp|P10321|1C07_HUMAN;sp|P02786|TFR1_HUMAN;sp|P11279|LAMP1_HUMAN;sp|P13473|LAMP2_HUMAN;sp|P13473|LAMP2_HUMAN	251;380;110;251;249;275;58	+	432823	482307	454372	475768	426033	482792	+	560458	489750	509860	553257	600795	563309
113	5 6 1 0 1	sp|P13762|DRB4_HUMAN;sp|P11279|LAMP1_HUMAN;sp|Q13740|CD166_HUMAN;sp|O95297|MPZL1_HUMAN;sp|P01892|1A02_HUMAN;sp|P30479|1B41_HUMAN;sp|P10321|1C07_HUMAN;sp|P35613|BASI_HUMAN;sp|P02786|TFR1_HUMAN;sp|P11279|LAMP1_HUMAN;sp|P13473|LAMP2_HUMAN;sp|P08575|PTPRC_HUMAN;sp|P04440|DPB1_HUMAN;sp|Q08050|FOXM1_HUMAN;sp|P01909|DQA1_HUMAN;sp|P08195|4F2_HUMAN;sp|O60637|TSN3_HUMAN;sp|P13473|LAMP2_HUMAN;sp|P13473|LAMP…	48;249;265;50;110;110;110;268;251;249;275;337;48;352;103;424;127;58;58	+	399111	399969	401271	414671	290962	322521	+	910508	800384	756980	737391	541918	468285
114	5 6 1 0 3	sp|P13473|LAMP2_HUMAN	58	+	3447.57	2529.74	2314.03	2504.83	2326.27	2072.64	+	14614.4	21248.7	23929.3	22559.7	24828.6	25514
115	5 6 1 0 5	sp|Q9Y639|NPTN_HUMAN	229	+	7671.23	8166.18	9028.9	8171.26	8374.87	8677.35	+	5883.39	5011.47	5375	5551.4	7786.02	7230.62
116	5 6 2 0 0	sp|Q9HD45|TM9S3_HUMAN;sp|P13473|LAMP2_HUMAN;sp|P13473|LAMP2_HUMAN	174;275;58	+	10444.9	10482	12791.4	15852.2	19020.7	16464.6	+	35969.1	38699.2	50750.5	61498.9	84808	66663.5
117	5 6 2 0 1	sp|P02786|TFR1_HUMAN;sp|P01892|1A02_HUMAN;sp|P10321|1C07_HUMAN;sp|P02786|TFR1_HUMAN;sp|P11279|LAMP1_HUMAN;sp|P13473|LAMP2_HUMAN;sp|P13473|LAMP2_HUMAN	251;110;110;251;249;58;58	+	118135	127811	128137	124150	107363	112399	+	152279	179283	188728	160423	145674	101522
118	5 7 0 0 0	sp|Q9Y639|NPTN_HUMAN	229	+	23345.3	24818.7	26327.9	24996.5	22616.3	28321.2	+	47374.1	45015.5	49729.3	50013.7	46195.7	50396.6
119	5 7 0 0 1	sp|P35613|BASI_HUMAN	268	+	17009.3	15897.5	15351.9	14848.3	14233.2	15069.1	+	8983.53	8738.82	7807.33	6496.79	6868.74	6761.18
120	5 7 1 0 1	sp|P35613|BASI_HUMAN;sp|P13473|LAMP2_HUMAN;sp|P13473|LAMP2_HUMAN	268;58;58	+	73916.8	74592.5	73997.4	71592.5	55076.7	56394.2	+	75853.5	88730	93405.9	72960.3	64150.5	47250.6
121	5 8 0 0 1	sp|P08195|4F2_HUMAN	424	+	26792.4	28600.3	28018.9	23372.3	32184.1	31686.1	+	5858.54	5187.41	3480.68	4035.99	2985.01	2868.78
122	6 2 0 0 0	sp|P11279|LAMP1_HUMAN;sp|Q92673|SORL_HUMAN;sp|Q9Y4L1|HYOU1_HUMAN;sp|Q9HDC9|APMAP_HUMAN;sp|Q9Y639|NPTN_HUMAN;sp|Q6ZXV5|TMTC3_HUMAN;sp|Q6P179|ERAP2_HUMAN;sp|O00754|MA2B1_HUMAN;sp|P35613|BASI_HUMAN;sp|O15031|PLXB2_HUMAN;sp|Q9UH99|SUN2_HUMAN;sp|Q9NR96|TLR9_HUMAN;sp|Q8TCJ2|STT3B_HUMAN;sp|O96009|NAPSA_HUMAN;sp|O00584|RNT2_HUMAN;sp|Q12797|ASPH_HUMAN;sp|P13762|DRB4_HUMAN;sp|P35613|BASI_HUMAN;sp|P03973|SL…	322;1706;931;160;229;541;219;367;268;127;636;694;641;133;106;706;48;302;80;394;73;922;922;119;167;113;53;295;290;608;438;50;596;71;259;259;618;913;193;37;373;380;143;141;405;667;103;1733;212;212;158;1140;362;1441;73;89;263;11;470;123;110;48;192;217;33;631;631;88;115;71;215;926;268;197;195;869;1439;387;109;299;203;470;206;197;435;439;930;46;626;367;26369;588;81;47;76;930;139;502;193;1013;50;354;57…	+	1.29338e+07	1.34195e+07	1.30989e+07	1.33268e+07	1.23242e+07	1.31826e+07	+	5.62773e+07	5.29797e+07	5.08443e+07	5.37872e+07	4.65475e+07	4.96106e+07
123	6 2 0 0 1	sp|P08069|IGF1R_HUMAN;sp|P53634|CATC_HUMAN;sp|Q9HD45|TM9S3_HUMAN;sp|Q13438|OS9_HUMAN;sp|P01871|IGHM_HUMAN	209;53;174;177;46	+	253049	265063	262980	261053	217799	256034	+	242586	243543	245384	227936	191968	226049
124	6 3 0 0 0	sp|Q08722|CD47_HUMAN;sp|Q9Y4L1|HYOU1_HUMAN;sp|P53634|CATC_HUMAN;sp|P08575|PTPRC_HUMAN;sp|P01903|DRA_HUMAN;sp|P11279|LAMP1_HUMAN;sp|P50897|PPT1_HUMAN;sp|Q08722|CD47_HUMAN;sp|P09326|CD48_HUMAN;sp|P01871|IGHM_HUMAN;sp|P13473|LAMP2_HUMAN;sp|P11279|LAMP1_HUMAN;sp|P13473|LAMP2_HUMAN;sp|P01871|IGHM_HUMAN	73;922;53;380;143;103;212;73;206;46;275;261;356;46	+	580420	630374	653269	655608	600676	663392	+	1.60328e+06	1.54241e+06	1.65401e+06	1.83171e+06	1.89222e+06	1.89144e+06
125	6 3 0 0 1	sp|Q08722|CD47_HUMAN;sp|Q15223|NECT1_HUMAN;sp|P13473|LAMP2_HUMAN;sp|P13473|LAMP2_HUMAN;sp|P01871|IGHM_HUMAN	73;297;275;356;46	+	128593	122303	117195	115930	89620.9	93287.1	+	487531	414389	403857	353310	274188	243881
126	6 3 0 0 2	sp|P13473|LAMP2_HUMAN	356	+	5066.66	3875.34	3959.9	4365.16	4328.52	4251.76	+	863986	844501	643771	813196	399177	565235
127	6 3 0 1 0	sp|P11279|LAMP1_HUMAN;sp|P13473|LAMP2_HUMAN;sp|P01871|IGHM_HUMAN	103;356;46	+	59317.2	63958.2	61577.4	58041.6	58606.6	64368.7	+	214197	203636	211650	222226	216471	219934
128	6 3 0 1 1	sp|P01871|IGHM_HUMAN	46	+	2684.03	2521.2	2325.38	2134.65	1674.61	1656.66	+	7013.16	6125.9	5210.23	4150.6	4485.47	3191.34
129	6 3 1 0 0	sp|P03973|SLPI_HUMAN;sp|Q08722|CD47_HUMAN;sp|Q92673|SORL_HUMAN;sp|P08575|PTPRC_HUMAN;sp|P01903|DRA_HUMAN;sp|P11279|LAMP1_HUMAN;sp|Q16563|SYPL1_HUMAN;sp|Q08722|CD47_HUMAN;sp|Q9HD45|TM9S3_HUMAN;sp|P08575|PTPRC_HUMAN;sp|P04004|VTNC_HUMAN;sp|P09326|CD48_HUMAN;sp|Q9Y6M7|S4A7_HUMAN;sp|P01871|IGHM_HUMAN;sp|O75976|CBPD_HUMAN;sp|Q8NBN3|TM87A_HUMAN;sp|P11279|LAMP1_HUMAN;sp|P08069|IGF1R_HUMAN;sp|A2RU67|F234…	80;73;2054;380;143;103;71;73;174;470;169;206;796;46;626;62;261;900;237;920;68;104;356;46	+	1.70411e+06	1.74056e+06	1.80463e+06	1.81101e+06	1.64934e+06	1.7514e+06	+	4.06831e+06	3.98567e+06	4.14225e+06	4.26084e+06	4.18334e+06	4.42887e+06
130	6 3 1 0 1	sp|Q08722|CD47_HUMAN;sp|P20645|MPRD_HUMAN;sp|O95297|MPZL1_HUMAN;sp|P06213|INSR_HUMAN;sp|Q08722|CD47_HUMAN;sp|P01871|IGHM_HUMAN;sp|P11279|LAMP1_HUMAN;sp|P11279|LAMP1_HUMAN;sp|Q15758|AAAT_HUMAN;sp|Q9BXT8|RNF17_HUMAN;sp|P13473|LAMP2_HUMAN;sp|P19397|CD53_HUMAN;sp|P01871|IGHM_HUMAN;sp|Q9GZY6|NTAL_HUMAN	73;83;50;920;73;46;249;261;212;109;356;129;46;97	+	702726	699147	686268	606010	497472	536852	+	2.54694e+06	2.29403e+06	2.07635e+06	1.83325e+06	1.20276e+06	1.20772e+06
131	6 3 2 0 0	sp|P04004|VTNC_HUMAN	169	+	43165.4	46823.6	49662	47111.4	48521.3	50441.9	+	11853.4	7734.55	7831.21	6494.67	6110.78	6680.81
132	6 4 0 0 0	sp|P11279|LAMP1_HUMAN;sp|Q9Y639|NPTN_HUMAN;sp|Q08722|CD47_HUMAN;sp|P08575|PTPRC_HUMAN;sp|P01903|DRA_HUMAN;sp|P11279|LAMP1_HUMAN;sp|Q15043|S39AE_HUMAN;sp|Q8TCG2|P4K2B_HUMAN;sp|Q08722|CD47_HUMAN;sp|P20701|ITAL_HUMAN;sp|Q9HD45|TM9S3_HUMAN;sp|P08575|PTPRC_HUMAN;sp|P09326|CD48_HUMAN;sp|P01871|IGHM_HUMAN;sp|P11279|LAMP1_HUMAN;sp|P13473|LAMP2_HUMAN;sp|P20645|MPRD_HUMAN;sp|P11279|LAMP1_HUMAN;sp|O75503|CL…	322;229;73;380;143;103;77;427;73;89;174;470;206;46;249;275;57;261;255;727;356;129;108;46	+	1.72406e+06	1.92138e+06	1.99416e+06	1.98181e+06	1.95724e+06	2.14156e+06	+	2.48815e+06	2.61746e+06	2.81473e+06	3.0319e+06	3.3686e+06	3.41975e+06
133	6 4 0 0 1	sp|P20645|MPRD_HUMAN;sp|O95297|MPZL1_HUMAN;sp|P08575|PTPRC_HUMAN;sp|P48960|CD97_HUMAN;sp|Q15043|S39AE_HUMAN;sp|P20701|ITAL_HUMAN;sp|Q92673|SORL_HUMAN;sp|P01871|IGHM_HUMAN;sp|P11279|LAMP1_HUMAN;sp|P13473|LAMP2_HUMAN;sp|P11279|LAMP1_HUMAN;sp|Q08722|CD47_HUMAN;sp|P08195|4F2_HUMAN;sp|P13473|LAMP2_HUMAN;sp|P13473|LAMP2_HUMAN;sp|P08575|PTPRC_HUMAN;sp|P19397|CD53_HUMAN;sp|P01871|IGHM_HUMAN	83;50;380;371;77;89;2054;46;249;275;261;111;424;356;58;531;129;46	+	805043	847093	840822	782567	585619	673367	+	1.65868e+06	1.47427e+06	1.45911e+06	1.32344e+06	1.03163e+06	994500
134	6 4 0 0 2	sp|Q7LGA3|HS2ST_HUMAN;sp|P08842|STS_HUMAN;sp|P01871|IGHM_HUMAN	127;259;46	+	48311.4	50133.8	49763.2	44496.5	45225.3	47051.6	+	15825.5	16770.6	12930.4	13255.7	6219.56	8731.75
135	6 4 0 1 0	sp|P13473|LAMP2_HUMAN;sp|P07996|TSP1_HUMAN;sp|P01871|IGHM_HUMAN	356;1067;46	+	29868.5	33708.8	36632.6	37152.3	41977.3	44090.6	+	132662	137243	153947	167401	206656	199089
136	6 4 1 0 0	sp|Q9GZT5|WN10A_HUMAN;sp|P08575|PTPRC_HUMAN;sp|P48960|CD97_HUMAN;sp|P32970|CD70_HUMAN;sp|P11279|LAMP1_HUMAN;sp|Q9HD45|TM9S3_HUMAN;sp|Q7LGA3|HS2ST_HUMAN;sp|P01871|IGHM_HUMAN;sp|O75976|CBPD_HUMAN;sp|Q92896|GSLG1_HUMAN;sp|P11279|LAMP1_HUMAN;sp|O75503|CLN5_HUMAN;sp|P13473|LAMP2_HUMAN;sp|P01871|IGHM_HUMAN	106;380;371;170;103;174;127;46;626;165;261;255;356;46	+	854501	906508	921399	923903	914774	1.0177e+06	+	2.32185e+06	2.59531e+06	2.9965e+06	3.42133e+06	3.70344e+06	4.21331e+06
137	6 4 1 0 1	sp|P20645|MPRD_HUMAN;sp|O95297|MPZL1_HUMAN;sp|P48960|CD97_HUMAN;sp|P32970|CD70_HUMAN;sp|P20701|ITAL_HUMAN;sp|P01892|1A02_HUMAN;sp|P10321|1C07_HUMAN;sp|P11279|LAMP1_HUMAN;sp|P01871|IGHM_HUMAN	83;50;371;170;89;110;110;249;46	+	327602	335966	334303	294080	250919	261372	+	1.42429e+06	1.29542e+06	1.26e+06	1.07272e+06	730723	697345
138	6 4 1 0 2	sp|P08195|4F2_HUMAN;sp|Q9BSC4|NOL10_HUMAN;sp|Q8N511|TM199_HUMAN;sp|Q15629|TRAM1_HUMAN;sp|Q53QZ3|RHG15_HUMAN	365;628;121;355;15	+	18936.3	20419.5	22966.1	22174.8	19587.8	29392.5	+	133445	126565	189034	172054	131273	226557
139	6 4 2 0 0	sp|Q9HD45|TM9S3_HUMAN	174	+	18445.6	17816.2	18328.5	19515.5	19126.5	17418.8	+	118939	111434	106041	119734	114325	101860
140	6 4 3 0 3	sp|P01871|IGHM_HUMAN	46	+	5600.19	6140.67	5001.81	4197.39	4937.33	5074.14	+	11450.8	12186	10195.8	8640.95	6421.1	7019.74
141	6 5 0 0 0	sp|P08575|PTPRC_HUMAN;sp|O75503|CLN5_HUMAN;sp|Q13127|REST_HUMAN;sp|P01871|IGHM_HUMAN	380;255;572;46	+	328595	336242	312707	317359	259019	301179	+	425503	392690	394962	386879	341870	392594
142	6 5 0 0 1	sp|P01871|IGHM_HUMAN;sp|Q9HD45|TM9S3_HUMAN;sp|P13473|LAMP2_HUMAN;sp|P13473|LAMP2_HUMAN;sp|P08575|PTPRC_HUMAN;sp|P01871|IGHM_HUMAN	209;174;275;356;531;46	+	179497	191082	186837	201565	168386	184791	+	130045	122997	145850	164120	125902	144601
143	6 5 0 0 2	sp|Q92673|SORL_HUMAN;sp|P02786|TFR1_HUMAN;sp|P20645|MPRD_HUMAN;sp|P01871|IGHM_HUMAN;sp|P10321|1C07_HUMAN;sp|P11279|LAMP1_HUMAN;sp|Q92673|SORL_HUMAN;sp|P13473|LAMP2_HUMAN;sp|P01871|IGHM_HUMAN	1706;251;83;209;110;249;871;356;46	+	87424.1	89325.1	83353.8	82415.8	66414.3	76760.5	+	70706.8	69512.3	67254.9	71575.4	54941.4	59206.5
144	6 5 0 0 3	sp|Q8NBL1|PGLT1_HUMAN;sp|P11279|LAMP1_HUMAN;sp|Q92673|SORL_HUMAN	373;261;871	+	40346.3	38974.2	41801.4	37479.8	45166.1	43185.7	+	22067.2	16786	17064.1	15340.9	11551	12081.9
145	6 5 0 1 0	sp|P08575|PTPRC_HUMAN	380	+	11773.5	10347.1	9954.24	11131.5	12049.4	11441.4	+	64909	58453.4	55538.7	56611.3	61640.2	61847.2
146	6 5 1 0 0	sp|P02786|TFR1_HUMAN;sp|P08575|PTPRC_HUMAN;sp|P32970|CD70_HUMAN;sp|P01871|IGHM_HUMAN;sp|P40259|CD79B_HUMAN;sp|P30479|1B41_HUMAN;sp|Q92673|SORL_HUMAN;sp|P01591|IGJ_HUMAN;sp|Q9HD45|TM9S3_HUMAN;sp|P11279|LAMP1_HUMAN;sp|P13473|LAMP2_HUMAN;sp|P11279|LAMP1_HUMAN;sp|Q92673|SORL_HUMAN;sp|P40259|CD79B_HUMAN;sp|P08473|NEP_HUMAN;sp|P09326|CD48_HUMAN;sp|P13473|LAMP2_HUMAN;sp|P01871|IGHM_HUMAN	251;380;170;209;101;110;2054;71;174;249;275;261;871;101;145;104;356;46	+	898301	949251	1.00452e+06	1.06316e+06	834591	920369	+	1.58261e+06	1.54155e+06	1.52767e+06	1.66635e+06	1.65109e+06	1.73974e+06
147	6 5 1 0 1	sp|P02786|TFR1_HUMAN;sp|P11279|LAMP1_HUMAN;sp|P20645|MPRD_HUMAN;sp|O95297|MPZL1_HUMAN;sp|Q92673|SORL_HUMAN;sp|P08575|PTPRC_HUMAN;sp|P32970|CD70_HUMAN;sp|P01871|IGHM_HUMAN;sp|P40259|CD79B_HUMAN;sp|P01892|1A02_HUMAN;sp|P30479|1B41_HUMAN;sp|P10321|1C07_HUMAN;sp|P35613|BASI_HUMAN;sp|Q9HD45|TM9S3_HUMAN;sp|Q13740|CD166_HUMAN;sp|P02786|TFR1_HUMAN;sp|P11279|LAMP1_HUMAN;sp|P13473|LAMP2_HUMAN;sp|P11279|LAM…	251;249;83;50;2054;380;170;209;101;110;110;110;268;174;306;251;249;275;261;871;101;337;352;103;424;356;46	+	953589	989671	968329	958584	831474	861389	+	1.19456e+06	991058	927205	952983	696830	679585
148	6 5 1 0 2	sp|Q92673|SORL_HUMAN;sp|A2RU67|F234B_HUMAN;sp|P13762|DRB4_HUMAN;sp|P08195|4F2_HUMAN;sp|P02786|TFR1_HUMAN;sp|P08195|4F2_HUMAN;sp|P20645|MPRD_HUMAN;sp|P20273|CD22_HUMAN;sp|Q9NZM6|PK2L2_HUMAN;sp|P32970|CD70_HUMAN;sp|P01871|IGHM_HUMAN;sp|P30479|1B41_HUMAN;sp|P10321|1C07_HUMAN;sp|Q9HD45|TM9S3_HUMAN;sp|Q13740|CD166_HUMAN;sp|Q92673|SORL_HUMAN;sp|P04440|DPB1_HUMAN;sp|P01909|DQA1_HUMAN;sp|P08195|4F2_HUMAN	1706;396;48;365;251;365;83;445;390;170;209;110;110;174;306;871;48;103;424	+	276918	276051	295325	284790	222852	228889	+	397936	361401	362878	354234	265035	281757
149	6 5 1 0 3	sp|P02786|TFR1_HUMAN;sp|P32970|CD70_HUMAN;sp|Q8TBP5|F174A_HUMAN;sp|P01892|1A02_HUMAN;sp|Q92673|SORL_HUMAN;sp|P13473|LAMP2_HUMAN	251;170;83;110;871;356	+	41615.2	44429	45609.6	40559	41677.3	45085.1	+	29782.3	25861.3	25407.6	21638.3	17124.7	13920.1
150	6 5 1 1 0	sp|P32970|CD70_HUMAN;sp|Q9HD45|TM9S3_HUMAN	170;174	+	26255.8	26848.3	31454.8	28451.6	27197.3	30651.3	+	89360	86691.4	89021.2	92613.6	97331.5	87764.3
151	6 5 1 1 1	sp|P32970|CD70_HUMAN	170	+	3801.22	3492.93	2782.8	3254.89	1904.78	2320.05	+	67002.6	51458.8	43943.7	39483.1	32686.7	27830.3
152	6 5 2 0 0	sp|P08195|4F2_HUMAN;sp|P02786|TFR1_HUMAN;sp|P08195|4F2_HUMAN;sp|Q9NZM6|PK2L2_HUMAN;sp|P08575|PTPRC_HUMAN;sp|P32970|CD70_HUMAN;sp|P01871|IGHM_HUMAN;sp|P30479|1B41_HUMAN;sp|P10321|1C07_HUMAN;sp|Q9HD45|TM9S3_HUMAN;sp|P16278|BGAL_HUMAN;sp|Q8IWF2|FXRD2_HUMAN;sp|O14974|MYPT1_HUMAN;sp|P02786|TFR1_HUMAN;sp|P11279|LAMP1_HUMAN;sp|Q9UPP5|K1107_HUMAN;sp|Q92896|GSLG1_HUMAN;sp|Q92673|SORL_HUMAN;sp|P01909|DQA1_…	365;251;365;390;380;170;209;110;110;174;26;502;540;251;249;647;165;871;103	+	546050	565119	565958	565784	508892	541096	+	1.53928e+06	1.40036e+06	1.34445e+06	1.53482e+06	1.55022e+06	1.53747e+06
153	6 5 2 0 1	sp|Q92673|SORL_HUMAN;sp|P02786|TFR1_HUMAN;sp|P08195|4F2_HUMAN;sp|P32970|CD70_HUMAN;sp|P01892|1A02_HUMAN;sp|P10321|1C07_HUMAN;sp|P02786|TFR1_HUMAN;sp|P11279|LAMP1_HUMAN;sp|O00461|GOLI4_HUMAN;sp|Q92673|SORL_HUMAN;sp|P08575|PTPRC_HUMAN;sp|Q9NX62|IMPA3_HUMAN;sp|Q92673|SORL_HUMAN;sp|P13473|LAMP2_HUMAN	1706;251;365;170;110;110;251;249;257;871;337;259;1608;356	+	174164	174668	176549	163030	129505	143688	+	811520	688764	652837	629171	477335	443719
154	6 5 2 0 2	sp|O60486|PLXC1_HUMAN;sp|Q9NZM6|PK2L2_HUMAN	692;390	+	9746.08	10605.6	10481.6	10797.3	9925.95	11257.8	+	53695	47075.9	47294.7	46620.3	50171	41664.4
155	6 5 2 0 3	sp|P02786|TFR1_HUMAN	251	+	987.223	1012.65	1065.77	956.29	783.064	616.735	+	25061.3	26834.3	26704.7	24477.2	16970.6	19310
156	6 5 2 1 0	sp|Q9NZM6|PK2L2_HUMAN	390	+	3389.91	2354.23	2329.59	2287.55	2028.03	2602.83	+	20366.2	15140.9	13243.6	16171.5	13151.2	12778.2
157	6 5 3 0 0	sp|O60486|PLXC1_HUMAN;sp|P02786|TFR1_HUMAN;sp|Q9NZM6|PK2L2_HUMAN;sp|Q9HD45|TM9S3_HUMAN;sp|Q15648|MED1_HUMAN;sp|O14974|MYPT1_HUMAN;sp|Q9UPP5|K1107_HUMAN;sp|Q00975|CAC1B_HUMAN;sp|Q9Y6Q2|STON1_HUMAN	692;251;390;174;1145;540;647;1867;337	+	234560	233400	238976	208983	245007	235786	+	2.45638e+06	2.43399e+06	2.39295e+06	2.09136e+06	2.77569e+06	2.54214e+06
158	6 5 3 0 1	sp|P02786|TFR1_HUMAN;sp|P01892|1A02_HUMAN;sp|P10321|1C07_HUMAN;sp|Q5VW38|GP107_HUMAN;sp|P13473|LAMP2_HUMAN	251;110;110;169;58	+	10221.6	9590.87	8340.73	10965.3	9530.75	7464.12	+	254209	230889	221191	205972	176102	162209
159	6 5 4 0 0	sp|P16278|BGAL_HUMAN;sp|O14974|MYPT1_HUMAN;sp|Q9Y6Q2|STON1_HUMAN	26;540;337	+	8719.47	10315.7	8936.17	8720.93	10293	9339.54	+	399785	427871	418706	267275	528673	429860
160	6 6 0 0 0	sp|P02786|TFR1_HUMAN;sp|P20273|CD22_HUMAN;sp|P08575|PTPRC_HUMAN;sp|Q15043|S39AE_HUMAN;sp|P20701|ITAL_HUMAN;sp|Q92673|SORL_HUMAN;sp|Q13740|CD166_HUMAN;sp|P02786|TFR1_HUMAN;sp|P13473|LAMP2_HUMAN;sp|P11279|LAMP1_HUMAN;sp|Q92673|SORL_HUMAN;sp|P08575|PTPRC_HUMAN;sp|P04440|DPB1_HUMAN;sp|P13473|LAMP2_HUMAN;sp|P08575|PTPRC_HUMAN	251;231;380;77;89;2054;306;251;275;261;871;337;48;58;531	+	646685	681685	674946	705049	619910	716033	+	1.12843e+06	1.08406e+06	1.12708e+06	1.23712e+06	1.3418e+06	1.38819e+06
161	6 6 0 0 1	sp|Q92673|SORL_HUMAN;sp|P13762|DRB4_HUMAN;sp|P02786|TFR1_HUMAN;sp|Q13740|CD166_HUMAN;sp|P08575|PTPRC_HUMAN;sp|P20701|ITAL_HUMAN;sp|P01892|1A02_HUMAN;sp|P10321|1C07_HUMAN;sp|P13760|2B14_HUMAN;sp|Q13740|CD166_HUMAN;sp|P02786|TFR1_HUMAN;sp|P11279|LAMP1_HUMAN;sp|P13473|LAMP2_HUMAN;sp|P11279|LAMP1_HUMAN;sp|P05107|ITB2_HUMAN;sp|P08575|PTPRC_HUMAN;sp|Q12913|PTPRJ_HUMAN;sp|P13473|LAMP2_HUMAN;sp|P08575|PT…	1706;48;251;265;380;89;110;110;48;306;251;249;275;261;212;337;142;356;234;58;58;136;531	+	526979	532480	488760	477197	419952	439238	+	1.18285e+06	973303	926811	876478	542635	507396
162	6 6 0 0 3	sp|P02786|TFR1_HUMAN;sp|P05362|ICAM1_HUMAN;sp|P05107|ITB2_HUMAN;sp|P79483|DRB3_HUMAN	251;260;212;48	+	36504.5	35793.4	34980.1	32071.3	30464.9	31475.1	+	53991.3	38466.5	33614.2	32736.6	23906.6	18965.4
163	6 6 0 1 0	sp|P08575|PTPRC_HUMAN;sp|P13473|LAMP2_HUMAN	380;275	+	60030.9	62939.6	58673.6	63184.3	55054.8	58696.7	+	131937	113451	118987	121504	133990	123129
164	6 6 0 1 1	sp|P10321|1C07_HUMAN	110	+	3794.51	4302	3234.79	3750.45	3016.41	4073.47	+	99076.3	99457.4	82262.5	73847	56298.2	57421.4
165	6 6 1 0 0	sp|P42892|ECE1_HUMAN;sp|P13762|DRB4_HUMAN;sp|P02786|TFR1_HUMAN;sp|P11279|LAMP1_HUMAN;sp|Q13740|CD166_HUMAN;sp|P20273|CD22_HUMAN;sp|P08575|PTPRC_HUMAN;sp|P48960|CD97_HUMAN;sp|Q15043|S39AE_HUMAN;sp|P40259|CD79B_HUMAN;sp|P01892|1A02_HUMAN;sp|P30479|1B41_HUMAN;sp|P10321|1C07_HUMAN;sp|P13760|2B14_HUMAN;sp|Q92673|SORL_HUMAN;sp|Q13740|CD166_HUMAN;sp|P32942|ICAM3_HUMAN;sp|P02786|TFR1_HUMAN;sp|P11279|LAMP…	187;48;251;249;265;231;380;371;77;101;110;110;110;48;2054;306;389;251;249;48;260;275;261;871;101;48;48;142;109;356;49;58	+	853071	940761	937965	1.09565e+06	966701	1.05941e+06	+	1.77339e+06	1.72735e+06	1.88351e+06	2.36607e+06	2.71594e+06	2.77332e+06
166	6 6 1 0 1	sp|P13762|DRB4_HUMAN;sp|P02786|TFR1_HUMAN;sp|P20645|MPRD_HUMAN;sp|Q13740|CD166_HUMAN;sp|P20273|CD22_HUMAN;sp|O95297|MPZL1_HUMAN;sp|P20273|CD22_HUMAN;sp|P08575|PTPRC_HUMAN;sp|P48960|CD97_HUMAN;sp|Q15043|S39AE_HUMAN;sp|P40259|CD79B_HUMAN;sp|P20701|ITAL_HUMAN;sp|P01892|1A02_HUMAN;sp|P30479|1B41_HUMAN;sp|P10321|1C07_HUMAN;sp|P13760|2B14_HUMAN;sp|O00478|BT3A3_HUMAN;sp|P35613|BASI_HUMAN;sp|Q13740|CD166…	48;251;83;265;445;50;231;380;371;77;101;89;110;110;110;48;115;268;306;389;251;249;48;241;267;260;275;261;158;871;212;101;2092;337;48;103;111;142;109;103;424;84;104;112;234;58;58;531	+	1.50316e+06	1.5086e+06	1.47948e+06	1.48229e+06	1.14937e+06	1.19469e+06	+	3.90169e+06	3.33829e+06	3.05044e+06	3.18573e+06	2.04642e+06	1.92005e+06
167	6 6 1 0 2	sp|P02786|TFR1_HUMAN;sp|Q9Y4L1|HYOU1_HUMAN	251;922	+	44417.2	56984.7	60514.8	57566.8	58838	72115.3	+	3550.2	3444.63	3648.89	3877.9	4387.5	4857.79
168	6 6 1 0 3	sp|P02786|TFR1_HUMAN;sp|P10321|1C07_HUMAN	251;110	+	11013.2	13044.6	12142	11620.8	9915.95	9842.01	+	59420.2	57761.4	59795.8	51144.6	44443.4	36955.3
169	6 6 1 1 1	sp|P01892|1A02_HUMAN	110	+	616.145	1184.57	566.892	2222.52	1218.9	1154.27	+	34355.1	30140.3	26828.2	37132.6	21011.8	18171.6
170	6 6 2 0 0	sp|P02786|TFR1_HUMAN;sp|P08575|PTPRC_HUMAN;sp|P01892|1A02_HUMAN;sp|P10321|1C07_HUMAN;sp|P11279|LAMP1_HUMAN;sp|P13473|LAMP2_HUMAN;sp|P13473|LAMP2_HUMAN	251;380;110;110;249;275;58	+	70749.7	85798.2	99329.4	128793	134789	152982	+	115415	165029	262984	433006	549130	628654
171	6 6 2 0 1	sp|P02786|TFR1_HUMAN;sp|P08195|4F2_HUMAN;sp|O75976|CBPD_HUMAN;sp|P01892|1A02_HUMAN;sp|P30479|1B41_HUMAN;sp|P10321|1C07_HUMAN;sp|P11279|LAMP1_HUMAN;sp|Q92673|SORL_HUMAN;sp|P04440|DPB1_HUMAN;sp|P20036|DPA1_HUMAN;sp|P08195|4F2_HUMAN;sp|P11279|LAMP1_HUMAN;sp|P13473|LAMP2_HUMAN;sp|P13473|LAMP2_HUMAN	251;365;522;110;110;110;249;871;48;109;424;84;58;58	+	233635	254877	254364	274447	191981	195026	+	1.20102e+06	1.14726e+06	1.07223e+06	1.11886e+06	765089	672528
172	6 6 2 0 2	sp|P32970|CD70_HUMAN;sp|Q9HD45|TM9S3_HUMAN	170;174	+	2664.97	3408.23	2865.69	3729.6	3376.25	3608.55	+	43132.5	51000.5	40186.3	43280.9	25205.2	39035.2
173	6 6 2 0 3	sp|P30479|1B41_HUMAN;sp|P10321|1C07_HUMAN;sp|P13473|LAMP2_HUMAN;sp|Q8IWA5|CTL2_HUMAN	110;110;275;417	+	26078.3	26465.4	25172.1	26647.2	23355.9	25174.6	+	37965.8	34479.6	36330.9	37927.1	41606.3	38012.5
174	6 6 2 0 4	sp|P08195|4F2_HUMAN	424	+	5078.34	4457.62	3988.88	4276.08	3862.7	3530	+	18946.3	15685.5	14622.5	12640.3	11175.8	10552
175	6 6 3 0 0	sp|P02786|TFR1_HUMAN;sp|Q9HD45|TM9S3_HUMAN;sp|P02786|TFR1_HUMAN	251;174;251	+	24041.8	26657	25660.5	31944.9	33784.4	35693	+	79288.6	83354.5	98286.7	143143	169902	155909
176	6 6 3 0 1	sp|P13762|DRB4_HUMAN;sp|P02786|TFR1_HUMAN;sp|P32970|CD70_HUMAN;sp|P01892|1A02_HUMAN;sp|P30479|1B41_HUMAN;sp|P10321|1C07_HUMAN;sp|P02786|TFR1_HUMAN;sp|P13473|LAMP2_HUMAN	48;251;170;110;110;110;251;58	+	67900.8	75221.6	77303	78200.8	61490.9	57070.3	+	350971	361190	350824	358130	239957	219291
177	6 6 3 0 3	sp|P13473|LAMP2_HUMAN	275	+	1860.38	1546.31	1762.17	1977.35	1580.77	2092.79	+	7477.88	11349.5	17432	21363.8	31576.3	33686.1
178	6 7 0 0 0	sp|Q9Y639|NPTN_HUMAN;sp|P08575|PTPRC_HUMAN;sp|O43405|COCH_HUMAN;sp|P13473|LAMP2_HUMAN;sp|Q86WC4|OSTM1_HUMAN	229;380;221;275;128	+	98853.4	101205	101613	102017	104053	104754	+	183128	160745	171017	181511	208658	203161
179	6 7 0 0 1	sp|P08195|4F2_HUMAN	424	+	1284.77	1057.98	955.747	1253.5	964.307	393.343	+	82627.5	47123.4	43552.6	48486.2	37003.2	32832.8
180	6 7 0 0 3	sp|P10321|1C07_HUMAN;sp|P13473|LAMP2_HUMAN	110;58	+	5585.94	5599.72	6186.04	7201.4	3630.91	5968.82	+	4663.94	4797.14	3112.94	3537.16	2456.44	2637.97
181	6 7 1 0 0	sp|P13473|LAMP2_HUMAN	275	+	12176.6	9240.88	8662.13	8242.67	8576.37	7142.37	+	79213.3	61388.6	61255.6	63791.9	59072.1	53002.8
182	6 7 1 0 1	sp|P10321|1C07_HUMAN;sp|P35613|BASI_HUMAN;sp|P08195|4F2_HUMAN;sp|P13473|LAMP2_HUMAN;sp|P13473|LAMP2_HUMAN	110;268;424;58;58	+	15197	15118.9	15610.1	15438.9	12692.6	12492.9	+	157151	133112	126352	111084	91605.7	72588.7
183	6 7 1 0 5	sp|Q9Y639|NPTN_HUMAN	229	+	41957.9	48095.4	49724.9	52319.6	46419.2	48445.8	+	20578.1	18608.1	20696.8	21137.6	23517.9	22693.4
184	6 7 2 0 0	sp|P13473|LAMP2_HUMAN	275	+	958.313	1109.83	953.037	996.818	1176.29	1150.01	+	12693.1	11764.6	14318.9	15918.7	22203.3	18039.5
185	6 7 2 0 1	sp|P08195|4F2_HUMAN;sp|P13473|LAMP2_HUMAN;sp|P13473|LAMP2_HUMAN	424;58;58	+	106079	122884	124026	105625	113376	122988	+	5742.06	3755.61	3486.18	3664.21	2568.61	1416.11
186	6 7 2 0 5	sp|Q9Y639|NPTN_HUMAN	229	+	6341.08	7052.48	7104.25	7052.9	6486.17	7355.21	+	21614.2	18784.5	20295	20890	23081.4	21004.5
187	6 7 3 0 1	sp|P13473|LAMP2_HUMAN	58	+	2258.09	3397.3	4134.47	3020.17	3369.69	1721.16	+	6706.35	4444.62	4438.12	4919.32	4165.57	2355.09
188	7 2 0 0 0	sp|Q86WC4|OSTM1_HUMAN;sp|P11279|LAMP1_HUMAN;sp|Q92673|SORL_HUMAN;sp|Q9UBV2|SE1L1_HUMAN;sp|Q9Y4L1|HYOU1_HUMAN;sp|Q9NRM0|GTR9_HUMAN;sp|Q9HDC9|APMAP_HUMAN;sp|Q92673|SORL_HUMAN;sp|Q9Y639|NPTN_HUMAN;sp|Q6P179|ERAP2_HUMAN;sp|O00754|MA2B1_HUMAN;sp|P35613|BASI_HUMAN;sp|Q9UH99|SUN2_HUMAN;sp|Q9NR96|TLR9_HUMAN;sp|Q8TCJ2|STT3B_HUMAN;sp|P26010|ITB7_HUMAN;sp|Q12797|ASPH_HUMAN;sp|P13762|DRB4_HUMAN;sp|P35613|BAS…	135;322;1706;217;931;90;160;1854;229;219;367;268;636;694;641;531;706;48;302;127;80;394;73;248;922;922;119;167;229;149;113;53;295;290;608;445;62;27;596;71;259;259;618;913;193;37;373;380;143;157;314;353;103;1733;212;212;170;158;77;64;209;51;362;1441;73;89;11;470;1115;110;110;110;110;48;113;286;399;192;217;118;33;631;631;88;416;219;115;71;215;195;160;268;309;45;197;195;869;1439;387;203;221;470;206;3…	+	1.30701e+07	1.34222e+07	1.34083e+07	1.37933e+07	1.23475e+07	1.31713e+07	+	5.41029e+07	5.10271e+07	5.13388e+07	5.42679e+07	4.84038e+07	5.03454e+07
189	7 2 0 0 1	sp|Q8TCJ2|STT3B_HUMAN;sp|P08069|IGF1R_HUMAN;sp|P04035|HMDH_HUMAN;sp|Q13438|OS9_HUMAN;sp|P01871|IGHM_HUMAN	641;209;281;177;46	+	297328	315779	317268	296174	254739	302292	+	623663	680426	718890	652263	523978	624032
190	7 3 0 0 0	sp|P01871|IGHM_HUMAN	46	+	61747	68193.1	67791.3	73791.7	56967.6	68225	+	95577.4	92497.5	95492.7	93334.2	103455	98786.5
191	7 3 0 0 1	sp|P11279|LAMP1_HUMAN;sp|P13473|LAMP2_HUMAN	103;356	+	46239.3	51272.5	48656.6	44118.8	44381	48791.7	+	63877.1	67055.5	64689.9	65255.1	60293	67570.4
192	7 4 0 0 0	sp|P08575|PTPRC_HUMAN;sp|P11279|LAMP1_HUMAN;sp|P08575|PTPRC_HUMAN;sp|P01871|IGHM_HUMAN;sp|P13473|LAMP2_HUMAN;sp|P11279|LAMP1_HUMAN;sp|O75503|CLN5_HUMAN;sp|P13473|LAMP2_HUMAN;sp|P01871|IGHM_HUMAN	380;103;470;46;275;261;255;356;46	+	470311	537243	565099	564540	498011	561207	+	799341	869556	1.01482e+06	1.22849e+06	1.1833e+06	1.19748e+06
193	7 4 0 0 1	sp|P43308|SSRB_HUMAN;sp|P11279|LAMP1_HUMAN;sp|P13473|LAMP2_HUMAN;sp|P07996|TSP1_HUMAN;sp|P08575|PTPRC_HUMAN;sp|P19397|CD53_HUMAN;sp|P01871|IGHM_HUMAN	88;249;275;1067;531;129;46	+	351808	372057	344091	403165	270137	314504	+	255709	216022	204992	193147	133492	119810
194	7 4 0 1 0	sp|P01871|IGHM_HUMAN	46	+	10933.9	11072.5	12312	11064.1	16442.3	14533.6	+	33981.1	36653.2	39356.7	43229.3	53853	49373.8
195	7 4 1 0 0	sp|Q08722|CD47_HUMAN;sp|P08575|PTPRC_HUMAN;sp|P32970|CD70_HUMAN;sp|P11279|LAMP1_HUMAN;sp|Q9HD45|TM9S3_HUMAN;sp|Q7LGA3|HS2ST_HUMAN;sp|P01871|IGHM_HUMAN;sp|O75976|CBPD_HUMAN;sp|Q8NBN3|TM87A_HUMAN;sp|Q92896|GSLG1_HUMAN;sp|P13473|LAMP2_HUMAN;sp|P16278|BGAL_HUMAN;sp|P13473|LAMP2_HUMAN;sp|Q7LGA3|HS2ST_HUMAN;sp|P01871|IGHM_HUMAN	73;380;170;103;174;127;46;626;62;165;275;464;356;108;46	+	772202	829087	849597	808053	828226	880738	+	1.69035e+06	1.68462e+06	1.70152e+06	1.84085e+06	1.71999e+06	1.80513e+06
196	7 4 1 0 1	sp|P20645|MPRD_HUMAN;sp|O95297|MPZL1_HUMAN;sp|P48960|CD97_HUMAN;sp|Q7LGA3|HS2ST_HUMAN;sp|P11279|LAMP1_HUMAN;sp|P13473|LAMP2_HUMAN;sp|P13473|LAMP2_HUMAN;sp|Q7LGA3|HS2ST_HUMAN;sp|P01871|IGHM_HUMAN	83;50;371;127;249;275;58;108;46	+	239676	248151	230276	213129	176866	189033	+	349496	282701	265924	229727	178196	156778
197	7 4 2 0 0	sp|O60568|PLOD3_HUMAN;sp|Q9HD45|TM9S3_HUMAN;sp|Q7LGA3|HS2ST_HUMAN;sp|Q92896|GSLG1_HUMAN	548;174;127;165	+	42435	41095.7	35652.3	37761	33530.9	35368.5	+	162129	138535	134165	148310	142552	131125
198	7 5 0 0 1	sp|P08575|PTPRC_HUMAN	380	+	4324.83	4144.43	3472.89	3772.06	4564.77	3832.66	+	46228.9	45090.9	43389.9	42992.3	41080	45801.9
199	7 5 1 0 1	sp|P32970|CD70_HUMAN;sp|Q9HD45|TM9S3_HUMAN	170;174	+	36592.3	40266.8	39151.2	40003.5	39368.1	43488.7	+	13339	11036.9	12155.9	13009.3	12864.9	10700.3
200	7 5 1 0 2	sp|P08195|4F2_HUMAN;sp|P02786|TFR1_HUMAN	365;251	+	26196.7	26203.9	23215.6	22719.8	18727.6	20269.6	+	147224	123575	138162	108286	77448.7	79500.9
201	7 5 2 0 1	sp|Q9HD45|TM9S3_HUMAN;sp|Q15648|MED1_HUMAN	174;1145	+	9318.93	10970.3	10094.1	10652.4	8727.22	9589.88	+	6761.71	7404.58	5624.57	5314.77	4832.97	5279.13
202	7 5 2 0 2	sp|P02786|TFR1_HUMAN	251	+	6076.06	6618.99	6069.34	5567.94	3822.34	5235.68	+	14098.5	18110.7	18533.9	14665.2	8826.14	12071.9
203	7 6 0 0 0	sp|P08575|PTPRC_HUMAN	380	+	3073.58	2562.15	2892.68	3239.11	3008.3	2906.55	+	86175.5	85574.3	93078.5	92095.6	91131	95591.4
204	7 6 0 0 1	sp|P02786|TFR1_HUMAN;sp|P13473|LAMP2_HUMAN	251;275	+	123483	134490	119715	132909	100278	125282	+	33819.6	35157.5	32084.3	31789.8	28694.4	32818.7
205	7 6 0 0 2	sp|P02786|TFR1_HUMAN;sp|Q13740|CD166_HUMAN;sp|P01892|1A02_HUMAN;sp|P11279|LAMP1_HUMAN;sp|P13473|LAMP2_HUMAN;sp|P04440|DPB1_HUMAN;sp|P01871|IGHM_HUMAN	251;265;110;249;275;48;46	+	126918	134454	127017	133470	98944.9	111188	+	65590.6	70548.3	55958.2	47426.5	35346.7	38104.8
206	7 6 1 0 0	sp|P02786|TFR1_HUMAN;sp|P08575|PTPRC_HUMAN;sp|P13473|LAMP2_HUMAN;sp|P11279|LAMP1_HUMAN;sp|Q92673|SORL_HUMAN	251;380;275;261;871	+	135548	134524	121262	121047	113822	118712	+	124040	114690	116523	130905	151673	150157
207	7 6 1 0 1	sp|P02786|TFR1_HUMAN;sp|P20645|MPRD_HUMAN;sp|P02786|TFR1_HUMAN;sp|Q92673|SORL_HUMAN;sp|P40259|CD79B_HUMAN;sp|P08195|4F2_HUMAN	251;83;251;871;101;424	+	106694	126946	139305	139948	154238	177347	+	61285.9	55403.3	47180.7	51855.5	38405.1	40993.9
208	7 6 1 0 2	sp|P02786|TFR1_HUMAN;sp|P01892|1A02_HUMAN;sp|P02786|TFR1_HUMAN;sp|P13473|LAMP2_HUMAN	251;110;251;58	+	28514.3	30888.1	30772.3	29841.5	20537.4	25236	+	82863.1	76077.4	67824.1	63115	43451.2	38692.2
209	7 6 2 0 0	sp|P01892|1A02_HUMAN;sp|P10321|1C07_HUMAN	110;110	+	8016	8643.65	14433.1	13468.2	5812.38	7383.98	+	41033.9	42838.9	41348.1	37335.3	39734.1	35771.9
210	7 6 2 0 1	sp|P08195|4F2_HUMAN	424	+	3954.58	3118.31	3386.99	3422.06	3409.47	3314.08	+	5381.08	4413.17	4546.29	5013.42	2715.24	2976.24
211	7 6 4 0 1	sp|P08575|PTPRC_HUMAN;sp|P13473|LAMP2_HUMAN	380;58	+	25967.7	29332.1	27029.6	23071.8	28950.3	30739	+	99542.1	97851.5	98010.4	99629.9	70196.6	69065.3
212	7 7 0 0 0	sp|P08575|PTPRC_HUMAN;sp|Q15043|S39AE_HUMAN;sp|P13473|LAMP2_HUMAN;sp|P11279|LAMP1_HUMAN;sp|P08575|PTPRC_HUMAN	380;77;275;261;337	+	155859	170507	162287	177154	164406	188777	+	175111	169942	183762	218574	274470	283755
213	7 7 0 0 1	sp|P20645|MPRD_HUMAN;sp|Q12913|PTPRJ_HUMAN;sp|P11279|LAMP1_HUMAN;sp|P08575|PTPRC_HUMAN;sp|P11912|CD79A_HUMAN;sp|P08575|PTPRC_HUMAN;sp|P13473|LAMP2_HUMAN	83;525;261;337;112;234;58	+	89916.7	88958.2	91171.1	91689.8	69983.7	78232	+	104478	67324.6	58248.1	60814.8	36392.3	34412.6
214	7 7 0 0 5	sp|P08195|4F2_HUMAN	424	+	0	0	1162.01	1775.2	2763.83	3414.76	+	5253.09	6928.96	9507.84	9370.11	14347.8	16537.7
215	7 7 1 0 0	sp|P35613|BASI_HUMAN;sp|P08575|PTPRC_HUMAN;sp|Q15043|S39AE_HUMAN;sp|P10321|1C07_HUMAN;sp|P11279|LAMP1_HUMAN;sp|P13473|LAMP2_HUMAN;sp|P11279|LAMP1_HUMAN;sp|P08195|4F2_HUMAN;sp|P13473|LAMP2_HUMAN	302;380;77;110;249;275;261;424;58	+	254975	272610	260403	282883	249346	279452	+	87762.5	83136.9	107950	152588	195052	194001
216	7 7 1 0 1	sp|P13762|DRB4_HUMAN;sp|P42892|ECE1_HUMAN;sp|P01892|1A02_HUMAN;sp|P10321|1C07_HUMAN;sp|P35613|BASI_HUMAN;sp|P02786|TFR1_HUMAN;sp|P11279|LAMP1_HUMAN;sp|P13473|LAMP2_HUMAN;sp|P04440|DPB1_HUMAN;sp|P08195|4F2_HUMAN;sp|P11912|CD79A_HUMAN;sp|P13473|LAMP2_HUMAN;sp|P19397|CD53_HUMAN	48;270;110;110;268;251;249;275;48;424;112;58;129	+	213723	228912	226227	221709	193275	199957	+	339528	270685	242499	293392	182166	166955
217	7 7 1 0 2	sp|P10321|1C07_HUMAN;sp|P13473|LAMP2_HUMAN	110;58	+	26340.2	29254.3	25720.5	26729.1	23715.3	28649.5	+	0	626.269	2579.67	3307.62	6435.85	6913.32
218	7 7 1 0 5	sp|P08195|4F2_HUMAN	424	+	8565.4	8597.23	10163.3	10937.4	12102.7	13103.5	+	18594.3	28489.6	43151.4	61378	98917.8	108691
219	7 7 1 0 6	sp|Q9Y639|NPTN_HUMAN;sp|P08195|4F2_HUMAN	229;424	+	36234.1	33835.4	35542.2	30736.1	28893.9	30045.4	+	183594	151920	136286	136097	94882.8	89290.4
220	7 7 2 0 0	sp|P05362|ICAM1_HUMAN;sp|Q15043|S39AE_HUMAN;sp|P10321|1C07_HUMAN;sp|P13473|LAMP2_HUMAN;sp|P08195|4F2_HUMAN;sp|P13473|LAMP2_HUMAN	145;77;110;275;424;58	+	57058.3	64091	75918.7	81496.8	87379.9	102264	+	63355.9	74707.5	112838	160469	240343	218555
221	7 7 2 0 1	sp|P13762|DRB4_HUMAN;sp|P02786|TFR1_HUMAN;sp|P05362|ICAM1_HUMAN;sp|Q15043|S39AE_HUMAN;sp|P01892|1A02_HUMAN;sp|P10321|1C07_HUMAN;sp|P13760|2B14_HUMAN;sp|P05362|ICAM1_HUMAN;sp|P20036|DPA1_HUMAN;sp|P08195|4F2_HUMAN;sp|P13473|LAMP2_HUMAN;sp|P13473|LAMP2_HUMAN	48;251;183;77;110;110;48;260;109;424;58;58	+	239449	252622	271105	252958	244865	240124	+	471289	414133	388138	421086	298058	243927
222	7 7 2 0 5	sp|P08195|4F2_HUMAN	424	+	3060.44	3601.7	4123.5	6315.67	7904.55	9011.01	+	54062.1	50103	61191.5	63354.4	99281.5	105798
223	7 7 3 0 1	sp|P05362|ICAM1_HUMAN;sp|P13473|LAMP2_HUMAN;sp|P13473|LAMP2_HUMAN	260;58;58	+	124534	140690	151405	131320	125452	114678	+	184311	188379	205100	174322	136909	89330.3
224	7 7 3 0 6	sp|P08195|4F2_HUMAN	424	+	12301.8	10587.4	10497.2	10988.7	9278.3	9877.41	+	102907	87777.1	77346.6	69775.9	64337.9	51422.5
225	7 7 4 0 1	sp|P13473|LAMP2_HUMAN	58	+	5000.56	3482.48	3757.05	3969.65	2562.88	2517.11	+	38459.9	35032.6	36503.9	33583.2	25210.3	17369.8
226	7 8 0 0 0	sp|Q9Y639|NPTN_HUMAN	229	+	41660.4	45006.5	52882.9	53900.3	49955.5	53983.7	+	15917.3	16674.1	16223.6	16889.8	17026.4	17134.6
227	8 2 0 0 0	sp|Q86WC4|OSTM1_HUMAN;sp|P11279|LAMP1_HUMAN;sp|Q92673|SORL_HUMAN;sp|Q9UBV2|SE1L1_HUMAN;sp|Q9Y4L1|HYOU1_HUMAN;sp|Q9NRM0|GTR9_HUMAN;sp|Q9HDC9|APMAP_HUMAN;sp|Q9Y6Q9|NCOA3_HUMAN;sp|Q92673|SORL_HUMAN;sp|Q9Y639|NPTN_HUMAN;sp|Q6ZXV5|TMTC3_HUMAN;sp|Q6P179|ERAP2_HUMAN;sp|P35613|BASI_HUMAN;sp|O15031|PLXB2_HUMAN;sp|Q9UH99|SUN2_HUMAN;sp|Q9NR96|TLR9_HUMAN;sp|Q8TCJ2|STT3B_HUMAN;sp|P26010|ITB7_HUMAN;sp|Q92542|N…	135;322;1706;217;931;90;160;946;1854;229;541;219;268;127;636;694;641;531;435;1300;634;706;706;48;302;127;80;1246;394;267;251;169;73;387;249;922;922;119;229;122;113;442;66;431;148;53;295;290;608;64;445;62;295;27;27;596;71;259;2054;618;913;278;193;48;111;373;380;143;157;157;314;371;353;913;103;1733;212;212;153;170;497;158;77;64;1140;209;51;1441;73;101;89;11;445;729;1115;110;110;110;110;684;48;2054;…	+	2.23774e+07	2.32511e+07	2.36131e+07	2.368e+07	2.13292e+07	2.2919e+07	+	8.29388e+07	7.98618e+07	7.98122e+07	8.44116e+07	6.84034e+07	7.49965e+07
228	8 2 0 0 1	sp|Q9UBV2|SE1L1_HUMAN;sp|Q8TCJ2|STT3B_HUMAN;sp|P08575|PTPRC_HUMAN;sp|O14656|TOR1A_HUMAN;sp|O00478|BT3A3_HUMAN;sp|P01591|IGJ_HUMAN;sp|P05556|ITB1_HUMAN;sp|Q8TCJ2|STT3B_HUMAN;sp|P04233|HG2A_HUMAN;sp|P01871|IGHM_HUMAN	217;641;380;158;115;71;406;623;136;46	+	988505	1.0832e+06	1.13874e+06	1.06903e+06	854738	1.03006e+06	+	3.35299e+06	3.70368e+06	4.15325e+06	4.01703e+06	2.87572e+06	3.70975e+06
229	8 7 0 0 1	sp|P13473|LAMP2_HUMAN	275	+	106262	121916	108210	112013	93926.8	112730	+	3333.86	2132.45	2116.86	1973.35	1922.97	2059.87
230	8 7 1 0 1	sp|P08195|4F2_HUMAN	424	+	3735.94	3351.02	3028.02	3245.85	2818.56	3516.77	+	22730.2	18503.7	18198.7	18047.1	17097.3	14864.7
231	8 7 1 0 6	sp|P08195|4F2_HUMAN	424	+	2385.51	2653.49	2607.38	2711.4	2848.13	1941.6	+	7562.13	6452.3	6854.28	5462.41	6191.1	5717.97
232	8 7 2 0 0	sp|O00461|GOLI4_HUMAN	257	+	1608.65	1235.94	1747.66	2005.23	1974.48	1586.38	+	4449.96	4804.62	4255.06	5389.37	6311.05	5872.72
233	8 7 2 0 1	sp|P13473|LAMP2_HUMAN	101	+	12010.5	14799.6	15521.5	16472.7	15655.1	16477.6	+	12306.1	10827.8	10718.5	9991.98	9016.87	8633.59
234	8 7 2 0 4	sp|P08575|PTPRC_HUMAN;sp|P08195|4F2_HUMAN	380;424	+	7517.59	8401.51	7943.48	7678.87	6819.91	7006.02	+	0	1531.35	3305.61	3982.15	8283.57	8967.38
235	8 7 4 0 0	sp|Q9HD45|TM9S3_HUMAN	174	+	1699.48	1997.35	1900.26	2352.08	2155.72	2032.22	+	2129.16	2803.36	2764.41	2976.1	2854.23	2643.29
236	8 8 0 0 1	sp|O15031|PLXB2_HUMAN	1002	+	2758.06	2122.91	2332.54	4156.73	2798.55	2133.01	+	20775.9	17894.6	21958.4	17174.8	13141.3	12138.4
237	8 8 0 0 2	sp|P13473|LAMP2_HUMAN;sp|P08195|4F2_HUMAN	275;424	+	18008.7	21384.1	21362.6	19675.6	21708.6	21551.2	+	931.68	1267.3	1009.99	977.856	1723.4	1945.15
238	8 8 0 0 3	sp|O95297|MPZL1_HUMAN;sp|P35613|BASI_HUMAN;sp|P08195|4F2_HUMAN	50;268;424	+	24501.5	22659.4	24283.9	23420.2	23277	23138.6	+	25850.3	26661.8	23002.9	20954	20403	18575.9
239	8 8 1 0 0	sp|P35613|BASI_HUMAN;sp|P13473|LAMP2_HUMAN;sp|P08195|4F2_HUMAN	302;275;424	+	66499.1	62868.3	68355.6	66156.1	67807	68573.2	+	91522.4	73037.3	78822.5	79455.4	97685.3	90225.5
240	8 8 1 0 1	sp|P35613|BASI_HUMAN;sp|P08195|4F2_HUMAN	268;424	+	51693.4	52050	54285.5	49487.2	43501.6	44815.5	+	148716	129787	122671	119197	91713.3	83406.5
241	8 8 1 0 2	sp|P08195|4F2_HUMAN	424	+	2685.63	2679.11	2255.09	2794.19	3394.44	3570.22	+	0	1512.71	3062.91	3697.11	8176.84	9462.52
242	8 8 1 0 6	sp|P08195|4F2_HUMAN	424	+	19197.5	20238.3	20270.7	18317.5	15838.8	16108.6	+	53749.7	41925.1	38810.8	34842.2	32269.7	28948.5
243	8 8 2 0 0	sp|P35613|BASI_HUMAN;sp|P13473|LAMP2_HUMAN;sp|P13473|LAMP2_HUMAN	302;275;58	+	20156.4	18716.8	23691.1	24291.7	29074.9	26333	+	114957	104493	120417	111482	171980	167177
244	8 8 2 0 1	sp|P08195|4F2_HUMAN;sp|P13473|LAMP2_HUMAN;sp|P19397|CD53_HUMAN	424;58;129	+	29835.3	28691.9	24618.7	25916.5	19152.6	18506	+	148231	133178	111768	120523	91262.4	75098.2
245	8 8 2 0 3	sp|P08195|4F2_HUMAN	424	+	2132.32	3109.61	2379.46	2016.14	2279.35	2390.93	+	8634.6	7577.65	8536.17	10511.3	12175.4	12217
246	8 8 2 0 5	sp|P35613|BASI_HUMAN	302	+	950.786	838.702	1187.68	883.459	1138.64	919.796	+	2617.28	6904.39	14918.3	22563.6	38850	44796.9
247	8 8 3 0 1	sp|P08195|4F2_HUMAN;sp|P13473|LAMP2_HUMAN;sp|P13473|LAMP2_HUMAN	424;58;58	+	14674.1	15673.3	17892.1	15405.9	13274.2	9776.59	+	172409	190196	208545	172129	139949	95482
248	8 9 0 0 0	sp|Q9Y639|NPTN_HUMAN	229	+	38437.6	39347.3	42006.3	43296.1	37773	40256.6	+	29148.1	28587	29437.7	29838.3	31265.2	32206.7
249	8 9 0 0 1	sp|P08195|4F2_HUMAN	424	+	3890.67	3415.2	3037.93	1389.28	2347.25	2288.43	+	28903.2	25928.1	23013.8	22728.2	15191	18170
250	9 2 0 0 0	sp|Q9P258|RCC2_HUMAN;sp|P11279|LAMP1_HUMAN;sp|Q9BTV4|TMM43_HUMAN;sp|Q92673|SORL_HUMAN;sp|Q9UBV2|SE1L1_HUMAN;sp|P42892|ECE1_HUMAN;sp|Q15035|TRAM2_HUMAN;sp|Q9Y4L1|HYOU1_HUMAN;sp|Q9NRM0|GTR9_HUMAN;sp|Q9HDC9|APMAP_HUMAN;sp|Q9Y6Q9|NCOA3_HUMAN;sp|Q92673|SORL_HUMAN;sp|Q9Y639|NPTN_HUMAN;sp|Q6ZXV5|TMTC3_HUMAN;sp|Q6P179|ERAP2_HUMAN;sp|Q16555|DPYL2_HUMAN;sp|Q92542|NICA_HUMAN;sp|Q9UBS9|SUCO_HUMAN;sp|Q08380|L…	18;322;4;1706;217;187;358;931;90;160;946;1854;229;541;219;567;530;928;69;1271;268;862;127;636;694;641;396;531;121;634;706;706;48;95;481;302;127;80;1290;1246;394;590;188;267;321;251;237;183;610;169;73;123;387;786;369;198;249;922;119;309;229;122;113;543;442;48;66;431;431;148;530;53;419;270;270;295;290;489;83;608;64;265;105;445;926;285;50;295;295;27;27;950;71;84;259;2054;125;86;731;189;2294;871;871;…	+	3.76166e+07	3.93415e+07	3.95801e+07	4.0136e+07	3.3251e+07	3.69931e+07	+	1.63826e+08	1.60597e+08	1.62373e+08	1.7e+08	1.35832e+08	1.49006e+08
251	9 2 0 0 1	sp|Q9BTV4|TMM43_HUMAN;sp|P53634|CATC_HUMAN;sp|P08575|PTPRC_HUMAN;sp|P06213|INSR_HUMAN;sp|P01871|IGHM_HUMAN	4;53;380;445;46	+	103526	110267	108531	106641	84068	107430	+	192468	210335	223250	203956	168041	215209
252	9 3 0 0 0	sp|Q15075|EEA1_HUMAN;sp|P50897|PPT1_HUMAN;sp|P36578|RL4_HUMAN;sp|Q92673|SORL_HUMAN;sp|Q7LGA3|HS2ST_HUMAN;sp|Q02809|PLOD1_HUMAN	1334;212;21;1608;108;538	+	98211.3	99512.2	95858.8	99167.4	80326.7	87340.5	+	461584	486411	461743	500341	384983	525461
253	9 4 0 0 1	sp|Q99538|LGMN_HUMAN	263	+	2601.17	2988.01	6163.16	6920.21	2296.32	2491.6	+	14607.1	18695.5	22311.9	26036.9	22754	29895.6
254	9 8 1 0 1	sp|P35613|BASI_HUMAN;sp|P08195|4F2_HUMAN	268;424	+	3584.18	2852.59	3241.54	2463.96	2851.5	2260.68	+	21404.3	17456.1	15804.7	15469.4	15488.4	14308.9
255	9 8 1 0 3	sp|P08195|4F2_HUMAN;sp|P35613|BASI_HUMAN;sp|P08195|4F2_HUMAN	365;268;424	+	8748.16	8182.92	7292.85	8030.68	7587.24	7018.39	+	3996.63	2610.64	2989.61	2385.97	3213.7	1941.45
256	9 8 2 0 0	sp|P08195|4F2_HUMAN	424	+	2043.94	1486.87	2365.62	1937.7	3083.96	3496.78	+	3077.67	2308.21	2454.05	1819.42	2406.97	2664.01
257	9 8 2 0 1	sp|P08195|4F2_HUMAN;sp|P08195|4F2_HUMAN	365;424	+	28801.6	28748.4	24910	24949.7	26570.8	24512	+	87583.2	72700.7	62535.9	65994.2	56267.4	50523.8
258	9 8 3 0 1	sp|P08195|4F2_HUMAN	424	+	7010.9	6353.62	6399.29	6338.81	5095.07	5534.47	+	46027.6	38783.6	35673.1	34284.6	32336	28836.9
259	9 9 0 0 1	sp|P08195|4F2_HUMAN	424	+	7480.33	6020.31	5454.93	5739.44	3836.91	3675.3	+	30395.9	29793.5	23905.2	21502.9	20117.9	19757.9
260	0 1 0 0 1	sp|P01892|1A02_HUMAN	110	+	20413.2	23594.5	40471.6	43703.8	24617.9	27830.9
261	10 6 1 0 0	sp|P78536|ADA17_HUMAN	452	+	39474.7	42894.3	46147.1	42841.8	41344.2	43791.7
262	10 8 0 0 2	sp|P08195|4F2_HUMAN	424	+	34556.6	38412.1	35110.1	30582.7	34402.4	35283.7
263	11 10 0 0 1	sp|P08195|4F2_HUMAN	424	+	8033.25	8981.12	9102.85	8401.63	9897.14	10626.1
264	2 5 0 0 1	sp|Q9NY27|PP4R2_HUMAN	114	+	10412	9994.96	7875.8	6738.3	6149.94	6937.61
265	3 7 0 0 2	sp|P08575|PTPRC_HUMAN	380	+	8007.17	8145.15	7805.17	7258.94	5849.74	8083.46
266	3 7 0 0 3	sp|P08575|PTPRC_HUMAN	380	+	18917.9	19889.6	19808.4	22150	17481.2	19018.8
267	3 7 0 0 4	sp|P01892|1A02_HUMAN	110	+	3628.33	3295.47	3364.73	1934.71	3381.04	2332.47
268	3 8 0 0 0	sp|Q9UBV2|SE1L1_HUMAN	217	+	6408.92	7050.33	6206.22	6690.29	5449.22	6797.23
269	4 3 0 0 2	sp|Q9HC62|SENP2_HUMAN	309	+	25531.1	27809.4	30754.5	31331	28591.5	28674.7
270	4 3 1 0 2	sp|P01871|IGHM_HUMAN	46	+	4449.85	5273.42	3750.51	3507.17	2660.13	2986.34
271	4 3 2 0 0	sp|P13762|DRB4_HUMAN	48	+	5000.2	5247.59	5346.47	5311.47	3846.51	4760.14
272	4 4 1 0 3	sp|P08575|PTPRC_HUMAN;sp|P20929|NEBU_HUMAN;sp|P13473|LAMP2_HUMAN	380;3481;275	+	28030.2	29356.6	25768.5	27015.7	21004.7	25430.2
273	4 5 0 2 2	sp|Q92673|SORL_HUMAN;sp|P13762|DRB4_HUMAN;sp|P20273|CD22_HUMAN;sp|P01892|1A02_HUMAN;sp|P08195|4F2_HUMAN	1706;48;445;110;424	+	7240.2	5861.51	5517.84	7537.16	4589.34	4488.17
274	4 5 1 0 4	sp|P30479|1B41_HUMAN	110	+	12688.7	13226	25514.6	27677.5	9762.31	10047.2
275	4 5 2 0 1	sp|Q92673|SORL_HUMAN	871	+	71478	80310.4	95853.4	83616	104621	95168.5
276	4 6 0 0 2	sp|Q9UBV2|SE1L1_HUMAN	217	+	3352.86	3552.42	5465.89	7679.52	2963.16	3393.67
277	4 6 1 0 5	sp|Q8TCT7|SPP2B_HUMAN	129	+	48137.6	52299	40610.1	39447.8	46951.2	53595.6
278	4 6 2 0 0	sp|P01892|1A02_HUMAN;sp|P10321|1C07_HUMAN	110;110	+	12981.2	14155.6	20839.9	21596.6	11812.1	11813.5
279	4 6 2 0 2	sp|Q9HD45|TM9S3_HUMAN	174	+	29710.7	29910.3	30707.3	26486.4	33550.2	34171.4
280	4 7 2 0 1	sp|P01892|1A02_HUMAN	110	+	14603.5	17767.8	14004.2	10243.1	12049.3	11735.7
281	4 7 2 0 4	sp|P01871|IGHM_HUMAN	46	+	1354.14	2657.64	2753.98	3740.73	3101.3	4516.12
282	5 3 2 0 0	sp|A6H8Y1|BDP1_HUMAN	962	+	5320.58	6158.2	5931.67	5242.2	5460.41	5104.65
283	5 4 0 0 4	sp|Q15629|TRAM1_HUMAN	355	+	5680.53	5825.71	8655.75	8987.84	5518.49	8727.45
284	5 5 0 0 4	sp|P04440|DPB1_HUMAN	127	+	5172.44	5027.9	4487.06	6220.5	5553.24	5254.43
285	5 5 1 0 4	sp|P08575|PTPRC_HUMAN	531	+	54040.4	50877.8	55431.4	46538	26421.6	33778
286	5 5 2 0 2	sp|Q32P28|P3H1_HUMAN	467	+	19436.1	20888.3	19313.3	18780.6	16984.4	18554.4
287	5 5 3 0 2	sp|P20645|MPRD_HUMAN	83	+	1903.61	2472.88	2597.12	2083.96	1698.38	1629.16
288	5 6 1 0 2	sp|Q9HD45|TM9S3_HUMAN	174	+	2961.22	3193.54	2669.05	3289.08	3169.78	3000.42
289	5 7 0 0 3	sp|P08195|4F2_HUMAN	424	+	2251.62	1592.08	2014.76	1769.03	1387.2	1664.01
290	5 7 1 0 3	sp|Q92820|GGH_HUMAN	203	+	29857.2	32449.4	30685.6	40699.2	20595.8	24795.8
291	5 7 2 0 4	sp|P08195|4F2_HUMAN	424	+	14901.1	18144.5	16491.7	14168.4	14275.2	14778.6
292	6 4 0 0 3	sp|P11279|LAMP1_HUMAN	249	+	2218.54	1666.69	1604.14	1611.65	1035.5	694.485
293	6 5 0 1 1	sp|P11279|LAMP1_HUMAN	249	+	6982.37	7217.1	5447.64	6318.46	4504.58	5482.45
294	6 5 2 0 4	sp|P08195|4F2_HUMAN	424	+	17851	17311.8	17202.8	16996.7	18731.3	17528.5
295	6 6 0 0 4	sp|P08575|PTPRC_HUMAN;sp|Q9Y4L1|HYOU1_HUMAN	380;922	+	21236.2	21416.3	18785.7	17637.4	20335.5	21786.8
296	6 6 1 0 5	sp|P10321|1C07_HUMAN	110	+	3622.1	4569.56	5463.2	4438.88	3070.92	4191.73
297	6 6 3 0 2	sp|P20645|MPRD_HUMAN	83	+	1604.11	1718.39	1929.66	2213.3	1343.48	1377.52
298	6 7 0 0 2	sp|Q9HD45|TM9S3_HUMAN	174	+	25664.4	30285.3	26642.3	29816.7	27835.9	31077.8
299	6 7 2 0 4	sp|P08195|4F2_HUMAN	424	+	1498.36	1081.43	1134.46	1246.88	821.998	1191.38
300	6 7 3 0 0	sp|P13473|LAMP2_HUMAN	58	+	5132.67	6223.05	7412.54	8850.61	9249.86	10506.8
301	6 7 3 0 3	sp|Q9Y639|NPTN_HUMAN	229	+	1767.51	2043.91	1680.37	1796.8	1690.85	1918.79
302	6 8 0 0 0	sp|Q9Y639|NPTN_HUMAN	229	+	8397.38	10895.9	10243.2	10450.1	9010.98	9542.47
303	7 4 1 0 2	sp|Q9HD45|TM9S3_HUMAN;sp|Q92896|GSLG1_HUMAN	174;165	+	23781.2	25408.6	24398.6	26829.2	25727.1	25876.3
304	7 4 2 0 2	sp|P01892|1A02_HUMAN	110	+	6423.58	7633.14	9569.26	8795.53	5046.64	6425.24
305	7 5 0 0 0	sp|P06865|HEXA_HUMAN	157	+	26637.8	29513.8	28041	27775	25883.4	29369.4
306	7 5 0 0 2	sp|P02786|TFR1_HUMAN	251	+	19629.7	18798.9	19064.9	16836	14406.1	14773.9
307	7 5 1 0 3	sp|Q9NZM6|PK2L2_HUMAN	390	+	1431.98	1050.45	1093.13	929.017	1025.24	1028.14
308	7 5 2 0 0	sp|Q6EMK4|VASN_HUMAN	500	+	7796.94	8882.62	7024.72	5954.49	7288.68	8337.02
309	7 6 1 0 4	sp|P01892|1A02_HUMAN	110	+	6099.41	5845.01	6988.19	7398.82	5453.61	5376.37
310	7 6 2 0 4	sp|P08195|4F2_HUMAN	424	+	3242.51	3804.73	3078.63	3955.04	3666.4	2180.32
311	7 6 3 0 5	sp|P08195|4F2_HUMAN	424	+	1100.42	1078.21	996.042	1165.53	1155.36	688.023
312	7 7 0 0 3	sp|P02786|TFR1_HUMAN	251	+	2177.44	1525.89	1329.41	1519.05	1254.81	1102.63
313	7 7 3 0 3	sp|P35613|BASI_HUMAN;sp|P08195|4F2_HUMAN;sp|P13473|LAMP2_HUMAN	302;424;58	+	12214.5	11613.3	12946.6	10166.7	13434.4	11622.6
314	8 3 0 0 0	sp|P11279|LAMP1_HUMAN	249	+	14394.2	15291.9	15284	14859.3	12424.6	14925.6
315	8 4 1 0 2	sp|P50897|PPT1_HUMAN	212	+	23991.4	25453	23865.2	23758	20435.3	22069.8
316	8 6 0 0 4	sp|Q9Y4L1|HYOU1_HUMAN	922	+	24821	32482	38179.9	37351.5	34053.6	46878.4
317	8 6 1 0 1	sp|P02786|TFR1_HUMAN;sp|Q96S52|PIGS_HUMAN	251;370	+	49927.2	52977.8	46115.6	43066.6	42478.8	47329.5
318	8 6 1 0 2	sp|P08195|4F2_HUMAN	424	+	10637.4	12489.1	12314.9	10483.9	10993.6	11988.9
319	8 6 1 0 3	sp|Q92673|SORL_HUMAN	1986	+	6376.49	5087.66	4756.97	4621.6	4322.28	3882.8
320	8 6 2 0 0	sp|O94898|LRIG2_HUMAN	173	+	14292.3	15958.6	14339.5	13576.2	12005.7	14385.8
321	8 7 1 0 2	sp|P01892|1A02_HUMAN;sp|P10321|1C07_HUMAN;sp|P08195|4F2_HUMAN;sp|P13473|LAMP2_HUMAN	110;110;424;58	+	40604.1	44800.5	42052.5	40075.9	28533	32927.7
322	8 7 3 0 2	sp|P13473|LAMP2_HUMAN;sp|P13473|LAMP2_HUMAN	58;58	+	19139.6	21144.9	21227.6	20323.7	19190.7	21015.5
323	8 8 1 0 3	sp|P35613|BASI_HUMAN;sp|P08195|4F2_HUMAN	268;424	+	19750.7	21333.3	20720.5	19856.9	19037.4	18666.3
324	8 8 4 0 1	sp|P13473|LAMP2_HUMAN	58	+	12846	14575.9	13871.2	11559.8	15094.8	15535.5
325	9 8 0 0 1	sp|P13473|LAMP2_HUMAN	275	+	18485.2	20474.6	27708.6	26708.1	16259.3	19682
326	9 8 0 0 2	sp|P08195|4F2_HUMAN	424	+	20709.1	20832.2	20299.9	19086.1	19205.3	20222.6
327	9 8 0 0 3	sp|P08195|4F2_HUMAN	424	+	76545.2	84756.5	74015.1	65136.4	69145.9	76505.2
328	1 3 0 0 1	sp|Q9NY27|PP4R2_HUMAN	114								+	9867.72	7279.58	7683	6049.38	3142.5	2981.12
329	17 2 0 0 0	sp|P48723|HSP13_HUMAN	184								+	46168.5	49356.4	45326.3	33573.8	35701.1	44831.9
330	3 3 1 0 0	sp|Q9NY27|PP4R2_HUMAN	114								+	0	1006.53	2004.97	2552.49	6453.99	8673.05
331	3 4 0 1 1	sp|Q9NY27|PP4R2_HUMAN	114								+	4185.04	2876.69	3796.11	2172.83	1413.96	1998.79
332	3 4 0 2 0	sp|Q8IYP9|ZDH23_HUMAN	235								+	9504.82	9005.22	9922.19	8898.39	10464.9	18569.9
333	3 5 1 0 1	sp|Q9NY27|PP4R2_HUMAN	114								+	6186.93	4510.02	5622.04	4075.03	3036.01	3059.47
334	3 7 0 0 5	sp|P02786|TFR1_HUMAN	251								+	16072.2	15647.1	12697	10993.6	5658.67	6562.4
335	4 3 0 0 3	sp|Q9Y639|NPTN_HUMAN;sp|P01871|IGHM_HUMAN	197;46								+	46870.8	52986.2	54438.9	50039.9	45993.6	56903.3
336	4 3 0 2 0	sp|P01871|IGHM_HUMAN	46								+	33629.9	39494.5	41681.7	36090.7	38860.2	48252.5
337	4 4 0 0 2	sp|P30479|1B41_HUMAN	110								+	0	871.949	2529.53	9040.53	7493.83	7982.8
338	4 4 0 0 4	sp|Q8N511|TM199_HUMAN	121								+	23725.9	23855.8	15402.9	16845.4	8241.96	13660.3
339	4 4 0 1 0	sp|P08575|PTPRC_HUMAN	380								+	14903.5	11947.9	12870.8	12314.4	14463	12799.7
340	4 4 0 1 1	sp|P11279|LAMP1_HUMAN;sp|Q8IYP9|ZDH23_HUMAN	249;235								+	21590.8	20281.7	18638.3	17174	17615.5	26335
341	4 5 0 1 2	sp|P01892|1A02_HUMAN	110								+	1806.29	2247.08	8001.66	6473.89	752.922	1610.96
342	4 5 2 0 0	sp|O00478|BT3A3_HUMAN	115								+	16084.5	15808.4	16043.7	16188.8	5074.82	6977.08
343	4 5 2 0 3	sp|P13473|LAMP2_HUMAN	275								+	16150.7	12366.3	10577	10471.3	9604.54	7180.86
344	4 6 0 0 3	sp|P01871|IGHM_HUMAN;sp|P35613|BASI_HUMAN	209;268								+	10500.2	10381.7	9313.6	9974.7	6256.96	6587.88
345	4 6 1 0 2	sp|P01871|IGHM_HUMAN	46								+	13762	11594.2	12201.8	8116.7	7008.52	5671.18
346	4 6 2 0 1	sp|P08575|PTPRC_HUMAN	380								+	11785.5	9658.29	10109.6	12368.6	12599.2	9745.6
347	4 7 2 0 2	sp|Q8TEM1|PO210_HUMAN	1441								+	59759.5	63872.5	31408.1	48987.4	23155.8	32877.1
348	5 3 0 0 3	sp|Q13740|CD166_HUMAN	306								+	20664.4	22027.5	17496.8	16121.4	13137.5	17135.4
349	5 3 0 1 1	sp|P01871|IGHM_HUMAN	46								+	33629.9	39494.5	41681.7	36090.7	38860.2	48252.5
350	5 3 0 2 0	sp|P01871|IGHM_HUMAN	46								+	7013.16	6125.9	5210.23	4150.6	4485.47	3191.34
351	5 4 0 0 3	sp|P01871|IGHM_HUMAN;sp|Q92673|SORL_HUMAN	209;871								+	11903.5	9239.84	10771.7	9872.54	6660.01	7555.12
352	5 4 1 0 4	sp|P13473|LAMP2_HUMAN	275								+	41116.1	39968.6	31263.1	35292.8	24498.5	33643.3
353	5 4 1 1 0	sp|O14974|MYPT1_HUMAN	540								+	6674.96	7084.36	7721.21	6003.83	5331.56	7120.53
354	5 4 2 0 4	sp|Q92673|SORL_HUMAN;sp|P08575|PTPRC_HUMAN	871;234								+	27055.5	12966.4	12645.8	13273.9	10419.5	8642.69
355	5 4 3 0 3	sp|P02786|TFR1_HUMAN;sp|P13473|LAMP2_HUMAN	251;275								+	21135.1	17528	16235	16127.4	13973.9	11840.9
356	5 4 4 0 0	sp|Q13510|ASAH1_HUMAN	286								+	21734.4	22019.9	21828.8	19294.7	17791	21690.3
357	5 5 1 2 0	sp|P32970|CD70_HUMAN	170								+	13110.1	9010.6	8419.26	7826.63	5947.69	4980.14
358	5 5 3 0 1	sp|P08195|4F2_HUMAN	424								+	974.632	2281.67	3592.64	6298.62	10408.6	10366.9
359	5 6 0 0 3	sp|P35613|BASI_HUMAN	268								+	4544.84	3711.97	2140.47	2519.21	2604.96	1909
360	5 6 0 2 2	sp|P02786|TFR1_HUMAN	251								+	8952.78	8866.45	6925.7	7497.97	5621.72	3797.37
361	5 6 2 0 3	sp|Q9NX62|IMPA3_HUMAN	259								+	45904.3	43171.8	38911.5	35428.8	33319.7	29382.9
362	5 7 0 0 4	sp|Q13740|CD166_HUMAN	306								+	9650.73	6702.18	6617.28	5171.39	4922.8	4193.66
363	5 7 1 0 0	sp|Q92673|SORL_HUMAN;sp|Q08050|FOXM1_HUMAN	871;352								+	9473.65	7318.74	7342.31	7658.82	8443.44	8803.61
364	5 7 1 0 4	sp|P08195|4F2_HUMAN	424								+	6249.15	5345.9	5147.29	5440.54	5118.15	5311.59
365	5 8 0 0 0	sp|P08195|4F2_HUMAN	424								+	0	780.418	2383.92	3709.08	6764.2	7338.68
366	6 5 0 1 2	sp|Q9HD45|TM9S3_HUMAN	174								+	8621.32	8069.44	7075.73	7552.68	8672.36	6616.29
367	6 5 1 1 2	sp|Q9NZM6|PK2L2_HUMAN	390								+	6122.68	4199.54	4070.23	4850.98	4633.01	3765.08
368	6 5 3 0 4	sp|P08195|4F2_HUMAN	424								+	4070.32	3137.44	3086.22	2657.95	3247.59	2673.3
369	6 6 0 0 2	sp|P02786|TFR1_HUMAN;sp|Q13740|CD166_HUMAN;sp|Q9GZX9|TWSG1_HUMAN;sp|Q92673|SORL_HUMAN;sp|P13473|LAMP2_HUMAN	251;265;81;871;356								+	62220.3	61967.1	70780.1	76418.3	76399.4	80918.4
370	6 6 3 0 4	sp|P08195|4F2_HUMAN;sp|P08195|4F2_HUMAN;sp|P13473|LAMP2_HUMAN	365;424;58								+	50655.4	45969.3	46049.7	43463.9	33795.8	38908.8
371	6 7 3 0 4	sp|P08195|4F2_HUMAN	424								+	3633.15	3115.57	3159.31	2130.73	1788.38	1397.2
372	7 6 0 0 3	sp|P08575|PTPRC_HUMAN	234								+	21205.1	9533.68	8698.13	10933.6	7033.5	6234.62
373	7 6 1 0 5	sp|P08195|4F2_HUMAN	424								+	2520.73	2313.19	2791.43	2430.82	2352.8	3331.38
374	7 6 2 0 2	sp|P02786|TFR1_HUMAN	251								+	11562.3	12817.6	10848.8	10209.3	7052.39	6411.36
375	7 6 2 0 3	sp|P08195|4F2_HUMAN	424								+	2243.44	2039.99	2246.53	2950.39	2488.59	2577.88
376	7 6 2 0 5	sp|P08195|4F2_HUMAN	424								+	5974.7	6539.55	7949.6	9340.75	11334.5	11538.1
377	7 6 3 0 1	sp|P13473|LAMP2_HUMAN	58								+	4779.53	5663.89	6902.38	6444.63	5570.57	4322.25
378	7 6 3 0 3	sp|P08195|4F2_HUMAN	424								+	3457.26	7148.67	10381.4	14955.7	27235.6	32310.5
379	7 6 3 0 4	sp|P35613|BASI_HUMAN;sp|P08195|4F2_HUMAN	268;424								+	5732.26	5112.91	4789.49	4567.76	5103.13	4551.19
380	7 6 4 0 0	sp|P06280|AGAL_HUMAN	139								+	12538.1	7127.32	7005.96	8079.32	4676.02	3484.55
381	7 7 0 1 1	sp|P11279|LAMP1_HUMAN	249								+	1860.07	1772.68	1964.31	2235.38	1527.11	1520.59
382	7 7 1 0 3	sp|P13762|DRB4_HUMAN;sp|P02786|TFR1_HUMAN;sp|P10321|1C07_HUMAN;sp|Q92673|SORL_HUMAN;sp|P13473|LAMP2_HUMAN	48;251;110;158;58								+	49350.8	52203.1	42925	50107	26673.4	39496.1
383	7 7 2 0 3	sp|P13762|DRB4_HUMAN;sp|P35613|BASI_HUMAN;sp|P08195|4F2_HUMAN;sp|P13473|LAMP2_HUMAN	48;302;424;58								+	12476.9	11793.1	15733.1	17135	20257.2	20937.6
384	7 7 2 0 4	sp|P08195|4F2_HUMAN	424								+	61238	49918	46636.9	40112	38219	30930.6
385	7 7 3 0 0	sp|P13473|LAMP2_HUMAN	58								+	3966.17	14011.1	35224.3	59520.6	103614	83328.8
386	7 7 3 0 4	sp|P08195|4F2_HUMAN;sp|P35613|BASI_HUMAN;sp|P08195|4F2_HUMAN	365;268;424								+	65498.4	50637.2	40679.4	42320.3	38313.4	30584.3
387	7 7 3 0 5	sp|P35613|BASI_HUMAN;sp|P08195|4F2_HUMAN	302;424								+	57254.7	66053.4	97483.5	109991	184018	192156
388	7 7 4 0 0	sp|P13473|LAMP2_HUMAN	58								+	0	3394.04	8747.92	13124.6	28530	23157.8
389	7 7 4 0 3	sp|P35613|BASI_HUMAN;sp|P08195|4F2_HUMAN	302;424								+	4859.57	7364.47	12498	13825.4	24668.3	26022.6
390	7 7 4 0 4	sp|P08195|4F2_HUMAN	424								+	25957.3	25245.1	21817.5	20255.9	18889.1	16504.7
391	7 8 0 0 1	sp|P08195|4F2_HUMAN	424								+	13408.5	12753.5	13162.9	10790.1	9124.26	9748.16
392	8 4 1 0 0	sp|P13473|LAMP2_HUMAN;sp|P01871|IGHM_HUMAN	356;46								+	21182.2	19605.1	18147.1	28715.3	25178.9	23021.3
393	8 7 0 0 2	sp|P11279|LAMP1_HUMAN	249								+	1860.07	1772.68	1964.31	2235.38	1527.11	1520.59
394	8 7 1 0 0	sp|P13473|LAMP2_HUMAN;sp|Q08050|FOXM1_HUMAN	275;352								+	8077.71	7299.93	6434.47	6585.91	7785.66	6913.66
395	8 7 1 0 3	sp|P08195|4F2_HUMAN	424								+	1908.75	1571.57	1857.78	1817.26	1196.94	1344.59
396	8 7 1 0 5	sp|P08195|4F2_HUMAN	424								+	8095.27	7076.09	3385.49	6816.93	5717.79	5692.68
397	8 7 2 0 5	sp|P08195|4F2_HUMAN	424								+	16100.7	13441	14001.7	13416	13471.1	13235.7
398	8 7 2 0 6	sp|P35613|BASI_HUMAN;sp|P08195|4F2_HUMAN	268;424								+	21056.1	17632.9	17942.2	15686.5	16295.5	13421.9
399	8 7 3 0 1	sp|P08195|4F2_HUMAN	424								+	2297.81	2208.51	1863.33	4384.84	1509.82	1946.7
400	8 7 3 0 4	sp|P08195|4F2_HUMAN	424								+	2781.57	2139.57	2527.78	2370.91	1908.29	2524.81
401	8 7 4 0 3	sp|P08195|4F2_HUMAN	424								+	2178.76	1668.76	2424.58	2102.54	2717.98	1959.26
402	8 8 0 0 5	sp|P08195|4F2_HUMAN	424								+	3058.32	8498.69	15717.6	25060.9	45590.1	47371.3
403	8 8 1 0 5	sp|P08195|4F2_HUMAN	424								+	5951.07	7868.38	12610	16707	27324.6	29060.9
404	8 8 2 0 6	sp|P08195|4F2_HUMAN	424								+	80154.4	68615.1	59724.6	54327.9	45726.4	38343
405	8 8 3 0 0	sp|P35613|BASI_HUMAN;sp|P08195|4F2_HUMAN;sp|P13473|LAMP2_HUMAN	302;424;58								+	26189.9	26726.2	37616.9	37443.3	55576.7	53118.5
406	8 8 3 0 4	sp|P35613|BASI_HUMAN;sp|P08195|4F2_HUMAN	268;424								+	22776.1	20933.1	19028.4	19592.4	15874.8	11151.6
407	8 8 4 0 4	sp|P08195|4F2_HUMAN	424								+	21523.3	16722.6	15541.5	13770.1	12386.2	10361.2
408	9 11 0 0 1	sp|P08195|4F2_HUMAN	424								+	2512.04	2054.22	1537.81	1381.05	1043.01	1306.95
409	9 5 0 0 0	sp|Q15629|TRAM1_HUMAN	355								+	7927.37	8293.61	7751.23	9948.24	11103.4	11082
410	9 5 1 0 1	sp|O75503|CLN5_HUMAN	255								+	18600.7	21295.9	20574.3	20066.2	14315.3	19164.2
411	9 7 0 0 1	sp|P05107|ITB2_HUMAN	50								+	25399.6	21914.6	20929.6	22581.2	21910.8	23631.4
412	9 8 1 0 0	sp|P08195|4F2_HUMAN	424								+	586.596	1200.78	1718.86	1520.04	3016.73	3870.53
413	9 8 1 0 2	sp|P08195|4F2_HUMAN	424								+	1541.71	1443.56	1345.34	1806.89	2417.34	2087.71
414	9 8 2 0 2	sp|P08195|4F2_HUMAN	424								+	577.418	1090.13	1640.22	2581.85	3565.71	4189.92
