# Supplementary material for: A streamlined pipeline for multiplexed quantitative site-specific N-glycoproteomics
Source: Nat Commun. 2020 Oct 19;11:5268. doi: 10.1038/s41467-020-19052-w (PMC7572468; doi:10.1038/s41467-020-19052-w)
Supplement: Supplementary file 9 — Supplementary Data 6 [file 41467_2020_19052_MOESM9_ESM.xlsx]

## Sheet: R1
Checked	Protein FDR Confidence	Master	Accession	Description	Exp. q-value	Sum PEP Score	Coverage	# Peptides	# PSMs	# Unique Peptides	# Protein Groups	# AAs	MW [kDa]	calc. pI	Abundance Ratio: (127) / (126)	Abundance Ratio: (128) / (126)	Abundance Ratio: (129) / (126)	Abundance Ratio: (130) / (126)	Abundance Ratio: (131) / (126)	emPAI	# Razor Peptides	Score Sequest HT	# Peptides Sequest HT
TRUE	Low	Master Protein	Q8N5F7	NF-kappa-B-activating protein OS=Homo sapiens OX=9606 GN=NKAP PE=1 SV=1	0.092954	1.26019	2.16867	1	2	1	1	415	47.11	10.11	0.858	1.124	0.813	0.476	0.456	0.129	0	0	1
TRUE	High	Master Protein	Q9HD33	39S ribosomal protein L47, mitochondrial OS=Homo sapiens OX=9606 GN=MRPL47 PE=1 SV=2	0.00992457	2.85078	4.8	1	2	1	1	250	29.432	10.37	0.896	0.917	1.141	0.854	0.746	0.136	0	2.4469	1
TRUE	High	Master Protein	P68032	Actin, alpha cardiac muscle 1 OS=Homo sapiens OX=9606 GN=ACTC1 PE=1 SV=1	0	128.898	40.8488	19	133	3	1	377	41.992	5.39	0.944	0.856	0.885	0.496	0.653	66.002	0	400.945	19
TRUE	High	Master Protein	Q9NY93	Probable ATP-dependent RNA helicase DDX56 OS=Homo sapiens OX=9606 GN=DDX56 PE=1 SV=1	0.00391986	3.68846	2.74223	1	1	1	1	547	61.551	9.26	0.963	0.71	0.727	0.398	0.6	0.072	0	2.18549	1
TRUE	High	Master Protein	Q562R1	Beta-actin-like protein 2 OS=Homo sapiens OX=9606 GN=ACTBL2 PE=1 SV=2	0	58.8782	21.0106	9	71	1	1	376	41.976	5.59	0.985	1.063	0.95	0.797	1.039	6.499	0	208.318	9
TRUE	High	Master Protein	Q9UNX3	60S ribosomal protein L26-like 1 OS=Homo sapiens OX=9606 GN=RPL26L1 PE=1 SV=1	0	25.9531	41.3793	10	22	1	1	145	17.246	10.55	1.005	0.927	0.899	0.692	0.872	20.544	0	47.4247	10
TRUE	High	Master Protein	Q96CT7	Coiled-coil domain-containing protein 124 OS=Homo sapiens OX=9606 GN=CCDC124 PE=1 SV=1	0	23.0532	30.9417	6	19	6	1	223	25.82	9.54	1.011	0.901	0.91	0.668	0.803	1.929	0	54.7541	6
TRUE	Medium	Master Protein	Q8TE58	A disintegrin and metalloproteinase with thrombospondin motifs 15 OS=Homo sapiens OX=9606 GN=ADAMTS15 PE=2 SV=1	0.0417105	1.66736	1.26316	1	1	1	1	950	103.22	8.57	1.014	1.143	1.026	0.895	1.035	0.045	0	0	1
TRUE	High	Master Protein	O15514	DNA-directed RNA polymerase II subunit RPB4 OS=Homo sapiens OX=9606 GN=POLR2D PE=1 SV=1	0.00742268	3.11793	10.5634	1	2	1	1	142	16.301	4.79	1.015	0.744	0.841	0.645	0.712	0.259	0	2.25181	1
TRUE	High	Master Protein	P43307	Translocon-associated protein subunit alpha OS=Homo sapiens OX=9606 GN=SSR1 PE=1 SV=3	0	14.8904	17.1329	3	9	3	1	286	32.215	4.49	1.016	0.865	0.865	0.645	0.784	1.154	0	23.7761	3
TRUE	Low	Master Protein	Q96NR8	Retinol dehydrogenase 12 OS=Homo sapiens OX=9606 GN=RDH12 PE=1 SV=3	0.0674196	1.44153	5.37975	1	1	1	1	316	35.072	9.69	1.023	0.861	0.831	0.859	0.936	0.105	0	0	1
TRUE	High	Master Protein	Q9H4A3	Serine/threonine-protein kinase WNK1 OS=Homo sapiens OX=9606 GN=WNK1 PE=1 SV=2	0.00742268	3.15058	0.377834	1	2	1	1	2382	250.64	6.34	1.023	0.885	0.925	0.685	0.765	0.034	0	4.35591	1
TRUE	Low	Master Protein	Q9BU02	Thiamine-triphosphatase OS=Homo sapiens OX=9606 GN=THTPA PE=1 SV=3	0.0696246	1.42771	13.4783	1	1	1	1	230	25.55	4.82	1.025	1.073	1.028	0.894	1.096	0.166	0	0	1
TRUE	High	Master Protein	O14828	Secretory carrier-associated membrane protein 3 OS=Homo sapiens OX=9606 GN=SCAMP3 PE=1 SV=3	0.00321543	4.0734	4.61095	1	2	1	1	347	38.262	7.64	1.03	1.009	0.928	0.984	0.97	0.166	0	5.37967	1
TRUE	Low	Master Protein	Q5JPE7	Nodal modulator 2 OS=Homo sapiens OX=9606 GN=NOMO2 PE=1 SV=1	0.064217	1.47821	1.1839	1	1	1	1	1267	139.351	5.76	1.031	0.326	0.309	0.485	0.714	0.032	0	2.05872	1
TRUE	Medium	Master Protein	P52758	2-iminobutanoate/2-iminopropanoate deaminase OS=Homo sapiens OX=9606 GN=RIDA PE=1 SV=1	0.0164248	2.44745	13.8686	1	1	1	1	137	14.485	8.68	1.032	0.864	0.945	0.589	0.691	0.259	0	0	1
TRUE	Medium	Master Protein	O15504	Nucleoporin-like protein 2 OS=Homo sapiens OX=9606 GN=NUPL2 PE=1 SV=1	0.0405215	1.68487	2.83688	1	3	1	1	423	44.844	9.19	1.032	1.145	0.984	0.926	1.015	0.122	0	3.47866	1
TRUE	High	Master Protein	P31150	Rab GDP dissociation inhibitor alpha OS=Homo sapiens OX=9606 GN=GDI1 PE=1 SV=2	0	44.0349	23.4899	9	27	1	1	447	50.55	5.14	1.034	0.802	0.733	0.753	0.892	1.783	0	107.478	9
TRUE	High	Master Protein	P04264	Keratin, type II cytoskeletal 1 OS=Homo sapiens OX=9606 GN=KRT1 PE=1 SV=6	0	29.709	14.7516	9	20	8	1	644	65.999	8.12	1.037	0.996	1.113	0.917	0.889	0.833	1	52.0842	9
TRUE	High	Master Protein	Q92918	Mitogen-activated protein kinase kinase kinase kinase 1 OS=Homo sapiens OX=9606 GN=MAP4K1 PE=1 SV=1	0.00062422	10.6017	9.0036	4	7	4	1	833	91.238	8.34	1.039	0.93	0.949	0.643	0.765	0.216	0	14.2321	4
TRUE	High	Master Protein	Q96A49	Synapse-associated protein 1 OS=Homo sapiens OX=9606 GN=SYAP1 PE=1 SV=1	0.00888889	2.99183	4.26136	1	2	1	1	352	39.909	4.53	1.042	0.814	0.885	0.659	0.719	0.129	0	5.12909	1
TRUE	Medium	Master Protein	Q7Z478	ATP-dependent RNA helicase DHX29 OS=Homo sapiens OX=9606 GN=DHX29 PE=1 SV=2	0.0154381	2.51131	1.02264	1	3	1	1	1369	155.139	8.09	1.047	1.007	1.093	0.589	0.769	0.027	0	0	1
TRUE	High	Master Protein	Q14254	Flotillin-2 OS=Homo sapiens OX=9606 GN=FLOT2 PE=1 SV=2	0.00425532	3.43361	2.1028	1	4	1	1	428	47.035	5.25	1.048	0.925	0.875	0.808	0.904	0.072	0	0	1
TRUE	Low	Master Protein	Q8NFZ4	Neuroligin-2 OS=Homo sapiens OX=9606 GN=NLGN2 PE=1 SV=1	0.0871011	1.27868	1.31737	1	2	1	1	835	90.763	6.18	1.052	0.987	0.857	0.894	0.943	0.072	0	0	1
TRUE	Medium	Master Protein	Q9NZR1	Tropomodulin-2 OS=Homo sapiens OX=9606 GN=TMOD2 PE=1 SV=1	0.0194903	2.36805	1.9943	1	3	1	1	351	39.571	5.27	1.052	1.061	0.946	0.951	1.01	0.105	0	8.63943	1
TRUE	High	Master Protein	O14561	Acyl carrier protein, mitochondrial OS=Homo sapiens OX=9606 GN=NDUFAB1 PE=1 SV=3	0.00100301	8.55607	21.1538	3	8	3	1	156	17.406	4.93	1.052	0.94	0.988	0.719	0.837	0.995	0	25.4538	3
TRUE	High	Master Protein	O95163	Elongator complex protein 1 OS=Homo sapiens OX=9606 GN=ELP1 PE=1 SV=3	0.0095732	2.96297	0.825826	1	2	1	1	1332	150.159	5.94	1.052	0.885	0.834	0.896	0.985	0.033	0	3.27057	1
TRUE	Medium	Master Protein	Q16512	Serine/threonine-protein kinase N1 OS=Homo sapiens OX=9606 GN=PKN1 PE=1 SV=2	0.0251	2.09168	0.7431	1	1	1	1	942	103.868	6.37	1.052	0.85	0.918	0.705	0.845	0.047	0	2.36999	1
TRUE	High	Master Protein	Q09028	Histone-binding protein RBBP4 OS=Homo sapiens OX=9606 GN=RBBP4 PE=1 SV=3	0	33.2537	21.6471	8	26	2	1	425	47.626	4.89	1.053	0.971	0.953	0.951	0.94	2.548	0	90.37	8
TRUE	High	Master Protein	Q9NY33	Dipeptidyl peptidase 3 OS=Homo sapiens OX=9606 GN=DPP3 PE=1 SV=2	0	44.7086	23.0665	12	24	12	1	737	82.538	5.1	1.054	0.969	0.941	0.916	0.955	0.891	0	75.2102	12
TRUE	Medium	Master Protein	Q13541	Eukaryotic translation initiation factor 4E-binding protein 1 OS=Homo sapiens OX=9606 GN=EIF4EBP1 PE=1 SV=3	0.0106509	2.81276	10.1695	1	3	1	1	118	12.572	5.48	1.056	0.887	0.96	0.644	0.833	0.334	0	0	1
TRUE	High	Master Protein	Q8TCJ2	Dolichyl-diphosphooligosaccharide--protein glycosyltransferase subunit STT3B OS=Homo sapiens OX=9606 GN=STT3B PE=1 SV=1	0.00191205	4.79361	1.57385	1	4	1	1	826	93.614	8.91	1.057	1.139	0.997	0.998	1.029	0.116	0	0	1
TRUE	High	Master Protein	Q4VC31	Coiled-coil domain-containing protein 58 OS=Homo sapiens OX=9606 GN=CCDC58 PE=1 SV=1	0.00391986	3.58104	6.25	1	3	1	1	144	16.609	7.81	1.057	0.894	0.932	0.648	0.822	0.334	0	5.37132	1
TRUE	High	Master Protein	P00441	Superoxide dismutase [Cu-Zn] OS=Homo sapiens OX=9606 GN=SOD1 PE=1 SV=2	0	29.7808	55.1948	7	24	7	1	154	15.926	6.13	1.057	0.962	0.989	0.818	0.941	4.623	0	79.5621	7
TRUE	High	Master Protein	Q8IUE6	Histone H2A type 2-B OS=Homo sapiens OX=9606 GN=HIST2H2AB PE=1 SV=3	0	32.1585	47.6923	7	44	2	1	130	13.987	10.89	1.058	1.061	0.968	0.777	0.886	36.276	0	92.1422	7
TRUE	High	Master Protein	P13645	Keratin, type I cytoskeletal 10 OS=Homo sapiens OX=9606 GN=KRT10 PE=1 SV=6	0	24.1291	22.2603	8	15	8	1	584	58.792	5.21	1.058	1.073	1.095	1.007	0.95	0.931	0	38.25	8
TRUE	High	Master Protein	Q9Y3E5	Peptidyl-tRNA hydrolase 2, mitochondrial OS=Homo sapiens OX=9606 GN=PTRH2 PE=1 SV=1	0.00357782	3.95156	8.37989	1	3	1	1	179	19.181	8.73	1.06	0.94	0.942	0.625	0.814	0.233	0	11.8867	1
TRUE	Medium	Master Protein	Q9NPD3	Exosome complex component RRP41 OS=Homo sapiens OX=9606 GN=EXOSC4 PE=1 SV=3	0.0208644	2.30112	5.71429	1	1	1	1	245	26.366	6.52	1.06	0.9	0.926	0.683	0.789	0.194	0	0	1
TRUE	Medium	Master Protein	P48634	Protein PRRC2A OS=Homo sapiens OX=9606 GN=PRRC2A PE=1 SV=3	0.0121569	2.7018	0.834492	1	3	1	1	2157	228.724	9.45	1.06	1.368	1.156	0.919	1.075	0.02	0	4.50963	1
TRUE	High	Master Protein	P98175	RNA-binding protein 10 OS=Homo sapiens OX=9606 GN=RBM10 PE=1 SV=3	0.00147203	5.22951	2.04301	2	5	2	1	930	103.469	5.97	1.061	0.778	0.726	0.748	0.882	0.096	0	11.5397	2
TRUE	High	Master Protein	Q12797	Aspartyl/asparaginyl beta-hydroxylase OS=Homo sapiens OX=9606 GN=ASPH PE=1 SV=3	0.0095732	2.94654	3.29815	1	2	1	1	758	85.809	5.01	1.061	0.792	0.805	0.643	0.723	0.062	0	2.1841	1
TRUE	High	Master Protein	O00193	Small acidic protein OS=Homo sapiens OX=9606 GN=SMAP PE=1 SV=1	0.00062422	12.5042	21.3115	3	10	3	1	183	20.32	4.72	1.061	1.049	0.955	0.829	0.906	1.783	0	23.3273	3
TRUE	Low	Master Protein	O95810	Caveolae-associated protein 2 OS=Homo sapiens OX=9606 GN=CAVIN2 PE=1 SV=3	0.0756757	1.36291	1.88235	1	1	1	1	425	47.145	5.21	1.061	0.801	0.919	0.818	0.82	0.105	0	1.92374	1
TRUE	High	Master Protein	Q99986	Serine/threonine-protein kinase VRK1 OS=Homo sapiens OX=9606 GN=VRK1 PE=1 SV=1	0	13.463	8.83838	3	9	3	1	396	45.447	8.91	1.061	0.841	0.846	0.76	0.864	0.445	0	30.4163	3
TRUE	High	Master Protein	Q96CM3	Mitochondrial RNA pseudouridine synthase RPUSD4 OS=Homo sapiens OX=9606 GN=RPUSD4 PE=1 SV=1	0.00147203	5.04435	2.65252	1	4	1	1	377	42.178	9.88	1.063	1.161	1.282	0.858	0.908	0.212	0	0	1
TRUE	Low	Master Protein	O43504	Ragulator complex protein LAMTOR5 OS=Homo sapiens OX=9606 GN=LAMTOR5 PE=1 SV=1	0.0751015	1.37202	10.989	1	1	1	1	91	9.608	4.87	1.063	0.949	0.799	0.921	1.034	0	0	0	1
TRUE	High	Master Protein	P19484	Transcription factor EB OS=Homo sapiens OX=9606 GN=TFEB PE=1 SV=3	0.00626305	3.25368	2.31092	1	3	1	1	476	52.832	6.29	1.064	1.239	1.158	1.028	0.965	0.129	0	8.08989	1
TRUE	Medium	Master Protein	P56378	6.8 kDa mitochondrial proteolipid OS=Homo sapiens OX=9606 GN=MP68 PE=1 SV=1	0.0232215	2.18316	12.069	1	1	1	1	58	6.658	10.08	1.064	0.917	0.848	0.932	0.997	0.778	0	3.58616	1
TRUE	High	Master Protein	O75531	Barrier-to-autointegration factor OS=Homo sapiens OX=9606 GN=BANF1 PE=1 SV=1	0	24.2348	71.9101	7	17	7	1	89	10.052	6.09	1.065	0.952	0.961	0.697	0.838	12.895	0	60.9166	7
TRUE	Low	Master Protein	Q5U5X0	Complex III assembly factor LYRM7 OS=Homo sapiens OX=9606 GN=LYRM7 PE=1 SV=1	0.0834725	1.2986	5.76923	1	2	1	1	104	11.947	9.66	1.067	0.931	0.92	0.611	0.767	0.334	0	4.62317	1
TRUE	High	Master Protein	P15531	Nucleoside diphosphate kinase A OS=Homo sapiens OX=9606 GN=NME1 PE=1 SV=1	0	55.9561	70.3947	11	38	6	1	152	17.138	6.19	1.067	0.92	0.969	0.797	0.902	27.48	0	143.52	11
TRUE	High	Master Protein	O43768	Alpha-endosulfine OS=Homo sapiens OX=9606 GN=ENSA PE=1 SV=1	0.00100301	7.72172	28.0992	3	6	2	1	121	13.381	7.24	1.068	0.989	0.955	0.899	0.943	1.154	1	19.645	3
TRUE	High	Master Protein	Q96D46	60S ribosomal export protein NMD3 OS=Homo sapiens OX=9606 GN=NMD3 PE=1 SV=1	0.00357782	3.79333	5.16899	2	2	2	1	503	57.566	7.14	1.068	0.812	0.712	0.646	0.727	0.172	0	2.76711	2
TRUE	High	Master Protein	P09234	U1 small nuclear ribonucleoprotein C OS=Homo sapiens OX=9606 GN=SNRPC PE=1 SV=1	0.00100301	7.47725	13.2075	2	6	2	1	159	17.381	9.67	1.069	0.912	0.973	0.794	0.932	2.162	0	18.477	2
TRUE	High	Master Protein	Q92734	Protein TFG OS=Homo sapiens OX=9606 GN=TFG PE=1 SV=2	0.00425532	3.39201	2	1	1	1	1	400	43.421	5.1	1.071	0.97	0.967	0.831	0.984	0.194	0	2.16631	1
TRUE	High	Master Protein	P02686	Myelin basic protein OS=Homo sapiens OX=9606 GN=MBP PE=1 SV=3	0.00357782	4.02965	4.60526	1	3	1	1	304	33.097	9.79	1.073	0.989	0.984	0.957	1.019	0.116	0	9.52723	1
TRUE	Medium	Master Protein	Q96Q15	Serine/threonine-protein kinase SMG1 OS=Homo sapiens OX=9606 GN=SMG1 PE=1 SV=3	0.0245242	2.12194	0.355094	1	2	1	1	3661	410.241	6.46	1.073	1.048	0.957	0.959	1.035	0.011	0	0	1
TRUE	Low	Master Protein	O75037	Kinesin-like protein KIF21B OS=Homo sapiens OX=9606 GN=KIF21B PE=1 SV=2	0.0518261	1.56815	0.549786	1	2	1	1	1637	182.548	7.08	1.074	0.928	0.951	0.843	0.973	0.025	0	4.15794	1
TRUE	High	Master Protein	Q5T1M5	FK506-binding protein 15 OS=Homo sapiens OX=9606 GN=FKBP15 PE=1 SV=2	0.0028103	4.27176	2.54307	2	3	2	1	1219	133.547	5.2	1.075	1.116	1.065	1.374	1.153	0.077	0	2.07544	2
TRUE	High	Master Protein	Q99729	Heterogeneous nuclear ribonucleoprotein A/B OS=Homo sapiens OX=9606 GN=HNRNPAB PE=1 SV=2	0	46.0993	28.3133	11	42	10	1	332	36.202	8.21	1.075	0.996	0.959	0.862	0.953	10.659	0	123.198	11
TRUE	High	Master Protein	Q06546	GA-binding protein alpha chain OS=Homo sapiens OX=9606 GN=GABPA PE=1 SV=1	0.00425532	3.46105	5.72687	1	1	1	1	454	51.263	4.97	1.075	1.112	1.041	1.053	1.071	0.096	0	4.07693	1
TRUE	High	Master Protein	P10412	Histone H1.4 OS=Homo sapiens OX=9606 GN=HIST1H1E PE=1 SV=2	0	104.082	44.7489	17	83	5	1	219	21.852	11.03	1.075	0.942	0.957	0.763	0.863	214.443	8	331.922	17
TRUE	High	Master Protein	Q16563	Synaptophysin-like protein 1 OS=Homo sapiens OX=9606 GN=SYPL1 PE=1 SV=1	0.00992457	2.85855	4.2471	1	1	1	1	259	28.547	8.43	1.075	0.855	0.785	0.981	1.009	0.212	0	2.95963	1
TRUE	High	Master Protein	P69905	Hemoglobin subunit alpha OS=Homo sapiens OX=9606 GN=HBA1 PE=1 SV=2	0.00100301	7.01062	23.2394	3	7	3	1	142	15.248	8.68	1.076	1.123	1.032	0.897	1.005	1.371	0	9.67715	3
TRUE	High	Master Protein	P84090	Enhancer of rudimentary homolog OS=Homo sapiens OX=9606 GN=ERH PE=1 SV=1	0	24.973	46.1538	6	24	6	1	104	12.251	5.92	1.078	1.005	0.968	0.815	0.916	18.307	0	62.1793	6
TRUE	High	Master Protein	P62899	60S ribosomal protein L31 OS=Homo sapiens OX=9606 GN=RPL31 PE=1 SV=1	0	36.6715	48	9	34	9	1	125	14.454	10.54	1.078	0.96	0.936	0.764	0.851	50.795	0	109.827	9
TRUE	High	Master Protein	Q9NVJ2	ADP-ribosylation factor-like protein 8B OS=Homo sapiens OX=9606 GN=ARL8B PE=1 SV=1	0	13.3699	37.0968	4	7	4	1	186	21.525	8.43	1.079	0.901	0.897	0.758	0.886	1.154	0	23.3999	4
TRUE	High	Master Protein	Q8NI27	THO complex subunit 2 OS=Homo sapiens OX=9606 GN=THOC2 PE=1 SV=2	0.00062422	9.32609	1.94601	3	7	3	1	1593	182.659	8.44	1.079	0.95	1.041	0.713	0.87	0.081	0	19.1836	3
TRUE	Medium	Master Protein	Q9Y5Z4	Heme-binding protein 2 OS=Homo sapiens OX=9606 GN=HEBP2 PE=1 SV=1	0.0135817	2.62452	6.34146	1	1	1	1	205	22.861	4.63	1.079	0.929	0.981	0.748	0.916	0.259	0	0	1
TRUE	High	Master Protein	Q8WYJ6	Septin-1 OS=Homo sapiens OX=9606 GN=SEPT1 PE=1 SV=2	0.00357782	3.85511	2.99728	1	1	1	1	367	41.944	5.8	1.08	0.973	0.848	0.918	1.06	0.096	0	3.73658	1
TRUE	High	Master Protein	P06132	Uroporphyrinogen decarboxylase OS=Homo sapiens OX=9606 GN=UROD PE=1 SV=2	0.00100301	6.02111	14.1689	2	2	2	1	367	40.761	6.14	1.08	0.949	0.907	0.689	0.895	0.274	0	6.70654	2
TRUE	High	Master Protein	A0A087WSY6	Immunoglobulin kappa variable 3D-15 OS=Homo sapiens OX=9606 GN=IGKV3D-15 PE=3 SV=6	0.00708629	3.19078	7.82609	1	3	1	1	115	12.526	5.19	1.08	1.036	1.06	0.762	0.912	0.468	0	8.8793	1
TRUE	High	Master Protein	P16401	Histone H1.5 OS=Homo sapiens OX=9606 GN=HIST1H1B PE=1 SV=3	0	117.822	46.0177	19	95	15	1	226	22.566	10.92	1.08	0.999	0.937	0.889	0.969	411.463	4	353.65	19
TRUE	High	Master Protein	Q9Y3A5	Ribosome maturation protein SBDS OS=Homo sapiens OX=9606 GN=SBDS PE=1 SV=4	0.00100301	6.0751	11.2	2	3	2	1	250	28.745	8.75	1.08	0.965	0.936	0.922	0.962	0.292	0	8.58409	2
TRUE	High	Master Protein	P61158	Actin-related protein 3 OS=Homo sapiens OX=9606 GN=ACTR3 PE=1 SV=3	0	82.4583	60.5263	18	60	18	1	418	47.341	5.88	1.081	0.954	0.972	0.774	0.875	9	0	204.595	18
TRUE	Medium	Master Protein	Q9BUB7	Transmembrane protein 70, mitochondrial OS=Homo sapiens OX=9606 GN=TMEM70 PE=1 SV=2	0.0238008	2.14249	3.46154	1	1	1	1	260	28.951	8.91	1.082	1.027	0.964	1.045	1.081	0.194	0	0	1
TRUE	High	Master Protein	O15511	Actin-related protein 2/3 complex subunit 5 OS=Homo sapiens OX=9606 GN=ARPC5 PE=1 SV=3	0.00062422	11.7349	21.1921	2	5	2	1	151	16.31	5.67	1.082	1.06	1.063	0.813	0.923	0.778	0	14.2117	2
TRUE	High	Master Protein	P00167	Cytochrome b5 OS=Homo sapiens OX=9606 GN=CYB5A PE=1 SV=2	0.00100301	7.00963	17.1642	2	3	2	1	134	15.321	4.96	1.082	0.924	0.893	0.801	0.916	0.668	0	5.2083	2
TRUE	High	Master Protein	P52594	Arf-GAP domain and FG repeat-containing protein 1 OS=Homo sapiens OX=9606 GN=AGFG1 PE=1 SV=2	0.00100301	6.50741	4.4484	2	4	2	1	562	58.224	8.63	1.082	1.133	1.012	0.847	0.897	0.274	0	12.2443	2
TRUE	High	Master Protein	Q08257	Quinone oxidoreductase OS=Homo sapiens OX=9606 GN=CRYZ PE=1 SV=1	0.00590219	3.27852	8.20669	1	1	1	1	329	35.185	8.44	1.082	1.041	0.968	0.968	1.225	0.116	0	3.61488	1
TRUE	High	Master Protein	Q14165	Malectin OS=Homo sapiens OX=9606 GN=MLEC PE=1 SV=1	0.00100301	7.08208	12.3288	2	3	2	1	292	32.214	5.41	1.083	1.108	1.035	0.817	0.931	0.259	0	5.74436	2
TRUE	High	Master Protein	Q9C005	Protein dpy-30 homolog OS=Homo sapiens OX=9606 GN=DPY30 PE=1 SV=1	0	13.4296	42.4242	3	9	3	1	99	11.243	4.88	1.083	0.972	0.964	0.762	0.857	3.642	0	34.7153	3
TRUE	High	Master Protein	Q96HC4	PDZ and LIM domain protein 5 OS=Homo sapiens OX=9606 GN=PDLIM5 PE=1 SV=5	0.00100301	5.56406	6.71141	3	3	3	1	596	63.904	8.21	1.084	1.015	0.987	0.938	1.01	0.233	0	2.70364	3
TRUE	High	Master Protein	P62253	Ubiquitin-conjugating enzyme E2 G1 OS=Homo sapiens OX=9606 GN=UBE2G1 PE=1 SV=3	0.00321543	4.09358	21.7647	2	2	2	1	170	19.497	5.3	1.084	0.975	0.976	0.883	0.915	0.52	0	0	2
TRUE	High	Master Protein	Q96FJ2	Dynein light chain 2, cytoplasmic OS=Homo sapiens OX=9606 GN=DYNLL2 PE=1 SV=1	0.00062422	12.4072	38.2022	3	9	1	1	89	10.343	7.37	1.084	1.016	0.973	0.952	1.07	5.31	0	32.4946	3
TRUE	High	Master Protein	Q09161	Nuclear cap-binding protein subunit 1 OS=Homo sapiens OX=9606 GN=NCBP1 PE=1 SV=1	0	17.215	10.1266	5	11	5	1	790	91.781	6.43	1.084	1.001	0.953	0.801	0.889	0.401	0	15.2612	5
TRUE	High	Master Protein	P21291	Cysteine and glycine-rich protein 1 OS=Homo sapiens OX=9606 GN=CSRP1 PE=1 SV=3	0	25.932	59.5855	7	12	7	1	193	20.554	8.57	1.084	1.001	0.956	0.862	0.942	2.162	0	43.7258	7
TRUE	High	Master Protein	Q96P70	Importin-9 OS=Homo sapiens OX=9606 GN=IPO9 PE=1 SV=3	0	13.7377	4.41883	2	6	2	1	1041	115.889	4.81	1.084	1.015	1.014	0.806	0.919	0.155	0	25.6957	2
TRUE	High	Master Protein	P78346	Ribonuclease P protein subunit p30 OS=Homo sapiens OX=9606 GN=RPP30 PE=1 SV=1	0.00100301	7.01909	17.1642	3	4	3	1	268	29.303	8.91	1.084	1.145	1.151	1.049	1.128	0.501	0	7.45608	3
TRUE	High	Master Protein	P10620	Microsomal glutathione S-transferase 1 OS=Homo sapiens OX=9606 GN=MGST1 PE=1 SV=1	0.00425532	3.50224	9.03226	1	1	1	1	155	17.587	9.39	1.085	1.083	0.983	1.005	1.066	0.389	0	3.80507	1
TRUE	High	Master Protein	Q69YN2	CWF19-like protein 1 OS=Homo sapiens OX=9606 GN=CWF19L1 PE=1 SV=2	0.00191205	4.931	3.90335	2	4	2	1	538	60.581	7.24	1.085	0.901	0.959	0.786	0.817	0.145	0	7.89824	2
TRUE	High	Master Protein	P16402	Histone H1.3 OS=Homo sapiens OX=9606 GN=HIST1H1D PE=1 SV=2	0	67.1662	35.7466	12	51	2	1	221	22.336	11.02	1.086	1.012	1	0.893	1.037	23.245	0	212.911	12
TRUE	High	Master Protein	P62258	14-3-3 protein epsilon OS=Homo sapiens OX=9606 GN=YWHAE PE=1 SV=1	0	99.0113	76.4706	22	73	19	1	255	29.155	4.74	1.086	0.983	0.952	0.79	0.921	51.75	3	265.707	22
TRUE	Medium	Master Protein	P48201	ATP synthase F(0) complex subunit C3, mitochondrial OS=Homo sapiens OX=9606 GN=ATP5G3 PE=2 SV=1	0.0327986	1.80911	4.92958	1	3	1	1	142	14.684	9.45	1.086	0.868	0.838	0.71	0.889	0.334	0	10.5207	1
TRUE	High	Master Protein	Q8N7H5	RNA polymerase II-associated factor 1 homolog OS=Homo sapiens OX=9606 GN=PAF1 PE=1 SV=2	0.0095732	2.90448	2.63653	1	3	1	1	531	59.939	4.63	1.086	1.052	0.981	0.936	1.031	0.064	0	2.37727	1
TRUE	High	Master Protein	O14976	Cyclin-G-associated kinase OS=Homo sapiens OX=9606 GN=GAK PE=1 SV=2	0.00191205	4.92485	1.90694	2	3	2	1	1311	143.1	5.73	1.086	0.88	0.834	0.763	0.935	0.065	0	6.16676	2
TRUE	Low	Master Protein	Q9NW07	Zinc finger protein 358 OS=Homo sapiens OX=9606 GN=ZNF358 PE=1 SV=2	0.107516	1.19545	2.64085	1	1	1	1	568	59.25	6.6	1.087	1.025	0.807	0.886	1.006	0.101	0	0	1
TRUE	Medium	Master Protein	Q5TBB1	Ribonuclease H2 subunit B OS=Homo sapiens OX=9606 GN=RNASEH2B PE=1 SV=1	0.0106509	2.77288	2.88462	1	1	1	1	312	35.116	9.13	1.087	1.123	1.084	1.079	1.168	0.129	0	1.72003	1
TRUE	High	Master Protein	Q16540	39S ribosomal protein L23, mitochondrial OS=Homo sapiens OX=9606 GN=MRPL23 PE=1 SV=1	0.00742268	3.16065	14.3791	1	2	1	1	153	17.77	9.69	1.088	1.017	0.943	1.562	1.141	0.259	0	5.56977	1
TRUE	High	Master Protein	P52732	Kinesin-like protein KIF11 OS=Homo sapiens OX=9606 GN=KIF11 PE=1 SV=2	0.00100301	6.26285	3.2197	2	2	2	1	1056	119.085	5.64	1.088	0.915	0.875	0.967	1.02	0.063	0	5.44427	2
TRUE	High	Master Protein	Q12769	Nuclear pore complex protein Nup160 OS=Homo sapiens OX=9606 GN=NUP160 PE=1 SV=3	0.00062422	9.57983	2.22841	3	7	3	1	1436	162.017	5.5	1.088	1.002	1.044	0.758	0.91	0.104	0	18.4089	3
TRUE	High	Master Protein	O75607	Nucleoplasmin-3 OS=Homo sapiens OX=9606 GN=NPM3 PE=1 SV=3	0.00062422	9.98227	28.0899	3	6	3	1	178	19.331	4.63	1.088	0.986	1.012	0.757	0.936	1.154	0	19.0636	3
TRUE	Low	Master Protein	P16298	Serine/threonine-protein phosphatase 2B catalytic subunit beta isoform OS=Homo sapiens OX=9606 GN=PPP3CB PE=1 SV=2	0.0544572	1.55083	1.9084	1	1	1	1	524	58.987	5.91	1.088	0.7	0.631	1.05	1.087	0.083	0	0	1
TRUE	High	Master Protein	P46976	Glycogenin-1 OS=Homo sapiens OX=9606 GN=GYG1 PE=1 SV=4	0.00147203	5.29321	6.85714	2	2	2	1	350	39.359	5.53	1.088	0.984	0.966	0.922	0.976	0.334	0	2.50348	2
TRUE	Medium	Master Protein	O00192	Armadillo repeat protein deleted in velo-cardio-facial syndrome OS=Homo sapiens OX=9606 GN=ARVCF PE=1 SV=1	0.0398589	1.69832	0.727651	1	2	1	1	962	104.577	6.81	1.089	0.833	0.926	0.675	0.894	0.042	0	4.15543	1
TRUE	High	Master Protein	Q9Y3D8	Adenylate kinase isoenzyme 6 OS=Homo sapiens OX=9606 GN=AK6 PE=1 SV=1	0.00191205	4.95758	19.186	2	3	2	1	172	20.049	4.58	1.089	1.087	1.109	0.988	1.111	0.585	0	2.2255	2
TRUE	High	Master Protein	Q9H2M9	Rab3 GTPase-activating protein non-catalytic subunit OS=Homo sapiens OX=9606 GN=RAB3GAP2 PE=1 SV=1	0.00858194	3.05764	1.07681	1	2	1	1	1393	155.886	5.62	1.089	0.933	0.93	0.898	0.966	0.03	0	2.38612	1
TRUE	High	Master Protein	P12235	ADP/ATP translocase 1 OS=Homo sapiens OX=9606 GN=SLC25A4 PE=1 SV=4	0	57.8475	45.9732	14	41	1	1	298	33.043	9.76	1.09	1.152	1.279	1.11	1.249	5.449	0	153.743	14
TRUE	High	Master Protein	O95644	Nuclear factor of activated T-cells, cytoplasmic 1 OS=Homo sapiens OX=9606 GN=NFATC1 PE=1 SV=3	0.00062422	11.2895	6.04454	5	6	5	1	943	101.179	6.99	1.09	0.96	0.878	0.901	0.997	0.307	0	6.03504	5
TRUE	High	Master Protein	Q9NRZ9	Lymphoid-specific helicase OS=Homo sapiens OX=9606 GN=HELLS PE=1 SV=1	0.0046729	3.36744	1.19332	1	2	1	1	838	97.012	7.93	1.091	0.946	1.054	0.603	0.77	0.044	0	3.30167	1
TRUE	High	Master Protein	P68431	Histone H3.1 OS=Homo sapiens OX=9606 GN=HIST1H3A PE=1 SV=2	0	58.3737	60.2941	9	45	1	1	136	15.394	11.12	1.092	0.979	0.941	0.859	1.003	267.27	8	193.369	9
TRUE	High	Master Protein	Q9H910	Jupiter microtubule associated homolog 2 OS=Homo sapiens OX=9606 GN=JPT2 PE=1 SV=1	0	18.5564	43.6842	6	12	6	1	190	20.051	9.26	1.092	0.984	0.971	0.796	0.894	1.683	0	26.1238	6
TRUE	High	Master Protein	P62987	Ubiquitin-60S ribosomal protein L40 OS=Homo sapiens OX=9606 GN=UBA52 PE=1 SV=2	0	43.9543	50.7812	8	50	1	1	128	14.719	9.83	1.092	1.037	0.927	0.826	0.954	26.826	0	168.978	8
TRUE	High	Master Protein	Q9UNZ5	Leydig cell tumor 10 kDa protein homolog OS=Homo sapiens OX=9606 GN=C19orf53 PE=1 SV=1	0.00062422	11.3572	24.2424	4	9	4	1	99	10.57	11.55	1.092	0.989	0.951	0.867	0.995	2.162	0	25.4645	4
TRUE	High	Master Protein	P00813	Adenosine deaminase OS=Homo sapiens OX=9606 GN=ADA PE=1 SV=3	0.00626305	3.23837	2.20386	1	3	1	1	363	40.739	5.95	1.092	0.979	1.008	0.774	0.908	0.105	0	8.65813	1
TRUE	High	Master Protein	P17900	Ganglioside GM2 activator OS=Homo sapiens OX=9606 GN=GM2A PE=1 SV=4	0.00782215	3.10408	5.18135	1	2	1	1	193	20.825	5.31	1.092	1.052	1.006	0.9	1.03	0.212	0	2.2552	1
TRUE	High	Master Protein	Q06830	Peroxiredoxin-1 OS=Homo sapiens OX=9606 GN=PRDX1 PE=1 SV=1	0	110.68	79.8995	20	89	16	1	199	22.096	8.13	1.092	1.03	0.98	0.904	0.986	226.585	4	320.766	20
TRUE	High	Master Protein	P24534	Elongation factor 1-beta OS=Homo sapiens OX=9606 GN=EEF1B2 PE=1 SV=3	0	46.5491	48	9	36	8	1	225	24.748	4.67	1.093	1.068	0.981	0.972	1.029	5.31	0	160.692	9
TRUE	High	Master Protein	Q8IZL8	Proline-, glutamic acid- and leucine-rich protein 1 OS=Homo sapiens OX=9606 GN=PELP1 PE=1 SV=2	0.00100301	6.94258	3.09735	3	6	3	1	1130	119.624	4.34	1.093	0.956	0.959	0.787	0.911	0.189	0	12.2388	3
TRUE	High	Master Protein	P42766	60S ribosomal protein L35 OS=Homo sapiens OX=9606 GN=RPL35 PE=1 SV=2	0	29.7373	43.0894	8	29	7	1	123	14.543	11.05	1.093	0.886	0.984	0.719	0.857	67.129	0	67.9227	8
TRUE	Medium	Master Protein	Q9HBU6	Ethanolamine kinase 1 OS=Homo sapiens OX=9606 GN=ETNK1 PE=1 SV=1	0.0212291	2.29516	3.76106	1	1	1	1	452	50.936	6.54	1.093	1.012	0.991	0.878	1.071	0.093	0	2.37553	1
TRUE	High	Master Protein	Q9Y5J1	U3 small nucleolar RNA-associated protein 18 homolog OS=Homo sapiens OX=9606 GN=UTP18 PE=1 SV=3	0.00100301	7.31789	7.3741	2	3	2	1	556	61.964	8.76	1.094	0.98	0.885	0.786	0.914	0.166	0	4.1845	2
TRUE	High	Master Protein	Q8N257	Histone H2B type 3-B OS=Homo sapiens OX=9606 GN=HIST3H2BB PE=1 SV=3	0	59.3998	53.1746	8	183	2	1	126	13.9	10.32	1.094	0.955	1.144	0.677	0.792	42.288	0	486.584	8
TRUE	Medium	Master Protein	Q9Y6A9	Signal peptidase complex subunit 1 OS=Homo sapiens OX=9606 GN=SPCS1 PE=1 SV=4	0.0121569	2.70797	16.6667	1	2	1	1	102	11.797	9.31	1.094	0.874	0.797	0.967	1.06	2.162	0	3.17917	1
TRUE	High	Master Protein	Q96C86	m7GpppX diphosphatase OS=Homo sapiens OX=9606 GN=DCPS PE=1 SV=2	0.00100301	9.23154	10.3858	3	6	3	1	337	38.585	6.38	1.094	1.023	0.978	0.885	1.02	0.413	0	9.77358	3
TRUE	High	Master Protein	O14950	Myosin regulatory light chain 12B OS=Homo sapiens OX=9606 GN=MYL12B PE=1 SV=2	0	28.1221	56.3953	6	20	6	1	172	19.767	4.84	1.094	0.961	0.957	0.997	0.998	3.329	0	84.9624	6
TRUE	High	Master Protein	Q01105	Protein SET OS=Homo sapiens OX=9606 GN=SET PE=1 SV=3	0	44.9249	41.0345	11	36	11	1	290	33.469	4.32	1.094	1.062	1.012	0.894	0.984	16.783	0	110.683	11
TRUE	High	Master Protein	Q9Y6V7	Probable ATP-dependent RNA helicase DDX49 OS=Homo sapiens OX=9606 GN=DDX49 PE=1 SV=1	0.00100301	8.36077	11.5942	3	6	3	1	483	54.192	9.06	1.094	0.967	0.942	0.86	1.016	0.259	0	16.043	3
TRUE	High	Master Protein	Q53GQ0	Very-long-chain 3-oxoacyl-CoA reductase OS=Homo sapiens OX=9606 GN=HSD17B12 PE=1 SV=2	0	16.942	16.0256	4	14	4	1	312	34.302	9.32	1.094	1.022	0.993	0.909	1.025	0.968	0	36.0198	4
TRUE	High	Master Protein	Q9Y3F4	Serine-threonine kinase receptor-associated protein OS=Homo sapiens OX=9606 GN=STRAP PE=1 SV=1	0	58.184	51.7143	13	37	13	1	350	38.414	5.12	1.094	1.034	0.957	0.857	0.969	4.484	0	103.288	13
TRUE	High	Master Protein	Q6IBS0	Twinfilin-2 OS=Homo sapiens OX=9606 GN=TWF2 PE=1 SV=2	0	15.7275	24.9284	5	11	5	1	349	39.523	6.84	1.095	0.937	0.909	0.823	0.945	0.65	0	23.0539	5
TRUE	Low	Master Protein	Q8IZP0	Abl interactor 1 OS=Homo sapiens OX=9606 GN=ABI1 PE=1 SV=4	0.0756757	1.36361	3.93701	1	1	1	1	508	55.047	7.06	1.095	0.995	0.892	0.856	0.911	0.116	0	0	1
TRUE	High	Master Protein	Q01658	Protein Dr1 OS=Homo sapiens OX=9606 GN=DR1 PE=1 SV=1	0.00357782	3.89638	11.9318	2	2	2	1	176	19.432	4.75	1.095	1.165	1.132	0.863	0.936	0.668	0	1.67299	2
TRUE	High	Master Protein	Q07021	Complement component 1 Q subcomponent-binding protein, mitochondrial OS=Homo sapiens OX=9606 GN=C1QBP PE=1 SV=1	0	37.388	29.4326	6	26	6	1	282	31.343	4.84	1.095	0.966	0.972	0.842	0.921	3.642	0	110.97	6
TRUE	High	Master Protein	Q16740	ATP-dependent Clp protease proteolytic subunit, mitochondrial OS=Homo sapiens OX=9606 GN=CLPP PE=1 SV=1	0.00100301	6.19054	12.6354	3	5	3	1	277	30.161	8.09	1.095	0.998	0.936	1.008	1.051	0.54	0	9.96746	3
TRUE	High	Master Protein	P0C0S5	Histone H2A.Z OS=Homo sapiens OX=9606 GN=H2AFZ PE=1 SV=2	0	32.1277	31.25	5	45	3	1	128	13.545	10.58	1.095	1.032	0.993	0.847	0.963	45.416	0	91.0026	5
TRUE	Medium	Master Protein	Q9Y570	Protein phosphatase methylesterase 1 OS=Homo sapiens OX=9606 GN=PPME1 PE=1 SV=3	0.0164248	2.45014	3.36788	1	2	1	1	386	42.288	5.97	1.096	0.989	0.961	0.852	0.988	0.11	0	0	1
TRUE	High	Master Protein	Q9UKY7	Protein CDV3 homolog OS=Homo sapiens OX=9606 GN=CDV3 PE=1 SV=1	0	21.7841	51.5504	5	10	5	1	258	27.318	6.4	1.097	1.093	1.094	0.952	1.048	2.162	0	32.9426	5
TRUE	Medium	Master Protein	Q7Z6E9	E3 ubiquitin-protein ligase RBBP6 OS=Homo sapiens OX=9606 GN=RBBP6 PE=1 SV=1	0.0388693	1.72148	0.390625	1	2	1	1	1792	201.442	9.64	1.097	1.01	0.92	0.802	0.919	0.023	0	5.03747	1
TRUE	High	Master Protein	P43487	Ran-specific GTPase-activating protein OS=Homo sapiens OX=9606 GN=RANBP1 PE=1 SV=1	0	35.0873	55.7214	10	24	10	1	201	23.296	5.29	1.097	1.025	0.984	0.879	0.983	11.589	0	87.5454	10
TRUE	High	Master Protein	Q9Y2S6	Translation machinery-associated protein 7 OS=Homo sapiens OX=9606 GN=TMA7 PE=1 SV=1	0.00100301	8.06949	31.25	3	5	3	1	64	7.062	9.99	1.097	1.04	0.978	0.905	1.026	30.623	0	14.1216	3
TRUE	High	Master Protein	Q96RQ3	Methylcrotonoyl-CoA carboxylase subunit alpha, mitochondrial OS=Homo sapiens OX=9606 GN=MCCC1 PE=1 SV=3	0.00357782	3.80521	2.34483	1	1	1	1	725	80.422	7.78	1.097	1.11	1.012	1.427	1.413	0.053	0	2.07123	1
TRUE	High	Master Protein	P61513	60S ribosomal protein L37a OS=Homo sapiens OX=9606 GN=RPL37A PE=1 SV=2	0	24.9983	58.6957	5	18	5	1	92	10.268	10.43	1.098	1.045	1.015	0.853	0.971	20.544	0	62.1491	5
TRUE	High	Master Protein	P09651	Heterogeneous nuclear ribonucleoprotein A1 OS=Homo sapiens OX=9606 GN=HNRNPA1 PE=1 SV=5	0	133.487	52.4194	22	111	17	1	372	38.723	9.13	1.098	1.153	1.127	0.871	0.966	62.096	0	390.667	22
TRUE	High	Master Protein	P08575	Receptor-type tyrosine-protein phosphatase C OS=Homo sapiens OX=9606 GN=PTPRC PE=1 SV=3	0	53.2473	13.5528	15	38	15	1	1306	147.394	6.15	1.098	1.001	0.961	0.794	0.907	0.764	0	78.2042	15
TRUE	High	Master Protein	Q99417	c-Myc-binding protein OS=Homo sapiens OX=9606 GN=MYCBP PE=1 SV=3	0.00100301	7.54675	19.4175	1	4	1	1	103	11.959	5.91	1.099	1.105	1.07	0.974	1.059	1.154	0	16.1269	1
TRUE	High	Master Protein	O60664	Perilipin-3 OS=Homo sapiens OX=9606 GN=PLIN3 PE=1 SV=3	0	33.04	34.3318	10	21	10	1	434	47.046	5.44	1.099	0.988	1.013	0.812	0.896	1.326	0	31.2416	10
TRUE	High	Master Protein	Q9Y2R9	28S ribosomal protein S7, mitochondrial OS=Homo sapiens OX=9606 GN=MRPS7 PE=1 SV=2	0.00100301	8.47104	9.91736	2	4	2	1	242	28.116	9.99	1.099	1.051	0.99	0.839	0.99	0.438	0	8.92645	2
TRUE	High	Master Protein	P62750	60S ribosomal protein L23a OS=Homo sapiens OX=9606 GN=RPL23A PE=1 SV=1	0	59.3924	60.2564	14	51	14	1	156	17.684	10.45	1.099	0.99	0.979	0.842	0.958	165.81	0	158.393	14
TRUE	High	Master Protein	P22626	Heterogeneous nuclear ribonucleoproteins A2/B1 OS=Homo sapiens OX=9606 GN=HNRNPA2B1 PE=1 SV=2	0	182.745	75.9207	28	151	24	1	353	37.407	8.95	1.099	1.041	1.017	0.853	0.959	378.269	4	557.062	28
TRUE	High	Master Protein	Q9HAU5	Regulator of nonsense transcripts 2 OS=Homo sapiens OX=9606 GN=UPF2 PE=1 SV=1	0.00100301	8.80705	4.87421	3	5	3	1	1272	147.717	5.69	1.099	0.985	0.976	0.862	0.98	0.105	0	10.6833	3
TRUE	High	Master Protein	Q14677	Clathrin interactor 1 OS=Homo sapiens OX=9606 GN=CLINT1 PE=1 SV=1	0.00191205	5.00013	4.96	2	4	2	1	625	68.216	6.42	1.1	1.015	1.003	0.777	0.928	0.194	0	9.09471	2
TRUE	High	Master Protein	P06733	Alpha-enolase OS=Homo sapiens OX=9606 GN=ENO1 PE=1 SV=2	0	290.392	81.7972	38	227	32	1	434	47.139	7.39	1.1	1.041	1.002	0.879	0.979	355.225	5	952.997	38
TRUE	High	Master Protein	Q9Y385	Ubiquitin-conjugating enzyme E2 J1 OS=Homo sapiens OX=9606 GN=UBE2J1 PE=1 SV=2	0.00708629	3.19051	2.51572	1	3	1	1	318	35.177	6.74	1.1	0.978	0.953	0.848	0.966	0.155	0	7.92258	1
TRUE	High	Master Protein	Q8N1G2	Cap-specific mRNA (nucleoside-2'-O-)-methyltransferase 1 OS=Homo sapiens OX=9606 GN=CMTR1 PE=1 SV=1	0.00191205	4.66195	2.27545	2	5	1	1	835	95.26	7.05	1.1	1.026	1.087	0.929	1.096	0.087	0	0	2
TRUE	High	Master Protein	Q96QK1	Vacuolar protein sorting-associated protein 35 OS=Homo sapiens OX=9606 GN=VPS35 PE=1 SV=2	0.00062422	9.57597	4.77387	3	3	3	1	796	91.649	5.49	1.1	0.915	0.899	0.679	0.846	0.148	0	2.891	3
TRUE	High	Master Protein	O00116	Alkyldihydroxyacetonephosphate synthase, peroxisomal OS=Homo sapiens OX=9606 GN=AGPS PE=1 SV=1	0.00100301	7.74467	4.71125	2	5	2	1	658	72.866	7.34	1.1	1.064	1.081	0.89	1.041	0.125	0	10.7474	2
TRUE	Low	Master Protein	Q9H6R4	Nucleolar protein 6 OS=Homo sapiens OX=9606 GN=NOL6 PE=1 SV=2	0.0550936	1.54653	0.69808	1	1	1	1	1146	127.513	7.64	1.1	1.082	0.973	0.88	1.078	0.04	0	0	1
TRUE	High	Master Protein	P53675	Clathrin heavy chain 2 OS=Homo sapiens OX=9606 GN=CLTCL1 PE=1 SV=2	0	51.9131	9.69512	14	42	1	1	1640	186.91	5.85	1.1	0.942	0.879	0.914	1.012	0.451	0	113.069	14
TRUE	High	Master Protein	P67809	Nuclease-sensitive element-binding protein 1 OS=Homo sapiens OX=9606 GN=YBX1 PE=1 SV=3	0	120.684	56.1728	15	74	12	1	324	35.903	9.88	1.101	1.02	0.976	0.775	0.893	137.95	3	366.892	15
TRUE	High	Master Protein	Q9Y3C8	Ubiquitin-fold modifier-conjugating enzyme 1 OS=Homo sapiens OX=9606 GN=UFC1 PE=1 SV=3	0.00100301	5.90983	17.3653	3	6	3	1	167	19.446	7.4	1.101	1.045	0.993	0.925	1.041	0.778	0	4.5924	3
TRUE	Medium	Master Protein	Q9BZE9	Tether containing UBX domain for GLUT4 OS=Homo sapiens OX=9606 GN=ASPSCR1 PE=1 SV=1	0.0417105	1.65679	2.89331	1	1	1	1	553	60.146	6.64	1.101	1.043	0.986	0.86	0.965	0.083	0	0	1
TRUE	High	Master Protein	P22392	Nucleoside diphosphate kinase B OS=Homo sapiens OX=9606 GN=NME2 PE=1 SV=1	0	69.8067	78.2895	13	53	8	1	152	17.287	8.41	1.101	0.996	0.998	0.801	0.933	55.234	5	191.513	13
TRUE	Low	Master Protein	P61966	AP-1 complex subunit sigma-1A OS=Homo sapiens OX=9606 GN=AP1S1 PE=1 SV=1	0.0751015	1.36866	5.6962	1	1	1	1	158	18.721	5.73	1.102	1.019	0.937	0.927	1.007	0.259	0	1.74408	1
TRUE	High	Master Protein	P14314	Glucosidase 2 subunit beta OS=Homo sapiens OX=9606 GN=PRKCSH PE=1 SV=2	0	22.475	14.2045	7	12	7	1	528	59.388	4.41	1.102	0.97	0.959	0.849	0.993	1.081	0	33.9297	7
TRUE	High	Master Protein	P27797	Calreticulin OS=Homo sapiens OX=9606 GN=CALR PE=1 SV=1	0	113.684	66.6667	22	80	22	1	417	48.112	4.44	1.102	0.984	0.983	0.763	0.907	16.013	0	291.09	22
TRUE	High	Master Protein	P14927	Cytochrome b-c1 complex subunit 7 OS=Homo sapiens OX=9606 GN=UQCRB PE=1 SV=2	0.00100301	5.48999	23.4234	2	4	2	1	111	13.522	8.78	1.102	1.034	0.967	0.933	1.019	0.778	0	11.0286	2
TRUE	High	Master Protein	O95299	NADH dehydrogenase [ubiquinone] 1 alpha subcomplex subunit 10, mitochondrial OS=Homo sapiens OX=9606 GN=NDUFA10 PE=1 SV=1	0.0095732	2.94386	3.09859	1	3	1	1	355	40.725	8.48	1.102	0.942	0.948	0.786	0.942	0.101	0	6.49707	1
TRUE	High	Master Protein	P56537	Eukaryotic translation initiation factor 6 OS=Homo sapiens OX=9606 GN=EIF6 PE=1 SV=1	0	33.1107	42.8571	6	20	6	1	245	26.582	4.68	1.102	1.013	0.952	0.812	0.948	3.642	0	81.1557	6
TRUE	High	Master Protein	P00338	L-lactate dehydrogenase A chain OS=Homo sapiens OX=9606 GN=LDHA PE=1 SV=2	0	140.5	77.1084	24	108	23	1	332	36.665	8.27	1.102	1.007	1.018	0.824	0.918	42.652	1	389.687	24
TRUE	Low	Master Protein	Q9H2P9	Diphthine methyl ester synthase OS=Homo sapiens OX=9606 GN=DPH5 PE=1 SV=2	0.0667808	1.44977	2.45614	1	1	1	1	285	31.631	5.31	1.102	1.007	0.883	0.867	0.911	0.145	0	1.83451	1
TRUE	High	Master Protein	Q13561	Dynactin subunit 2 OS=Homo sapiens OX=9606 GN=DCTN2 PE=1 SV=4	0.00062422	9.613	10.2244	3	4	3	1	401	44.204	5.21	1.102	1.042	1.02	0.944	1.025	0.292	0	8.58554	3
TRUE	High	Master Protein	P52565	Rho GDP-dissociation inhibitor 1 OS=Homo sapiens OX=9606 GN=ARHGDIA PE=1 SV=3	0	41.8755	52.9412	9	31	9	1	204	23.193	5.11	1.103	1.027	1.003	0.819	0.947	7.483	0	86.5057	9
TRUE	High	Master Protein	Q00403	Transcription initiation factor IIB OS=Homo sapiens OX=9606 GN=GTF2B PE=1 SV=1	0.00888889	3.02858	4.43038	1	1	1	1	316	34.811	8.35	1.103	1.054	0.977	0.908	0.97	0.101	0	0	1
TRUE	Low	Master Protein	Q9Y5G8	Protocadherin gamma-A5 OS=Homo sapiens OX=9606 GN=PCDHGA5 PE=2 SV=1	0.0622849	1.49309	1.71858	1	1	1	1	931	100.873	4.87	1.103	0.731	0.688	0.931	1.056	0.056	0	0	1
TRUE	High	Master Protein	Q16881	Thioredoxin reductase 1, cytoplasmic OS=Homo sapiens OX=9606 GN=TXNRD1 PE=1 SV=3	0	30.1041	17.7196	8	21	8	1	649	70.862	7.39	1.103	0.99	0.965	0.873	0.955	0.725	0	63.3619	8
TRUE	High	Master Protein	P0DP25	Calmodulin-3 OS=Homo sapiens OX=9606 GN=CALM3 PE=1 SV=1	0	55.5029	60.4027	11	34	11	1	149	16.827	4.22	1.103	1	1.022	0.809	0.899	30.623	0	117.286	11
TRUE	High	Master Protein	P16403	Histone H1.2 OS=Homo sapiens OX=9606 GN=HIST1H1C PE=1 SV=2	0	101.5	45.5399	17	78	6	1	213	21.352	10.93	1.104	0.878	0.97	0.756	0.854	141.51	0	306.11	17
TRUE	Medium	Master Protein	Q8WUW1	Protein BRICK1 OS=Homo sapiens OX=9606 GN=BRK1 PE=1 SV=1	0.039548	1.70158	17.3333	1	1	1	1	75	8.739	5.45	1.104	1.028	0.922	0.972	1.052	0.389	0	0	1
TRUE	High	Master Protein	P09429	High mobility group protein B1 OS=Homo sapiens OX=9606 GN=HMGB1 PE=1 SV=3	0	95.5013	59.5349	20	65	16	1	215	24.878	5.74	1.104	1.071	1.019	0.905	1.004	532.67	5	214.174	20
TRUE	High	Master Protein	Q13242	Serine/arginine-rich splicing factor 9 OS=Homo sapiens OX=9606 GN=SRSF9 PE=1 SV=1	0	21.671	38.914	7	18	7	1	221	25.526	8.65	1.104	1.011	0.952	0.887	0.993	2.162	0	39.8036	7
TRUE	High	Master Protein	P09132	Signal recognition particle 19 kDa protein OS=Homo sapiens OX=9606 GN=SRP19 PE=1 SV=3	0.00357782	3.83565	8.33333	1	3	1	1	144	16.145	9.85	1.105	1.165	1.161	1.053	1.041	0.334	0	10.1051	1
TRUE	High	Master Protein	P13760	HLA class II histocompatibility antigen, DRB1-4 beta chain OS=Homo sapiens OX=9606 GN=HLA-DRB1 PE=1 SV=1	0	26.6856	33.8346	8	24	5	1	266	30.093	7.18	1.105	0.973	0.938	0.822	0.936	2.384	3	76.6073	8
TRUE	High	Master Protein	Q15185	Prostaglandin E synthase 3 OS=Homo sapiens OX=9606 GN=PTGES3 PE=1 SV=1	0	30.3626	30.625	5	23	5	1	160	18.685	4.54	1.105	1.037	0.971	0.87	0.976	5.31	0	91.9182	5
TRUE	High	Master Protein	O14787	Transportin-2 OS=Homo sapiens OX=9606 GN=TNPO2 PE=1 SV=3	0	14.5243	7.02341	5	13	1	1	897	101.322	5.01	1.105	1.144	1.03	0.916	1.102	0.307	0	32.684	5
TRUE	High	Master Protein	P14859	POU domain, class 2, transcription factor 1 OS=Homo sapiens OX=9606 GN=POU2F1 PE=1 SV=2	0.00100301	6.23246	5.92194	2	3	2	1	743	76.425	6.81	1.105	1.058	0.909	1.084	1.077	0.425	0	7.77682	2
TRUE	Medium	Master Protein	Q86U44	N6-adenosine-methyltransferase catalytic subunit OS=Homo sapiens OX=9606 GN=METTL3 PE=1 SV=2	0.0154381	2.51698	1.55172	1	1	1	1	580	64.433	6.42	1.105	0.853	0.765	0.85	0.932	0.07	0	0	1
TRUE	High	Master Protein	Q92688	Acidic leucine-rich nuclear phosphoprotein 32 family member B OS=Homo sapiens OX=9606 GN=ANP32B PE=1 SV=1	0	52.7497	28.6853	10	37	5	1	251	28.77	4.06	1.105	1.056	0.99	0.96	1.015	22.101	0	154.098	10
TRUE	High	Master Protein	P04075	Fructose-bisphosphate aldolase A OS=Homo sapiens OX=9606 GN=ALDOA PE=1 SV=2	0	188.817	87.9121	31	136	26	1	364	39.395	8.09	1.105	1.075	1.021	0.949	1.035	148.25	5	603.424	31
TRUE	High	Master Protein	Q9UL25	Ras-related protein Rab-21 OS=Homo sapiens OX=9606 GN=RAB21 PE=1 SV=3	0.00100301	8.12026	17.3333	3	4	3	1	225	24.332	7.94	1.105	1.177	1.081	0.969	1.101	0.585	0	10.4589	3
TRUE	Low	Master Protein	P40306	Proteasome subunit beta type-10 OS=Homo sapiens OX=9606 GN=PSMB10 PE=1 SV=1	0.0645161	1.47198	3.663	1	1	1	1	273	28.918	7.81	1.105	1.035	1.121	0.736	0.951	0.166	0	1.75592	1
TRUE	High	Master Protein	P55263	Adenosine kinase OS=Homo sapiens OX=9606 GN=ADK PE=1 SV=2	0.00062422	10.8449	14.9171	3	3	3	1	362	40.52	6.7	1.106	1.019	1.03	0.934	1.015	0.334	0	6.18675	3
TRUE	High	Master Protein	P61769	Beta-2-microglobulin OS=Homo sapiens OX=9606 GN=B2M PE=1 SV=1	0.00062422	10.1664	22.6891	3	11	3	1	119	13.706	6.52	1.106	0.797	0.754	0.945	1.052	2.162	0	27.5515	3
TRUE	High	Master Protein	Q9NZL4	Hsp70-binding protein 1 OS=Homo sapiens OX=9606 GN=HSPBP1 PE=1 SV=1	0.00062422	12.8598	14.6409	4	9	4	1	362	39.449	5.21	1.106	0.862	0.958	0.775	0.862	0.585	0	17.1034	4
TRUE	High	Master Protein	P07108	Acyl-CoA-binding protein OS=Homo sapiens OX=9606 GN=DBI PE=1 SV=2	0	15.6104	62.069	4	10	4	1	87	10.038	6.57	1.106	1.097	1.035	1.017	1.018	5.31	0	40.3396	4
TRUE	High	Master Protein	Q92804	TATA-binding protein-associated factor 2N OS=Homo sapiens OX=9606 GN=TAF15 PE=1 SV=1	0	36.149	26.3514	8	25	6	1	592	61.793	8.02	1.106	0.983	0.905	0.833	0.934	0.778	0	87.7947	8
TRUE	Medium	Master Protein	Q14161	ARF GTPase-activating protein GIT2 OS=Homo sapiens OX=9606 GN=GIT2 PE=1 SV=2	0.0232215	2.18323	3.68906	1	1	1	1	759	84.49	7.23	1.106	1.068	1.098	0.949	0.907	0.055	0	2.45947	1
TRUE	High	Master Protein	P01834	Immunoglobulin kappa constant OS=Homo sapiens OX=9606 GN=IGKC PE=1 SV=2	0	43.1172	79.4393	6	24	6	1	107	11.758	6.52	1.107	1.078	1.038	0.966	1.061	157.489	0	96.9655	6
TRUE	High	Master Protein	Q15418	Ribosomal protein S6 kinase alpha-1 OS=Homo sapiens OX=9606 GN=RPS6KA1 PE=1 SV=2	0.00100301	5.42973	6.53061	3	6	3	1	735	82.671	7.83	1.107	0.947	0.902	0.852	0.944	0.162	0	9.57412	3
TRUE	High	Master Protein	Q8WTT2	Nucleolar complex protein 3 homolog OS=Homo sapiens OX=9606 GN=NOC3L PE=1 SV=1	0.00100301	7.03378	2.625	2	2	2	1	800	92.49	9.17	1.107	0.968	0.965	0.655	0.9	0.113	0	4.93231	2
TRUE	Medium	Master Protein	Q5BJE1	Coiled-coil domain-containing protein 178 OS=Homo sapiens OX=9606 GN=CCDC178 PE=2 SV=3	0.0382572	1.72932	0.807382	1	2	1	1	867	101.947	6.77	1.107	1.053	1.014	0.97	1.09	0.037	0	2.14709	1
TRUE	High	Master Protein	Q9NZZ3	Charged multivesicular body protein 5 OS=Homo sapiens OX=9606 GN=CHMP5 PE=1 SV=1	0.00062422	9.55301	21.9178	4	6	4	1	219	24.555	4.83	1.108	1.024	1.017	0.858	0.953	2.162	0	14.9979	4
TRUE	High	Master Protein	P63313	Thymosin beta-10 OS=Homo sapiens OX=9606 GN=TMSB10 PE=1 SV=2	0	15.0634	47.7273	4	17	2	1	44	5.023	5.36	1.108	0.996	0.944	0.798	0.913	30.623	0	51.0505	4
TRUE	High	Master Protein	P07311	Acylphosphatase-1 OS=Homo sapiens OX=9606 GN=ACYP1 PE=1 SV=2	0.0095732	2.91009	10.101	1	2	1	1	99	11.254	9.31	1.108	0.835	0.784	0.793	0.908	0.334	0	1.94377	1
TRUE	High	Master Protein	Q9HB71	Calcyclin-binding protein OS=Homo sapiens OX=9606 GN=CACYBP PE=1 SV=2	0	71.0474	53.5088	14	44	14	1	228	26.194	8.25	1.108	1.029	1.005	0.823	0.942	21.758	0	153.578	14
TRUE	High	Master Protein	Q9Y333	U6 snRNA-associated Sm-like protein LSm2 OS=Homo sapiens OX=9606 GN=LSM2 PE=1 SV=1	0.00100301	5.7884	28.4211	2	3	2	1	95	10.828	6.52	1.108	1.18	1.156	1.007	1.172	0.931	0	8.86773	2
TRUE	High	Master Protein	Q9BV38	WD repeat-containing protein 18 OS=Homo sapiens OX=9606 GN=WDR18 PE=1 SV=2	0.00100301	6.39599	8.7963	2	3	2	1	432	47.375	6.7	1.108	0.914	0.934	0.849	0.94	0.233	0	8.52815	2
TRUE	High	Master Protein	P46776	60S ribosomal protein L27a OS=Homo sapiens OX=9606 GN=RPL27A PE=1 SV=2	0	30.9504	37.8378	7	23	7	1	148	16.551	11	1.108	1.026	0.965	0.849	0.979	16.783	0	81.1018	7
TRUE	High	Master Protein	P01903	HLA class II histocompatibility antigen, DR alpha chain OS=Homo sapiens OX=9606 GN=HLA-DRA PE=1 SV=1	0	33.2615	22.0472	6	18	6	1	254	28.589	5	1.108	1.03	0.922	0.929	1.031	3.394	0	71.4716	6
TRUE	High	Master Protein	P55081	Microfibrillar-associated protein 1 OS=Homo sapiens OX=9606 GN=MFAP1 PE=1 SV=2	0.00100301	7.98421	9.11162	3	5	3	1	439	51.927	4.98	1.108	1.035	0.954	0.965	1.002	0.369	0	20.3318	3
TRUE	High	Master Protein	Q86WX3	Active regulator of SIRT1 OS=Homo sapiens OX=9606 GN=RPS19BP1 PE=1 SV=1	0.00357782	3.82886	9.55882	1	2	1	1	136	15.424	10.74	1.109	0.961	0.982	0.779	0.962	0.292	0	2.00716	1
TRUE	High	Master Protein	P49247	Ribose-5-phosphate isomerase OS=Homo sapiens OX=9606 GN=RPIA PE=1 SV=3	0	25.1276	29.2605	7	20	7	1	311	33.248	8.54	1.109	1.005	0.963	0.924	1.071	1.512	0	54.308	7
TRUE	High	Master Protein	Q7L2J0	7SK snRNA methylphosphate capping enzyme OS=Homo sapiens OX=9606 GN=MEPCE PE=1 SV=1	0.00357782	3.88739	1.88679	1	3	1	1	689	74.31	9.57	1.109	1.339	1.155	1.101	1.104	0.061	0	8.20127	1
TRUE	Low	Master Protein	Q03468	DNA excision repair protein ERCC-6 OS=Homo sapiens OX=9606 GN=ERCC6 PE=1 SV=1	0.0907585	1.266	0.736772	1	2	1	1	1493	168.311	8.09	1.109	0.98	0.756	0.937	1.044	0.028	0	0	1
TRUE	High	Master Protein	P49005	DNA polymerase delta subunit 2 OS=Homo sapiens OX=9606 GN=POLD2 PE=1 SV=1	0.00100301	7.4562	7.88913	3	3	3	1	469	51.257	5.58	1.109	1.018	0.981	0.92	1.047	0.35	0	4.81622	3
TRUE	High	Master Protein	Q14697	Neutral alpha-glucosidase AB OS=Homo sapiens OX=9606 GN=GANAB PE=1 SV=3	0	63.1039	28.178	17	42	17	1	944	106.807	6.14	1.109	0.944	0.93	0.828	0.947	1.215	0	140.424	17
TRUE	High	Master Protein	P07195	L-lactate dehydrogenase B chain OS=Homo sapiens OX=9606 GN=LDHB PE=1 SV=2	0	133.018	54.1916	20	86	19	1	334	36.615	6.05	1.109	1.007	0.992	0.945	0.986	40.596	0	362.411	20
TRUE	High	Master Protein	P23528	Cofilin-1 OS=Homo sapiens OX=9606 GN=CFL1 PE=1 SV=3	0	116.432	78.9157	20	89	19	1	166	18.491	8.09	1.11	1.046	0.985	0.856	0.974	680.292	1	350.433	20
TRUE	High	Master Protein	P07900	Heat shock protein HSP 90-alpha OS=Homo sapiens OX=9606 GN=HSP90AA1 PE=1 SV=5	0	406.329	71.3115	62	327	39	1	732	84.607	5.02	1.11	1.067	1.014	0.902	1.011	489.316	1	1246.78	62
TRUE	High	Master Protein	Q00610	Clathrin heavy chain 1 OS=Homo sapiens OX=9606 GN=CLTC PE=1 SV=5	0	227.935	46.5672	57	161	44	1	1675	191.493	5.69	1.11	1.02	0.975	0.845	0.96	4.197	13	500.81	57
TRUE	High	Master Protein	P08238	Heat shock protein HSP 90-beta OS=Homo sapiens OX=9606 GN=HSP90AB1 PE=1 SV=4	0	451.871	74.7238	64	344	40	1	724	83.212	5.03	1.11	1.054	1.008	0.866	0.979	806.192	25	1326.51	64
TRUE	High	Master Protein	Q15427	Splicing factor 3B subunit 4 OS=Homo sapiens OX=9606 GN=SF3B4 PE=1 SV=1	0.00100301	8.2319	11.0849	2	3	2	1	424	44.357	8.56	1.11	1.121	0.997	1.155	1.077	0.359	0	13.0656	2
TRUE	High	Master Protein	P61604	10 kDa heat shock protein, mitochondrial OS=Homo sapiens OX=9606 GN=HSPE1 PE=1 SV=2	0	59.4341	81.3725	12	55	12	1	102	10.925	8.92	1.11	1.082	1.015	0.987	1.041	99	0	178.518	12
TRUE	High	Master Protein	P12081	Histidine--tRNA ligase, cytoplasmic OS=Homo sapiens OX=9606 GN=HARS PE=1 SV=2	0	29.2725	20.0393	8	19	8	1	509	57.374	5.88	1.11	1.009	0.996	0.894	0.985	0.808	0	47.9651	8
TRUE	High	Master Protein	Q15287	RNA-binding protein with serine-rich domain 1 OS=Homo sapiens OX=9606 GN=RNPS1 PE=1 SV=1	0	21.332	22.623	9	19	9	1	305	34.188	11.84	1.11	0.983	0.938	0.895	1.006	2.981	0	37.4433	9
TRUE	High	Master Protein	O00541	Pescadillo homolog OS=Homo sapiens OX=9606 GN=PES1 PE=1 SV=1	0	22.1381	13.2653	8	18	8	1	588	67.96	7.33	1.11	0.996	0.953	0.834	0.957	0.725	0	35.0803	8
TRUE	High	Master Protein	P07384	Calpain-1 catalytic subunit OS=Homo sapiens OX=9606 GN=CAPN1 PE=1 SV=1	0.00062422	9.50031	5.18207	3	6	3	1	714	81.838	5.67	1.11	0.997	0.952	0.886	0.963	0.179	0	19.8907	3
TRUE	High	Master Protein	O00233	26S proteasome non-ATPase regulatory subunit 9 OS=Homo sapiens OX=9606 GN=PSMD9 PE=1 SV=3	0	16.0333	27.3543	5	12	5	1	223	24.667	6.95	1.11	0.97	0.933	0.86	0.965	1.31	0	28.6059	5
TRUE	Medium	Master Protein	P51970	NADH dehydrogenase [ubiquinone] 1 alpha subcomplex subunit 8 OS=Homo sapiens OX=9606 GN=NDUFA8 PE=1 SV=3	0.0221648	2.21304	4.06977	1	3	1	1	172	20.092	7.65	1.11	1.103	0.984	0.905	1.011	0.233	0	8.16966	1
TRUE	High	Master Protein	Q01130	Serine/arginine-rich splicing factor 2 OS=Homo sapiens OX=9606 GN=SRSF2 PE=1 SV=4	0	18.2415	26.6968	6	17	6	1	221	25.461	11.85	1.11	1.017	0.965	0.902	0.989	3.329	0	49.3144	6
TRUE	High	Master Protein	Q9NU22	Midasin OS=Homo sapiens OX=9606 GN=MDN1 PE=1 SV=2	0.00100301	6.38791	0.625447	3	3	3	1	5596	632.42	5.68	1.111	0.968	0.888	0.8	0.956	0.021	0	4.73046	3
TRUE	High	Master Protein	P07477	Trypsin-1 OS=Homo sapiens OX=9606 GN=PRSS1 PE=1 SV=1	0.00357782	3.95317	8.09717	1	4	1	1	247	26.541	6.51	1.111	0.902	0.811	0.99	0.981	0.179	0	6.57868	1
TRUE	High	Master Protein	P11142	Heat shock cognate 71 kDa protein OS=Homo sapiens OX=9606 GN=HSPA8 PE=1 SV=1	0	334.595	71.9814	53	270	43	1	646	70.854	5.52	1.111	1.067	0.993	0.897	1	436.548	9	953.215	53
TRUE	High	Master Protein	P60953	Cell division control protein 42 homolog OS=Homo sapiens OX=9606 GN=CDC42 PE=1 SV=2	0	39.0462	42.4084	6	26	5	1	191	21.245	6.55	1.111	1.058	0.978	0.989	1.065	11.589	0	103.137	6
TRUE	High	Master Protein	P55084	Trifunctional enzyme subunit beta, mitochondrial OS=Homo sapiens OX=9606 GN=HADHB PE=1 SV=3	0	20.6059	20.2532	8	17	8	1	474	51.262	9.41	1.111	0.801	1.324	1.286	1.234	0.682	0	38.3711	8
TRUE	High	Master Protein	Q9NWB6	Arginine and glutamate-rich protein 1 OS=Homo sapiens OX=9606 GN=ARGLU1 PE=1 SV=1	0.00742268	3.18026	2.9304	1	3	1	1	273	33.197	10.35	1.111	1.062	0.99	0.869	0.98	0.166	0	10.3769	1
TRUE	High	Master Protein	P46781	40S ribosomal protein S9 OS=Homo sapiens OX=9606 GN=RPS9 PE=1 SV=3	0	77.1712	62.3711	20	77	20	1	194	22.578	10.65	1.111	1.009	0.962	0.889	1.005	99	0	232.59	20
TRUE	High	Master Protein	P17096	High mobility group protein HMG-I/HMG-Y OS=Homo sapiens OX=9606 GN=HMGA1 PE=1 SV=3	0	33.5644	58.8785	8	28	8	1	107	11.669	10.32	1.111	0.952	0.972	0.816	0.925	67.129	0	104.769	8
TRUE	High	Master Protein	P62312	U6 snRNA-associated Sm-like protein LSm6 OS=Homo sapiens OX=9606 GN=LSM6 PE=1 SV=1	0.00100301	7.28241	36.25	3	5	3	1	80	9.122	9.58	1.111	1.011	0.94	0.789	0.943	2.162	0	5.54401	3
TRUE	High	Master Protein	Q9BZE4	Nucleolar GTP-binding protein 1 OS=Homo sapiens OX=9606 GN=GTPBP4 PE=1 SV=3	0	22.1883	9.14826	6	13	6	1	634	73.918	9.5	1.111	0.944	0.936	0.89	0.977	0.551	0	34.9784	6
TRUE	High	Master Protein	O43776	Asparagine--tRNA ligase, cytoplasmic OS=Homo sapiens OX=9606 GN=NARS PE=1 SV=1	0	84.8175	39.781	21	74	21	1	548	62.903	6.25	1.111	1.001	1	0.858	0.966	6.499	0	228.566	21
TRUE	High	Master Protein	P53634	Dipeptidyl peptidase 1 OS=Homo sapiens OX=9606 GN=CTSC PE=1 SV=2	0.00191205	4.52081	4.9676	2	3	2	1	463	51.82	6.99	1.111	0.994	0.975	0.802	0.94	0.202	0	2.23414	2
TRUE	Medium	Master Protein	Q8NFH3	Nucleoporin Nup43 OS=Homo sapiens OX=9606 GN=NUP43 PE=1 SV=1	0.0125196	2.66474	3.68421	1	2	1	1	380	42.124	5.63	1.111	0.986	0.982	0.943	1.088	0.194	0	6.04142	1
TRUE	Low	Master Protein	Q9Y248	DNA replication complex GINS protein PSF2 OS=Homo sapiens OX=9606 GN=GINS2 PE=1 SV=1	0.0810992	1.31957	9.72973	1	1	1	1	185	21.414	5.44	1.112	1.069	0.958	0.98	1.115	0.233	0	0	1
TRUE	High	Master Protein	Q9NS69	Mitochondrial import receptor subunit TOM22 homolog OS=Homo sapiens OX=9606 GN=TOMM22 PE=1 SV=3	0	21.2423	46.4789	3	11	3	1	142	15.512	4.34	1.112	1.054	1.067	0.879	0.942	4.179	0	48.7222	3
TRUE	Low	Master Protein	P82932	28S ribosomal protein S6, mitochondrial OS=Homo sapiens OX=9606 GN=MRPS6 PE=1 SV=3	0.0810992	1.31921	16.8	1	1	1	1	125	14.218	9.26	1.112	1.037	0.918	1.068	1.167	0.292	0	2.59965	1
TRUE	High	Master Protein	P62633	Cellular nucleic acid-binding protein OS=Homo sapiens OX=9606 GN=CNBP PE=1 SV=1	0	40.1514	48.5876	7	27	7	1	177	19.45	7.71	1.112	1.093	1.023	0.872	0.986	4.412	0	96.4894	7
TRUE	High	Master Protein	P55854	Small ubiquitin-related modifier 3 OS=Homo sapiens OX=9606 GN=SUMO3 PE=1 SV=2	0.00062422	9.70628	24.2718	2	6	1	1	103	11.63	5.49	1.112	1.066	0.968	0.958	0.994	2.162	0	22.0005	2
TRUE	High	Master Protein	P62805	Histone H4 OS=Homo sapiens OX=9606 GN=HIST1H4A PE=1 SV=2	0	116.488	62.1359	15	134	15	1	103	11.36	11.36	1.112	0.968	0.99	0.871	0.989	99999	0	436.64	15
TRUE	High	Master Protein	Q9BY43	Charged multivesicular body protein 4a OS=Homo sapiens OX=9606 GN=CHMP4A PE=1 SV=3	0.00590219	3.28316	4.05405	1	3	1	1	222	25.083	4.7	1.112	1.049	0.98	0.802	0.936	0.194	0	8.93662	1
TRUE	High	Master Protein	P27635	60S ribosomal protein L10 OS=Homo sapiens OX=9606 GN=RPL10 PE=1 SV=4	0	64.3108	50	12	56	12	1	214	24.588	10.08	1.113	1.002	0.946	0.876	1	40.246	0	164.381	12
TRUE	High	Master Protein	P07910	Heterogeneous nuclear ribonucleoproteins C1/C2 OS=Homo sapiens OX=9606 GN=HNRNPC PE=1 SV=4	0	130.714	42.4837	22	96	22	1	306	33.65	5.08	1.113	1.011	1.023	0.801	0.919	43.893	0	352.468	22
TRUE	Low	Master Protein	Q9BPU6	Dihydropyrimidinase-related protein 5 OS=Homo sapiens OX=9606 GN=DPYSL5 PE=1 SV=1	0.0527961	1.55533	1.24113	1	2	1	1	564	61.382	7.2	1.113	1.044	0.987	0.935	0.99	0.07	0	5.44459	1
TRUE	High	Master Protein	P01912	HLA class II histocompatibility antigen, DRB1-3 chain OS=Homo sapiens OX=9606 GN=HLA-DRB1 PE=1 SV=2	0	26.6551	23.6842	7	24	3	1	266	30.101	8.05	1.113	1.097	1.042	0.898	1.017	3.217	2	67.1239	7
TRUE	High	Master Protein	P15153	Ras-related C3 botulinum toxin substrate 2 OS=Homo sapiens OX=9606 GN=RAC2 PE=1 SV=1	0	31.2989	33.8542	7	27	3	1	192	21.415	7.61	1.113	1.028	0.993	0.926	1.015	11.915	4	91.6512	7
TRUE	High	Master Protein	Q9NX58	Cell growth-regulating nucleolar protein OS=Homo sapiens OX=9606 GN=LYAR PE=1 SV=2	0	23.2181	21.372	9	18	9	1	379	43.588	9.54	1.113	1.07	1.009	0.962	1.043	1.683	0	29.8595	9
TRUE	High	Master Protein	P06753	Tropomyosin alpha-3 chain OS=Homo sapiens OX=9606 GN=TPM3 PE=1 SV=2	0	67.3453	38.9474	15	47	8	1	285	32.93	4.72	1.113	1.043	1.035	0.894	1.016	5.19	0	152.959	15
TRUE	High	Master Protein	P35613	Basigin OS=Homo sapiens OX=9606 GN=BSG PE=1 SV=2	0	15.8292	17.6623	5	11	5	1	385	42.174	5.66	1.113	0.992	1.01	0.798	0.947	0.995	0	22.787	5
TRUE	High	Master Protein	P37108	Signal recognition particle 14 kDa protein OS=Homo sapiens OX=9606 GN=SRP14 PE=1 SV=2	0	20.9752	38.2353	6	13	6	1	136	14.561	10.04	1.113	1.007	0.961	0.905	1.018	4.623	0	49.618	6
TRUE	High	Master Protein	Q07960	Rho GTPase-activating protein 1 OS=Homo sapiens OX=9606 GN=ARHGAP1 PE=1 SV=1	0.00100301	6.48772	8.42825	3	3	3	1	439	50.404	6.29	1.114	1.136	1.075	1.132	1.1	0.292	0	4.92551	3
TRUE	High	Master Protein	Q12907	Vesicular integral-membrane protein VIP36 OS=Homo sapiens OX=9606 GN=LMAN2 PE=1 SV=1	0.00062422	9.99247	18.5393	4	6	4	1	356	40.203	6.95	1.114	1.062	1.05	1.042	1.021	0.551	0	4.70584	4
TRUE	High	Master Protein	P26440	Isovaleryl-CoA dehydrogenase, mitochondrial OS=Homo sapiens OX=9606 GN=IVD PE=1 SV=1	0.00100301	6.82816	8.27423	2	3	2	1	423	46.29	8.19	1.114	1.137	1.071	0.95	1.015	0.194	0	9.48762	2
TRUE	High	Master Protein	Q8WY22	BRI3-binding protein OS=Homo sapiens OX=9606 GN=BRI3BP PE=1 SV=1	0.00391986	3.74788	7.56972	1	3	1	1	251	27.818	9.44	1.114	1.015	1.105	0.971	1.058	0.212	0	3.16591	1
TRUE	High	Master Protein	Q9UEE9	Craniofacial development protein 1 OS=Homo sapiens OX=9606 GN=CFDP1 PE=1 SV=1	0.0028103	4.28534	4.01338	1	3	1	1	299	33.573	4.81	1.114	1.256	1.211	1.077	1.06	0.136	0	7.3924	1
TRUE	High	Master Protein	Q969T9	WW domain-binding protein 2 OS=Homo sapiens OX=9606 GN=WBP2 PE=1 SV=1	0.00100301	5.88563	9.1954	2	3	2	1	261	28.068	5.91	1.114	1.057	1.008	0.947	1.049	0.585	0	8.07553	2
TRUE	High	Master Protein	P62140	Serine/threonine-protein phosphatase PP1-beta catalytic subunit OS=Homo sapiens OX=9606 GN=PPP1CB PE=1 SV=3	0	38.3514	36.6972	10	29	3	1	327	37.163	6.19	1.114	0.851	0.832	0.866	0.991	2.981	0	91.2248	10
TRUE	High	Master Protein	P18859	ATP synthase-coupling factor 6, mitochondrial OS=Homo sapiens OX=9606 GN=ATP5J PE=1 SV=1	0	14.4455	31.4815	3	8	3	1	108	12.58	9.52	1.115	1.149	0.988	0.971	1.015	2.728	0	19.5198	3
TRUE	Medium	Master Protein	Q04941	Proteolipid protein 2 OS=Homo sapiens OX=9606 GN=PLP2 PE=1 SV=1	0.0150812	2.53551	8.55263	1	3	1	1	152	16.68	7.24	1.115	1.058	0.96	0.886	1.005	0.468	0	6.76791	1
TRUE	High	Master Protein	P27144	Adenylate kinase 4, mitochondrial OS=Homo sapiens OX=9606 GN=AK4 PE=1 SV=1	0.00062422	11.7272	20.6278	4	8	4	1	223	25.252	8.4	1.115	1.017	0.968	0.921	1.017	0.848	0	6.77939	4
TRUE	High	Master Protein	P62847	40S ribosomal protein S24 OS=Homo sapiens OX=9606 GN=RPS24 PE=1 SV=1	0	40.3502	40.6015	7	30	7	1	133	15.413	10.78	1.115	1.007	0.971	0.907	1	50.795	0	105.634	7
TRUE	High	Master Protein	P82930	28S ribosomal protein S34, mitochondrial OS=Homo sapiens OX=9606 GN=MRPS34 PE=1 SV=2	0.00100301	7.37506	13.3028	3	6	3	1	218	25.634	9.98	1.115	0.961	0.988	0.825	0.984	0.585	0	12.2252	3
TRUE	High	Master Protein	Q9UNQ2	Probable dimethyladenosine transferase OS=Homo sapiens OX=9606 GN=DIMT1 PE=1 SV=1	0.00191205	4.51996	6.38978	2	3	2	1	313	35.214	9.99	1.115	0.984	1.014	0.884	0.992	0.222	0	7.25615	2
TRUE	High	Master Protein	P52888	Thimet oligopeptidase OS=Homo sapiens OX=9606 GN=THOP1 PE=1 SV=2	0.00100301	8.0997	6.67634	3	4	3	1	689	78.789	6.05	1.115	1.01	0.967	0.976	1.041	0.184	0	8.82129	3
TRUE	High	Master Protein	Q9GZP4	PITH domain-containing protein 1 OS=Homo sapiens OX=9606 GN=PITHD1 PE=1 SV=1	0.00742268	3.14351	10.4265	1	2	1	1	211	24.163	5.74	1.115	1.077	1.037	1.002	1.064	0.155	0	7.62019	1
TRUE	High	Master Protein	P23193	Transcription elongation factor A protein 1 OS=Homo sapiens OX=9606 GN=TCEA1 PE=1 SV=2	0	53.5649	64.4518	16	37	16	1	301	33.948	8.38	1.115	0.991	0.959	0.835	0.952	6.848	0	118.091	16
TRUE	High	Master Protein	Q96SB4	SRSF protein kinase 1 OS=Homo sapiens OX=9606 GN=SRPK1 PE=1 SV=2	0	14.4165	12.6718	6	7	6	1	655	74.278	6.16	1.116	1.042	0.948	0.99	1.094	0.52	0	8.11838	6
TRUE	High	Master Protein	Q9Y6G9	Cytoplasmic dynein 1 light intermediate chain 1 OS=Homo sapiens OX=9606 GN=DYNC1LI1 PE=1 SV=3	0	15.661	19.3117	5	6	5	1	523	56.544	6.42	1.116	0.985	0.951	0.911	1.003	0.45	0	15.631	5
TRUE	Medium	Master Protein	Q2TAL8	Glutamine-rich protein 1 OS=Homo sapiens OX=9606 GN=QRICH1 PE=1 SV=1	0.026831	2.03245	1.03093	1	3	1	1	776	86.382	5.87	1.116	0.995	0.966	0.739	0.896	0.096	0	6.40107	1
TRUE	High	Master Protein	Q86V81	THO complex subunit 4 OS=Homo sapiens OX=9606 GN=ALYREF PE=1 SV=3	0	28.6502	38.9105	6	17	6	1	257	26.872	11.15	1.116	1.074	1.016	0.972	1.016	1.929	0	76.6451	6
TRUE	High	Master Protein	P10599	Thioredoxin OS=Homo sapiens OX=9606 GN=TXN PE=1 SV=3	0	31.8091	65.7143	8	29	8	1	105	11.73	4.92	1.116	1.101	1.029	0.978	1.05	36.276	0	87.7353	8
TRUE	High	Master Protein	Q13422	DNA-binding protein Ikaros OS=Homo sapiens OX=9606 GN=IKZF1 PE=1 SV=1	0	28.8902	21.9653	9	19	6	1	519	57.491	6.58	1.116	1.017	0.982	0.776	0.913	0.968	2	39.7117	9
TRUE	High	Master Protein	Q9H0G5	Nuclear speckle splicing regulatory protein 1 OS=Homo sapiens OX=9606 GN=NSRP1 PE=1 SV=1	0.00100301	5.7829	3.04659	2	7	2	1	558	66.35	8.84	1.116	0.91	0.853	0.854	0.978	0.346	0	6.86826	2
TRUE	High	Master Protein	Q71U36	Tubulin alpha-1A chain OS=Homo sapiens OX=9606 GN=TUBA1A PE=1 SV=1	0	206.202	73.8359	28	209	2	1	451	50.104	5.06	1.116	1.056	1.02	0.907	1	176.828	30	713.215	28
TRUE	High	Master Protein	P18669	Phosphoglycerate mutase 1 OS=Homo sapiens OX=9606 GN=PGAM1 PE=1 SV=2	0	127.808	81.1024	20	92	20	1	254	28.786	7.18	1.116	1.087	1.01	0.958	1.037	183.785	0	342.493	20
TRUE	High	Master Protein	Q9NQR4	Omega-amidase NIT2 OS=Homo sapiens OX=9606 GN=NIT2 PE=1 SV=1	0.00100301	8.11689	17.7536	3	5	3	1	276	30.589	7.21	1.116	0.973	0.943	0.906	0.99	0.389	0	13.2438	3
TRUE	High	Master Protein	Q16222	UDP-N-acetylhexosamine pyrophosphorylase OS=Homo sapiens OX=9606 GN=UAP1 PE=1 SV=3	0.00100301	8.79803	6.89655	3	5	3	1	522	58.732	6.33	1.116	0.951	0.959	0.829	0.967	0.205	0	12.0828	3
TRUE	High	Master Protein	Q9BV57	1,2-dihydroxy-3-keto-5-methylthiopentene dioxygenase OS=Homo sapiens OX=9606 GN=ADI1 PE=1 SV=1	0.00062422	12.9239	31.8436	4	8	4	1	179	21.485	5.68	1.116	1.063	0.992	0.981	1.078	1.031	0	18.5601	4
TRUE	High	Master Protein	P39748	Flap endonuclease 1 OS=Homo sapiens OX=9606 GN=FEN1 PE=1 SV=1	0	56.8267	40.7895	15	45	15	1	380	42.566	8.62	1.116	1.008	0.969	0.88	0.993	5.19	0	154.815	15
TRUE	High	Master Protein	P14618	Pyruvate kinase PKM OS=Homo sapiens OX=9606 GN=PKM PE=1 SV=4	0	363.252	81.1676	51	252	51	1	531	57.9	7.84	1.116	1.086	1.023	0.947	1.023	346.169	0	1053.99	51
TRUE	High	Master Protein	P16989	Y-box-binding protein 3 OS=Homo sapiens OX=9606 GN=YBX3 PE=1 SV=4	0	27.9888	19.086	5	14	2	1	372	40.066	9.77	1.117	1.02	0.979	0.918	1.03	1.239	0	52.4094	5
TRUE	High	Master Protein	P28070	Proteasome subunit beta type-4 OS=Homo sapiens OX=9606 GN=PSMB4 PE=1 SV=4	0	34.6957	48.4848	8	28	8	1	264	29.185	5.97	1.117	1.028	0.998	0.879	1.026	7.111	0	82.9288	8
TRUE	High	Master Protein	P62306	Small nuclear ribonucleoprotein F OS=Homo sapiens OX=9606 GN=SNRPF PE=1 SV=1	0.00100301	7.76762	33.7209	3	7	3	1	86	9.719	4.67	1.117	1.087	1.14	0.914	1.038	2.981	0	24.3464	3
TRUE	High	Master Protein	P01871	Immunoglobulin heavy constant mu OS=Homo sapiens OX=9606 GN=IGHM PE=1 SV=4	0	97.4219	58.4989	21	85	21	1	453	49.409	6.77	1.117	1.06	1.01	0.922	1.026	8.237	0	297.249	21
TRUE	High	Master Protein	O15213	WD repeat-containing protein 46 OS=Homo sapiens OX=9606 GN=WDR46 PE=1 SV=3	0.00100301	5.91096	4.2623	2	2	2	1	610	68.029	9.67	1.117	1.025	0.985	0.996	1.088	0.141	0	3.34618	2
TRUE	Medium	Master Protein	P24928	DNA-directed RNA polymerase II subunit RPB1 OS=Homo sapiens OX=9606 GN=POLR2A PE=1 SV=2	0.0228698	2.19498	0.761421	1	1	1	1	1970	217.039	7.37	1.117	1.089	1.011	0.882	0.953	0.02	0	0	1
TRUE	High	Master Protein	O00148	ATP-dependent RNA helicase DDX39A OS=Homo sapiens OX=9606 GN=DDX39A PE=1 SV=2	0	67.6193	50.3513	18	55	10	1	427	49.098	5.68	1.117	1.035	0.998	0.895	1.02	4.623	8	183.521	18
TRUE	High	Master Protein	P07737	Profilin-1 OS=Homo sapiens OX=9606 GN=PFN1 PE=1 SV=2	0	104.599	77.8571	14	78	14	1	140	15.045	8.27	1.117	1.05	1.02	0.912	1.002	1667.1	0	301.593	14
TRUE	High	Master Protein	P63104	14-3-3 protein zeta/delta OS=Homo sapiens OX=9606 GN=YWHAZ PE=1 SV=1	0	107.917	73.4694	21	82	17	1	245	27.728	4.79	1.117	1.066	1.012	0.97	1.06	36.927	1	291.464	21
TRUE	Medium	Master Protein	Q9UNW9	RNA-binding protein Nova-2 OS=Homo sapiens OX=9606 GN=NOVA2 PE=1 SV=1	0.0167491	2.42934	1.62602	1	2	1	1	492	48.979	8.16	1.117	1.106	1.017	0.948	1.072	0.116	0	5.99193	1
TRUE	High	Master Protein	Q9UNX4	WD repeat-containing protein 3 OS=Homo sapiens OX=9606 GN=WDR3 PE=1 SV=1	0.00321543	4.05131	1.9088	2	3	2	1	943	106.032	6.64	1.117	0.997	0.916	0.858	0.976	0.084	0	7.25412	2
TRUE	High	Master Protein	P26583	High mobility group protein B2 OS=Homo sapiens OX=9606 GN=HMGB2 PE=1 SV=2	0	62.6215	77.0335	18	52	13	1	209	24.019	7.81	1.117	1.096	1.037	0.897	1.032	57.78	1	131.678	18
TRUE	High	Master Protein	P30041	Peroxiredoxin-6 OS=Homo sapiens OX=9606 GN=PRDX6 PE=1 SV=3	0	33.4953	60.2679	11	26	11	1	224	25.019	6.38	1.117	1.037	0.953	0.885	1.021	4.623	0	56.8304	11
TRUE	High	Master Protein	P16949	Stathmin OS=Homo sapiens OX=9606 GN=STMN1 PE=1 SV=3	0	71.702	67.7852	13	61	13	1	149	17.292	5.97	1.117	1.09	0.998	1.023	1.08	250.189	0	174.172	13
TRUE	High	Master Protein	Q9P035	Very-long-chain (3R)-3-hydroxyacyl-CoA dehydratase 3 OS=Homo sapiens OX=9606 GN=HACD3 PE=1 SV=2	0.00100301	8.38107	9.94475	3	5	3	1	362	43.132	8.94	1.117	1.032	1.018	0.858	0.971	0.668	0	10.8182	3
TRUE	High	Master Protein	P11233	Ras-related protein Ral-A OS=Homo sapiens OX=9606 GN=RALA PE=1 SV=1	0.0028103	4.27281	7.28155	2	3	2	1	206	23.552	7.11	1.118	1.066	0.997	0.975	1.064	0.52	0	6.45582	2
TRUE	High	Master Protein	Q6P5R6	60S ribosomal protein L22-like 1 OS=Homo sapiens OX=9606 GN=RPL22L1 PE=1 SV=2	0	22.7957	45.082	4	17	4	1	122	14.598	9.38	1.118	1.027	1.011	0.909	1.048	13.678	0	55.7658	4
TRUE	High	Master Protein	Q9Y2S7	Polymerase delta-interacting protein 2 OS=Homo sapiens OX=9606 GN=POLDIP2 PE=1 SV=1	0.00100301	9.17666	16.8478	3	5	3	1	368	42.007	8.63	1.118	1.038	1.014	0.882	1.008	0.292	0	8.40041	3
TRUE	High	Master Protein	P05387	60S acidic ribosomal protein P2 OS=Homo sapiens OX=9606 GN=RPLP2 PE=1 SV=1	0	67.8774	80.8696	8	43	8	1	115	11.658	4.54	1.118	1.062	1.07	0.779	0.913	463.159	0	213.379	8
TRUE	High	Master Protein	Q9H0R4	Haloacid dehalogenase-like hydrolase domain-containing protein 2 OS=Homo sapiens OX=9606 GN=HDHD2 PE=1 SV=1	0.00100301	5.68647	13.1274	2	4	2	1	259	28.518	6.24	1.118	1.044	1.015	0.925	1.03	0.334	0	6.82472	2
TRUE	High	Master Protein	P46779	60S ribosomal protein L28 OS=Homo sapiens OX=9606 GN=RPL28 PE=1 SV=3	0	34.2097	45.9854	9	31	9	1	137	15.738	12.02	1.118	1.059	1.016	0.859	1.005	11.328	0	115.271	9
TRUE	High	Master Protein	P83881	60S ribosomal protein L36a OS=Homo sapiens OX=9606 GN=RPL36A PE=1 SV=2	0	16.9086	27.3585	5	12	2	1	106	12.433	10.58	1.118	0.95	0.916	0.79	0.931	5.813	3	35.7567	5
TRUE	High	Master Protein	Q8NC51	Plasminogen activator inhibitor 1 RNA-binding protein OS=Homo sapiens OX=9606 GN=SERBP1 PE=1 SV=2	0	73.4939	37.5	16	56	16	1	408	44.938	8.65	1.118	1.056	1.016	0.912	0.995	6.499	0	201.826	16
TRUE	High	Master Protein	P18077	60S ribosomal protein L35a OS=Homo sapiens OX=9606 GN=RPL35A PE=1 SV=2	0	32.1819	48.1818	10	34	10	1	110	12.53	11.06	1.118	1.029	0.996	0.869	0.985	20.544	0	93.7344	10
TRUE	High	Master Protein	O60814	Histone H2B type 1-K OS=Homo sapiens OX=9606 GN=HIST1H2BK PE=1 SV=3	0	63.2668	60.3175	10	188	1	1	126	13.882	10.32	1.118	1.057	1.077	0.863	0.951	80.113	10	500.907	10
TRUE	High	Master Protein	Q96HN2	Adenosylhomocysteinase 3 OS=Homo sapiens OX=9606 GN=AHCYL2 PE=1 SV=1	0.00062422	9.38316	3.10966	3	7	1	1	611	66.678	7.36	1.118	0.889	0.868	0.934	1.022	0.292	0	22.2543	3
TRUE	High	Master Protein	Q9GZN8	UPF0687 protein C20orf27 OS=Homo sapiens OX=9606 GN=C20orf27 PE=1 SV=3	0.00100301	5.70093	8.04598	1	4	1	1	174	19.279	6.84	1.118	1.031	1.002	0.934	1.035	0.52	0	9.97825	1
TRUE	Medium	Master Protein	P46977	Dolichyl-diphosphooligosaccharide--protein glycosyltransferase subunit STT3A OS=Homo sapiens OX=9606 GN=STT3A PE=1 SV=2	0.0235554	2.16077	1.2766	1	1	1	1	705	80.477	8.07	1.118	1.063	0.993	0.86	1.028	0.061	0	2.32909	1
TRUE	High	Master Protein	P06748	Nucleophosmin OS=Homo sapiens OX=9606 GN=NPM1 PE=1 SV=2	0	131.05	52.7211	21	111	21	1	294	32.555	4.78	1.118	1.075	1.024	0.988	1.024	145.78	0	376.94	21
TRUE	High	Master Protein	P54577	Tyrosine--tRNA ligase, cytoplasmic OS=Homo sapiens OX=9606 GN=YARS PE=1 SV=4	0	82.7235	43.75	21	66	21	1	528	59.106	7.05	1.119	1.023	0.984	0.906	1.008	2.7	0	212.457	21
TRUE	High	Master Protein	P51649	Succinate-semialdehyde dehydrogenase, mitochondrial OS=Homo sapiens OX=9606 GN=ALDH5A1 PE=1 SV=2	0	14.9151	10.8411	5	10	5	1	535	57.178	8.28	1.119	0.94	0.944	0.82	0.925	0.487	0	25.9694	5
TRUE	High	Master Protein	P61353	60S ribosomal protein L27 OS=Homo sapiens OX=9606 GN=RPL27 PE=1 SV=2	0	35.7904	55.8824	8	30	8	1	136	15.788	10.56	1.119	1.075	1.003	0.893	1.02	145.78	0	77.8626	8
TRUE	High	Master Protein	O15260	Surfeit locus protein 4 OS=Homo sapiens OX=9606 GN=SURF4 PE=1 SV=3	0.00191205	4.99103	9.66543	2	3	2	1	269	30.374	7.78	1.119	1.056	0.983	0.998	1.03	0.468	0	3.84868	2
TRUE	High	Master Protein	Q02878	60S ribosomal protein L6 OS=Homo sapiens OX=9606 GN=RPL6 PE=1 SV=3	0	79.2134	57.9861	18	72	18	1	288	32.708	10.58	1.119	1.035	1.019	0.862	0.964	32.598	0	204.538	18
TRUE	Low	Master Protein	Q8NCA5	Protein FAM98A OS=Homo sapiens OX=9606 GN=FAM98A PE=1 SV=1	0.102758	1.2217	1.15607	1	2	1	1	519	55.366	9.03	1.119	0.976	0.978	0.896	1.006	0.093	0	4.90779	1
TRUE	High	Master Protein	Q9Y3D6	Mitochondrial fission 1 protein OS=Homo sapiens OX=9606 GN=FIS1 PE=1 SV=2	0.00100301	5.71579	7.23684	1	6	1	1	152	16.927	8.79	1.119	0.941	0.939	0.745	0.909	0.778	0	8.68182	1
TRUE	High	Master Protein	Q01518	Adenylyl cyclase-associated protein 1 OS=Homo sapiens OX=9606 GN=CAP1 PE=1 SV=5	0	66.0709	39.3684	17	52	17	1	475	51.869	8.06	1.119	1.03	0.979	0.875	0.995	3.037	0	180.784	17
TRUE	High	Master Protein	A0A0C4DH25	Immunoglobulin kappa variable 3D-20 OS=Homo sapiens OX=9606 GN=IGKV3D-20 PE=3 SV=1	0.00062422	11.4788	19.8276	3	7	3	1	116	12.507	4.59	1.119	0.974	0.964	0.741	0.903	2.162	0	36.712	3
TRUE	High	Master Protein	P08708	40S ribosomal protein S17 OS=Homo sapiens OX=9606 GN=RPS17 PE=1 SV=2	0	78.9914	65.9259	13	54	13	1	135	15.54	9.85	1.119	1.116	1.058	0.983	1.093	4640.59	0	191.477	13
TRUE	High	Master Protein	P63010	AP-2 complex subunit beta OS=Homo sapiens OX=9606 GN=AP2B1 PE=1 SV=1	0.00100301	8.74764	3.52188	3	6	1	1	937	104.486	5.38	1.119	1.102	1.001	0.922	1.103	0.148	0	11.2673	3
TRUE	High	Master Protein	P63220	40S ribosomal protein S21 OS=Homo sapiens OX=9606 GN=RPS21 PE=1 SV=1	0	16.4451	40.9639	5	20	5	1	83	9.106	8.5	1.12	1.1	0.981	0.949	1.067	9	0	62.271	5
TRUE	High	Master Protein	P09874	Poly [ADP-ribose] polymerase 1 OS=Homo sapiens OX=9606 GN=PARP1 PE=1 SV=4	0	244.555	55.2268	56	185	56	1	1014	113.012	8.88	1.12	1.056	0.998	0.902	1.026	12.895	0	660.181	56
TRUE	Medium	Master Protein	Q9H8Y8	Golgi reassembly-stacking protein 2 OS=Homo sapiens OX=9606 GN=GORASP2 PE=1 SV=3	0.0164248	2.47586	4.64602	1	1	1	1	452	47.116	4.82	1.12	1.178	1.063	1.011	1.107	0.179	0	2.25225	1
TRUE	High	Master Protein	P60842	Eukaryotic initiation factor 4A-I OS=Homo sapiens OX=9606 GN=EIF4A1 PE=1 SV=1	0	147.917	61.5764	26	105	13	1	406	46.125	5.48	1.12	1.032	1.016	0.884	0.984	55.234	14	376.171	26
TRUE	High	Master Protein	P84098	60S ribosomal protein L19 OS=Homo sapiens OX=9606 GN=RPL19 PE=1 SV=1	0	46.574	40.8163	11	47	10	1	196	23.451	11.47	1.12	1.052	0.994	0.927	1.032	128.155	1	103.388	11
TRUE	High	Master Protein	Q02750	Dual specificity mitogen-activated protein kinase kinase 1 OS=Homo sapiens OX=9606 GN=MAP2K1 PE=1 SV=2	0.00062422	12.4699	17.0483	5	8	5	1	393	43.411	6.62	1.12	1.025	0.992	1.014	1.1	0.73	0	15.5457	5
TRUE	High	Master Protein	P19338	Nucleolin OS=Homo sapiens OX=9606 GN=NCL PE=1 SV=3	0	284	51.6901	62	223	62	1	710	76.568	4.7	1.12	1.082	1.006	0.955	1.036	70.477	0	749.975	62
TRUE	High	Master Protein	Q01469	Fatty acid-binding protein, epidermal OS=Homo sapiens OX=9606 GN=FABP5 PE=1 SV=3	0	88.0475	74.0741	18	52	18	1	135	15.155	7.01	1.12	1.06	0.992	0.894	0.996	315.228	0	202.671	18
TRUE	High	Master Protein	P32119	Peroxiredoxin-2 OS=Homo sapiens OX=9606 GN=PRDX2 PE=1 SV=5	0	60.5388	54.5455	14	47	13	1	198	21.878	5.97	1.12	1.033	0.993	0.882	0.998	30.623	0	146.522	14
TRUE	High	Master Protein	Q15758	Neutral amino acid transporter B(0) OS=Homo sapiens OX=9606 GN=SLC1A5 PE=1 SV=2	0	19.1402	12.0148	5	14	5	1	541	56.562	5.48	1.12	1.016	1	0.816	0.929	0.688	0	48.9485	5
TRUE	High	Master Protein	P40429	60S ribosomal protein L13a OS=Homo sapiens OX=9606 GN=RPL13A PE=1 SV=2	0	45.8894	40.8867	11	44	11	1	203	23.562	10.93	1.121	1.041	0.974	0.947	1.068	7.733	0	139.526	11
TRUE	High	Master Protein	Q3ZCQ8	Mitochondrial import inner membrane translocase subunit TIM50 OS=Homo sapiens OX=9606 GN=TIMM50 PE=1 SV=2	0	15.7808	20.3966	5	11	5	1	353	39.622	8.37	1.121	1.021	0.98	0.881	1.006	0.968	0	35.8529	5
TRUE	High	Master Protein	P30050	60S ribosomal protein L12 OS=Homo sapiens OX=9606 GN=RPL12 PE=1 SV=1	0	65.9107	67.2727	12	54	12	1	165	17.808	9.42	1.121	1.052	0.988	0.909	1.026	42.288	0	205.812	12
TRUE	High	Master Protein	Q16836	Hydroxyacyl-coenzyme A dehydrogenase, mitochondrial OS=Homo sapiens OX=9606 GN=HADH PE=1 SV=3	0	44.4965	57.6433	12	32	12	1	314	34.272	8.85	1.121	1.032	0.984	0.892	1.004	4.012	0	101.815	12
TRUE	High	Master Protein	Q13595	Transformer-2 protein homolog alpha OS=Homo sapiens OX=9606 GN=TRA2A PE=1 SV=1	0.00100301	6.40321	6.73759	2	9	1	1	282	32.669	11.27	1.121	0.954	0.953	0.895	1.012	0.585	0	9.86343	2
TRUE	High	Master Protein	Q7KZ85	Transcription elongation factor SPT6 OS=Homo sapiens OX=9606 GN=SUPT6H PE=1 SV=2	0.00191205	4.83753	2.14368	2	3	2	1	1726	198.949	4.91	1.121	1.037	1.002	1.083	1.154	0.075	0	5.47873	2
TRUE	High	Master Protein	Q8N726	Tumor suppressor ARF OS=Homo sapiens OX=9606 GN=CDKN2A PE=1 SV=2	0.0028103	4.40629	14.3939	1	3	1	1	132	13.895	12.41	1.121	1.107	1.601	0.922	0.993	0.668	0	4.91298	1
TRUE	High	Master Protein	Q9H5V9	UPF0428 protein CXorf56 OS=Homo sapiens OX=9606 GN=CXorf56 PE=1 SV=1	0.00391986	3.66898	5.85586	1	1	1	1	222	25.608	8.73	1.121	1.025	0.872	0.886	1.021	0.179	0	2.08245	1
TRUE	High	Master Protein	P68104	Elongation factor 1-alpha 1 OS=Homo sapiens OX=9606 GN=EEF1A1 PE=1 SV=1	0	236.612	72.5108	32	176	20	1	462	50.109	9.01	1.121	1.087	1.043	0.885	1.003	477.63	13	724.648	32
TRUE	High	Master Protein	Q9NRF9	DNA polymerase epsilon subunit 3 OS=Homo sapiens OX=9606 GN=POLE3 PE=1 SV=1	0.00062422	11.0852	24.4898	4	10	4	1	147	16.849	4.74	1.121	1.067	1.031	0.935	1.02	1.512	0	26.4506	4
TRUE	High	Master Protein	P25789	Proteasome subunit alpha type-4 OS=Homo sapiens OX=9606 GN=PSMA4 PE=1 SV=1	0	54.2052	49.4253	11	40	11	1	261	29.465	7.72	1.121	1.037	0.97	0.907	1.022	9	0	144.471	11
TRUE	High	Master Protein	O14964	Hepatocyte growth factor-regulated tyrosine kinase substrate OS=Homo sapiens OX=9606 GN=HGS PE=1 SV=1	0.00191205	4.56195	2.7027	3	3	2	1	777	86.138	6.16	1.121	0.977	0.967	0.905	0.936	0.25	1	5.91203	3
TRUE	High	Master Protein	P37837	Transaldolase OS=Homo sapiens OX=9606 GN=TALDO1 PE=1 SV=2	0	62.9109	44.2136	15	47	15	1	337	37.516	6.81	1.121	1.043	1.024	0.895	1.011	5.19	0	162.18	15
TRUE	High	Master Protein	Q9P287	BRCA2 and CDKN1A-interacting protein OS=Homo sapiens OX=9606 GN=BCCIP PE=1 SV=1	0	14.6793	21.9745	5	13	5	1	314	35.957	4.61	1.121	0.974	0.939	0.851	0.948	0.778	0	33.02	5
TRUE	High	Master Protein	Q86WR0	Coiled-coil domain-containing protein 25 OS=Homo sapiens OX=9606 GN=CCDC25 PE=1 SV=2	0.00626305	3.20859	3.84615	1	2	1	1	208	24.463	6.8	1.121	1.045	0.957	0.908	0.998	0.155	0	6.29975	1
TRUE	High	Master Protein	Q02543	60S ribosomal protein L18a OS=Homo sapiens OX=9606 GN=RPL18A PE=1 SV=2	0	50.8571	51.7045	11	45	11	1	176	20.749	10.71	1.122	1.03	0.983	0.897	1.007	18.307	0	133.687	11
TRUE	High	Master Protein	P61978	Heterogeneous nuclear ribonucleoprotein K OS=Homo sapiens OX=9606 GN=HNRNPK PE=1 SV=1	0	150.256	62.203	27	111	27	1	463	50.944	5.54	1.122	0.98	0.955	0.845	0.965	22.95	0	422.872	27
TRUE	High	Master Protein	P25398	40S ribosomal protein S12 OS=Homo sapiens OX=9606 GN=RPS12 PE=1 SV=3	0	51.3082	57.5758	8	36	8	1	132	14.505	7.21	1.122	1.051	0.979	0.968	1.07	99	0	144.567	8
TRUE	High	Master Protein	P31946	14-3-3 protein beta/alpha OS=Homo sapiens OX=9606 GN=YWHAB PE=1 SV=3	0	84.302	55.2846	16	68	9	1	246	28.065	4.83	1.122	1.131	1.065	0.971	1.062	32.839	0	251.936	16
TRUE	High	Master Protein	P56279	T-cell leukemia/lymphoma protein 1A OS=Homo sapiens OX=9606 GN=TCL1A PE=1 SV=1	0.00391986	3.69745	13.1579	1	3	1	1	114	13.451	5.11	1.122	1.131	1.09	0.871	0.971	0.334	0	7.61509	1
TRUE	High	Master Protein	P14635	G2/mitotic-specific cyclin-B1 OS=Homo sapiens OX=9606 GN=CCNB1 PE=1 SV=1	0.00100301	5.64916	6.46651	2	4	2	1	433	48.306	7.47	1.122	1.071	1.027	0.996	1.059	0.233	0	8.47258	2
TRUE	High	Master Protein	Q13435	Splicing factor 3B subunit 2 OS=Homo sapiens OX=9606 GN=SF3B2 PE=1 SV=2	0	85.0199	35.0838	26	56	26	1	895	100.165	5.67	1.122	1.031	1.001	0.907	1.019	2.305	0	149.922	26
TRUE	High	Master Protein	P61088	Ubiquitin-conjugating enzyme E2 N OS=Homo sapiens OX=9606 GN=UBE2N PE=1 SV=1	0	24.2883	53.9474	7	22	7	1	152	17.127	6.57	1.122	1.092	1.038	0.872	0.987	4.337	0	73.8566	7
TRUE	High	Master Protein	P62826	GTP-binding nuclear protein Ran OS=Homo sapiens OX=9606 GN=RAN PE=1 SV=3	0	69.6247	47.6852	12	53	12	1	216	24.408	7.49	1.122	1.138	1.053	0.996	1.063	64.793	0	193.94	12
TRUE	High	Master Protein	P36578	60S ribosomal protein L4 OS=Homo sapiens OX=9606 GN=RPL4 PE=1 SV=5	0	120.677	53.1616	27	99	27	1	427	47.667	11.06	1.122	1.047	0.988	0.926	1.022	16.113	0	342.564	27
TRUE	Medium	Master Protein	Q02338	D-beta-hydroxybutyrate dehydrogenase, mitochondrial OS=Homo sapiens OX=9606 GN=BDH1 PE=1 SV=3	0.0417105	1.65916	2.04082	1	3	1	1	343	38.132	8.95	1.122	1.049	1.076	0.814	0.952	0.105	0	6.26427	1
TRUE	High	Master Protein	Q08170	Serine/arginine-rich splicing factor 4 OS=Homo sapiens OX=9606 GN=SRSF4 PE=1 SV=2	0	19.536	10.1215	6	17	3	1	494	56.645	11.52	1.122	0.975	1.011	0.835	0.926	1.154	0	45.2976	6
TRUE	High	Master Protein	Q9UK45	U6 snRNA-associated Sm-like protein LSm7 OS=Homo sapiens OX=9606 GN=LSM7 PE=1 SV=1	0.00100301	6.70874	22.3301	3	9	3	1	103	11.595	5.27	1.122	0.999	0.951	0.902	0.999	1.683	0	27.1152	3
TRUE	High	Master Protein	P62277	40S ribosomal protein S13 OS=Homo sapiens OX=9606 GN=RPS13 PE=1 SV=2	0	47.5052	57.6159	13	45	13	1	151	17.212	10.54	1.122	1.035	0.998	0.912	1.017	22.101	0	159.912	13
TRUE	High	Master Protein	Q9Y244	Proteasome maturation protein OS=Homo sapiens OX=9606 GN=POMP PE=1 SV=1	0.00100301	6.48593	26.9504	2	2	2	1	141	15.779	5.11	1.122	0.953	0.813	0.878	0.951	0.52	0	6.34124	2
TRUE	High	Master Protein	P57088	Transmembrane protein 33 OS=Homo sapiens OX=9606 GN=TMEM33 PE=1 SV=2	0.00062422	11.8946	14.17	4	11	4	1	247	27.96	9.7	1.122	1.044	0.993	0.858	1.019	1.154	0	23.0235	4
TRUE	High	Master Protein	Q7L513	Fc receptor-like A OS=Homo sapiens OX=9606 GN=FCRLA PE=1 SV=2	0	17.1525	12.8134	5	15	5	1	359	38.902	5.36	1.123	1.019	1.001	0.829	0.951	1.371	0	37.4734	5
TRUE	High	Master Protein	P13796	Plastin-2 OS=Homo sapiens OX=9606 GN=LCP1 PE=1 SV=6	0	263.057	82.4561	45	178	45	1	627	70.244	5.43	1.123	1.069	1.023	0.905	1.001	42.94	0	652.378	45
TRUE	High	Master Protein	Q9Y2L1	Exosome complex exonuclease RRP44 OS=Homo sapiens OX=9606 GN=DIS3 PE=1 SV=2	0.00100301	7.8462	4.5929	3	4	3	1	958	108.934	7.14	1.123	1.054	0.948	1.003	1.036	0.129	0	7.59647	3
TRUE	Medium	Master Protein	Q9NUP9	Protein lin-7 homolog C OS=Homo sapiens OX=9606 GN=LIN7C PE=1 SV=1	0.0454704	1.62782	5.58376	1	1	1	1	197	21.82	8.43	1.123	0.985	0.926	0.958	1.065	0.166	0	1.62618	1
TRUE	High	Master Protein	Q13601	KRR1 small subunit processome component homolog OS=Homo sapiens OX=9606 GN=KRR1 PE=1 SV=4	0	16.5281	19.9475	6	10	6	1	381	43.638	9.77	1.123	0.975	0.972	0.843	0.995	0.778	0	12.3613	6
TRUE	Medium	Master Protein	O95450	A disintegrin and metalloproteinase with thrombospondin motifs 2 OS=Homo sapiens OX=9606 GN=ADAMTS2 PE=2 SV=2	0.0454704	1.62709	1.4038	1	1	1	1	1211	134.668	7.15	1.123	0.895	0.971	0.848	0.959	0.033	0	0	1
TRUE	High	Master Protein	Q9BT73	Proteasome assembly chaperone 3 OS=Homo sapiens OX=9606 GN=PSMG3 PE=1 SV=1	0.00147203	5.14011	22.9508	2	2	2	1	122	13.096	7.88	1.123	1.132	1.038	1.08	1.035	0.931	0	2.21728	2
TRUE	High	Master Protein	P32969	60S ribosomal protein L9 OS=Homo sapiens OX=9606 GN=RPL9 PE=1 SV=1	0	43.7726	47.9167	8	34	8	1	192	21.85	9.95	1.123	1.056	1.018	0.919	1.037	14.199	0	125.923	8
TRUE	High	Master Protein	Q7L1Q6	Basic leucine zipper and W2 domain-containing protein 1 OS=Homo sapiens OX=9606 GN=BZW1 PE=1 SV=1	0	20.7581	20.2864	6	10	6	1	419	48.013	5.92	1.123	1.046	1.044	0.82	0.949	0.711	0	22.9491	6
TRUE	High	Master Protein	Q04837	Single-stranded DNA-binding protein, mitochondrial OS=Homo sapiens OX=9606 GN=SSBP1 PE=1 SV=1	0	28.085	49.3243	6	24	6	1	148	17.249	9.6	1.123	1.028	0.999	0.826	0.989	4.337	0	80.6958	6
TRUE	High	Master Protein	Q00839	Heterogeneous nuclear ribonucleoprotein U OS=Homo sapiens OX=9606 GN=HNRNPU PE=1 SV=6	0	217.544	44.8485	45	165	45	1	825	90.528	6	1.123	1.036	0.987	0.88	0.989	29.824	0	558.174	45
TRUE	High	Master Protein	P20618	Proteasome subunit beta type-1 OS=Homo sapiens OX=9606 GN=PSMB1 PE=1 SV=2	0	24.2735	29.0456	5	16	5	1	241	26.472	8.13	1.123	0.98	0.955	0.793	0.944	1.929	0	52.3839	5
TRUE	High	Master Protein	Q14103	Heterogeneous nuclear ribonucleoprotein D0 OS=Homo sapiens OX=9606 GN=HNRNPD PE=1 SV=1	0	118.496	48.7324	23	91	21	1	355	38.41	7.81	1.123	1.089	1.009	0.913	1.016	291.864	2	299.198	23
TRUE	High	Master Protein	Q9UKK9	ADP-sugar pyrophosphatase OS=Homo sapiens OX=9606 GN=NUDT5 PE=1 SV=1	0	27.8121	47.4886	9	19	9	1	219	24.312	4.94	1.123	1.084	0.975	1.055	1.133	4.623	0	49.7581	9
TRUE	High	Master Protein	P63092	Guanine nucleotide-binding protein G(s) subunit alpha isoforms short OS=Homo sapiens OX=9606 GN=GNAS PE=1 SV=1	0	17.1311	14.7208	5	12	4	1	394	45.636	5.82	1.123	1.008	0.945	0.873	0.98	0.874	0	31.5269	5
TRUE	Low	Master Protein	Q9BSU1	UPF0183 protein C16orf70 OS=Homo sapiens OX=9606 GN=C16orf70 PE=1 SV=1	0.0753888	1.36583	1.89573	1	2	1	1	422	47.494	7.72	1.124	1.086	1.005	0.995	1.148	0.116	0	0	1
TRUE	High	Master Protein	P06744	Glucose-6-phosphate isomerase OS=Homo sapiens OX=9606 GN=GPI PE=1 SV=4	0	138.58	56.0932	27	105	27	1	558	63.107	8.32	1.124	1.034	1.009	0.862	0.995	11.915	0	404.604	27
TRUE	High	Master Protein	P62857	40S ribosomal protein S28 OS=Homo sapiens OX=9606 GN=RPS28 PE=1 SV=1	0	18.7391	46.3768	4	15	4	1	69	7.836	10.7	1.124	1.023	0.958	0.764	0.914	45.416	0	54.3388	4
TRUE	Low	Master Protein	Q6NZ67	Mitotic-spindle organizing protein 2B OS=Homo sapiens OX=9606 GN=MZT2B PE=1 SV=1	0.0698229	1.41556	4.43038	1	1	1	1	158	16.216	10.15	1.124	1.113	1.051	0.807	1.07	0.259	0	1.83628	1
TRUE	High	Master Protein	Q9P0L0	Vesicle-associated membrane protein-associated protein A OS=Homo sapiens OX=9606 GN=VAPA PE=1 SV=3	0	19.8466	31.7269	7	17	7	1	249	27.875	8.62	1.124	1.085	1.006	0.941	1.06	2.415	0	35.3486	7
TRUE	High	Master Protein	P11177	Pyruvate dehydrogenase E1 component subunit beta, mitochondrial OS=Homo sapiens OX=9606 GN=PDHB PE=1 SV=3	0	48.9907	46.5181	13	33	13	1	359	39.208	6.65	1.124	1.052	1.016	0.904	1.048	4.995	0	113.795	13
TRUE	High	Master Protein	P26641	Elongation factor 1-gamma OS=Homo sapiens OX=9606 GN=EEF1G PE=1 SV=3	0	112.097	51.9451	24	95	24	1	437	50.087	6.67	1.124	1.012	0.981	0.897	1.003	18.307	0	316.501	24
TRUE	High	Master Protein	P56381	ATP synthase subunit epsilon, mitochondrial OS=Homo sapiens OX=9606 GN=ATP5F1E PE=1 SV=2	0.00100301	6.42077	43.1373	3	9	3	1	51	5.776	9.92	1.124	1.06	0.977	0.922	1.016	4.623	0	26.4922	3
TRUE	High	Master Protein	Q96B26	Exosome complex component RRP43 OS=Homo sapiens OX=9606 GN=EXOSC8 PE=1 SV=1	0.00100301	7.0671	10.8696	2	5	2	1	276	30.02	5.3	1.124	1.014	0.985	0.928	1.051	0.311	0	16.0995	2
TRUE	High	Master Protein	P16104	Histone H2AX OS=Homo sapiens OX=9606 GN=H2AFX PE=1 SV=2	0	53.7686	48.2517	10	64	4	1	143	15.135	10.74	1.124	1.077	0.947	1.028	1.143	99	2	166.806	10
TRUE	High	Master Protein	P28340	DNA polymerase delta catalytic subunit OS=Homo sapiens OX=9606 GN=POLD1 PE=1 SV=2	0.00100301	8.41069	3.07136	4	6	4	1	1107	123.553	7.03	1.124	0.95	0.916	0.897	0.997	0.131	0	11.9772	4
TRUE	High	Master Protein	O15371	Eukaryotic translation initiation factor 3 subunit D OS=Homo sapiens OX=9606 GN=EIF3D PE=1 SV=1	0	55.3594	37.0438	12	34	12	1	548	63.932	6.05	1.124	1.074	1.025	0.906	1.009	2.594	0	97.2391	12
TRUE	High	Master Protein	P46777	60S ribosomal protein L5 OS=Homo sapiens OX=9606 GN=RPL5 PE=1 SV=3	0	85.5739	58.9226	16	61	16	1	297	34.341	9.72	1.124	1.105	1.019	0.948	1.04	17.957	0	229.557	16
TRUE	High	Master Protein	P61204	ADP-ribosylation factor 3 OS=Homo sapiens OX=9606 GN=ARF3 PE=1 SV=2	0	46.8892	53.0387	8	33	6	1	181	20.588	7.43	1.124	0.939	0.957	0.754	0.897	13.678	2	114.009	8
TRUE	High	Master Protein	Q16576	Histone-binding protein RBBP7 OS=Homo sapiens OX=9606 GN=RBBP7 PE=1 SV=1	0	36.648	49.6471	12	32	6	1	425	47.79	5.05	1.124	1.015	0.953	0.806	0.933	3.467	6	99.3758	12
TRUE	High	Master Protein	P39023	60S ribosomal protein L3 OS=Homo sapiens OX=9606 GN=RPL3 PE=1 SV=2	0	115.606	50.6203	26	86	26	1	403	46.08	10.18	1.124	1.034	0.983	0.881	1.01	42.288	0	282.737	26
TRUE	High	Master Protein	P37802	Transgelin-2 OS=Homo sapiens OX=9606 GN=TAGLN2 PE=1 SV=3	0	87.6563	82.4121	18	68	18	1	199	22.377	8.25	1.124	1.034	0.965	0.897	1.026	83.834	0	223.475	18
TRUE	High	Master Protein	P68400	Casein kinase II subunit alpha OS=Homo sapiens OX=9606 GN=CSNK2A1 PE=1 SV=1	0	25.9327	33.2481	8	17	8	1	391	45.115	7.74	1.124	1.019	0.969	0.94	1.037	1.404	0	54.9971	8
TRUE	High	Master Protein	P20290	Transcription factor BTF3 OS=Homo sapiens OX=9606 GN=BTF3 PE=1 SV=1	0	59.1368	60.1942	10	33	8	1	206	22.154	9.38	1.124	1.101	1.039	0.861	0.964	13.251	2	146.598	10
TRUE	High	Master Protein	Q16718	NADH dehydrogenase [ubiquinone] 1 alpha subcomplex subunit 5 OS=Homo sapiens OX=9606 GN=NDUFA5 PE=1 SV=3	0.00100301	8.76981	38.7931	3	3	3	1	116	13.45	5.99	1.124	1.011	1.077	0.727	0.86	1.683	0	6.58626	3
TRUE	High	Master Protein	Q15363	Transmembrane emp24 domain-containing protein 2 OS=Homo sapiens OX=9606 GN=TMED2 PE=1 SV=1	0.0095732	2.96098	4.47761	1	3	1	1	201	22.746	5.17	1.124	0.963	0.943	0.799	0.947	0.212	0	6.00493	1
TRUE	High	Master Protein	Q06203	Amidophosphoribosyltransferase OS=Homo sapiens OX=9606 GN=PPAT PE=1 SV=1	0	24.4432	22.0503	9	17	9	1	517	57.362	6.76	1.125	1.072	1.009	1.136	1.129	0.995	0	33.2931	9
TRUE	High	Master Protein	P30046	D-dopachrome decarboxylase OS=Homo sapiens OX=9606 GN=DDT PE=1 SV=3	0	13.6491	28.8136	3	12	3	1	118	12.704	7.3	1.125	1.006	0.996	0.954	1.016	2.162	0	46.1614	3
TRUE	High	Master Protein	O43681	ATPase ASNA1 OS=Homo sapiens OX=9606 GN=ASNA1 PE=1 SV=2	0.00238322	4.45458	4.5977	2	3	2	1	348	38.767	4.91	1.125	1.073	1.03	0.869	1.041	0.311	0	4.49386	2
TRUE	Low	Master Protein	Q9UPP1	Histone lysine demethylase PHF8 OS=Homo sapiens OX=9606 GN=PHF8 PE=1 SV=3	0.0645161	1.47716	1.41509	1	1	1	1	1060	117.79	8.72	1.125	0.912	0.943	0.786	0.975	0.044	0	2.52617	1
TRUE	High	Master Protein	P28074	Proteasome subunit beta type-5 OS=Homo sapiens OX=9606 GN=PSMB5 PE=1 SV=3	0	22.5166	28.8973	6	12	6	1	263	28.462	6.92	1.125	1.106	1.04	1.003	1.098	1.581	0	22.3506	6
TRUE	High	Master Protein	Q8N5P1	Zinc finger CCCH domain-containing protein 8 OS=Homo sapiens OX=9606 GN=ZC3H8 PE=1 SV=2	0.00191205	4.79793	8.59107	2	4	2	1	291	33.554	8.28	1.125	1.064	0.98	0.895	1.014	0.259	0	2.4765	2
TRUE	High	Master Protein	P09936	Ubiquitin carboxyl-terminal hydrolase isozyme L1 OS=Homo sapiens OX=9606 GN=UCHL1 PE=1 SV=2	0	88.918	71.3004	14	55	14	1	223	24.808	5.48	1.125	1.096	1.032	0.977	1.068	50.795	0	247.979	14
TRUE	High	Master Protein	Q9BV86	N-terminal Xaa-Pro-Lys N-methyltransferase 1 OS=Homo sapiens OX=9606 GN=NTMT1 PE=1 SV=3	0.00391986	3.69767	6.72646	1	1	1	1	223	25.371	5.52	1.125	0.944	1.045	0.655	0.748	0.212	0	2.32541	1
TRUE	High	Master Protein	P62273	40S ribosomal protein S29 OS=Homo sapiens OX=9606 GN=RPS29 PE=1 SV=2	0.00191205	4.63228	25	2	7	2	1	56	6.672	10.13	1.125	1.051	0.96	0.948	1.053	4.623	0	15.5693	2
TRUE	High	Master Protein	P26038	Moesin OS=Homo sapiens OX=9606 GN=MSN PE=1 SV=3	0	235.133	72.617	47	176	35	1	577	67.778	6.4	1.125	1.027	1.002	0.902	0.985	56.029	0	544.001	47
TRUE	High	Master Protein	Q9BWD1	Acetyl-CoA acetyltransferase, cytosolic OS=Homo sapiens OX=9606 GN=ACAT2 PE=1 SV=2	0	34.1083	45.0882	9	18	9	1	397	41.324	6.92	1.125	1.077	1	0.909	1.013	2.162	0	55.9594	9
TRUE	High	Master Protein	P68366	Tubulin alpha-4A chain OS=Homo sapiens OX=9606 GN=TUBA4A PE=1 SV=1	0	182.535	66.0714	25	157	7	1	448	49.892	5.06	1.125	1.048	0.997	0.925	1.02	109.069	0	582.947	25
TRUE	High	Master Protein	O75694	Nuclear pore complex protein Nup155 OS=Homo sapiens OX=9606 GN=NUP155 PE=1 SV=1	0.00062422	9.87252	3.37886	3	5	3	1	1391	155.1	6.16	1.125	0.981	0.961	0.814	0.941	0.11	0	10.6505	3
TRUE	High	Master Protein	P51610	Host cell factor 1 OS=Homo sapiens OX=9606 GN=HCFC1 PE=1 SV=2	0	21.481	5.11057	9	16	9	1	2035	208.602	7.46	1.125	1.079	1.024	0.97	1.033	0.328	0	32.2983	9
TRUE	High	Master Protein	P09496	Clathrin light chain A OS=Homo sapiens OX=9606 GN=CLTA PE=1 SV=1	0.00062422	11.3985	16.129	5	14	5	1	248	27.06	4.51	1.125	1.043	1.031	0.805	0.954	1.848	0	35.2546	5
TRUE	High	Master Protein	P06454	Prothymosin alpha OS=Homo sapiens OX=9606 GN=PTMA PE=1 SV=2	0	58.0826	25.2252	7	39	7	1	111	12.196	3.78	1.125	1.035	0.982	0.82	0.94	21543.3	0	156.101	7
TRUE	High	Master Protein	P22090	40S ribosomal protein S4, Y isoform 1 OS=Homo sapiens OX=9606 GN=RPS4Y1 PE=1 SV=2	0	39.5826	36.1217	9	27	3	1	263	29.437	10.24	1.125	1.004	0.978	1.321	1.15	3.281	0	84.3719	9
TRUE	High	Master Protein	P15311	Ezrin OS=Homo sapiens OX=9606 GN=EZR PE=1 SV=4	0	234.522	72.1843	50	194	38	1	586	69.37	6.27	1.125	1.078	1.013	0.963	1.054	77.965	13	647.975	50
TRUE	High	Master Protein	P23258	Tubulin gamma-1 chain OS=Homo sapiens OX=9606 GN=TUBG1 PE=1 SV=2	0.00100301	5.7156	6.65188	2	5	2	1	451	51.138	6.14	1.126	0.954	0.859	0.983	1.078	0.233	0	13.5626	2
TRUE	High	Master Protein	Q96DI7	U5 small nuclear ribonucleoprotein 40 kDa protein OS=Homo sapiens OX=9606 GN=SNRNP40 PE=1 SV=1	0	24.4892	36.4146	8	14	8	1	357	39.286	8.1	1.126	1.053	0.985	0.978	1.049	1.512	0	36.4393	8
TRUE	High	Master Protein	Q8N6H7	ADP-ribosylation factor GTPase-activating protein 2 OS=Homo sapiens OX=9606 GN=ARFGAP2 PE=1 SV=1	0.00100301	7.10268	4.22265	2	4	2	1	521	56.685	7.99	1.126	0.913	0.826	0.803	0.927	0.15	0	10.7094	2
TRUE	High	Master Protein	Q92979	Ribosomal RNA small subunit methyltransferase NEP1 OS=Homo sapiens OX=9606 GN=EMG1 PE=1 SV=4	0.00100301	8.41603	13.9344	3	7	3	1	244	26.703	9.17	1.126	1.035	1.035	0.858	0.967	0.54	0	17.9695	3
TRUE	High	Master Protein	O75569	Interferon-inducible double-stranded RNA-dependent protein kinase activator A OS=Homo sapiens OX=9606 GN=PRKRA PE=1 SV=1	0.0028103	4.21237	9.26518	2	3	2	1	313	34.383	8.41	1.126	0.976	0.964	1.076	1.022	0.334	0	9.22576	2
TRUE	High	Master Protein	P23396	40S ribosomal protein S3 OS=Homo sapiens OX=9606 GN=RPS3 PE=1 SV=2	0	85.2232	81.07	21	75	21	1	243	26.671	9.66	1.126	1.001	0.97	0.895	1.011	25.367	0	260.192	21
TRUE	High	Master Protein	P61927	60S ribosomal protein L37 OS=Homo sapiens OX=9606 GN=RPL37 PE=1 SV=2	0.00100301	7.96776	25.7732	3	11	3	1	97	11.071	11.74	1.126	0.95	1.018	0.746	0.917	2.162	0	20.9874	3
TRUE	High	Master Protein	Q96RL1	BRCA1-A complex subunit RAP80 OS=Homo sapiens OX=9606 GN=UIMC1 PE=1 SV=2	0.00147203	5.15378	3.05981	2	4	2	1	719	79.678	5.45	1.126	1.014	0.931	0.922	0.994	0.11	0	9.06081	2
TRUE	High	Master Protein	Q9UPT8	Zinc finger CCCH domain-containing protein 4 OS=Homo sapiens OX=9606 GN=ZC3H4 PE=1 SV=3	0.00062422	11.3916	6.83039	4	4	4	1	1303	140.169	6.27	1.126	1.046	0.991	0.956	1.035	0.194	0	8.23192	4
TRUE	High	Master Protein	Q13895	Bystin OS=Homo sapiens OX=9606 GN=BYSL PE=1 SV=3	0	18.1912	16.476	6	11	6	1	437	49.57	8.12	1.126	1.015	0.976	0.901	1.015	0.61	0	20.3735	6
TRUE	High	Master Protein	Q92598	Heat shock protein 105 kDa OS=Homo sapiens OX=9606 GN=HSPH1 PE=1 SV=1	0	161.574	56.993	39	108	36	1	858	96.804	5.39	1.126	1.029	0.968	0.92	1.01	5.907	3	334.992	39
TRUE	Medium	Master Protein	Q9Y6A4	Cilia- and flagella-associated protein 20 OS=Homo sapiens OX=9606 GN=CFAP20 PE=1 SV=1	0.026831	2.03853	4.66321	1	1	1	1	193	22.76	9.76	1.126	1.027	0.922	0.78	1.002	0.212	0	0	1
TRUE	High	Master Protein	P27348	14-3-3 protein theta OS=Homo sapiens OX=9606 GN=YWHAQ PE=1 SV=1	0	69.7982	61.6327	18	55	13	1	245	27.747	4.78	1.126	1.067	0.959	0.913	1.054	13.678	1	180.495	18
TRUE	High	Master Protein	Q13557	Calcium/calmodulin-dependent protein kinase type II subunit delta OS=Homo sapiens OX=9606 GN=CAMK2D PE=1 SV=3	0	23.2774	16.4329	7	15	7	1	499	56.334	7.25	1.126	1.125	1.041	1.09	1.148	0.848	0	40.7552	7
TRUE	High	Master Protein	P31146	Coronin-1A OS=Homo sapiens OX=9606 GN=CORO1A PE=1 SV=4	0	153.448	58.7852	28	113	28	1	461	50.994	6.68	1.126	1.064	1.01	0.883	0.979	68.183	0	401.774	28
TRUE	High	Master Protein	Q8TEM1	Nuclear pore membrane glycoprotein 210 OS=Homo sapiens OX=9606 GN=NUP210 PE=1 SV=3	0.00100301	8.01745	3.28564	4	5	4	1	1887	204.983	6.81	1.126	1.002	0.96	0.899	1.011	0.114	0	7.91139	4
TRUE	High	Master Protein	P60709	Actin, cytoplasmic 1 OS=Homo sapiens OX=9606 GN=ACTB PE=1 SV=1	0	266.706	77.3333	31	283	12	1	375	41.71	5.48	1.126	1.199	1.098	1.087	1.111	1648.65	24	1013.89	31
TRUE	High	Master Protein	Q16637	Survival motor neuron protein OS=Homo sapiens OX=9606 GN=SMN1 PE=1 SV=1	0.00100301	7.15087	10.2041	2	4	2	1	294	31.828	6.55	1.126	1.025	0.939	0.942	1.003	0.468	0	6.08484	2
TRUE	High	Master Protein	P08579	U2 small nuclear ribonucleoprotein B'' OS=Homo sapiens OX=9606 GN=SNRPB2 PE=1 SV=1	0	24.9259	35.5556	8	19	6	1	225	25.47	9.72	1.126	0.996	0.979	0.908	1.023	4.337	2	57.0575	8
TRUE	Low	Master Protein	P42356	Phosphatidylinositol 4-kinase alpha OS=Homo sapiens OX=9606 GN=PI4KA PE=1 SV=4	0.0825259	1.30164	0.570885	1	1	1	1	2102	236.678	7.06	1.126	1.026	1.003	0.687	0.896	0.018	0	0	1
TRUE	High	Master Protein	P01111	GTPase NRas OS=Homo sapiens OX=9606 GN=NRAS PE=1 SV=1	0.00100301	7.44106	25.9259	3	5	3	1	189	21.216	5.17	1.126	1.082	1.02	0.926	1.053	0.874	0	9.40878	3
TRUE	High	Master Protein	P15880	40S ribosomal protein S2 OS=Homo sapiens OX=9606 GN=RPS2 PE=1 SV=2	0	85.7268	50.5119	16	69	16	1	293	31.305	10.24	1.127	1.049	1.023	0.904	1.007	15.876	0	228.603	16
TRUE	High	Master Protein	Q9BQ67	Glutamate-rich WD repeat-containing protein 1 OS=Homo sapiens OX=9606 GN=GRWD1 PE=1 SV=1	0	20.7838	19.0583	6	13	6	1	446	49.388	4.92	1.127	1.005	0.961	0.972	1.035	0.995	0	43.6312	6
TRUE	Medium	Master Protein	P61024	Cyclin-dependent kinases regulatory subunit 1 OS=Homo sapiens OX=9606 GN=CKS1B PE=1 SV=1	0.0176958	2.3974	20.2532	1	3	1	1	79	9.654	8.94	1.127	1.162	1.08	0.999	1.161	0.585	0	6.73036	1
TRUE	High	Master Protein	P62841	40S ribosomal protein S15 OS=Homo sapiens OX=9606 GN=RPS15 PE=1 SV=2	0	45.4181	68.9655	6	29	6	1	145	17.029	10.39	1.127	1.034	1.048	0.823	0.971	70.969	0	76.422	6
TRUE	High	Master Protein	P62753	40S ribosomal protein S6 OS=Homo sapiens OX=9606 GN=RPS6 PE=1 SV=1	0	73.1692	50.6024	15	59	15	1	249	28.663	10.84	1.127	1.077	1.008	0.886	1.006	48.239	0	182.744	15
TRUE	High	Master Protein	P62081	40S ribosomal protein S7 OS=Homo sapiens OX=9606 GN=RPS7 PE=1 SV=1	0	98.6342	72.6804	18	64	18	1	194	22.113	10.1	1.127	1.036	1.011	0.89	1.013	350.119	0	236.03	18
TRUE	High	Master Protein	Q9Y2Q3	Glutathione S-transferase kappa 1 OS=Homo sapiens OX=9606 GN=GSTK1 PE=1 SV=3	0	21.6541	32.3009	6	13	6	1	226	25.48	8.41	1.127	0.96	0.959	0.782	0.929	1.929	0	27.8961	6
TRUE	High	Master Protein	P26373	60S ribosomal protein L13 OS=Homo sapiens OX=9606 GN=RPL13 PE=1 SV=4	0	64.4031	54.0284	14	52	14	1	211	24.247	11.65	1.127	1.061	1.012	0.935	1.045	21.758	0	200.176	14
TRUE	High	Master Protein	P62316	Small nuclear ribonucleoprotein Sm D2 OS=Homo sapiens OX=9606 GN=SNRPD2 PE=1 SV=1	0	27.7071	54.2373	6	22	6	1	118	13.518	9.91	1.127	1.025	0.97	0.889	1.036	6.743	0	77.2883	6
TRUE	High	Master Protein	P05141	ADP/ATP translocase 2 OS=Homo sapiens OX=9606 GN=SLC25A5 PE=1 SV=7	0	73.5533	46.6443	17	59	5	1	298	32.831	9.69	1.127	1.039	1.042	0.863	0.987	10.159	0	205.883	17
TRUE	High	Master Protein	O60783	28S ribosomal protein S14, mitochondrial OS=Homo sapiens OX=9606 GN=MRPS14 PE=1 SV=1	0.00100301	7.83085	11.7188	1	4	1	1	128	15.129	11.41	1.127	1.026	0.987	0.985	1.066	0.668	0	12.6322	1
TRUE	High	Master Protein	P21796	Voltage-dependent anion-selective channel protein 1 OS=Homo sapiens OX=9606 GN=VDAC1 PE=1 SV=2	0	99.8012	79.1519	18	74	17	1	283	30.754	8.54	1.127	1.027	1.002	0.823	0.974	23.484	1	315.81	18
TRUE	High	Master Protein	O43583	Density-regulated protein OS=Homo sapiens OX=9606 GN=DENR PE=1 SV=2	0	16.4582	31.3131	4	10	4	1	198	22.078	5.3	1.127	1.034	0.982	0.887	1.019	2.594	0	23.2036	4
TRUE	High	Master Protein	Q9Y3U8	60S ribosomal protein L36 OS=Homo sapiens OX=9606 GN=RPL36 PE=1 SV=3	0	24.6428	37.1429	5	21	5	1	105	12.246	11.59	1.127	1.057	1.022	0.935	1.073	20.544	0	58.811	5
TRUE	High	Master Protein	Q15555	Microtubule-associated protein RP/EB family member 2 OS=Homo sapiens OX=9606 GN=MAPRE2 PE=1 SV=1	0	16.2065	20.1835	6	14	5	1	327	37.008	5.57	1.127	1.09	0.993	1.038	1.093	1.069	0	35.3866	6
TRUE	High	Master Protein	Q14CX7	N-alpha-acetyltransferase 25, NatB auxiliary subunit OS=Homo sapiens OX=9606 GN=NAA25 PE=1 SV=1	0.00062422	9.84093	4.62963	4	8	4	1	972	112.221	6.64	1.127	1.013	0.927	1.028	1.09	0.172	0	15.2733	4
TRUE	High	Master Protein	Q13148	TAR DNA-binding protein 43 OS=Homo sapiens OX=9606 GN=TARDBP PE=1 SV=1	0	29.8063	19.8068	6	20	6	1	414	44.711	6.19	1.127	1.053	1.007	0.942	1.03	1.637	0	68.5797	6
TRUE	High	Master Protein	O75937	DnaJ homolog subfamily C member 8 OS=Homo sapiens OX=9606 GN=DNAJC8 PE=1 SV=2	0	23.5422	37.1542	8	21	8	1	253	29.823	9.06	1.127	1.003	0.954	0.921	1.032	2.981	0	59.7209	8
TRUE	High	Master Protein	P13995	Bifunctional methylenetetrahydrofolate dehydrogenase/cyclohydrolase, mitochondrial OS=Homo sapiens OX=9606 GN=MTHFD2 PE=1 SV=2	0	26.5363	29.1429	7	19	7	1	350	37.871	8.73	1.127	1.027	0.964	0.948	1.012	1.31	0	60.7854	7
TRUE	High	Master Protein	P30086	Phosphatidylethanolamine-binding protein 1 OS=Homo sapiens OX=9606 GN=PEBP1 PE=1 SV=3	0	49.76	69.5187	10	39	10	1	187	21.044	7.53	1.127	1.053	1.033	0.841	0.952	11.115	0	160.371	10
TRUE	High	Master Protein	P61313	60S ribosomal protein L15 OS=Homo sapiens OX=9606 GN=RPL15 PE=1 SV=2	0	40.4935	45.098	10	31	10	1	204	24.131	11.62	1.128	1.02	0.967	0.899	1.009	7.483	0	104.492	10
TRUE	High	Master Protein	Q9UHV9	Prefoldin subunit 2 OS=Homo sapiens OX=9606 GN=PFDN2 PE=1 SV=1	0	29.0502	44.8052	6	19	6	1	154	16.638	6.58	1.128	1.097	1.052	0.992	1.074	3.642	0	68.9935	6
TRUE	High	Master Protein	Q96FW1	Ubiquitin thioesterase OTUB1 OS=Homo sapiens OX=9606 GN=OTUB1 PE=1 SV=2	0	24.9268	32.8413	7	18	7	1	271	31.264	4.94	1.128	1.029	0.959	0.943	1.026	2.415	0	45.719	7
TRUE	High	Master Protein	P62280	40S ribosomal protein S11 OS=Homo sapiens OX=9606 GN=RPS11 PE=1 SV=3	0	48.2551	53.7975	11	39	11	1	158	18.419	10.3	1.128	1.089	1.008	0.964	1.086	30.623	0	150.333	11
TRUE	High	Master Protein	Q05639	Elongation factor 1-alpha 2 OS=Homo sapiens OX=9606 GN=EEF1A2 PE=1 SV=1	0	110.601	44.7084	19	86	7	1	463	50.438	9.03	1.128	1.061	0.994	0.925	1.016	21.909	0	331.99	19
TRUE	High	Master Protein	Q9UM00	Calcium load-activated calcium channel OS=Homo sapiens OX=9606 GN=TMCO1 PE=1 SV=1	0.00425532	3.42992	7.97872	1	3	1	1	188	21.161	9.74	1.128	0.948	0.896	0.838	0.983	0.334	0	9.83811	1
TRUE	High	Master Protein	Q9NUQ3	Gamma-taxilin OS=Homo sapiens OX=9606 GN=TXLNG PE=1 SV=2	0	15.9039	12.6894	6	8	6	1	528	60.548	7.52	1.128	0.915	0.85	0.756	0.888	0.468	0	18.9306	6
TRUE	High	Master Protein	P13639	Elongation factor 2 OS=Homo sapiens OX=9606 GN=EEF2 PE=1 SV=4	0	357.855	68.9977	58	273	58	1	858	95.277	6.83	1.128	1.066	1.013	0.889	0.995	79.799	0	1095.67	58
TRUE	High	Master Protein	O14818	Proteasome subunit alpha type-7 OS=Homo sapiens OX=9606 GN=PSMA7 PE=1 SV=1	0	57.7024	53.2258	12	33	12	1	248	27.87	8.46	1.128	1.067	1.032	0.934	1.027	9	0	120.086	12
TRUE	High	Master Protein	P25786	Proteasome subunit alpha type-1 OS=Homo sapiens OX=9606 GN=PSMA1 PE=1 SV=1	0	61.1099	60.4563	17	42	17	1	263	29.537	6.61	1.128	1.021	0.955	0.897	1	9	0	147.341	17
TRUE	High	Master Protein	Q6IAA8	Ragulator complex protein LAMTOR1 OS=Homo sapiens OX=9606 GN=LAMTOR1 PE=1 SV=2	0.00391986	3.67716	8.07453	1	3	1	1	161	17.734	5.15	1.128	1.093	1.075	0.939	1.026	0.292	0	4.69419	1
TRUE	High	Master Protein	Q12874	Splicing factor 3A subunit 3 OS=Homo sapiens OX=9606 GN=SF3A3 PE=1 SV=1	0	59.0804	42.1158	15	39	15	1	501	58.812	5.38	1.128	1.025	0.957	0.873	0.973	3.047	0	129.832	15
TRUE	High	Master Protein	P04792	Heat shock protein beta-1 OS=Homo sapiens OX=9606 GN=HSPB1 PE=1 SV=2	0	17.1979	29.7561	5	12	5	1	205	22.768	6.4	1.128	1.117	1.073	0.877	0.962	1.424	0	42.0839	5
TRUE	High	Master Protein	P62241	40S ribosomal protein S8 OS=Homo sapiens OX=9606 GN=RPS8 PE=1 SV=2	0	60.3844	58.6538	11	47	11	1	208	24.19	10.32	1.128	1.055	1.011	0.933	1.04	62.096	0	179.094	11
TRUE	High	Master Protein	P48507	Glutamate--cysteine ligase regulatory subunit OS=Homo sapiens OX=9606 GN=GCLM PE=1 SV=1	0.0028103	4.19931	10.5839	2	2	2	1	274	30.708	6.02	1.128	1.011	0.975	0.942	0.96	0.425	0	1.6386	2
TRUE	High	Master Protein	P40925	Malate dehydrogenase, cytoplasmic OS=Homo sapiens OX=9606 GN=MDH1 PE=1 SV=4	0	64.1033	46.1078	18	50	18	1	334	36.403	7.36	1.128	1.083	1.005	0.944	1.052	6.499	0	178.055	18
TRUE	High	Master Protein	Q9Y266	Nuclear migration protein nudC OS=Homo sapiens OX=9606 GN=NUDC PE=1 SV=1	0	44.5657	41.994	14	36	14	1	331	38.219	5.38	1.128	1.062	1.031	0.886	0.993	3.962	0	100.389	14
TRUE	High	Master Protein	O00231	26S proteasome non-ATPase regulatory subunit 11 OS=Homo sapiens OX=9606 GN=PSMD11 PE=1 SV=3	0	33.051	28.673	9	22	9	1	422	47.434	6.48	1.128	1.013	0.999	0.872	0.993	0.911	0	70.5171	9
TRUE	High	Master Protein	Q8TCT9	Minor histocompatibility antigen H13 OS=Homo sapiens OX=9606 GN=HM13 PE=1 SV=1	0.00062422	9.3504	8.22281	3	9	3	1	377	41.462	6.43	1.128	0.974	0.987	0.789	0.921	0.54	0	27.447	3
TRUE	High	Master Protein	Q15843	NEDD8 OS=Homo sapiens OX=9606 GN=NEDD8 PE=1 SV=1	0.00062422	12.2408	48.1481	5	10	5	1	81	9.066	8.43	1.128	1.078	0.986	0.943	1.049	4.179	0	14.6484	5
TRUE	High	Master Protein	P46783	40S ribosomal protein S10 OS=Homo sapiens OX=9606 GN=RPS10 PE=1 SV=1	0	57.911	74.5455	15	65	14	1	165	18.886	10.15	1.129	1.056	0.98	0.952	1.05	69.17	1	188.603	15
TRUE	High	Master Protein	Q96SI9	Spermatid perinuclear RNA-binding protein OS=Homo sapiens OX=9606 GN=STRBP PE=1 SV=1	0	28.0142	12.2024	7	24	3	1	672	73.606	8.72	1.129	1.021	0.97	0.995	1.11	0.632	0	59.4176	7
TRUE	High	Master Protein	Q9Y4Y9	U6 snRNA-associated Sm-like protein LSm5 OS=Homo sapiens OX=9606 GN=LSM5 PE=1 SV=3	0.00191205	4.87204	29.6703	2	2	2	1	91	9.931	4.54	1.129	0.901	0.899	0.965	0.992	2.162	0	0	2
TRUE	High	Master Protein	P11021	Endoplasmic reticulum chaperone BiP OS=Homo sapiens OX=9606 GN=HSPA5 PE=1 SV=2	0	263.841	61.9266	49	194	46	1	654	72.288	5.16	1.129	1.082	1.009	0.995	1.068	66.494	0	730.975	49
TRUE	High	Master Protein	Q13619	Cullin-4A OS=Homo sapiens OX=9606 GN=CUL4A PE=1 SV=3	0.00062422	11.7365	6.06061	4	6	3	1	759	87.624	8.13	1.129	1.069	1.033	0.91	0.983	0.175	1	12.7233	4
TRUE	High	Master Protein	P12004	Proliferating cell nuclear antigen OS=Homo sapiens OX=9606 GN=PCNA PE=1 SV=1	0	79.5471	70.1149	13	57	13	1	261	28.75	4.69	1.129	1.036	0.993	0.873	0.992	11.743	0	226.714	13
TRUE	High	Master Protein	Q9Y2R5	28S ribosomal protein S17, mitochondrial OS=Homo sapiens OX=9606 GN=MRPS17 PE=1 SV=1	0.00191205	4.85044	13.8462	2	4	2	1	130	14.493	9.85	1.129	1.064	1.011	0.951	1.013	0.931	0	7.96666	2
TRUE	High	Master Protein	Q01650	Large neutral amino acids transporter small subunit 1 OS=Homo sapiens OX=9606 GN=SLC7A5 PE=1 SV=2	0	18.1527	8.08679	4	12	4	1	507	54.974	7.72	1.129	1.059	1.011	0.947	1.069	0.778	0	39.7952	4
TRUE	High	Master Protein	P08195	4F2 cell-surface antigen heavy chain OS=Homo sapiens OX=9606 GN=SLC3A2 PE=1 SV=3	0	78.6411	33.3333	16	56	16	1	630	67.952	5.01	1.129	1.043	0.974	0.978	1.06	3.642	0	196.538	16
TRUE	High	Master Protein	Q9Y294	Histone chaperone ASF1A OS=Homo sapiens OX=9606 GN=ASF1A PE=1 SV=1	0.00425532	3.46543	13.7255	2	3	2	1	204	22.954	4.41	1.129	1.032	0.978	0.883	1.018	0.585	0	5.46675	2
TRUE	High	Master Protein	O75381	Peroxisomal membrane protein PEX14 OS=Homo sapiens OX=9606 GN=PEX14 PE=1 SV=1	0.00626305	3.27043	3.18302	1	3	1	1	377	41.212	4.94	1.129	1.097	1.039	0.844	0.868	0.129	0	7.959	1
TRUE	High	Master Protein	P50914	60S ribosomal protein L14 OS=Homo sapiens OX=9606 GN=RPL14 PE=1 SV=4	0	47.0611	46.0465	10	43	10	1	215	23.417	10.93	1.129	1.113	1.014	0.973	1.088	25.102	0	153.954	10
TRUE	High	Master Protein	P02768	Serum albumin OS=Homo sapiens OX=9606 GN=ALB PE=1 SV=2	0.00100301	6.41494	3.61248	2	6	2	1	609	69.321	6.28	1.129	1.126	1.053	1.111	1.249	0.116	0	25.3715	2
TRUE	Low	Master Protein	Q9H4F8	SPARC-related modular calcium-binding protein 1 OS=Homo sapiens OX=9606 GN=SMOC1 PE=1 SV=1	0.0753888	1.36542	1.84332	1	3	1	1	434	48.132	8.22	1.129	0.449	0.334	1.044	1.218	0.101	0	0	1
TRUE	High	Master Protein	P18124	60S ribosomal protein L7 OS=Homo sapiens OX=9606 GN=RPL7 PE=1 SV=1	0	88.8528	60.8871	20	72	20	1	248	29.207	10.65	1.129	1.036	1.028	0.863	0.989	47.697	0	252.743	20
TRUE	High	Master Protein	O15143	Actin-related protein 2/3 complex subunit 1B OS=Homo sapiens OX=9606 GN=ARPC1B PE=1 SV=3	0	40.5887	40.5914	11	34	10	1	372	40.923	8.35	1.129	1.068	1.017	0.922	1.039	3.281	1	123.377	11
TRUE	High	Master Protein	Q9H0U4	Ras-related protein Rab-1B OS=Homo sapiens OX=9606 GN=RAB1B PE=1 SV=1	0	51.6393	71.1443	13	45	5	1	201	22.157	5.73	1.129	0.999	0.97	0.865	0.984	6.627	8	148.358	13
TRUE	High	Master Protein	Q9H098	Protein FAM107B OS=Homo sapiens OX=9606 GN=FAM107B PE=1 SV=1	0	13.1365	26.7176	4	9	4	1	131	15.548	8.29	1.129	0.977	0.993	0.825	0.941	1.512	0	30.3797	4
TRUE	High	Master Protein	Q15532	Protein SSXT OS=Homo sapiens OX=9606 GN=SS18 PE=1 SV=3	0.00425532	3.50934	4.30622	1	1	1	1	418	45.899	6.46	1.129	1.06	0.992	1.094	1.212	1.154	0	2.32572	1
TRUE	High	Master Protein	P13010	X-ray repair cross-complementing protein 5 OS=Homo sapiens OX=9606 GN=XRCC5 PE=1 SV=3	0	182.84	67.4863	43	125	43	1	732	82.652	5.81	1.129	1.034	0.996	0.901	1.007	14.849	0	432.703	43
TRUE	High	Master Protein	Q96CW1	AP-2 complex subunit mu OS=Homo sapiens OX=9606 GN=AP2M1 PE=1 SV=2	0.00100301	5.68272	6.43678	2	4	2	1	435	49.623	9.54	1.129	1.136	1.048	0.992	1.135	0.172	0	8.74338	2
TRUE	High	Master Protein	P11766	Alcohol dehydrogenase class-3 OS=Homo sapiens OX=9606 GN=ADH5 PE=1 SV=4	0	32.5572	36.0963	9	25	9	1	374	39.698	7.49	1.13	0.985	0.962	0.878	1	2.34	0	84.2882	9
TRUE	High	Master Protein	P48047	ATP synthase subunit O, mitochondrial OS=Homo sapiens OX=9606 GN=ATP5O PE=1 SV=1	0	44.4896	62.4413	10	32	10	1	213	23.263	9.96	1.13	0.995	1.029	0.906	1.002	6.197	0	124.469	10
TRUE	High	Master Protein	P83731	60S ribosomal protein L24 OS=Homo sapiens OX=9606 GN=RPL24 PE=1 SV=1	0	44.3606	45.2229	11	40	11	1	157	17.768	11.25	1.13	1.077	0.999	0.986	1.05	30.623	0	138.345	11
TRUE	Medium	Master Protein	P51397	Death-associated protein 1 OS=Homo sapiens OX=9606 GN=DAP PE=1 SV=3	0.0194903	2.35942	7.84314	1	1	1	1	102	11.158	9.32	1.13	1.1	0.997	1	1.05	0.468	0	1.7152	1
TRUE	High	Master Protein	P49411	Elongation factor Tu, mitochondrial OS=Homo sapiens OX=9606 GN=TUFM PE=1 SV=2	0	114.875	67.4779	25	76	25	1	452	49.51	7.61	1.13	1.083	1.035	0.943	1.051	9.746	0	264.194	25
TRUE	High	Master Protein	Q7L2H7	Eukaryotic translation initiation factor 3 subunit M OS=Homo sapiens OX=9606 GN=EIF3M PE=1 SV=1	0	36.5862	39.5722	10	25	10	1	374	42.476	5.63	1.13	1.016	1.032	0.917	1.013	2.325	0	74.7149	10
TRUE	Low	Master Protein	O60244	Mediator of RNA polymerase II transcription subunit 14 OS=Homo sapiens OX=9606 GN=MED14 PE=1 SV=2	0.0564014	1.53477	0.412655	1	2	1	1	1454	160.504	8.73	1.13	1.031	0.944	1.024	1.112	0.029	0	3.81292	1
TRUE	High	Master Protein	P51991	Heterogeneous nuclear ribonucleoprotein A3 OS=Homo sapiens OX=9606 GN=HNRNPA3 PE=1 SV=2	0	93.9765	52.6455	23	76	20	1	378	39.571	9.01	1.13	1.119	1.083	0.931	1.026	24.119	1	231.873	23
TRUE	High	Master Protein	P57740	Nuclear pore complex protein Nup107 OS=Homo sapiens OX=9606 GN=NUP107 PE=1 SV=1	0.00100301	6.56542	6.05405	3	6	3	1	925	106.307	5.43	1.13	1.004	0.953	0.941	1.032	0.126	0	12.0105	3
TRUE	High	Master Protein	Q9ULX3	RNA-binding protein NOB1 OS=Homo sapiens OX=9606 GN=NOB1 PE=1 SV=1	0.00100301	5.4175	7.76699	2	5	2	1	412	46.646	7.18	1.13	1.02	0.987	1.008	1.086	0.202	0	16.6502	2
TRUE	High	Master Protein	P41250	Glycine--tRNA ligase OS=Homo sapiens OX=9606 GN=GARS PE=1 SV=3	0	127.828	50.6089	30	85	30	1	739	83.113	7.03	1.13	1.035	1.003	0.851	0.969	4.817	0	264.608	30
TRUE	High	Master Protein	P30101	Protein disulfide-isomerase A3 OS=Homo sapiens OX=9606 GN=PDIA3 PE=1 SV=4	0	156.243	53.2673	31	117	31	1	505	56.747	6.35	1.13	1.093	1.026	1.005	1.069	22.101	0	412.508	31
TRUE	Medium	Master Protein	Q15126	Phosphomevalonate kinase OS=Homo sapiens OX=9606 GN=PMVK PE=1 SV=3	0.0173389	2.40805	4.16667	1	1	1	1	192	21.981	5.73	1.13	1.104	1.127	0.931	1.009	0.179	0	1.84666	1
TRUE	High	Master Protein	Q01844	RNA-binding protein EWS OS=Homo sapiens OX=9606 GN=EWSR1 PE=1 SV=1	0	22.6305	8.38415	4	18	4	1	656	68.436	9.33	1.13	1.135	1.008	1.06	1.084	0.823	0	73.1698	4
TRUE	High	Master Protein	P14735	Insulin-degrading enzyme OS=Homo sapiens OX=9606 GN=IDE PE=1 SV=4	0	21.1038	8.83219	7	12	7	1	1019	117.893	6.61	1.13	1.052	0.995	0.965	1.08	0.292	0	21.8417	7
TRUE	High	Master Protein	Q00765	Receptor expression-enhancing protein 5 OS=Homo sapiens OX=9606 GN=REEP5 PE=1 SV=3	0.00100301	6.92081	14.2857	3	7	3	1	189	21.479	8.1	1.13	1.107	1.033	0.933	1.075	0.995	0	16.6383	3
TRUE	High	Master Protein	Q8TEQ6	Gem-associated protein 5 OS=Homo sapiens OX=9606 GN=GEMIN5 PE=1 SV=3	0	14.4081	5.03979	5	7	5	1	1508	168.483	6.62	1.13	1.038	0.969	0.946	1.03	0.126	0	19.9701	5
TRUE	High	Master Protein	P52292	Importin subunit alpha-1 OS=Homo sapiens OX=9606 GN=KPNA2 PE=1 SV=1	0	91.8253	58.7902	19	60	19	1	529	57.826	5.4	1.13	1.099	1.012	0.939	1.06	5.723	0	232.091	19
TRUE	High	Master Protein	P18085	ADP-ribosylation factor 4 OS=Homo sapiens OX=9606 GN=ARF4 PE=1 SV=3	0	13.2118	23.3333	3	9	1	1	180	20.498	7.14	1.13	0.878	0.839	0.827	0.911	1.031	0	33.4271	3
TRUE	High	Master Protein	P17844	Probable ATP-dependent RNA helicase DDX5 OS=Homo sapiens OX=9606 GN=DDX5 PE=1 SV=1	0	152.447	54.3974	34	113	25	1	614	69.105	8.92	1.13	1.029	0.97	0.934	1.035	16.783	9	394.541	34
TRUE	High	Master Protein	O75347	Tubulin-specific chaperone A OS=Homo sapiens OX=9606 GN=TBCA PE=1 SV=3	0	24.8513	53.7037	7	19	7	1	108	12.847	5.29	1.131	1.091	1.034	0.972	1.036	12.895	0	55.6513	7
TRUE	High	Master Protein	P61224	Ras-related protein Rap-1b OS=Homo sapiens OX=9606 GN=RAP1B PE=1 SV=1	0	44.8753	61.9565	10	32	4	1	184	20.812	5.78	1.131	1.082	1.022	0.97	1.067	9	6	108.494	10
TRUE	High	Master Protein	O00483	Cytochrome c oxidase subunit NDUFA4 OS=Homo sapiens OX=9606 GN=NDUFA4 PE=1 SV=1	0.00062422	12.7466	55.5556	5	14	5	1	81	9.364	9.38	1.131	1.04	0.993	0.89	0.98	5.813	0	39.9334	5
TRUE	High	Master Protein	P68036	Ubiquitin-conjugating enzyme E2 L3 OS=Homo sapiens OX=9606 GN=UBE2L3 PE=1 SV=1	0	50.907	74.6753	12	38	12	1	154	17.85	8.51	1.131	1.073	1.046	0.927	1.004	99	0	137.208	12
TRUE	High	Master Protein	P63241	Eukaryotic translation initiation factor 5A-1 OS=Homo sapiens OX=9606 GN=EIF5A PE=1 SV=2	0	46.4253	53.2468	10	31	10	1	154	16.821	5.24	1.131	1.096	1.057	0.905	1.008	41.17	0	113.351	10
TRUE	High	Master Protein	P29692	Elongation factor 1-delta OS=Homo sapiens OX=9606 GN=EEF1D PE=1 SV=5	0	50.547	49.4662	11	39	10	1	281	31.103	5.01	1.131	1.063	1.002	0.952	1.036	4.012	1	149.858	11
TRUE	High	Master Protein	P24539	ATP synthase F(0) complex subunit B1, mitochondrial OS=Homo sapiens OX=9606 GN=ATP5F1 PE=1 SV=2	0	31.8785	42.9688	10	29	10	1	256	28.89	9.36	1.131	1.02	0.999	0.886	1.015	3.437	0	56.9733	10
TRUE	High	Master Protein	P62263	40S ribosomal protein S14 OS=Homo sapiens OX=9606 GN=RPS14 PE=1 SV=3	0	41.6752	41.0596	9	29	9	1	151	16.263	10.05	1.131	1.057	0.969	0.936	1.051	36.276	0	134.696	9
TRUE	High	Master Protein	Q14141	Septin-6 OS=Homo sapiens OX=9606 GN=SEPT6 PE=1 SV=4	0	43.726	40.0922	10	27	6	1	434	49.685	6.67	1.131	1.066	1.012	0.944	1.031	2.162	3	77.0514	10
TRUE	High	Master Protein	P25788	Proteasome subunit alpha type-3 OS=Homo sapiens OX=9606 GN=PSMA3 PE=1 SV=2	0	35.9184	38.8235	10	28	10	1	255	28.415	5.33	1.131	1.026	0.945	0.9	1.024	7.483	0	78.631	10
TRUE	High	Master Protein	P35232	Prohibitin OS=Homo sapiens OX=9606 GN=PHB PE=1 SV=1	0	85.0856	81.25	17	65	17	1	272	29.786	5.76	1.131	1.067	1.035	0.886	1	15.681	0	247.095	17
TRUE	High	Master Protein	P04632	Calpain small subunit 1 OS=Homo sapiens OX=9606 GN=CAPNS1 PE=1 SV=1	0.00321543	4.04983	8.95522	1	2	1	1	268	28.298	5.2	1.131	1.023	0.976	0.848	0.973	0.166	0	4.37106	1
TRUE	High	Master Protein	Q9Y262	Eukaryotic translation initiation factor 3 subunit L OS=Homo sapiens OX=9606 GN=EIF3L PE=1 SV=1	0	49.1116	32.8014	14	35	14	1	564	66.684	6.34	1.131	1.064	1.006	0.972	1.09	1.848	0	103.422	14
TRUE	High	Master Protein	Q14151	Scaffold attachment factor B2 OS=Homo sapiens OX=9606 GN=SAFB2 PE=1 SV=1	0	41.1035	14.0609	10	23	2	1	953	107.408	6.16	1.131	1.223	1.136	1.618	1.256	0.653	0	79.6075	10
TRUE	High	Master Protein	Q14203	Dynactin subunit 1 OS=Homo sapiens OX=9606 GN=DCTN1 PE=1 SV=3	0.00062422	11.1162	3.75587	4	5	4	1	1278	141.607	5.81	1.131	1.007	0.997	0.887	0.987	0.136	0	3.20359	4
TRUE	High	Master Protein	Q07020	60S ribosomal protein L18 OS=Homo sapiens OX=9606 GN=RPL18 PE=1 SV=2	0	46.6478	45.7447	9	36	9	1	188	21.621	11.72	1.131	1.1	1.026	0.949	1.076	26.826	0	130.018	9
TRUE	High	Master Protein	O43175	D-3-phosphoglycerate dehydrogenase OS=Homo sapiens OX=9606 GN=PHGDH PE=1 SV=4	0	135.38	58.9118	25	94	25	1	533	56.614	6.71	1.131	1.085	1.027	0.976	1.046	21.19	0	389.132	25
TRUE	High	Master Protein	Q9Y617	Phosphoserine aminotransferase OS=Homo sapiens OX=9606 GN=PSAT1 PE=1 SV=2	0	89.4387	59.1892	20	69	20	1	370	40.397	7.66	1.131	1.047	1.019	0.903	1.014	8.211	0	233.468	20
TRUE	High	Master Protein	P56211	cAMP-regulated phosphoprotein 19 OS=Homo sapiens OX=9606 GN=ARPP19 PE=1 SV=2	0.00100301	7.50061	33.0357	2	5	1	1	112	12.315	9.09	1.131	1.08	0.984	0.919	1.025	0.931	0	19.9298	2
TRUE	High	Master Protein	Q92820	Gamma-glutamyl hydrolase OS=Homo sapiens OX=9606 GN=GGH PE=1 SV=2	0.00100301	6.22545	7.2327	2	2	2	1	318	35.941	7.11	1.131	1.07	1.042	0.925	1.085	0.274	0	0	2
TRUE	High	Master Protein	P23284	Peptidyl-prolyl cis-trans isomerase B OS=Homo sapiens OX=9606 GN=PPIB PE=1 SV=2	0	57.8731	57.8704	14	45	14	1	216	23.728	9.41	1.131	1.071	1.068	0.977	1.046	12.335	0	149.874	14
TRUE	High	Master Protein	O60256	Phosphoribosyl pyrophosphate synthase-associated protein 2 OS=Homo sapiens OX=9606 GN=PRPSAP2 PE=1 SV=1	0	19.7904	29.5393	8	14	8	1	369	40.899	7.44	1.131	0.882	0.966	0.77	0.881	1.031	0	26.8358	8
TRUE	High	Master Protein	Q14258	E3 ubiquitin/ISG15 ligase TRIM25 OS=Homo sapiens OX=9606 GN=TRIM25 PE=1 SV=2	0	16.5145	11.2698	5	10	5	1	630	70.928	8.09	1.131	1.064	0.989	0.985	1.04	0.413	0	18.2631	5
TRUE	High	Master Protein	P18621	60S ribosomal protein L17 OS=Homo sapiens OX=9606 GN=RPL17 PE=1 SV=3	0	57.9935	48.3696	12	40	12	1	184	21.383	10.17	1.131	1.106	1.045	0.91	1.019	34.112	0	145.794	12
TRUE	High	Master Protein	P31153	S-adenosylmethionine synthase isoform type-2 OS=Homo sapiens OX=9606 GN=MAT2A PE=1 SV=1	0	46.2345	32.4051	14	42	14	1	395	43.633	6.48	1.132	1.023	0.955	0.922	1.025	4.484	0	114.138	14
TRUE	High	Master Protein	P09669	Cytochrome c oxidase subunit 6C OS=Homo sapiens OX=9606 GN=COX6C PE=1 SV=2	0.00100301	5.4922	28	2	6	2	1	75	8.776	10.39	1.132	1.124	1.054	1.068	1.132	1.154	0	15.409	2
TRUE	High	Master Protein	O43516	WAS/WASL-interacting protein family member 1 OS=Homo sapiens OX=9606 GN=WIPF1 PE=1 SV=3	0.00626305	3.23172	3.77734	2	2	2	1	503	51.227	11.47	1.132	1.006	1.004	0.885	1.003	0.194	0	1.78505	2
TRUE	High	Master Protein	Q99832	T-complex protein 1 subunit eta OS=Homo sapiens OX=9606 GN=CCT7 PE=1 SV=2	0	208.796	73.849	36	140	36	1	543	59.329	7.65	1.132	1.052	0.99	0.919	1.032	30.623	0	569.829	36
TRUE	High	Master Protein	Q15907	Ras-related protein Rab-11B OS=Homo sapiens OX=9606 GN=RAB11B PE=1 SV=4	0	23.2879	27.5229	6	20	6	1	218	24.473	5.94	1.132	1.045	1.006	0.917	1.036	1.738	0	72.9569	6
TRUE	High	Master Protein	Q13247	Serine/arginine-rich splicing factor 6 OS=Homo sapiens OX=9606 GN=SRSF6 PE=1 SV=2	0	41.3485	35.7558	12	37	9	1	344	39.563	11.43	1.132	1.047	0.986	0.975	1.064	4.78	3	79.9785	12
TRUE	High	Master Protein	O75391	Sperm-associated antigen 7 OS=Homo sapiens OX=9606 GN=SPAG7 PE=1 SV=2	0.00888889	3.02903	8.37004	2	2	1	1	227	26.018	7.91	1.132	0.962	1.008	0.825	0.924	0.389	0	4.0648	2
TRUE	High	Master Protein	P52209	6-phosphogluconate dehydrogenase, decarboxylating OS=Homo sapiens OX=9606 GN=PGD PE=1 SV=3	0	68.6842	47.205	18	47	18	1	483	53.106	7.23	1.132	1.006	0.947	1.001	1.091	4.412	0	146.581	18
TRUE	High	Master Protein	Q86VP6	Cullin-associated NEDD8-dissociated protein 1 OS=Homo sapiens OX=9606 GN=CAND1 PE=1 SV=2	0	97.6908	27.4797	27	68	27	1	1230	136.289	5.78	1.132	1.022	1	0.907	1.03	1.695	0	209.965	27
TRUE	High	Master Protein	Q9NRG9	Aladin OS=Homo sapiens OX=9606 GN=AAAS PE=1 SV=1	0.00100301	6.34487	8.79121	3	7	3	1	546	59.536	7.5	1.132	0.924	0.883	0.91	1.019	0.25	0	5.39195	3
TRUE	High	Master Protein	P30043	Flavin reductase (NADPH) OS=Homo sapiens OX=9606 GN=BLVRB PE=1 SV=3	0.00100301	8.96842	28.1553	4	8	4	1	206	22.105	7.65	1.132	1.033	1.015	0.954	1.09	1.31	0	16.9291	4
TRUE	High	Master Protein	Q9NR30	Nucleolar RNA helicase 2 OS=Homo sapiens OX=9606 GN=DDX21 PE=1 SV=5	0	187.573	54.023	40	141	38	1	783	87.29	9.28	1.132	1.078	1.004	0.973	1.051	15.876	1	507.421	40
TRUE	High	Master Protein	Q8IWX8	Calcium homeostasis endoplasmic reticulum protein OS=Homo sapiens OX=9606 GN=CHERP PE=1 SV=3	0	21.0397	10.6987	6	11	6	1	916	103.637	9.04	1.132	1.06	0.988	1	1.109	0.512	0	26.4834	6
TRUE	High	Master Protein	Q9H3K6	BolA-like protein 2 OS=Homo sapiens OX=9606 GN=BOLA2 PE=1 SV=1	0	14.3536	69.7674	5	14	5	1	86	10.11	6.52	1.132	1.001	0.929	0.993	1.077	4.179	0	42.9463	5
TRUE	High	Master Protein	P63000	Ras-related C3 botulinum toxin substrate 1 OS=Homo sapiens OX=9606 GN=RAC1 PE=1 SV=1	0	29.3322	36.4583	7	22	3	1	192	21.436	8.5	1.132	1.034	0.982	0.985	1.072	11.915	0	74.5716	7
TRUE	High	Master Protein	Q9NQP4	Prefoldin subunit 4 OS=Homo sapiens OX=9606 GN=PFDN4 PE=1 SV=1	0.00062422	11.8063	32.8358	4	9	4	1	134	15.305	4.53	1.132	1.026	0.978	1.138	1.119	1.371	0	22.4985	4
TRUE	High	Master Protein	P60228	Eukaryotic translation initiation factor 3 subunit E OS=Homo sapiens OX=9606 GN=EIF3E PE=1 SV=1	0	49.2932	38.2022	15	39	15	1	445	52.187	6.04	1.132	1.022	0.986	0.948	1.037	2.398	0	95.8539	15
TRUE	High	Master Protein	P33241	Lymphocyte-specific protein 1 OS=Homo sapiens OX=9606 GN=LSP1 PE=1 SV=1	0	29.6778	37.4631	8	16	8	1	339	37.169	4.74	1.133	1.052	0.962	1.064	1.107	2.162	0	50.2158	8
TRUE	High	Master Protein	Q05519	Serine/arginine-rich splicing factor 11 OS=Homo sapiens OX=9606 GN=SRSF11 PE=1 SV=1	0	14.5453	12.1901	5	13	5	1	484	53.51	10.52	1.133	0.996	0.952	0.885	0.976	0.968	0	41.1543	5
TRUE	High	Master Protein	P52298	Nuclear cap-binding protein subunit 2 OS=Homo sapiens OX=9606 GN=NCBP2 PE=1 SV=1	0.00742268	3.11677	13.4615	2	2	2	1	156	17.99	8.21	1.133	1.05	1.044	0.773	0.992	0.52	0	0	2
TRUE	High	Master Protein	Q06187	Tyrosine-protein kinase BTK OS=Homo sapiens OX=9606 GN=BTK PE=1 SV=3	0.00062422	10.3976	7.58725	4	6	4	1	659	76.232	7.77	1.133	1.014	0.961	0.954	1.038	0.222	0	5.71857	4
TRUE	High	Master Protein	Q15003	Condensin complex subunit 2 OS=Homo sapiens OX=9606 GN=NCAPH PE=1 SV=3	0	23.7793	10.9312	6	15	6	1	741	82.511	5.06	1.133	0.996	0.97	0.898	0.993	0.528	0	42.6395	6
TRUE	High	Master Protein	P10809	60 kDa heat shock protein, mitochondrial OS=Homo sapiens OX=9606 GN=HSPD1 PE=1 SV=2	0	429.491	80.8028	52	288	52	1	573	61.016	5.87	1.133	1.082	1.019	0.948	1.034	999	0	1209.02	52
TRUE	High	Master Protein	P31948	Stress-induced-phosphoprotein 1 OS=Homo sapiens OX=9606 GN=STIP1 PE=1 SV=1	0	146.446	62.9834	37	114	37	1	543	62.599	6.8	1.133	1.089	1.022	0.965	1.037	10.7	0	351.633	37
TRUE	High	Master Protein	Q9NVI1	Fanconi anemia group I protein OS=Homo sapiens OX=9606 GN=FANCI PE=1 SV=4	0.00062422	10.0229	3.38855	3	7	3	1	1328	149.229	6.74	1.133	1.001	0.971	0.798	0.982	0.112	0	13.1441	3
TRUE	High	Master Protein	Q13526	Peptidyl-prolyl cis-trans isomerase NIMA-interacting 1 OS=Homo sapiens OX=9606 GN=PIN1 PE=1 SV=1	0.00062422	12.9248	31.9018	4	10	4	1	163	18.232	8.82	1.133	1.088	1.026	0.971	1.05	1.31	0	34.3069	4
TRUE	High	Master Protein	P62851	40S ribosomal protein S25 OS=Homo sapiens OX=9606 GN=RPS25 PE=1 SV=1	0	26.6933	46.4	9	29	9	1	125	13.734	10.11	1.133	0.991	1.008	0.885	0.976	67.129	0	92.8557	9
TRUE	High	Master Protein	Q14152	Eukaryotic translation initiation factor 3 subunit A OS=Homo sapiens OX=9606 GN=EIF3A PE=1 SV=1	0	159.176	35.2388	44	143	44	1	1382	166.468	6.79	1.133	1.063	1.01	0.937	1.033	3.14	0	370.904	44
TRUE	High	Master Protein	P33316	Deoxyuridine 5'-triphosphate nucleotidohydrolase, mitochondrial OS=Homo sapiens OX=9606 GN=DUT PE=1 SV=4	0	55.8714	42.8571	10	39	10	1	252	26.547	9.36	1.133	1.013	0.946	1.003	1.08	6.627	0	155.854	10
TRUE	High	Master Protein	P31942	Heterogeneous nuclear ribonucleoprotein H3 OS=Homo sapiens OX=9606 GN=HNRNPH3 PE=1 SV=2	0	50.6984	39.8844	10	38	9	1	346	36.903	6.87	1.133	1.074	1.016	0.984	1.063	4.179	0	137.128	10
TRUE	High	Master Protein	Q15651	High mobility group nucleosome-binding domain-containing protein 3 OS=Homo sapiens OX=9606 GN=HMGN3 PE=1 SV=2	0.00191205	4.68969	13.1313	2	3	2	1	99	10.66	9.66	1.133	1.078	0.956	1.055	1.15	1.512	0	2.1497	2
TRUE	High	Master Protein	P30044	Peroxiredoxin-5, mitochondrial OS=Homo sapiens OX=9606 GN=PRDX5 PE=1 SV=4	0	26.7549	44.8598	9	17	9	1	214	22.073	8.7	1.133	1.059	0.982	0.962	1.088	3.924	0	58.7587	9
TRUE	High	Master Protein	P50991	T-complex protein 1 subunit delta OS=Homo sapiens OX=9606 GN=CCT4 PE=1 SV=4	0	188.251	78.2931	35	141	34	1	539	57.888	7.83	1.133	1.05	0.984	0.957	1.042	23.816	0	522.992	35
TRUE	High	Master Protein	Q16204	Coiled-coil domain-containing protein 6 OS=Homo sapiens OX=9606 GN=CCDC6 PE=1 SV=2	0.00391986	3.61414	5.90717	2	2	2	1	474	53.258	7.34	1.133	1.105	0.981	0.998	1.13	0.202	0	3.05423	2
TRUE	High	Master Protein	P52566	Rho GDP-dissociation inhibitor 2 OS=Homo sapiens OX=9606 GN=ARHGDIB PE=1 SV=3	0	51.4372	67.6617	10	34	10	1	201	22.974	5.21	1.133	1.113	1.025	1.048	1.138	9	0	129.337	10
TRUE	High	Master Protein	P20042	Eukaryotic translation initiation factor 2 subunit 2 OS=Homo sapiens OX=9606 GN=EIF2S2 PE=1 SV=2	0	21.4451	26.7267	9	15	9	1	333	38.364	5.8	1.133	0.988	0.92	0.897	1.024	1.565	0	29.4218	9
TRUE	High	Master Protein	P62318	Small nuclear ribonucleoprotein Sm D3 OS=Homo sapiens OX=9606 GN=SNRPD3 PE=1 SV=1	0	26.817	47.619	4	19	4	1	126	13.907	10.32	1.133	1.042	0.968	0.941	1.04	6.743	0	76.0026	4
TRUE	High	Master Protein	P60174	Triosephosphate isomerase OS=Homo sapiens OX=9606 GN=TPI1 PE=1 SV=3	0	166.402	79.3706	22	113	22	1	286	30.772	5.92	1.134	1.084	1.017	0.946	1.039	182.298	0	493.289	22
TRUE	High	Master Protein	Q96A33	Coiled-coil domain-containing protein 47 OS=Homo sapiens OX=9606 GN=CCDC47 PE=1 SV=1	0.00100301	5.60482	5.7971	2	6	2	1	483	55.838	4.87	1.134	1.01	0.981	0.926	1.055	0.222	0	9.85788	2
TRUE	High	Master Protein	Q9P258	Protein RCC2 OS=Homo sapiens OX=9606 GN=RCC2 PE=1 SV=2	0	112.401	61.4943	29	87	29	1	522	56.049	8.78	1.134	1.048	1.01	0.934	1.027	9	0	292.112	29
TRUE	High	Master Protein	Q07065	Cytoskeleton-associated protein 4 OS=Homo sapiens OX=9606 GN=CKAP4 PE=1 SV=2	0.00100301	8.06421	6.31229	3	5	3	1	602	65.983	5.92	1.134	0.994	0.919	1.012	1.088	0.158	0	12.1581	3
TRUE	High	Master Protein	P30453	HLA class I histocompatibility antigen, A-34 alpha chain OS=Homo sapiens OX=9606 GN=HLA-A PE=1 SV=1	0	31.9388	26.8493	7	18	3	1	365	41.029	6.3	1.134	1.068	1.021	0.905	1.011	1.462	3	66.3869	7
TRUE	High	Master Protein	O95456	Proteasome assembly chaperone 1 OS=Homo sapiens OX=9606 GN=PSMG1 PE=1 SV=1	0.00062422	11.5257	19.7917	4	7	4	1	288	32.833	7.17	1.134	1.029	1.027	0.927	1.029	0.719	0	17.1477	4
TRUE	High	Master Protein	P53582	Methionine aminopeptidase 1 OS=Homo sapiens OX=9606 GN=METAP1 PE=1 SV=2	0.00062422	11.2368	12.4352	4	9	4	1	386	43.187	7.17	1.134	1.073	1.01	1.008	1.09	0.492	0	31.5757	4
TRUE	High	Master Protein	P78371	T-complex protein 1 subunit beta OS=Homo sapiens OX=9606 GN=CCT2 PE=1 SV=4	0	217.37	75.1402	39	142	39	1	535	57.452	6.46	1.134	1.079	1.005	0.973	1.071	37.312	0	588.804	39
TRUE	High	Master Protein	Q9Y265	RuvB-like 1 OS=Homo sapiens OX=9606 GN=RUVBL1 PE=1 SV=1	0	98.1227	51.0965	20	64	20	1	456	50.196	6.42	1.134	1.077	1.021	0.935	1.043	12.335	0	228.029	20
TRUE	High	Master Protein	P61247	40S ribosomal protein S3a OS=Homo sapiens OX=9606 GN=RPS3A PE=1 SV=2	0	113.006	76.1364	27	93	27	1	264	29.926	9.73	1.134	1.09	1.046	0.947	1.041	68.519	0	336.562	27
TRUE	High	Master Protein	P49207	60S ribosomal protein L34 OS=Homo sapiens OX=9606 GN=RPL34 PE=1 SV=3	0	30.2676	43.5897	8	33	8	1	117	13.284	11.47	1.134	1.071	1.012	0.921	1.029	99	0	96.2787	8
TRUE	High	Master Protein	P05114	Non-histone chromosomal protein HMG-14 OS=Homo sapiens OX=9606 GN=HMGN1 PE=1 SV=3	0	14.4641	55	3	8	3	1	100	10.653	9.6	1.134	1.107	1.005	0.961	1.061	3.642	0	29.0561	3
TRUE	High	Master Protein	P26358	DNA (cytosine-5)-methyltransferase 1 OS=Homo sapiens OX=9606 GN=DNMT1 PE=1 SV=2	0	69.3225	17.7599	23	45	23	1	1616	183.05	7.75	1.134	1.061	1.002	0.951	1.041	0.857	0	102.101	23
TRUE	High	Master Protein	O60573	Eukaryotic translation initiation factor 4E type 2 OS=Homo sapiens OX=9606 GN=EIF4E2 PE=1 SV=1	0.00100301	7.24177	8.16327	2	5	2	1	245	28.344	8.88	1.134	0.995	0.974	0.827	1.016	0.425	0	16.7418	2
TRUE	High	Master Protein	P63173	60S ribosomal protein L38 OS=Homo sapiens OX=9606 GN=RPL38 PE=1 SV=2	0	34.0468	52.8571	4	23	4	1	70	8.213	10.1	1.134	1.083	1.029	0.919	1.065	999	0	90.227	4
TRUE	High	Master Protein	P61254	60S ribosomal protein L26 OS=Homo sapiens OX=9606 GN=RPL26 PE=1 SV=1	0	32.6667	47.5862	11	30	2	1	145	17.248	10.55	1.134	1.068	1.034	0.855	0.987	34.938	9	73.3469	11
TRUE	High	Master Protein	P62424	60S ribosomal protein L7a OS=Homo sapiens OX=9606 GN=RPL7A PE=1 SV=2	0	85.9731	52.2556	20	74	20	1	266	29.977	10.61	1.134	1.084	0.997	0.984	1.081	45.416	0	262.282	20
TRUE	Low	Master Protein	Q9UPS8	Ankyrin repeat domain-containing protein 26 OS=Homo sapiens OX=9606 GN=ANKRD26 PE=1 SV=3	0.0739234	1.37976	0.409596	1	1	1	1	1709	196.202	5.72	1.134	1.015	0.986	0.903	0.964	0.021	0	1.65786	1
TRUE	High	Master Protein	P13073	Cytochrome c oxidase subunit 4 isoform 1, mitochondrial OS=Homo sapiens OX=9606 GN=COX4I1 PE=1 SV=1	0	34.4533	35.503	8	28	8	1	169	19.564	9.51	1.134	1.043	0.994	0.943	1.039	7.254	0	81.5032	8
TRUE	High	Master Protein	P62701	40S ribosomal protein S4, X isoform OS=Homo sapiens OX=9606 GN=RPS4X PE=1 SV=2	0	102.669	69.2015	21	79	15	1	263	29.579	10.15	1.134	1.066	1.039	0.93	1.032	34.481	6	284.825	21
TRUE	High	Master Protein	P04179	Superoxide dismutase [Mn], mitochondrial OS=Homo sapiens OX=9606 GN=SOD2 PE=1 SV=3	0	25.0233	35.5856	5	16	5	1	222	24.735	8.25	1.134	1.061	1.01	0.989	1.082	2.455	0	52.6661	5
TRUE	High	Master Protein	Q9HCG8	Pre-mRNA-splicing factor CWC22 homolog OS=Homo sapiens OX=9606 GN=CWC22 PE=1 SV=3	0.00100301	8.75698	4.18502	3	7	3	1	908	105.402	7.03	1.134	1.055	0.942	0.974	1.021	0.145	0	7.01805	3
TRUE	High	Master Protein	Q9H773	dCTP pyrophosphatase 1 OS=Homo sapiens OX=9606 GN=DCTPP1 PE=1 SV=1	0	14.6307	41.1765	4	10	4	1	170	18.669	5.03	1.134	1.029	0.953	0.804	0.967	1.31	0	32.6211	4
TRUE	High	Master Protein	O00487	26S proteasome non-ATPase regulatory subunit 14 OS=Homo sapiens OX=9606 GN=PSMD14 PE=1 SV=1	0	22.1419	32.2581	6	16	6	1	310	34.555	6.52	1.135	1.034	0.982	0.928	1.051	1.448	0	46.9315	6
TRUE	High	Master Protein	P12956	X-ray repair cross-complementing protein 6 OS=Homo sapiens OX=9606 GN=XRCC6 PE=1 SV=2	0	157.774	54.844	31	109	31	1	609	69.799	6.64	1.135	1.108	1.054	0.964	1.052	12.335	0	400.13	31
TRUE	High	Master Protein	P57678	Gem-associated protein 4 OS=Homo sapiens OX=9606 GN=GEMIN4 PE=1 SV=2	0.00100301	6.71981	2.83554	2	5	2	1	1058	119.96	6.04	1.135	1.075	1.064	0.943	1.087	0.077	0	12.1224	2
TRUE	High	Master Protein	P50395	Rab GDP dissociation inhibitor beta OS=Homo sapiens OX=9606 GN=GDI2 PE=1 SV=2	0	143.184	76.6292	29	101	21	1	445	50.631	6.47	1.135	1.025	1.013	0.861	0.982	24.929	8	372.746	29
TRUE	High	Master Protein	P39687	Acidic leucine-rich nuclear phosphoprotein 32 family member A OS=Homo sapiens OX=9606 GN=ANP32A PE=1 SV=1	0	56.6127	41.3655	14	46	9	1	249	28.568	4.09	1.135	1.027	0.973	0.926	1.004	42.288	5	163.656	14
TRUE	High	Master Protein	P04350	Tubulin beta-4A chain OS=Homo sapiens OX=9606 GN=TUBB4A PE=1 SV=2	0	191.018	72.5225	25	153	2	1	444	49.554	4.88	1.135	1.225	1.149	1.092	1.184	134.031	0	607.472	25
TRUE	High	Master Protein	P62913	60S ribosomal protein L11 OS=Homo sapiens OX=9606 GN=RPL11 PE=1 SV=2	0	36.502	50.5618	10	35	10	1	178	20.24	9.6	1.135	1.067	0.99	0.953	1.047	26.826	0	116.831	10
TRUE	High	Master Protein	P46109	Crk-like protein OS=Homo sapiens OX=9606 GN=CRKL PE=1 SV=1	0	21.4305	26.7327	6	11	6	1	303	33.756	6.74	1.135	1.066	1.083	0.855	1	1.336	0	21.0566	6
TRUE	High	Master Protein	P27824	Calnexin OS=Homo sapiens OX=9606 GN=CANX PE=1 SV=2	0	57.4452	31.9257	16	48	16	1	592	67.526	4.6	1.135	1.054	0.981	0.969	1.062	3.52	0	144.542	16
TRUE	High	Master Protein	Q8WU90	Zinc finger CCCH domain-containing protein 15 OS=Homo sapiens OX=9606 GN=ZC3H15 PE=1 SV=1	0.00100301	7.04347	3.99061	2	5	2	1	426	48.573	5.31	1.135	0.876	0.765	0.755	0.922	0.166	0	12.8187	2
TRUE	High	Master Protein	Q9NUQ8	ATP-binding cassette sub-family F member 3 OS=Homo sapiens OX=9606 GN=ABCF3 PE=1 SV=2	0.00100301	6.27136	4.09027	2	3	2	1	709	79.695	6.34	1.135	1.061	1.032	1.054	1.118	0.11	0	7.96748	2
TRUE	High	Master Protein	Q92575	UBX domain-containing protein 4 OS=Homo sapiens OX=9606 GN=UBXN4 PE=1 SV=2	0.00191205	4.54759	4.52756	2	3	2	1	508	56.743	6.38	1.135	1.089	1.051	0.933	1.04	0.274	0	5.94334	2
TRUE	High	Master Protein	P52907	F-actin-capping protein subunit alpha-1 OS=Homo sapiens OX=9606 GN=CAPZA1 PE=1 SV=3	0	43.9811	64.3357	9	27	8	1	286	32.902	5.69	1.135	1.08	1.003	0.947	1.058	4.623	1	105.869	9
TRUE	High	Master Protein	P23526	Adenosylhomocysteinase OS=Homo sapiens OX=9606 GN=AHCY PE=1 SV=4	0	81.5921	47.9167	20	62	18	1	432	47.685	6.34	1.135	1.058	1.004	0.928	1.047	9	2	222.003	20
TRUE	High	Master Protein	O43488	Aflatoxin B1 aldehyde reductase member 2 OS=Homo sapiens OX=9606 GN=AKR7A2 PE=1 SV=3	0.00100301	8.49932	7.52089	2	4	2	1	359	39.564	7.17	1.135	1.112	1.06	0.989	1.125	0.438	0	4.85382	2
TRUE	High	Master Protein	P04080	Cystatin-B OS=Homo sapiens OX=9606 GN=CSTB PE=1 SV=2	0	18.2105	52.0408	4	14	4	1	98	11.133	7.56	1.135	0.964	0.907	0.933	1.045	5.813	0	53.9004	4
TRUE	High	Master Protein	Q15717	ELAV-like protein 1 OS=Homo sapiens OX=9606 GN=ELAVL1 PE=1 SV=2	0	53.8545	43.5583	13	45	13	1	326	36.069	9.17	1.135	1.068	1.023	0.937	1.053	7.733	0	135.917	13
TRUE	High	Master Protein	Q9BTX1	Nucleoporin NDC1 OS=Homo sapiens OX=9606 GN=NDC1 PE=1 SV=2	0.0095732	2.95459	3.11573	2	3	2	1	674	76.255	9.09	1.135	1.028	0.984	0.882	0.986	0.186	0	6.52398	2
TRUE	High	Master Protein	Q9Y5L4	Mitochondrial import inner membrane translocase subunit Tim13 OS=Homo sapiens OX=9606 GN=TIMM13 PE=1 SV=1	0.00062422	10.2712	26.3158	2	9	2	1	95	10.493	8.18	1.135	1.021	0.994	0.803	0.95	2.162	0	29.4711	2
TRUE	High	Master Protein	Q9P013	Spliceosome-associated protein CWC15 homolog OS=Homo sapiens OX=9606 GN=CWC15 PE=1 SV=2	0.00100301	6.81382	9.60699	2	4	2	1	229	26.608	5.71	1.135	1.104	1.1	0.837	0.945	0.52	0	11.4752	2
TRUE	High	Master Protein	P08621	U1 small nuclear ribonucleoprotein 70 kDa OS=Homo sapiens OX=9606 GN=SNRNP70 PE=1 SV=2	0	39.5017	26.5446	11	30	11	1	437	51.526	9.94	1.135	1.025	0.993	0.847	0.969	3.467	0	96.2153	11
TRUE	High	Master Protein	P62875	DNA-directed RNA polymerases I, II, and III subunit RPABC5 OS=Homo sapiens OX=9606 GN=POLR2L PE=1 SV=1	0.00100301	5.72122	29.8507	2	4	2	1	67	7.64	7.77	1.135	0.952	0.865	0.957	1.08	1.512	0	10.9395	2
TRUE	High	Master Protein	Q16763	Ubiquitin-conjugating enzyme E2 S OS=Homo sapiens OX=9606 GN=UBE2S PE=1 SV=2	0	14.5199	29.2793	4	8	4	1	222	23.831	8.38	1.135	1.046	0.968	0.934	1.021	1.154	0	27.4379	4
TRUE	High	Master Protein	O43252	Bifunctional 3'-phosphoadenosine 5'-phosphosulfate synthase 1 OS=Homo sapiens OX=9606 GN=PAPSS1 PE=1 SV=2	0	15.2644	13.9423	5	9	5	1	624	70.788	6.86	1.135	1.049	0.897	0.975	1.066	0.365	0	15.3923	5
TRUE	High	Master Protein	P62314	Small nuclear ribonucleoprotein Sm D1 OS=Homo sapiens OX=9606 GN=SNRPD1 PE=1 SV=1	0	21.6988	36.9748	3	16	3	1	119	13.273	11.56	1.136	1.101	1.039	1.021	1.102	14.849	0	53.0136	3
TRUE	Low	Master Protein	P49643	DNA primase large subunit OS=Homo sapiens OX=9606 GN=PRIM2 PE=1 SV=2	0.104296	1.21446	2.1611	1	1	1	1	509	58.769	7.91	1.136	1.029	0.971	0.802	0.95	0.066	0	1.96625	1
TRUE	High	Master Protein	Q9BQ61	Telomerase RNA component interacting RNase OS=Homo sapiens OX=9606 GN=TRIR PE=1 SV=1	0	18.7402	39.2045	6	11	6	1	176	18.408	9.44	1.136	0.995	0.9	1.01	1.091	2.162	0	29.0358	6
TRUE	High	Master Protein	Q12906	Interleukin enhancer-binding factor 3 OS=Homo sapiens OX=9606 GN=ILF3 PE=1 SV=3	0	119.254	38.255	27	85	23	1	894	95.279	8.76	1.136	1.063	1.017	0.954	1.052	5.989	4	267.464	27
TRUE	High	Master Protein	Q99623	Prohibitin-2 OS=Homo sapiens OX=9606 GN=PHB2 PE=1 SV=2	0	79.2541	64.214	19	65	19	1	299	33.276	9.83	1.136	1.054	0.995	0.97	1.056	7.377	0	233.607	19
TRUE	High	Master Protein	P11310	Medium-chain specific acyl-CoA dehydrogenase, mitochondrial OS=Homo sapiens OX=9606 GN=ACADM PE=1 SV=1	0	56.1206	40.1425	12	41	12	1	421	46.559	8.37	1.136	1.044	0.974	0.955	1.065	4.337	0	147.608	12
TRUE	High	Master Protein	Q9NZT2	Opioid growth factor receptor OS=Homo sapiens OX=9606 GN=OGFR PE=1 SV=3	0.00100301	7.1047	4.72674	2	2	2	1	677	73.28	4.84	1.136	1.104	1.134	0.902	1.07	0.15	0	3.85004	2
TRUE	High	Master Protein	O60506	Heterogeneous nuclear ribonucleoprotein Q OS=Homo sapiens OX=9606 GN=SYNCRIP PE=1 SV=2	0	135.891	57.4639	31	100	22	1	623	69.56	8.59	1.136	1.09	1.008	0.968	1.07	9.593	9	367.823	31
TRUE	High	Master Protein	Q99471	Prefoldin subunit 5 OS=Homo sapiens OX=9606 GN=PFDN5 PE=1 SV=2	0	33.5404	62.987	8	19	8	1	154	17.317	6.33	1.136	1.032	0.995	0.94	1.05	9	0	60.8791	8
TRUE	High	Master Protein	O75533	Splicing factor 3B subunit 1 OS=Homo sapiens OX=9606 GN=SF3B1 PE=1 SV=3	0	147.079	42.7914	41	96	41	1	1304	145.738	7.09	1.136	1.039	0.987	0.926	1.014	3.217	0	296.732	41
TRUE	High	Master Protein	P08758	Annexin A5 OS=Homo sapiens OX=9606 GN=ANXA5 PE=1 SV=2	0	51.1808	43.4375	13	40	13	1	320	35.914	5.05	1.136	1.089	1.035	0.977	1.086	2.775	0	139.711	13
TRUE	High	Master Protein	Q9P2R7	Succinate--CoA ligase [ADP-forming] subunit beta, mitochondrial OS=Homo sapiens OX=9606 GN=SUCLA2 PE=1 SV=3	0.00062422	11.4822	7.34341	4	8	4	1	463	50.285	7.42	1.136	1.03	0.999	0.905	1.002	0.374	0	20.8465	4
TRUE	High	Master Protein	P39019	40S ribosomal protein S19 OS=Homo sapiens OX=9606 GN=RPS19 PE=1 SV=2	0	68.3443	57.2414	14	59	14	1	145	16.051	10.32	1.136	1.096	1.01	0.984	1.085	67.129	0	193.842	14
TRUE	High	Master Protein	Q9BXS5	AP-1 complex subunit mu-1 OS=Homo sapiens OX=9606 GN=AP1M1 PE=1 SV=3	0.00100301	7.34183	9.92908	3	5	3	1	423	48.556	7.3	1.136	1.02	1.002	0.906	1.006	0.269	0	10.2072	3
TRUE	High	Master Protein	Q9UNH7	Sorting nexin-6 OS=Homo sapiens OX=9606 GN=SNX6 PE=1 SV=1	0	20.7881	18.7192	6	13	6	1	406	46.62	6.16	1.136	1.036	0.997	0.895	1.006	0.817	0	24.4947	6
TRUE	High	Master Protein	Q9P016	Thymocyte nuclear protein 1 OS=Homo sapiens OX=9606 GN=THYN1 PE=1 SV=1	0.00100301	5.73267	16.8889	3	6	3	1	225	25.681	9.25	1.136	1.04	1.004	0.997	1.061	0.501	0	16.0259	3
TRUE	High	Master Protein	P28062	Proteasome subunit beta type-8 OS=Homo sapiens OX=9606 GN=PSMB8 PE=1 SV=3	0	13.0898	19.9275	5	8	5	1	276	30.335	7.43	1.136	1.098	1.021	1.113	1.167	0.896	0	16.7672	5
TRUE	High	Master Protein	P23246	Splicing factor, proline- and glutamine-rich OS=Homo sapiens OX=9606 GN=SFPQ PE=1 SV=2	0	134.369	42.5743	31	115	30	1	707	76.102	9.44	1.136	1.066	0.991	0.933	1.041	18.684	1	316.366	31
TRUE	High	Master Protein	A6NCE7	Microtubule-associated proteins 1A/1B light chain 3 beta 2 OS=Homo sapiens OX=9606 GN=MAP1LC3B2 PE=2 SV=1	0.00147203	5.08344	16.8	2	4	2	1	125	14.619	8.68	1.136	0.979	0.897	1.144	1.108	1.154	0	10.7966	2
TRUE	High	Master Protein	P38646	Stress-70 protein, mitochondrial OS=Homo sapiens OX=9606 GN=HSPA9 PE=1 SV=2	0	224.497	60.972	45	172	44	1	679	73.635	6.16	1.136	1.1	1.043	0.93	1.028	24.65	0	696.767	45
TRUE	High	Master Protein	P28838	Cytosol aminopeptidase OS=Homo sapiens OX=9606 GN=LAP3 PE=1 SV=3	0	102.408	59.5376	25	75	25	1	519	56.131	7.93	1.136	1.04	0.98	0.949	1.045	5.813	0	241.969	25
TRUE	High	Master Protein	P26447	Protein S100-A4 OS=Homo sapiens OX=9606 GN=S100A4 PE=1 SV=1	0.00100301	6.19499	16.8317	2	6	2	1	101	11.721	6.11	1.136	1.035	1.027	0.93	1.012	1.154	0	18.1014	2
TRUE	High	Master Protein	P41252	Isoleucine--tRNA ligase, cytoplasmic OS=Homo sapiens OX=9606 GN=IARS PE=1 SV=2	0	73.2185	24.168	24	55	24	1	1262	144.406	6.15	1.136	1.056	1.003	0.972	1.063	1.332	0	142.014	24
TRUE	High	Master Protein	P52815	39S ribosomal protein L12, mitochondrial OS=Homo sapiens OX=9606 GN=MRPL12 PE=1 SV=2	0	13.6496	18.1818	3	9	3	1	198	21.335	8.87	1.136	1.032	0.986	0.945	1.072	1.31	0	25.3844	3
TRUE	High	Master Protein	P00558	Phosphoglycerate kinase 1 OS=Homo sapiens OX=9606 GN=PGK1 PE=1 SV=3	0	165.051	77.6978	29	124	29	1	417	44.586	8.1	1.136	1.116	1.023	1.041	1.109	33.145	0	519.814	29
TRUE	High	Master Protein	Q99661	Kinesin-like protein KIF2C OS=Homo sapiens OX=9606 GN=KIF2C PE=1 SV=2	0.00062422	9.68077	8.27586	4	7	4	1	725	81.261	7.83	1.136	0.996	0.981	0.941	0.968	0.207	0	15.8691	4
TRUE	High	Master Protein	P05023	Sodium/potassium-transporting ATPase subunit alpha-1 OS=Homo sapiens OX=9606 GN=ATP1A1 PE=1 SV=1	0	42.7067	15.6403	12	28	6	1	1023	112.824	5.49	1.136	1.061	0.993	0.984	1.063	0.778	6	88.2392	12
TRUE	High	Master Protein	Q14919	Dr1-associated corepressor OS=Homo sapiens OX=9606 GN=DRAP1 PE=1 SV=3	0.00062422	9.7516	10.2439	2	6	2	1	205	22.336	5.17	1.136	1.009	0.994	0.855	0.978	1.154	0	15.6316	2
TRUE	High	Master Protein	P38919	Eukaryotic initiation factor 4A-III OS=Homo sapiens OX=9606 GN=EIF4A3 PE=1 SV=4	0	82.3933	51.5815	18	59	14	1	411	46.841	6.73	1.136	1.022	0.997	0.864	0.997	7.318	0	209.997	18
TRUE	High	Master Protein	P47813	Eukaryotic translation initiation factor 1A, X-chromosomal OS=Homo sapiens OX=9606 GN=EIF1AX PE=1 SV=2	0	37.9661	56.25	10	26	10	1	144	16.45	5.24	1.136	1.017	1.02	0.821	0.938	14.849	0	74.4824	10
TRUE	High	Master Protein	Q9Y230	RuvB-like 2 OS=Homo sapiens OX=9606 GN=RUVBL2 PE=1 SV=3	0	93.4009	57.4514	23	76	23	1	463	51.125	5.64	1.136	1.052	1.003	0.921	1.024	8.237	0	244.074	23
TRUE	High	Master Protein	P62328	Thymosin beta-4 OS=Homo sapiens OX=9606 GN=TMSB4X PE=1 SV=2	0	27.2813	56.8182	7	26	5	1	44	5.05	5.06	1.136	1.108	1.024	0.926	1.014	176.828	2	91.1598	7
TRUE	High	Master Protein	Q14232	Translation initiation factor eIF-2B subunit alpha OS=Homo sapiens OX=9606 GN=EIF2B1 PE=1 SV=1	0	17.7505	25.9016	6	15	6	1	305	33.691	7.33	1.136	1.103	1.03	1.016	1.116	1.154	0	36.5803	6
TRUE	High	Master Protein	P62244	40S ribosomal protein S15a OS=Homo sapiens OX=9606 GN=RPS15A PE=1 SV=2	0	37.0081	83.0769	12	35	12	1	130	14.83	10.13	1.137	1.02	0.968	0.94	1.039	17.738	0	94.5729	12
TRUE	High	Master Protein	Q15428	Splicing factor 3A subunit 2 OS=Homo sapiens OX=9606 GN=SF3A2 PE=1 SV=2	0	23.5909	12.931	6	18	6	1	464	49.224	9.64	1.137	1.123	1.015	0.987	1.079	2.162	0	47.6044	6
TRUE	High	Master Protein	P82979	SAP domain-containing ribonucleoprotein OS=Homo sapiens OX=9606 GN=SARNP PE=1 SV=3	0	25.1237	34.2857	6	19	6	1	210	23.656	6.42	1.137	1.076	1.039	0.94	1.074	2.455	0	59.6717	6
TRUE	High	Master Protein	O00299	Chloride intracellular channel protein 1 OS=Homo sapiens OX=9606 GN=CLIC1 PE=1 SV=4	0	61.149	62.6556	13	44	13	1	241	26.906	5.17	1.137	0.999	0.942	0.948	1.034	7.733	0	167.933	13
TRUE	High	Master Protein	P08559	Pyruvate dehydrogenase E1 component subunit alpha, somatic form, mitochondrial OS=Homo sapiens OX=9606 GN=PDHA1 PE=1 SV=3	0	31.7223	45.8974	11	20	11	1	390	43.268	8.06	1.137	1.089	1.029	1.008	1.097	1.555	0	39.937	11
TRUE	High	Master Protein	Q15369	Elongin-C OS=Homo sapiens OX=9606 GN=ELOC PE=1 SV=1	0	21.1802	56.25	5	17	5	1	112	12.465	4.78	1.137	1.06	0.998	0.942	1.046	6.499	0	57.497	5
TRUE	High	Master Protein	P61981	14-3-3 protein gamma OS=Homo sapiens OX=9606 GN=YWHAG PE=1 SV=2	0	83.4852	70.8502	18	73	12	1	247	28.285	4.89	1.137	1.078	1.019	0.911	1.037	34.938	2	232.196	18
TRUE	High	Master Protein	Q9Y277	Voltage-dependent anion-selective channel protein 3 OS=Homo sapiens OX=9606 GN=VDAC3 PE=1 SV=1	0	49.5783	56.8905	12	33	11	1	283	30.639	8.66	1.137	0.994	0.958	0.965	1.074	4.456	0	101.914	12
TRUE	High	Master Protein	Q8IYB3	Serine/arginine repetitive matrix protein 1 OS=Homo sapiens OX=9606 GN=SRRM1 PE=1 SV=2	0	20.5824	7.9646	6	17	6	1	904	102.274	11.84	1.137	1.088	1.016	0.987	1.062	0.304	0	58.4573	6
TRUE	High	Master Protein	Q9H299	SH3 domain-binding glutamic acid-rich-like protein 3 OS=Homo sapiens OX=9606 GN=SH3BGRL3 PE=1 SV=1	0.00062422	9.66772	36.5591	3	9	3	1	93	10.431	4.93	1.137	1.054	0.992	0.979	1.071	2.981	0	28.8317	3
TRUE	High	Master Protein	P62266	40S ribosomal protein S23 OS=Homo sapiens OX=9606 GN=RPS23 PE=1 SV=3	0	43.6088	48.951	7	30	7	1	143	15.798	10.49	1.137	1.055	1.037	0.93	1.055	30.623	0	122.712	7
TRUE	High	Master Protein	P05388	60S acidic ribosomal protein P0 OS=Homo sapiens OX=9606 GN=RPLP0 PE=1 SV=1	0	92.0241	59.9369	17	64	17	1	317	34.252	5.97	1.137	1.025	1.013	0.857	0.967	19.691	0	263.848	17
TRUE	High	Master Protein	P62993	Growth factor receptor-bound protein 2 OS=Homo sapiens OX=9606 GN=GRB2 PE=1 SV=1	0	27.2513	47.4654	8	20	8	1	217	25.19	6.32	1.137	1.03	0.992	0.859	1.004	2.162	0	52.365	8
TRUE	High	Master Protein	P78344	Eukaryotic translation initiation factor 4 gamma 2 OS=Homo sapiens OX=9606 GN=EIF4G2 PE=1 SV=1	0	91.7097	33.1863	23	55	23	1	907	102.297	7.14	1.137	1.074	1.021	0.972	1.053	2.039	0	159.969	23
TRUE	High	Master Protein	Q9HB07	UPF0160 protein MYG1, mitochondrial OS=Homo sapiens OX=9606 GN=C12orf10 PE=1 SV=2	0	13.4919	11.7021	4	8	4	1	376	42.422	6.67	1.137	1.02	0.957	1.026	1.094	0.509	0	18.5727	4
TRUE	High	Master Protein	Q9UQE7	Structural maintenance of chromosomes protein 3 OS=Homo sapiens OX=9606 GN=SMC3 PE=1 SV=2	0	36.6217	14.3796	13	23	13	1	1217	141.454	7.18	1.137	1.039	0.977	1.023	1.088	0.441	0	55.7608	13
TRUE	High	Master Protein	Q8ND56	Protein LSM14 homolog A OS=Homo sapiens OX=9606 GN=LSM14A PE=1 SV=3	0.0028103	4.16729	7.99136	2	4	2	1	463	50.499	9.52	1.137	1.052	0.976	0.949	1.028	0.222	0	0	2
TRUE	High	Master Protein	P30048	Thioredoxin-dependent peroxide reductase, mitochondrial OS=Homo sapiens OX=9606 GN=PRDX3 PE=1 SV=3	0	25.7875	33.2031	5	18	5	1	256	27.675	7.78	1.137	1.036	1.026	0.956	1.03	2.162	0	68.1167	5
TRUE	High	Master Protein	O75323	Protein NipSnap homolog 2 OS=Homo sapiens OX=9606 GN=NIPSNAP2 PE=1 SV=1	0.00626305	3.19956	5.59441	1	1	1	1	286	33.721	9.36	1.137	1.119	1.107	0.898	0.996	0.129	0	3.13169	1
TRUE	High	Master Protein	P53041	Serine/threonine-protein phosphatase 5 OS=Homo sapiens OX=9606 GN=PPP5C PE=1 SV=1	0	30.5136	25.4509	9	20	9	1	499	56.842	6.28	1.137	1.044	1.007	0.987	1.061	0.951	0	62.9493	9
TRUE	High	Master Protein	Q14498	RNA-binding protein 39 OS=Homo sapiens OX=9606 GN=RBM39 PE=1 SV=2	0	44.5635	24.717	12	35	12	1	530	59.343	10.1	1.137	1.056	1.012	0.968	1.079	2.433	0	108.655	12
TRUE	High	Master Protein	Q9Y5V0	Zinc finger protein 706 OS=Homo sapiens OX=9606 GN=ZNF706 PE=1 SV=1	0.00425532	3.3971	22.3684	2	4	2	1	76	8.492	10.01	1.137	1.113	1.056	1.022	1.136	1.154	0	5.51106	2
TRUE	High	Master Protein	P17987	T-complex protein 1 subunit alpha OS=Homo sapiens OX=9606 GN=TCP1 PE=1 SV=1	0	162.155	68.3453	28	107	28	1	556	60.306	6.11	1.138	1.067	1.017	0.923	1.012	13.678	0	450.09	28
TRUE	High	Master Protein	Q99459	Cell division cycle 5-like protein OS=Homo sapiens OX=9606 GN=CDC5L PE=1 SV=2	0	22.2564	12.7182	8	21	8	1	802	92.194	8.18	1.138	1.059	1.004	0.912	1.041	0.506	0	47.392	8
TRUE	High	Master Protein	Q06323	Proteasome activator complex subunit 1 OS=Homo sapiens OX=9606 GN=PSME1 PE=1 SV=1	0	48.9043	62.6506	14	34	14	1	249	28.705	6.02	1.138	1.066	1.058	0.889	1.013	5.952	0	87.1963	14
TRUE	High	Master Protein	Q6PKG0	La-related protein 1 OS=Homo sapiens OX=9606 GN=LARP1 PE=1 SV=2	0	44.306	13.8686	14	36	14	1	1096	123.434	8.82	1.138	1.038	0.997	1.014	1.097	0.764	0	70.1353	14
TRUE	High	Master Protein	Q8NEJ9	Neuroguidin OS=Homo sapiens OX=9606 GN=NGDN PE=1 SV=1	0.0095732	2.9594	4.44444	1	2	1	1	315	35.872	9.57	1.138	1.11	1.057	1.049	1.159	0.145	0	2.05873	1
TRUE	High	Master Protein	Q9Y6C9	Mitochondrial carrier homolog 2 OS=Homo sapiens OX=9606 GN=MTCH2 PE=1 SV=1	0.00062422	12.6348	22.1122	5	10	5	1	303	33.309	7.97	1.138	1.022	0.973	0.917	1.013	1.054	0	24.3513	5
TRUE	High	Master Protein	Q15181	Inorganic pyrophosphatase OS=Homo sapiens OX=9606 GN=PPA1 PE=1 SV=2	0	78.0176	64.3599	18	54	17	1	289	32.639	5.86	1.138	1.046	0.995	0.905	1.013	13.125	1	195.432	18
TRUE	High	Master Protein	Q9Y4Z0	U6 snRNA-associated Sm-like protein LSm4 OS=Homo sapiens OX=9606 GN=LSM4 PE=1 SV=1	0.00062422	11.3202	30.9353	4	10	4	1	139	15.34	9.99	1.138	1.072	0.994	0.966	1.067	1.31	0	21.2638	4
TRUE	High	Master Protein	P55327	Tumor protein D52 OS=Homo sapiens OX=9606 GN=TPD52 PE=1 SV=2	0	51.6102	44.1964	9	29	9	1	224	24.312	4.83	1.138	1.078	1.032	0.951	1.058	14.199	0	122.645	9
TRUE	High	Master Protein	P09211	Glutathione S-transferase P OS=Homo sapiens OX=9606 GN=GSTP1 PE=1 SV=2	0	46.4206	55.2381	8	28	8	1	210	23.341	5.64	1.138	1.139	1.081	0.972	1.07	11.115	0	128.667	8
TRUE	High	Master Protein	P48643	T-complex protein 1 subunit epsilon OS=Homo sapiens OX=9606 GN=CCT5 PE=1 SV=1	0	178.192	82.4399	40	129	39	1	541	59.633	5.66	1.138	1.074	1.02	0.952	1.062	20.984	1	488.195	40
TRUE	High	Master Protein	P00505	Aspartate aminotransferase, mitochondrial OS=Homo sapiens OX=9606 GN=GOT2 PE=1 SV=3	0	101.365	66.0465	24	74	24	1	430	47.487	9.01	1.138	1.076	1.018	0.962	1.063	10.721	0	258.82	24
TRUE	High	Master Protein	P55769	NHP2-like protein 1 OS=Homo sapiens OX=9606 GN=SNU13 PE=1 SV=3	0	33.5542	51.5625	8	26	8	1	128	14.165	8.46	1.138	1.09	1.02	0.929	1.045	15.681	0	67.7035	8
TRUE	High	Master Protein	Q9Y6Y8	SEC23-interacting protein OS=Homo sapiens OX=9606 GN=SEC23IP PE=1 SV=1	0.00100301	6.21684	2	2	4	2	1	1000	111.007	5.54	1.138	1.064	1.032	0.845	1.065	0.101	0	9.84199	2
TRUE	High	Master Protein	Q9NZ63	Telomere length and silencing protein 1 homolog OS=Homo sapiens OX=9606 GN=C9orf78 PE=1 SV=1	0.00100301	7.6447	14.8789	3	5	3	1	289	33.667	6.74	1.138	1.083	1.047	0.848	1.027	0.468	0	0	3
TRUE	High	Master Protein	P51858	Hepatoma-derived growth factor OS=Homo sapiens OX=9606 GN=HDGF PE=1 SV=1	0	46.1324	60.4167	11	30	11	1	240	26.772	4.73	1.138	1.089	1.041	0.959	1.046	4.08	0	105.607	11
TRUE	High	Master Protein	P62820	Ras-related protein Rab-1A OS=Homo sapiens OX=9606 GN=RAB1A PE=1 SV=3	0	41.0101	53.6585	10	38	2	1	205	22.663	6.21	1.138	1.014	0.985	0.911	0.996	3.642	0	127.801	10
TRUE	High	Master Protein	Q9UBQ0	Vacuolar protein sorting-associated protein 29 OS=Homo sapiens OX=9606 GN=VPS29 PE=1 SV=1	0.00062422	9.38198	19.7802	2	3	2	1	182	20.493	6.79	1.138	1.06	1.017	1.065	1.113	0.874	0	8.32174	2
TRUE	Medium	Master Protein	Q15527	Surfeit locus protein 2 OS=Homo sapiens OX=9606 GN=SURF2 PE=1 SV=3	0.0305097	1.91186	7.42188	1	1	1	1	256	29.629	9.22	1.138	1.026	0.917	0.993	1.034	0.145	0	3.16978	1
TRUE	High	Master Protein	O95232	Luc7-like protein 3 OS=Homo sapiens OX=9606 GN=LUC7L3 PE=1 SV=2	0	24.8032	19.6759	7	20	7	1	432	51.435	9.79	1.138	1.036	0.959	1.03	1.081	1.404	0	51.231	7
TRUE	High	Master Protein	P49321	Nuclear autoantigenic sperm protein OS=Homo sapiens OX=9606 GN=NASP PE=1 SV=2	0	110.561	35.2792	23	73	23	1	788	85.186	4.3	1.139	1.095	1.038	0.925	1.021	3.642	0	255.007	23
TRUE	High	Master Protein	P13693	Translationally-controlled tumor protein OS=Homo sapiens OX=9606 GN=TPT1 PE=1 SV=1	0	22.869	34.3023	6	21	6	1	172	19.583	4.93	1.139	1.025	0.945	0.952	1.069	4.995	0	59.7289	6
TRUE	High	Master Protein	Q99497	Protein/nucleic acid deglycase DJ-1 OS=Homo sapiens OX=9606 GN=PARK7 PE=1 SV=2	0	67.7137	73.545	14	48	14	1	189	19.878	6.79	1.139	1.035	0.979	0.927	1.02	33.551	0	192.488	14
TRUE	High	Master Protein	Q9H2U2	Inorganic pyrophosphatase 2, mitochondrial OS=Homo sapiens OX=9606 GN=PPA2 PE=1 SV=2	0.00062422	10.8066	10.7784	3	11	2	1	334	37.896	7.39	1.139	1.082	0.977	0.995	1.068	0.445	0	30.1246	3
TRUE	High	Master Protein	Q8IY81	pre-rRNA processing protein FTSJ3 OS=Homo sapiens OX=9606 GN=FTSJ3 PE=1 SV=2	0	23.5624	13.4593	6	11	6	1	847	96.499	8.4	1.139	1.077	0.931	1.038	1.109	0.442	0	28.2766	6
TRUE	High	Master Protein	P26368	Splicing factor U2AF 65 kDa subunit OS=Homo sapiens OX=9606 GN=U2AF2 PE=1 SV=4	0	41.8095	33.6842	11	31	11	1	475	53.467	9.09	1.139	1.048	0.993	0.968	1.042	3.16	0	97.7392	11
TRUE	High	Master Protein	Q99798	Aconitate hydratase, mitochondrial OS=Homo sapiens OX=9606 GN=ACO2 PE=1 SV=2	0	97.7897	40.3846	22	65	22	1	780	85.372	7.61	1.139	1.041	0.984	0.921	1.022	3.556	0	237.475	22
TRUE	High	Master Protein	P61758	Prefoldin subunit 3 OS=Homo sapiens OX=9606 GN=VBP1 PE=1 SV=3	0	32.3065	47.7157	10	30	10	1	197	22.643	7.11	1.139	1.048	0.993	0.937	1.041	4.412	0	96.6031	10
TRUE	High	Master Protein	P08397	Porphobilinogen deaminase OS=Homo sapiens OX=9606 GN=HMBS PE=1 SV=2	0.00100301	7.97916	14.6814	3	4	3	1	361	39.306	7.18	1.139	1.077	0.997	1.013	1.097	0.389	0	5.96153	3
TRUE	High	Master Protein	P00966	Argininosuccinate synthase OS=Homo sapiens OX=9606 GN=ASS1 PE=1 SV=2	0	30.6305	31.7961	11	24	11	1	412	46.501	8.02	1.139	1.075	1.016	1.018	1.111	1.894	0	59.8965	11
TRUE	High	Master Protein	P45880	Voltage-dependent anion-selective channel protein 2 OS=Homo sapiens OX=9606 GN=VDAC2 PE=1 SV=2	0	98.796	62.585	15	68	15	1	294	31.547	7.56	1.139	1.073	1.016	0.952	1.053	32.839	0	281.518	15
TRUE	High	Master Protein	Q8IZ07	Ankyrin repeat domain-containing protein 13A OS=Homo sapiens OX=9606 GN=ANKRD13A PE=1 SV=3	0.00062422	10.3471	7.79661	3	7	3	1	590	67.577	5.02	1.139	1.092	1.08	0.953	1.042	0.259	0	13.5908	3
TRUE	High	Master Protein	P04844	Dolichyl-diphosphooligosaccharide--protein glycosyltransferase subunit 2 OS=Homo sapiens OX=9606 GN=RPN2 PE=1 SV=3	0	19.6671	17.4326	6	12	6	1	631	69.241	5.69	1.139	1.085	0.993	1.044	1.128	0.682	0	41.1107	6
TRUE	High	Master Protein	Q9BTE7	DCN1-like protein 5 OS=Homo sapiens OX=9606 GN=DCUN1D5 PE=1 SV=1	0.00100301	6.42153	8.01688	2	5	2	1	237	27.491	5.58	1.139	1.027	1.024	1.024	1.098	0.359	0	13.2879	2
TRUE	Medium	Master Protein	Q9H9Y6	DNA-directed RNA polymerase I subunit RPA2 OS=Homo sapiens OX=9606 GN=POLR1B PE=1 SV=2	0.026831	2.04039	1.05727	1	1	1	1	1135	128.146	7.83	1.139	1.045	1.08	0.883	0.95	0.038	0	0	1
TRUE	High	Master Protein	Q9H501	ESF1 homolog OS=Homo sapiens OX=9606 GN=ESF1 PE=1 SV=1	0.00147203	5.354	4.70035	2	3	2	1	851	98.735	5.11	1.139	1.241	1.069	1.283	1.377	0.103	0	5.57977	2
TRUE	High	Master Protein	Q8IWS0	PHD finger protein 6 OS=Homo sapiens OX=9606 GN=PHF6 PE=1 SV=1	0.00100301	7.92083	4.93151	1	2	1	1	365	41.264	8.68	1.139	1.231	0.976	1.059	1.179	0.222	0	9.10375	1
TRUE	High	Master Protein	P45974	Ubiquitin carboxyl-terminal hydrolase 5 OS=Homo sapiens OX=9606 GN=USP5 PE=1 SV=2	0	33.7483	20.7459	11	22	11	1	858	95.725	5.03	1.139	1.012	0.971	0.968	1.033	0.874	0	60.0679	11
TRUE	High	Master Protein	P05204	Non-histone chromosomal protein HMG-17 OS=Homo sapiens OX=9606 GN=HMGN2 PE=1 SV=3	0	47.1784	65.5556	9	31	8	1	90	9.387	9.99	1.139	1.071	1.059	0.882	1.007	629.957	1	118.535	9
TRUE	High	Master Protein	P61019	Ras-related protein Rab-2A OS=Homo sapiens OX=9606 GN=RAB2A PE=1 SV=1	0.00100301	7.10977	18.8679	3	5	3	1	212	23.531	6.54	1.139	0.984	0.904	1.02	1.106	0.585	0	10.8458	3
TRUE	High	Master Protein	Q99627	COP9 signalosome complex subunit 8 OS=Homo sapiens OX=9606 GN=COPS8 PE=1 SV=1	0.00062422	12.1493	27.7512	4	11	4	1	209	23.211	5.38	1.139	1.016	0.995	0.924	1.007	1.512	0	28.1387	4
TRUE	Medium	Master Protein	Q8N6T3	ADP-ribosylation factor GTPase-activating protein 1 OS=Homo sapiens OX=9606 GN=ARFGAP1 PE=1 SV=2	0.037562	1.74812	3.69458	1	2	1	1	406	44.64	5.66	1.139	1.137	1.024	1.049	1.049	0.096	0	0	1
TRUE	High	Master Protein	P31943	Heterogeneous nuclear ribonucleoprotein H OS=Homo sapiens OX=9606 GN=HNRNPH1 PE=1 SV=4	0	85.2769	50.5568	16	64	9	1	449	49.198	6.3	1.139	1.093	1.043	0.944	1.044	9	7	220.316	16
TRUE	High	Master Protein	Q52LJ0	Protein FAM98B OS=Homo sapiens OX=9606 GN=FAM98B PE=1 SV=1	0.00062422	10.9154	11.2121	3	8	3	1	330	37.167	6.29	1.139	1.014	0.941	0.92	0.995	0.413	0	26.2342	3
TRUE	Medium	Master Protein	Q9Y4W2	Ribosomal biogenesis protein LAS1L OS=Homo sapiens OX=9606 GN=LAS1L PE=1 SV=2	0.0164248	2.43439	1.22616	1	2	1	1	734	83.013	4.73	1.139	1.014	0.951	0.93	1.025	0.055	0	4.45423	1
TRUE	Medium	Master Protein	O15446	DNA-directed RNA polymerase I subunit RPA34 OS=Homo sapiens OX=9606 GN=CD3EAP PE=1 SV=1	0.0187829	2.37665	3.52941	1	2	1	1	510	54.951	8.51	1.139	1.173	1.083	1.03	1.026	0.122	0	2.01979	1
TRUE	Medium	Master Protein	P11216	Glycogen phosphorylase, brain form OS=Homo sapiens OX=9606 GN=PYGB PE=1 SV=5	0.0106509	2.81304	1.66074	1	2	1	1	843	96.635	6.86	1.139	0.941	0.942	0.838	0.994	0.041	0	2.34561	1
TRUE	High	Master Protein	P63167	Dynein light chain 1, cytoplasmic OS=Homo sapiens OX=9606 GN=DYNLL1 PE=1 SV=1	0	24.0694	52.809	5	13	3	1	89	10.359	7.4	1.139	1.037	0.947	0.951	1.043	38.811	2	43.9478	5
TRUE	High	Master Protein	P82663	28S ribosomal protein S25, mitochondrial OS=Homo sapiens OX=9606 GN=MRPS25 PE=1 SV=1	0.00100301	5.94473	19.0751	2	3	2	1	173	20.103	8.82	1.139	1.017	0.93	1.026	1.095	0.52	0	2.1498	2
TRUE	High	Master Protein	P04183	Thymidine kinase, cytosolic OS=Homo sapiens OX=9606 GN=TK1 PE=1 SV=2	0	22.0168	30.7692	4	13	4	1	234	25.452	8.51	1.14	1.111	1.046	1.072	1.132	1.371	0	31.5282	4
TRUE	High	Master Protein	Q9GZS1	DNA-directed RNA polymerase I subunit RPA49 OS=Homo sapiens OX=9606 GN=POLR1E PE=1 SV=2	0.00888889	2.99396	1.8711	1	2	1	1	481	53.928	8.56	1.14	1.093	0.991	1.199	1.273	0.096	0	4.88645	1
TRUE	High	Master Protein	P11940	Polyadenylate-binding protein 1 OS=Homo sapiens OX=9606 GN=PABPC1 PE=1 SV=2	0	131.805	50.9434	27	99	18	1	636	70.626	9.5	1.14	1.089	1.024	0.943	1.038	7.913	9	368.029	27
TRUE	High	Master Protein	Q71RC2	La-related protein 4 OS=Homo sapiens OX=9606 GN=LARP4 PE=1 SV=3	0.00100301	7.09187	4.69613	3	8	3	1	724	80.546	6.61	1.14	1.076	1.031	0.95	1.023	0.205	0	18.3975	3
TRUE	High	Master Protein	P22234	Multifunctional protein ADE2 OS=Homo sapiens OX=9606 GN=PAICS PE=1 SV=3	0	127.396	54.8235	24	97	24	1	425	47.049	7.23	1.14	1.078	1.012	1.049	1.1	21.758	0	369.599	24
TRUE	High	Master Protein	Q8TDN6	Ribosome biogenesis protein BRX1 homolog OS=Homo sapiens OX=9606 GN=BRIX1 PE=1 SV=2	0	18.658	24.6459	6	16	6	1	353	41.375	9.92	1.14	1.073	0.981	0.973	1.065	0.995	0	41.9965	6
TRUE	High	Master Protein	Q8WW12	PEST proteolytic signal-containing nuclear protein OS=Homo sapiens OX=9606 GN=PCNP PE=1 SV=2	0	22.3655	33.1461	5	14	5	1	178	18.913	7.49	1.14	1.081	1.008	1.04	1.091	2.831	0	43.3089	5
TRUE	High	Master Protein	Q15366	Poly(rC)-binding protein 2 OS=Homo sapiens OX=9606 GN=PCBP2 PE=1 SV=1	0	67.6661	49.863	12	49	6	1	365	38.556	6.79	1.14	1.105	1.063	0.948	1.047	6.943	2	197.567	12
TRUE	High	Master Protein	P04406	Glyceraldehyde-3-phosphate dehydrogenase OS=Homo sapiens OX=9606 GN=GAPDH PE=1 SV=3	0	254.041	80.8955	28	228	28	1	335	36.03	8.46	1.14	1.122	1.061	0.988	1.076	1388.49	0	846.44	28
TRUE	High	Master Protein	O60234	Glia maturation factor gamma OS=Homo sapiens OX=9606 GN=GMFG PE=1 SV=1	0	18.2586	54.2254	5	12	3	1	142	16.79	5.26	1.14	1.06	1.065	0.829	0.952	2.594	0	39.5137	5
TRUE	High	Master Protein	O75947	ATP synthase subunit d, mitochondrial OS=Homo sapiens OX=9606 GN=ATP5H PE=1 SV=3	0	43.566	78.2609	10	30	10	1	161	18.479	5.3	1.14	1.05	0.998	0.86	1.011	17.738	0	104.395	10
TRUE	High	Master Protein	P29401	Transketolase OS=Homo sapiens OX=9606 GN=TKT PE=1 SV=3	0	114.71	62.6003	26	79	26	1	623	67.835	7.66	1.14	1.08	1.021	0.971	1.067	7.254	0	289.716	26
TRUE	High	Master Protein	Q99613	Eukaryotic translation initiation factor 3 subunit C OS=Homo sapiens OX=9606 GN=EIF3C PE=1 SV=1	0	93.6241	32.4206	27	70	27	1	913	105.278	5.68	1.14	1.034	0.982	0.944	1.039	3.424	0	204.299	27
TRUE	High	Master Protein	P10515	Dihydrolipoyllysine-residue acetyltransferase component of pyruvate dehydrogenase complex, mitochondrial OS=Homo sapiens OX=9606 GN=DLAT PE=1 SV=3	0	32.6164	18.3926	10	26	10	1	647	68.953	7.84	1.14	1.078	1.02	1.011	1.078	1.31	0	57.5956	10
TRUE	High	Master Protein	Q96A72	Protein mago nashi homolog 2 OS=Homo sapiens OX=9606 GN=MAGOHB PE=1 SV=1	0	15.7807	39.8649	5	10	5	1	148	17.265	6.39	1.14	1.045	0.951	0.983	1.09	1.276	0	30.1438	5
TRUE	High	Master Protein	Q13442	28 kDa heat- and acid-stable phosphoprotein OS=Homo sapiens OX=9606 GN=PDAP1 PE=1 SV=1	0	18.6331	37.0166	6	10	6	1	181	20.618	8.87	1.14	1.092	1.008	0.998	1.093	2.981	0	27.5952	6
TRUE	High	Master Protein	P04908	Histone H2A type 1-B/E OS=Homo sapiens OX=9606 GN=HIST1H2AB PE=1 SV=2	0	64.8126	46.1538	11	150	6	1	130	14.127	11.05	1.14	1.584	1.698	0.885	1.002	1388.49	5	402.673	11
TRUE	High	Master Protein	P84103	Serine/arginine-rich splicing factor 3 OS=Homo sapiens OX=9606 GN=SRSF3 PE=1 SV=1	0	21.6864	36.5854	6	20	6	1	164	19.318	11.65	1.14	1.083	1.015	0.93	0.946	4.012	0	56.1548	6
TRUE	High	Master Protein	Q9NZ45	CDGSH iron-sulfur domain-containing protein 1 OS=Homo sapiens OX=9606 GN=CISD1 PE=1 SV=1	0.00062422	11.4952	38.8889	4	10	4	1	108	12.191	9.09	1.14	1.076	1.001	0.871	1.01	3.642	0	15.5167	4
TRUE	High	Master Protein	P49591	Serine--tRNA ligase, cytoplasmic OS=Homo sapiens OX=9606 GN=SARS PE=1 SV=3	0	59.005	40.6615	15	40	15	1	514	58.74	6.43	1.14	1.044	1.013	0.941	1.024	2.808	0	137.145	15
TRUE	High	Master Protein	Q9BTT0	Acidic leucine-rich nuclear phosphoprotein 32 family member E OS=Homo sapiens OX=9606 GN=ANP32E PE=1 SV=1	0	31.8854	22.0149	6	25	6	1	268	30.674	3.85	1.14	1.004	0.94	1.033	1.093	6.943	0	96.4755	6
TRUE	High	Master Protein	O43592	Exportin-T OS=Homo sapiens OX=9606 GN=XPOT PE=1 SV=2	0.00062422	10.1975	4.88565	4	8	4	1	962	109.893	5.39	1.14	1.037	0.978	1.034	1.123	0.216	0	15.958	4
TRUE	High	Master Protein	Q9UKX7	Nuclear pore complex protein Nup50 OS=Homo sapiens OX=9606 GN=NUP50 PE=1 SV=2	0.00062422	11.0227	10.0427	4	7	4	1	468	50.113	7.06	1.141	1.079	0.975	1.087	1.166	0.389	0	15.4795	4
TRUE	High	Master Protein	P46782	40S ribosomal protein S5 OS=Homo sapiens OX=9606 GN=RPS5 PE=1 SV=4	0	53.3104	41.1765	10	43	10	1	204	22.862	9.72	1.141	1.085	1.002	0.967	1.051	38.811	0	138.42	10
TRUE	High	Master Protein	P46821	Microtubule-associated protein 1B OS=Homo sapiens OX=9606 GN=MAP1B PE=1 SV=2	0	89.6891	14.222	25	55	25	1	2468	270.468	4.81	1.141	1.096	1.036	0.904	1.005	0.762	0	164.433	25
TRUE	High	Master Protein	Q9UII2	ATPase inhibitor, mitochondrial OS=Homo sapiens OX=9606 GN=ATPIF1 PE=1 SV=1	0.00062422	12.5252	22.6415	4	14	4	1	106	12.241	9.35	1.141	1.061	1.025	0.997	1.091	4.623	0	31.1128	4
TRUE	High	Master Protein	P31689	DnaJ homolog subfamily A member 1 OS=Homo sapiens OX=9606 GN=DNAJA1 PE=1 SV=2	0	87.2637	58.4383	18	61	18	1	397	44.839	7.08	1.141	1.045	1.008	0.923	1.026	11.328	0	238.217	18
TRUE	High	Master Protein	P62917	60S ribosomal protein L8 OS=Homo sapiens OX=9606 GN=RPL8 PE=1 SV=2	0	66.6665	45.5253	13	46	13	1	257	28.007	11.03	1.141	1.115	1.043	0.987	1.056	21.758	0	180.431	13
TRUE	High	Master Protein	P14625	Endoplasmin OS=Homo sapiens OX=9606 GN=HSP90B1 PE=1 SV=1	0	137.355	49.6887	36	109	34	1	803	92.411	4.84	1.141	1.061	1.018	0.935	1.044	6.29	0	356.833	36
TRUE	High	Master Protein	O75390	Citrate synthase, mitochondrial OS=Homo sapiens OX=9606 GN=CS PE=1 SV=2	0	62.2221	36.4807	15	50	15	1	466	51.68	8.32	1.141	1.072	1.04	0.975	1.071	5.7	0	171.923	15
TRUE	High	Master Protein	Q13151	Heterogeneous nuclear ribonucleoprotein A0 OS=Homo sapiens OX=9606 GN=HNRNPA0 PE=1 SV=1	0	51.8283	53.7705	13	48	11	1	305	30.822	9.29	1.141	1.092	1.05	0.94	1.044	7.577	0	159.402	13
TRUE	High	Master Protein	Q15046	Lysine--tRNA ligase OS=Homo sapiens OX=9606 GN=KARS PE=1 SV=3	0	58.992	38.3585	20	48	20	1	597	68.005	6.35	1.141	1.074	1.028	0.94	1.037	2.728	0	143.526	20
TRUE	High	Master Protein	P14868	Aspartate--tRNA ligase, cytoplasmic OS=Homo sapiens OX=9606 GN=DARS PE=1 SV=2	0	90.5822	55.6886	26	63	26	1	501	57.1	6.55	1.141	1.051	1.037	0.943	1.039	4.012	0	194.805	26
TRUE	High	Master Protein	Q9UKM9	RNA-binding protein Raly OS=Homo sapiens OX=9606 GN=RALY PE=1 SV=1	0	28.5138	25.4902	9	23	9	1	306	32.444	9.17	1.141	1.064	1.033	0.935	1.055	1.818	0	71.9748	9
TRUE	High	Master Protein	O60869	Endothelial differentiation-related factor 1 OS=Homo sapiens OX=9606 GN=EDF1 PE=1 SV=1	0.00100301	9.14214	22.973	3	7	3	1	148	16.359	9.95	1.141	1.065	1.017	0.959	1.07	0.778	0	13.9177	3
TRUE	High	Master Protein	P62269	40S ribosomal protein S18 OS=Homo sapiens OX=9606 GN=RPS18 PE=1 SV=3	0	52.3171	55.2632	14	45	14	1	152	17.708	10.99	1.141	1.043	1.005	0.894	1.035	37.312	0	139.055	14
TRUE	High	Master Protein	Q9BUQ8	Probable ATP-dependent RNA helicase DDX23 OS=Homo sapiens OX=9606 GN=DDX23 PE=1 SV=3	0.00100301	6.50403	4.39024	3	3	3	1	820	95.524	9.55	1.141	0.862	0.931	0.727	0.829	0.139	0	5.6954	3
TRUE	High	Master Protein	P11908	Ribose-phosphate pyrophosphokinase 2 OS=Homo sapiens OX=9606 GN=PRPS2 PE=1 SV=2	0	30.9706	30.5031	9	19	3	1	318	34.747	6.61	1.141	1.078	1.011	0.994	1.04	2.36	0	62.1575	9
TRUE	High	Master Protein	O75964	ATP synthase subunit g, mitochondrial OS=Homo sapiens OX=9606 GN=ATP5L PE=1 SV=3	0	16.6102	53.3981	5	13	5	1	103	11.421	9.64	1.141	1.083	1.032	1.016	1.121	3.217	0	50.7772	5
TRUE	High	Master Protein	Q9UQ80	Proliferation-associated protein 2G4 OS=Homo sapiens OX=9606 GN=PA2G4 PE=1 SV=3	0	130.143	77.665	26	98	26	1	394	43.759	6.55	1.141	1.072	1.04	0.945	1.049	32.113	0	364.47	26
TRUE	High	Master Protein	P63279	SUMO-conjugating enzyme UBC9 OS=Homo sapiens OX=9606 GN=UBE2I PE=1 SV=1	0	25.8558	34.8101	6	16	6	1	158	17.995	8.66	1.141	1.077	1.015	1.035	1.112	9	0	51.2221	6
TRUE	High	Master Protein	O75821	Eukaryotic translation initiation factor 3 subunit G OS=Homo sapiens OX=9606 GN=EIF3G PE=1 SV=2	0	35.6625	36.5625	9	22	9	1	320	35.589	6.13	1.141	1.066	1.027	0.914	0.992	2.981	0	58.4524	9
TRUE	High	Master Protein	P08865	40S ribosomal protein SA OS=Homo sapiens OX=9606 GN=RPSA PE=1 SV=4	0	78.2175	57.9661	15	54	14	1	295	32.833	4.87	1.141	1.035	0.973	0.961	1.048	24.119	1	229.663	15
TRUE	High	Master Protein	P53999	Activated RNA polymerase II transcriptional coactivator p15 OS=Homo sapiens OX=9606 GN=SUB1 PE=1 SV=3	0	21.0811	30.7087	5	11	5	1	127	14.386	9.6	1.141	1.037	1.018	0.944	1.065	2.981	0	31.4651	5
TRUE	High	Master Protein	Q15691	Microtubule-associated protein RP/EB family member 1 OS=Homo sapiens OX=9606 GN=MAPRE1 PE=1 SV=3	0	56.7301	70.5224	12	37	11	1	268	29.98	5.14	1.141	1.123	1.062	1.028	1.086	6.743	1	130.643	12
TRUE	High	Master Protein	O43390	Heterogeneous nuclear ribonucleoprotein R OS=Homo sapiens OX=9606 GN=HNRNPR PE=1 SV=1	0	113.502	43.9179	27	90	18	1	633	70.899	8.13	1.141	1.068	1.005	0.957	1.067	6.552	0	282.563	27
TRUE	High	Master Protein	P0DMV9	Heat shock 70 kDa protein 1B OS=Homo sapiens OX=9606 GN=HSPA1B PE=1 SV=1	0	132.88	56.9423	30	99	22	1	641	70.009	5.66	1.141	1.034	0.985	0.923	1.019	10.288	0	351.442	30
TRUE	High	Master Protein	P55884	Eukaryotic translation initiation factor 3 subunit B OS=Homo sapiens OX=9606 GN=EIF3B PE=1 SV=3	0	58.3979	26.2899	15	41	15	1	814	92.424	5	1.141	1.089	0.999	1.033	1.076	1.683	0	128.847	15
TRUE	High	Master Protein	P35244	Replication protein A 14 kDa subunit OS=Homo sapiens OX=9606 GN=RPA3 PE=1 SV=1	0.00062422	12.5232	48.7603	3	9	3	1	121	13.56	5.08	1.141	1.099	1.045	1.022	1.069	1.371	0	38.5404	3
TRUE	High	Master Protein	Q9BXJ9	N-alpha-acetyltransferase 15, NatA auxiliary subunit OS=Homo sapiens OX=9606 GN=NAA15 PE=1 SV=1	0	57.0765	26.9053	18	42	15	1	866	101.208	7.42	1.141	1.069	1.014	0.942	1.057	1.025	3	109.401	18
TRUE	High	Master Protein	O75494	Serine/arginine-rich splicing factor 10 OS=Homo sapiens OX=9606 GN=SRSF10 PE=1 SV=1	0	13.7373	22.9008	6	14	6	1	262	31.282	11.27	1.141	1.073	0.955	1.003	1.089	1.683	0	25.3172	6
TRUE	High	Master Protein	Q96GM8	Target of EGR1 protein 1 OS=Homo sapiens OX=9606 GN=TOE1 PE=1 SV=1	0.00357782	4.00165	2.7451	1	1	1	1	510	56.512	7.18	1.142	1.068	1.013	0.968	1.083	0.096	0	2.08505	1
TRUE	High	Master Protein	Q01581	Hydroxymethylglutaryl-CoA synthase, cytoplasmic OS=Homo sapiens OX=9606 GN=HMGCS1 PE=1 SV=2	0	27.9467	20.9615	8	16	8	1	520	57.257	5.41	1.142	1.057	1.045	0.937	1.102	0.978	0	43.8976	8
TRUE	High	Master Protein	P60981	Destrin OS=Homo sapiens OX=9606 GN=DSTN PE=1 SV=3	0	21.8176	42.4242	7	17	6	1	165	18.493	7.85	1.142	1.002	0.971	0.885	1.025	3.125	0	51.0463	7
TRUE	Medium	Master Protein	Q9UBB5	Methyl-CpG-binding domain protein 2 OS=Homo sapiens OX=9606 GN=MBD2 PE=1 SV=1	0.0291787	1.95821	2.91971	1	3	1	1	411	43.228	10.04	1.142	1.059	0.977	1.108	1.119	0.101	0	6.9308	1
TRUE	High	Master Protein	Q96A26	Protein FAM162A OS=Homo sapiens OX=9606 GN=FAM162A PE=1 SV=2	0.00062422	10.904	22.7273	4	7	4	1	154	17.331	9.77	1.142	1.038	0.999	0.935	1.032	2.162	0	18.8462	4
TRUE	High	Master Protein	O94776	Metastasis-associated protein MTA2 OS=Homo sapiens OX=9606 GN=MTA2 PE=1 SV=1	0	51.913	31.2874	19	42	17	1	668	74.976	9.66	1.142	1.017	0.983	0.98	1.082	1.442	2	97.6399	19
TRUE	High	Master Protein	Q12905	Interleukin enhancer-binding factor 2 OS=Homo sapiens OX=9606 GN=ILF2 PE=1 SV=2	0	101.734	70.2564	21	64	21	1	390	43.035	5.26	1.142	0.993	0.984	0.924	1.026	18.307	0	250.262	21
TRUE	High	Master Protein	P49368	T-complex protein 1 subunit gamma OS=Homo sapiens OX=9606 GN=CCT3 PE=1 SV=4	0	208.86	67.3394	40	153	40	1	545	60.495	6.49	1.142	1.081	1.018	0.963	1.055	44.488	0	524.405	40
TRUE	High	Master Protein	Q9NX55	Huntingtin-interacting protein K OS=Homo sapiens OX=9606 GN=HYPK PE=1 SV=2	0.00062422	10.2307	43.4109	3	6	3	1	129	14.656	4.93	1.142	1.156	1.117	0.931	1.032	2.162	0	21.1168	3
TRUE	High	Master Protein	Q14739	Lamin-B receptor OS=Homo sapiens OX=9606 GN=LBR PE=1 SV=2	0	15.7763	12.0325	5	11	5	1	615	70.658	9.36	1.142	1.066	1.019	0.935	1.034	0.509	0	32.4064	5
TRUE	High	Master Protein	P00367	Glutamate dehydrogenase 1, mitochondrial OS=Homo sapiens OX=9606 GN=GLUD1 PE=1 SV=2	0	58.0499	33.6918	15	40	15	1	558	61.359	7.8	1.142	1.084	1.015	1.015	1.117	1.966	0	138.659	15
TRUE	High	Master Protein	O76021	Ribosomal L1 domain-containing protein 1 OS=Homo sapiens OX=9606 GN=RSL1D1 PE=1 SV=3	0	113.847	51.2245	27	80	27	1	490	54.939	10.13	1.142	1.037	1.028	0.892	1.005	19.309	0	262.988	27
TRUE	High	Master Protein	O95372	Acyl-protein thioesterase 2 OS=Homo sapiens OX=9606 GN=LYPLA2 PE=1 SV=1	0.00100301	6.06007	19.0476	2	3	2	1	231	24.721	7.23	1.142	0.891	0.907	0.936	1.021	0.389	0	6.39823	2
TRUE	High	Master Protein	P42677	40S ribosomal protein S27 OS=Homo sapiens OX=9606 GN=RPS27 PE=1 SV=3	0	13.9937	40.4762	3	13	3	1	84	9.455	9.45	1.142	1.141	1.058	0.957	0.985	9	0	35.7353	3
TRUE	High	Master Protein	P28288	ATP-binding cassette sub-family D member 3 OS=Homo sapiens OX=9606 GN=ABCD3 PE=1 SV=1	0.00147203	5.23487	3.18665	2	5	2	1	659	75.428	9.36	1.142	1.013	0.984	0.845	0.967	0.11	0	10.9434	2
TRUE	High	Master Protein	Q9NY12	H/ACA ribonucleoprotein complex subunit 1 OS=Homo sapiens OX=9606 GN=GAR1 PE=1 SV=1	0	14.7591	19.8157	4	14	4	1	217	22.334	10.92	1.142	1.018	0.982	0.913	1.057	1.276	0	40.2483	4
TRUE	High	Master Protein	P20700	Lamin-B1 OS=Homo sapiens OX=9606 GN=LMNB1 PE=1 SV=2	0	169.525	64.1638	39	123	34	1	586	66.368	5.16	1.142	1.064	1.004	0.935	1.051	18.145	5	441.576	39
TRUE	High	Master Protein	Q13547	Histone deacetylase 1 OS=Homo sapiens OX=9606 GN=HDAC1 PE=1 SV=1	0	49.7044	36.9295	13	33	8	1	482	55.068	5.48	1.142	1.113	1.053	0.917	1.015	2.29	5	91.5403	13
TRUE	High	Master Protein	P47755	F-actin-capping protein subunit alpha-2 OS=Homo sapiens OX=9606 GN=CAPZA2 PE=1 SV=3	0.00062422	10.9028	18.8811	4	9	3	1	286	32.929	5.85	1.142	1.096	1.043	1.015	1.126	0.848	0	18.2646	4
TRUE	High	Master Protein	P06493	Cyclin-dependent kinase 1 OS=Homo sapiens OX=9606 GN=CDK1 PE=1 SV=3	0	42.7727	52.862	13	36	12	1	297	34.074	8.4	1.142	1.097	1.038	1.03	1.085	4.179	1	105.949	13
TRUE	High	Master Protein	P07437	Tubulin beta chain OS=Homo sapiens OX=9606 GN=TUBB PE=1 SV=2	0	286.148	84.6847	32	226	5	1	444	49.639	4.89	1.142	1.128	1.09	0.993	1.065	2014.34	2	942.097	32
TRUE	High	Master Protein	Q7L014	Probable ATP-dependent RNA helicase DDX46 OS=Homo sapiens OX=9606 GN=DDX46 PE=1 SV=2	0	38.3325	13.967	13	26	13	1	1031	117.29	9.29	1.142	1.06	0.994	0.952	1.061	0.573	0	77.1806	13
TRUE	High	Master Protein	P11387	DNA topoisomerase 1 OS=Homo sapiens OX=9606 GN=TOP1 PE=1 SV=2	0	103.934	37.7778	27	83	27	1	765	90.669	9.31	1.142	1.068	1.025	0.94	1.049	4.036	0	272.767	27
TRUE	High	Master Protein	Q8WXI9	Transcriptional repressor p66-beta OS=Homo sapiens OX=9606 GN=GATAD2B PE=1 SV=1	0.00100301	7.80224	5.22766	2	4	1	1	593	65.22	9.7	1.142	1.13	1.003	0.855	1.05	0.129	0	17.0652	2
TRUE	High	Master Protein	Q7KZF4	Staphylococcal nuclease domain-containing protein 1 OS=Homo sapiens OX=9606 GN=SND1 PE=1 SV=1	0	131.871	46.9231	35	91	35	1	910	101.934	7.17	1.143	1.038	0.989	0.915	1.005	3.299	0	297.55	35
TRUE	High	Master Protein	P35637	RNA-binding protein FUS OS=Homo sapiens OX=9606 GN=FUS PE=1 SV=1	0	56.2722	18.0608	10	45	8	1	526	53.394	9.36	1.143	1.097	1.022	0.984	1.047	6.743	2	168.921	10
TRUE	High	Master Protein	P07814	Bifunctional glutamate/proline--tRNA ligase OS=Homo sapiens OX=9606 GN=EPRS PE=1 SV=5	0	170.941	41.2698	44	119	44	1	1512	170.483	7.33	1.143	1.072	1.013	0.928	1.039	2.624	0	344.937	44
TRUE	Medium	Master Protein	Q9UDW1	Cytochrome b-c1 complex subunit 9 OS=Homo sapiens OX=9606 GN=UQCR10 PE=1 SV=3	0.0278179	1.99097	11.1111	1	2	1	1	63	7.304	9.47	1.143	0.891	0.942	0.721	0.865	0.778	0	4.58417	1
TRUE	High	Master Protein	P33991	DNA replication licensing factor MCM4 OS=Homo sapiens OX=9606 GN=MCM4 PE=1 SV=5	0	136.736	48.7833	31	87	31	1	863	96.498	6.74	1.143	1.066	1.012	0.975	1.071	4.315	0	325.877	31
TRUE	High	Master Protein	Q9H0S4	Probable ATP-dependent RNA helicase DDX47 OS=Homo sapiens OX=9606 GN=DDX47 PE=1 SV=1	0.00062422	9.94177	5.93407	2	5	2	1	455	50.615	9.1	1.143	1.034	0.984	0.931	1.013	0.304	0	15.3649	2
TRUE	High	Master Protein	P10606	Cytochrome c oxidase subunit 5B, mitochondrial OS=Homo sapiens OX=9606 GN=COX5B PE=1 SV=2	0	16.4698	30.2326	5	14	5	1	129	13.687	8.81	1.143	1.099	0.979	1.059	1.169	2.981	0	30.3466	5
TRUE	High	Master Protein	O95777	U6 snRNA-associated Sm-like protein LSm8 OS=Homo sapiens OX=9606 GN=LSM8 PE=1 SV=3	0	13.0502	59.375	4	12	4	1	96	10.396	4.48	1.143	1.007	0.946	1.032	1.082	2.728	0	42.1113	4
TRUE	High	Master Protein	P42167	Lamina-associated polypeptide 2, isoforms beta/gamma OS=Homo sapiens OX=9606 GN=TMPO PE=1 SV=2	0	80.3507	52.2026	17	53	7	1	454	50.639	9.38	1.143	1.103	1.084	0.858	0.998	6.667	0	183.976	17
TRUE	High	Master Protein	Q8WUA2	Peptidyl-prolyl cis-trans isomerase-like 4 OS=Homo sapiens OX=9606 GN=PPIL4 PE=1 SV=1	0.00147203	5.16679	3.25203	1	3	1	1	492	57.189	5.92	1.143	1.088	1.023	1.076	1.134	0.172	0	0	1
TRUE	High	Master Protein	P50402	Emerin OS=Homo sapiens OX=9606 GN=EMD PE=1 SV=1	0.00626305	3.19777	4.72441	1	2	1	1	254	28.976	5.5	1.143	0.937	0.891	0.872	0.922	0.166	0	7.07424	1
TRUE	High	Master Protein	P30479	HLA class I histocompatibility antigen, B-41 alpha chain OS=Homo sapiens OX=9606 GN=HLA-B PE=1 SV=1	0	38.1597	32.3204	9	27	2	1	362	40.514	6.54	1.143	1.081	1.023	0.958	1.052	2.162	7	94.6797	9
TRUE	High	Master Protein	P00491	Purine nucleoside phosphorylase OS=Homo sapiens OX=9606 GN=PNP PE=1 SV=2	0	66.6982	71.6263	14	48	14	1	289	32.097	6.95	1.143	1.012	0.987	0.946	1.045	5.579	0	162.78	14
TRUE	High	Master Protein	Q8IXM3	39S ribosomal protein L41, mitochondrial OS=Homo sapiens OX=9606 GN=MRPL41 PE=1 SV=1	0.00888889	3.04175	18.2482	2	2	2	1	137	15.373	9.57	1.143	1.004	0.96	0.858	0.956	0.931	0	4.27891	2
TRUE	High	Master Protein	P55209	Nucleosome assembly protein 1-like 1 OS=Homo sapiens OX=9606 GN=NAP1L1 PE=1 SV=1	0	71.5376	40.1535	14	54	12	1	391	45.346	4.46	1.143	1.173	1.062	1.098	1.175	20.544	2	202.896	14
TRUE	High	Master Protein	P57737	Coronin-7 OS=Homo sapiens OX=9606 GN=CORO7 PE=1 SV=2	0.00100301	7.03314	4.43243	2	5	2	1	925	100.542	5.8	1.143	1.059	1.009	0.908	1.006	0.122	0	7.7424	2
TRUE	High	Master Protein	P50990	T-complex protein 1 subunit theta OS=Homo sapiens OX=9606 GN=CCT8 PE=1 SV=4	0	184.588	66.7883	39	142	39	1	548	59.583	5.6	1.143	1.07	1.016	0.969	1.068	18.619	0	528.009	39
TRUE	High	Master Protein	Q30154	HLA class II histocompatibility antigen, DR beta 5 chain OS=Homo sapiens OX=9606 GN=HLA-DRB5 PE=1 SV=1	0	14.6917	13.1579	3	12	1	1	266	30.037	6.93	1.143	1.108	1.05	0.816	0.967	0.668	0	49.172	3
TRUE	High	Master Protein	P20648	Potassium-transporting ATPase alpha chain 1 OS=Homo sapiens OX=9606 GN=ATP4A PE=2 SV=5	0.00100301	6.11928	2.1256	2	5	1	1	1035	114.045	5.81	1.143	1.064	0.999	0.891	0.935	0.086	0	20.5961	2
TRUE	High	Master Protein	P62249	40S ribosomal protein S16 OS=Homo sapiens OX=9606 GN=RPS16 PE=1 SV=2	0	47.3743	51.3699	10	43	10	1	146	16.435	10.21	1.143	1.029	1.008	0.877	0.996	16.783	0	128.183	10
TRUE	High	Master Protein	P14678	Small nuclear ribonucleoprotein-associated proteins B and B' OS=Homo sapiens OX=9606 GN=SNRPB PE=1 SV=2	0	33.6934	29.1667	10	31	10	1	240	24.594	11.19	1.143	1.09	1.015	1.067	1.168	5.31	0	87.0828	10
TRUE	High	Master Protein	P22061	Protein-L-isoaspartate(D-aspartate) O-methyltransferase OS=Homo sapiens OX=9606 GN=PCMT1 PE=1 SV=4	0	28.2575	55.5066	6	15	6	1	227	24.621	7.21	1.143	1.058	0.949	1.064	1.166	2.455	0	52.7355	6
TRUE	High	Master Protein	P30419	Glycylpeptide N-tetradecanoyltransferase 1 OS=Homo sapiens OX=9606 GN=NMT1 PE=1 SV=2	0	33.4328	20.9677	9	27	9	1	496	56.77	7.8	1.143	1.019	0.942	0.945	1.049	1.649	0	73.1476	9
TRUE	High	Master Protein	Q00688	Peptidyl-prolyl cis-trans isomerase FKBP3 OS=Homo sapiens OX=9606 GN=FKBP3 PE=1 SV=1	0	19.8105	31.25	5	14	5	1	224	25.161	9.28	1.143	1.045	1.036	0.886	0.995	1.254	0	44.0674	5
TRUE	High	Master Protein	Q9Y320	Thioredoxin-related transmembrane protein 2 OS=Homo sapiens OX=9606 GN=TMX2 PE=1 SV=1	0.00321543	4.0907	7.43243	2	4	2	1	296	34.016	8.69	1.143	1.026	1.009	0.986	1.072	0.292	0	10.4964	2
TRUE	Medium	Master Protein	Q92994	Transcription factor IIIB 90 kDa subunit OS=Homo sapiens OX=9606 GN=BRF1 PE=1 SV=1	0.0110367	2.75007	1.18168	1	3	1	1	677	73.794	5.43	1.143	1.171	0.985	1.234	1.287	0.07	0	5.00699	1
TRUE	High	Master Protein	P08670	Vimentin OS=Homo sapiens OX=9606 GN=VIM PE=1 SV=4	0.00062422	10.8425	8.3691	4	8	4	1	466	53.619	5.12	1.144	1.057	1.026	1.013	1.103	0.311	0	14.4218	4
TRUE	High	Master Protein	P35268	60S ribosomal protein L22 OS=Homo sapiens OX=9606 GN=RPL22 PE=1 SV=2	0	34.2135	51.5625	5	23	5	1	128	14.778	9.19	1.144	1.036	1.049	1.101	1.112	30.623	0	82.858	5
TRUE	High	Master Protein	P11413	Glucose-6-phosphate 1-dehydrogenase OS=Homo sapiens OX=9606 GN=G6PD PE=1 SV=4	0	44.3003	37.0874	12	32	12	1	515	59.219	6.84	1.144	1.118	1.074	0.974	1.062	1.198	0	101.02	12
TRUE	High	Master Protein	Q04917	14-3-3 protein eta OS=Homo sapiens OX=9606 GN=YWHAH PE=1 SV=4	0	60.1757	56.0976	15	46	11	1	246	28.201	4.84	1.144	1.084	0.952	0.944	1.047	9	0	163.619	15
TRUE	High	Master Protein	P11172	Uridine 5'-monophosphate synthase OS=Homo sapiens OX=9606 GN=UMPS PE=1 SV=1	0	15.2305	17.2917	5	8	5	1	480	52.189	7.24	1.144	1.041	1	0.943	1.04	0.487	0	22.5375	5
TRUE	High	Master Protein	P06576	ATP synthase subunit beta, mitochondrial OS=Homo sapiens OX=9606 GN=ATP5F1B PE=1 SV=3	0	215.338	76.3705	29	140	29	1	529	56.525	5.4	1.144	1.164	1.112	1.003	1.083	50.248	0	619.162	29
TRUE	Low	Master Protein	Q9BT22	Chitobiosyldiphosphodolichol beta-mannosyltransferase OS=Homo sapiens OX=9606 GN=ALG1 PE=1 SV=2	0.0871011	1.27885	3.44828	1	1	1	1	464	52.484	7.23	1.144	1.133	0.98	0.82	1	0.101	0	0	1
TRUE	High	Master Protein	Q14847	LIM and SH3 domain protein 1 OS=Homo sapiens OX=9606 GN=LASP1 PE=1 SV=2	0	51.3385	49.8084	14	39	14	1	261	29.698	7.05	1.144	1.053	0.984	0.93	1.024	7.799	0	114.173	14
TRUE	High	Master Protein	P41227	N-alpha-acetyltransferase 10 OS=Homo sapiens OX=9606 GN=NAA10 PE=1 SV=1	0	19.1168	36.1702	6	13	6	1	235	26.442	5.64	1.144	1.144	1.062	0.938	1.072	1.371	0	35.868	6
TRUE	High	Master Protein	P62191	26S proteasome regulatory subunit 4 OS=Homo sapiens OX=9606 GN=PSMC1 PE=1 SV=1	0	68.8126	52.7273	20	47	18	1	440	49.154	6.21	1.144	1.049	0.994	0.97	1.045	5.105	2	126.159	20
TRUE	High	Master Protein	P25705	ATP synthase subunit alpha, mitochondrial OS=Homo sapiens OX=9606 GN=ATP5F1A PE=1 SV=1	0	190.467	61.6637	35	144	35	1	553	59.714	9.13	1.144	1.067	1.01	0.967	1.064	31.622	0	562.469	35
TRUE	Medium	Master Protein	O00273	DNA fragmentation factor subunit alpha OS=Homo sapiens OX=9606 GN=DFFA PE=1 SV=1	0.0291787	1.94731	2.41692	1	1	1	1	331	36.5	4.79	1.144	0.97	0.924	1.007	1.088	0.122	0	2.59352	1
TRUE	High	Master Protein	P36542	ATP synthase subunit gamma, mitochondrial OS=Homo sapiens OX=9606 GN=ATP5F1C PE=1 SV=1	0	48.2001	34.2282	11	36	11	1	298	32.975	9.22	1.144	1.052	0.993	0.997	1.086	4.995	0	139.62	11
TRUE	High	Master Protein	P60660	Myosin light polypeptide 6 OS=Homo sapiens OX=9606 GN=MYL6 PE=1 SV=2	0	35.3655	57.6159	7	26	7	1	151	16.919	4.65	1.144	1.056	0.972	0.967	1.041	7.111	0	101.41	7
TRUE	High	Master Protein	Q8N9N8	Probable RNA-binding protein EIF1AD OS=Homo sapiens OX=9606 GN=EIF1AD PE=1 SV=1	0.00888889	3.02563	9.69697	1	3	1	1	165	19.041	5.21	1.144	0.981	1.013	0.76	0.861	0.292	0	5.22417	1
TRUE	High	Master Protein	P55010	Eukaryotic translation initiation factor 5 OS=Homo sapiens OX=9606 GN=EIF5 PE=1 SV=2	0	45.4146	30.1624	11	31	11	1	431	49.192	5.58	1.144	1.053	0.982	0.969	1.068	2.3	0	95.8095	11
TRUE	High	Master Protein	O76003	Glutaredoxin-3 OS=Homo sapiens OX=9606 GN=GLRX3 PE=1 SV=2	0	35.7054	30.7463	8	26	8	1	335	37.408	5.39	1.144	1.068	1.019	0.935	1.062	2.793	0	86.6677	8
TRUE	High	Master Protein	P62854	40S ribosomal protein S26 OS=Homo sapiens OX=9606 GN=RPS26 PE=1 SV=3	0	21.3494	44.3478	4	16	4	1	115	13.007	11	1.144	0.977	1.062	0.945	1.014	9	0	46.7233	4
TRUE	High	Master Protein	P07741	Adenine phosphoribosyltransferase OS=Homo sapiens OX=9606 GN=APRT PE=1 SV=2	0	32.0761	69.4444	9	25	9	1	180	19.595	6.02	1.144	1.053	1.047	1.023	1.08	5.105	0	63.2469	9
TRUE	High	Master Protein	P54687	Branched-chain-amino-acid aminotransferase, cytosolic OS=Homo sapiens OX=9606 GN=BCAT1 PE=1 SV=3	0	55.131	48.1865	14	42	14	1	386	42.939	5.3	1.144	1.076	1.037	0.955	1.04	12.594	0	123.695	14
TRUE	Low	Master Protein	P19784	Casein kinase II subunit alpha' OS=Homo sapiens OX=9606 GN=CSNK2A2 PE=1 SV=1	0.0582759	1.51187	2.57143	1	1	1	1	350	41.187	8.56	1.144	1.08	1.113	0.811	0.938	0.105	0	1.71395	1
TRUE	High	Master Protein	P53985	Monocarboxylate transporter 1 OS=Homo sapiens OX=9606 GN=SLC16A1 PE=1 SV=3	0	13.4639	8	3	9	3	1	500	53.909	8.66	1.144	1.039	1.023	0.886	1.01	0.719	0	26.6736	3
TRUE	High	Master Protein	Q9H2J4	Phosducin-like protein 3 OS=Homo sapiens OX=9606 GN=PDCL3 PE=1 SV=1	0.00100301	5.45669	15.4812	3	4	3	1	239	27.597	4.84	1.144	1.088	1.039	0.901	1.065	0.501	0	2.29885	3
TRUE	High	Master Protein	P56385	ATP synthase subunit e, mitochondrial OS=Homo sapiens OX=9606 GN=ATP5I PE=1 SV=2	0.00062422	9.69832	52.1739	3	7	3	1	69	7.928	9.35	1.144	1.084	1.043	0.955	1.019	2.981	0	21.7614	3
TRUE	High	Master Protein	O96000	NADH dehydrogenase [ubiquinone] 1 beta subcomplex subunit 10 OS=Homo sapiens OX=9606 GN=NDUFB10 PE=1 SV=3	0.00100301	9.08255	23.2558	3	6	3	1	172	20.763	8.48	1.144	1.066	1.011	0.895	1.026	0.778	0	12.9167	3
TRUE	High	Master Protein	P34897	Serine hydroxymethyltransferase, mitochondrial OS=Homo sapiens OX=9606 GN=SHMT2 PE=1 SV=3	0	117.057	64.2857	25	84	25	1	504	55.958	8.53	1.145	1.075	1.026	0.966	1.063	9	0	293.412	25
TRUE	High	Master Protein	Q13185	Chromobox protein homolog 3 OS=Homo sapiens OX=9606 GN=CBX3 PE=1 SV=4	0	52.9499	63.388	9	38	7	1	183	20.798	5.33	1.145	1.108	1.007	0.973	1.069	30.623	2	138.823	9
TRUE	High	Master Protein	P21283	V-type proton ATPase subunit C 1 OS=Homo sapiens OX=9606 GN=ATP6V1C1 PE=1 SV=4	0.00100301	5.66645	7.32984	3	3	3	1	382	43.914	7.46	1.145	1.024	0.983	0.956	1.067	0.269	0	7.76673	3
TRUE	High	Master Protein	P22087	rRNA 2'-O-methyltransferase fibrillarin OS=Homo sapiens OX=9606 GN=FBL PE=1 SV=2	0	57.2482	55.7632	13	35	13	1	321	33.763	10.18	1.145	1.07	1.022	0.989	1.058	3.489	0	138.884	13
TRUE	High	Master Protein	Q16629	Serine/arginine-rich splicing factor 7 OS=Homo sapiens OX=9606 GN=SRSF7 PE=1 SV=1	0	30.5913	36.9748	9	25	9	1	238	27.35	11.82	1.145	1.083	0.999	0.943	1.033	3.87	0	82.7915	9
TRUE	High	Master Protein	P51572	B-cell receptor-associated protein 31 OS=Homo sapiens OX=9606 GN=BCAP31 PE=1 SV=3	0	22.791	29.6748	7	19	7	1	246	27.974	8.44	1.145	1.104	1.01	1.025	1.106	1.738	0	58.2602	7
TRUE	High	Master Protein	O75351	Vacuolar protein sorting-associated protein 4B OS=Homo sapiens OX=9606 GN=VPS4B PE=1 SV=2	0	16.701	17.5676	7	13	7	1	444	49.271	7.23	1.145	0.988	0.927	0.917	0.993	0.743	0	20.3537	7
TRUE	Medium	Master Protein	Q96MU7	YTH domain-containing protein 1 OS=Homo sapiens OX=9606 GN=YTHDC1 PE=1 SV=3	0.0164248	2.4573	1.65062	1	2	1	1	727	84.649	6.23	1.145	1.017	1.025	0.82	0.919	0.064	0	0	1
TRUE	High	Master Protein	O95336	6-phosphogluconolactonase OS=Homo sapiens OX=9606 GN=PGLS PE=1 SV=2	0.00100301	8.65004	18.6047	3	5	3	1	258	27.53	6.05	1.145	1.052	0.992	0.947	1.072	0.585	0	8.57616	3
TRUE	High	Master Protein	Q13162	Peroxiredoxin-4 OS=Homo sapiens OX=9606 GN=PRDX4 PE=1 SV=1	0	14.8392	15.8672	5	16	2	1	271	30.521	6.29	1.145	1.012	1.005	0.989	1.141	1.512	0	35.1667	5
TRUE	High	Master Protein	O95218	Zinc finger Ran-binding domain-containing protein 2 OS=Homo sapiens OX=9606 GN=ZRANB2 PE=1 SV=2	0	15.6975	14.8485	5	13	5	1	330	37.382	10.01	1.145	0.993	0.943	0.884	0.999	0.833	0	29.1446	5
TRUE	High	Master Protein	Q14444	Caprin-1 OS=Homo sapiens OX=9606 GN=CAPRIN1 PE=1 SV=2	0	59.7758	24.2595	15	46	15	1	709	78.318	5.25	1.145	1.081	1.009	0.956	1.063	3.924	0	141.17	15
TRUE	High	Master Protein	O95433	Activator of 90 kDa heat shock protein ATPase homolog 1 OS=Homo sapiens OX=9606 GN=AHSA1 PE=1 SV=1	0	55.2481	59.4675	15	46	15	1	338	38.25	5.53	1.145	1.092	1.068	0.942	1.038	4.623	0	155.021	15
TRUE	High	Master Protein	P10768	S-formylglutathione hydrolase OS=Homo sapiens OX=9606 GN=ESD PE=1 SV=2	0	43.8418	49.2908	10	28	10	1	282	31.442	7.02	1.145	1.163	1.123	0.986	1.093	5.494	0	92.847	10
TRUE	High	Master Protein	Q9UBQ5	Eukaryotic translation initiation factor 3 subunit K OS=Homo sapiens OX=9606 GN=EIF3K PE=1 SV=1	0	36.6434	42.2018	8	26	8	1	218	25.043	4.93	1.145	1.086	1.012	1.006	1.077	5.813	0	83.6246	8
TRUE	High	Master Protein	P46778	60S ribosomal protein L21 OS=Homo sapiens OX=9606 GN=RPL21 PE=1 SV=2	0	46.0868	51.875	9	43	9	1	160	18.553	10.49	1.145	1.088	1.018	0.91	1.028	45.416	0	136.532	9
TRUE	High	Master Protein	Q15056	Eukaryotic translation initiation factor 4H OS=Homo sapiens OX=9606 GN=EIF4H PE=1 SV=5	0	39.2906	50.8065	9	26	9	1	248	27.368	7.23	1.145	1.091	1.035	0.904	1	2.728	0	90.1772	9
TRUE	High	Master Protein	Q9H444	Charged multivesicular body protein 4b OS=Homo sapiens OX=9606 GN=CHMP4B PE=1 SV=1	0	15.9242	25.8929	5	8	5	1	224	24.935	4.82	1.145	1.067	0.994	0.924	1.037	1.683	0	16.2968	5
TRUE	Medium	Master Protein	O75792	Ribonuclease H2 subunit A OS=Homo sapiens OX=9606 GN=RNASEH2A PE=1 SV=2	0.0118017	2.72377	2.67559	1	2	1	1	299	33.374	5.25	1.145	0.928	1.066	0.687	0.814	0.145	0	4.4991	1
TRUE	High	Master Protein	P40259	B-cell antigen receptor complex-associated protein beta chain OS=Homo sapiens OX=9606 GN=CD79B PE=1 SV=1	0.00391986	3.75696	4.80349	1	3	1	1	229	26.031	5.92	1.145	0.836	0.787	0.911	1.042	0.212	0	5.23275	1
TRUE	High	Master Protein	P23588	Eukaryotic translation initiation factor 4B OS=Homo sapiens OX=9606 GN=EIF4B PE=1 SV=2	0	78.4558	42.2259	22	63	22	1	611	69.11	5.73	1.145	1.052	0.975	0.961	1.064	4.817	0	201.381	22
TRUE	High	Master Protein	Q99595	Mitochondrial import inner membrane translocase subunit Tim17-A OS=Homo sapiens OX=9606 GN=TIMM17A PE=1 SV=1	0.00321543	4.05983	12.8655	1	3	1	1	171	18.012	7.87	1.145	1.084	1.016	1.029	1.085	0.292	0	13.1792	1
TRUE	High	Master Protein	P60900	Proteasome subunit alpha type-6 OS=Homo sapiens OX=9606 GN=PSMA6 PE=1 SV=1	0	56.6922	60.9756	14	45	14	1	246	27.382	6.76	1.145	1.077	1.04	0.899	1.023	12.594	0	158.333	14
TRUE	High	Master Protein	Q13177	Serine/threonine-protein kinase PAK 2 OS=Homo sapiens OX=9606 GN=PAK2 PE=1 SV=3	0	32.1904	29.5802	10	19	10	1	524	58.006	5.96	1.145	1.083	1.055	0.958	1.067	1.154	0	66.3334	10
TRUE	High	Master Protein	P04233	HLA class II histocompatibility antigen gamma chain OS=Homo sapiens OX=9606 GN=CD74 PE=1 SV=3	0	20.3286	16.2162	5	13	5	1	296	33.494	8.44	1.145	1.007	0.999	0.792	0.948	1.254	0	29.1959	5
TRUE	High	Master Protein	Q6Y7W6	GRB10-interacting GYF protein 2 OS=Homo sapiens OX=9606 GN=GIGYF2 PE=1 SV=1	0.00062422	9.58145	2.6174	3	5	3	1	1299	149.978	5.54	1.145	1.08	1.006	0.933	1.046	0.118	0	11.063	3
TRUE	High	Master Protein	P49792	E3 SUMO-protein ligase RanBP2 OS=Homo sapiens OX=9606 GN=RANBP2 PE=1 SV=2	0	64.8385	11.3834	22	41	21	1	3224	357.974	6.2	1.145	1.054	0.977	0.935	1.031	0.268	1	96.7567	22
TRUE	High	Master Protein	Q2NL82	Pre-rRNA-processing protein TSR1 homolog OS=Homo sapiens OX=9606 GN=TSR1 PE=1 SV=1	0	22.1884	14.1791	8	15	8	1	804	91.752	7.42	1.146	1.1	1.025	1.081	1.133	0.725	0	27.0746	8
TRUE	Medium	Master Protein	Q9NVV4	Poly(A) RNA polymerase, mitochondrial OS=Homo sapiens OX=9606 GN=MTPAP PE=1 SV=1	0.0305097	1.9017	1.54639	1	1	1	1	582	66.13	9.04	1.146	1.057	0.99	0.765	0.933	0.064	0	1.7162	1
TRUE	High	Master Protein	P43686	26S proteasome regulatory subunit 6B OS=Homo sapiens OX=9606 GN=PSMC4 PE=1 SV=2	0	65.7595	55.9809	14	41	13	1	418	47.337	5.21	1.146	1.05	0.994	0.98	1.072	4.754	0	126.103	14
TRUE	High	Master Protein	P23368	NAD-dependent malic enzyme, mitochondrial OS=Homo sapiens OX=9606 GN=ME2 PE=1 SV=1	0	44.9353	36.4726	14	29	14	1	584	65.402	7.61	1.146	1.062	0.975	1.094	1.074	1.656	0	93.2126	14
TRUE	High	Master Protein	P49755	Transmembrane emp24 domain-containing protein 10 OS=Homo sapiens OX=9606 GN=TMED10 PE=1 SV=2	0.00100301	6.10454	9.13242	2	6	2	1	219	24.96	7.44	1.146	1.019	0.98	0.917	1.04	0.425	0	18.3193	2
TRUE	High	Master Protein	P20839	Inosine-5'-monophosphate dehydrogenase 1 OS=Homo sapiens OX=9606 GN=IMPDH1 PE=1 SV=2	0	15.3466	16.1479	7	12	5	1	514	55.37	6.9	1.146	1.059	0.983	1.027	1.111	0.859	0	30.6549	7
TRUE	High	Master Protein	P40227	T-complex protein 1 subunit zeta OS=Homo sapiens OX=9606 GN=CCT6A PE=1 SV=3	0	164.79	65.1601	30	113	30	1	531	57.988	6.68	1.146	1.096	1.025	0.998	1.092	34.35	0	411.931	30
TRUE	High	Master Protein	P38117	Electron transfer flavoprotein subunit beta OS=Homo sapiens OX=9606 GN=ETFB PE=1 SV=3	0	44.3859	50.5882	14	37	14	1	255	27.826	8.1	1.146	1.037	0.981	0.952	1.054	7.66	0	108.986	14
TRUE	High	Master Protein	O43684	Mitotic checkpoint protein BUB3 OS=Homo sapiens OX=9606 GN=BUB3 PE=1 SV=1	0	47.9318	43.9024	11	37	11	1	328	37.131	6.84	1.146	1.057	1.022	0.968	1.04	4.995	0	131.983	11
TRUE	High	Master Protein	Q9UNS2	COP9 signalosome complex subunit 3 OS=Homo sapiens OX=9606 GN=COPS3 PE=1 SV=3	0	22.0406	23.4043	7	12	7	1	423	47.842	6.65	1.146	1.049	0.979	0.951	1.063	0.817	0	32.2098	7
TRUE	High	Master Protein	Q99575	Ribonucleases P/MRP protein subunit POP1 OS=Homo sapiens OX=9606 GN=POP1 PE=1 SV=2	0.00100301	6.64216	4.00391	3	4	3	1	1024	114.636	9.22	1.146	0.697	0.603	0.975	1.149	0.116	0	9.99212	3
TRUE	High	Master Protein	P42768	Wiskott-Aldrich syndrome protein OS=Homo sapiens OX=9606 GN=WAS PE=1 SV=4	0	13.1608	17.7291	5	7	5	1	502	52.88	6.64	1.146	1.119	1.046	1.019	1.105	0.616	0	14.0977	5
TRUE	High	Master Protein	O00170	AH receptor-interacting protein OS=Homo sapiens OX=9606 GN=AIP PE=1 SV=2	0	27.7949	25.4545	6	17	6	1	330	37.612	6.29	1.146	1.135	1.039	1.069	1.148	1.228	0	35.1572	6
TRUE	High	Master Protein	O15212	Prefoldin subunit 6 OS=Homo sapiens OX=9606 GN=PFDN6 PE=1 SV=1	0.00100301	7.40724	27.1318	4	5	4	1	129	14.574	8.88	1.146	1.021	0.986	0.899	1.004	1.154	0	9.84417	4
TRUE	High	Master Protein	P08243	Asparagine synthetase [glutamine-hydrolyzing] OS=Homo sapiens OX=9606 GN=ASNS PE=1 SV=4	0	113.816	57.9323	26	86	26	1	561	64.329	6.86	1.146	1.11	1.046	1.05	1.095	7.297	0	310.785	26
TRUE	High	Master Protein	P23921	Ribonucleoside-diphosphate reductase large subunit OS=Homo sapiens OX=9606 GN=RRM1 PE=1 SV=1	0	62.7746	35.4798	19	45	19	1	792	90.013	7.15	1.146	1.048	0.971	0.963	1.052	1.929	0	112.469	19
TRUE	Low	Master Protein	P78330	Phosphoserine phosphatase OS=Homo sapiens OX=9606 GN=PSPH PE=1 SV=2	0.0676461	1.43604	3.55556	1	3	1	1	225	24.992	5.69	1.146	0.978	0.848	1.048	1.1	0.179	0	3.83475	1
TRUE	High	Master Protein	P49458	Signal recognition particle 9 kDa protein OS=Homo sapiens OX=9606 GN=SRP9 PE=1 SV=2	0	21.4568	51.1628	6	21	6	1	86	10.105	7.97	1.146	1.039	0.956	0.895	1.041	12.895	0	53.7808	6
TRUE	Medium	Master Protein	O43676	NADH dehydrogenase [ubiquinone] 1 beta subcomplex subunit 3 OS=Homo sapiens OX=9606 GN=NDUFB3 PE=1 SV=3	0.0271542	2.02461	11.2245	1	1	1	1	98	11.395	9.2	1.146	0.962	0.973	0.921	1.032	0.468	0	2.9121	1
TRUE	High	Master Protein	P16615	Sarcoplasmic/endoplasmic reticulum calcium ATPase 2 OS=Homo sapiens OX=9606 GN=ATP2A2 PE=1 SV=1	0	71.8347	26.1036	20	50	20	1	1042	114.683	5.34	1.146	1.03	0.996	0.912	1.019	1.555	0	130.774	20
TRUE	High	Master Protein	P30040	Endoplasmic reticulum resident protein 29 OS=Homo sapiens OX=9606 GN=ERP29 PE=1 SV=4	0	43.1347	45.5939	10	38	10	1	261	28.975	7.31	1.146	1.082	1.018	0.967	1.056	6.356	0	127.665	10
TRUE	High	Master Protein	Q9BV20	Methylthioribose-1-phosphate isomerase OS=Homo sapiens OX=9606 GN=MRI1 PE=1 SV=1	0.00062422	9.35952	13.2791	3	4	3	1	369	39.125	6.3	1.146	0.998	0.974	0.942	1.037	0.369	0	8.73706	3
TRUE	High	Master Protein	P61956	Small ubiquitin-related modifier 2 OS=Homo sapiens OX=9606 GN=SUMO2 PE=1 SV=3	0	17.4064	27.3684	3	14	2	1	95	10.864	5.5	1.147	1.111	1.045	0.987	1.111	9	1	40.0313	3
TRUE	High	Master Protein	P49748	Very long-chain specific acyl-CoA dehydrogenase, mitochondrial OS=Homo sapiens OX=9606 GN=ACADVL PE=1 SV=1	0.00100301	6.60381	5.64885	2	3	2	1	655	70.345	8.75	1.147	1.126	1.109	1.107	1.127	0.11	0	8.2274	2
TRUE	High	Master Protein	P35579	Myosin-9 OS=Homo sapiens OX=9606 GN=MYH9 PE=1 SV=4	0	484.8	58.3673	108	339	108	1	1960	226.392	5.6	1.147	1.079	1.023	0.957	1.049	11.839	0	1181.23	108
TRUE	High	Master Protein	Q9Y4W6	AFG3-like protein 2 OS=Homo sapiens OX=9606 GN=AFG3L2 PE=1 SV=2	0	25.7417	13.0489	9	13	9	1	797	88.528	8.66	1.147	1.097	0.998	1.1	1.159	0.468	0	35.4364	9
TRUE	High	Master Protein	Q9Y2W1	Thyroid hormone receptor-associated protein 3 OS=Homo sapiens OX=9606 GN=THRAP3 PE=1 SV=2	0	35.0036	12.1466	12	29	12	1	955	108.601	10.15	1.147	1.005	0.964	0.906	0.997	0.61	0	74.5692	12
TRUE	High	Master Protein	P40222	Alpha-taxilin OS=Homo sapiens OX=9606 GN=TXLNA PE=1 SV=3	0	13.4312	15.9341	4	4	4	1	546	61.853	6.52	1.147	1.198	1.136	1.009	1.058	0.311	0	12.6756	4
TRUE	High	Master Protein	Q14699	Raftlin OS=Homo sapiens OX=9606 GN=RFTN1 PE=1 SV=4	0	31.7698	19.0311	7	22	7	1	578	63.106	5.67	1.147	1.113	1.067	0.935	1.03	0.812	0	95.5309	7
TRUE	High	Master Protein	Q92945	Far upstream element-binding protein 2 OS=Homo sapiens OX=9606 GN=KHSRP PE=1 SV=4	0	114.827	51.7581	29	80	25	1	711	73.07	7.3	1.147	1.089	1.01	1.03	1.08	5.105	4	304.071	29
TRUE	High	Master Protein	O15144	Actin-related protein 2/3 complex subunit 2 OS=Homo sapiens OX=9606 GN=ARPC2 PE=1 SV=1	0	31.4304	44	10	25	10	1	300	34.311	7.36	1.147	1.079	0.97	1.051	1.122	2.325	0	51.2607	10
TRUE	High	Master Protein	Q9H4A4	Aminopeptidase B OS=Homo sapiens OX=9606 GN=RNPEP PE=1 SV=2	0.00100301	8.59617	5.69231	3	7	3	1	650	72.549	5.74	1.147	1.083	1.012	0.966	1.082	0.212	0	14.771	3
TRUE	High	Master Protein	P22307	Non-specific lipid-transfer protein OS=Homo sapiens OX=9606 GN=SCP2 PE=1 SV=2	0	21.9666	10.7861	7	17	7	1	547	58.956	6.89	1.147	1.031	1.004	0.887	1.021	0.585	0	43.3414	7
TRUE	High	Master Protein	Q15637	Splicing factor 1 OS=Homo sapiens OX=9606 GN=SF1 PE=1 SV=4	0	46.9335	27.0736	13	33	13	1	639	68.286	8.98	1.147	1.092	1.015	0.938	1.039	7.66	0	87.3074	13
TRUE	High	Master Protein	P12236	ADP/ATP translocase 3 OS=Homo sapiens OX=9606 GN=SLC25A6 PE=1 SV=4	0	74.8653	58.0537	18	56	2	1	298	32.845	9.74	1.147	1.063	1.045	0.928	1.042	9	16	210.934	18
TRUE	High	Master Protein	P23919	Thymidylate kinase OS=Homo sapiens OX=9606 GN=DTYMK PE=1 SV=4	0.00062422	10.3111	17.9245	4	7	4	1	212	23.804	8.27	1.147	1.068	1.028	0.915	0.998	0.668	0	10.1021	4
TRUE	High	Master Protein	Q14692	Ribosome biogenesis protein BMS1 homolog OS=Homo sapiens OX=9606 GN=BMS1 PE=1 SV=1	0.00062422	10.91	4.44618	4	5	4	1	1282	145.716	6.44	1.147	1.095	1.018	1.054	1.102	0.147	0	10.1328	4
TRUE	High	Master Protein	P17980	26S proteasome regulatory subunit 6A OS=Homo sapiens OX=9606 GN=PSMC3 PE=1 SV=3	0	77.4921	59.9089	20	56	20	1	439	49.172	5.24	1.147	1.078	1.013	1.025	1.076	5.529	0	179.936	20
TRUE	High	Master Protein	P54578	Ubiquitin carboxyl-terminal hydrolase 14 OS=Homo sapiens OX=9606 GN=USP14 PE=1 SV=3	0	49.0115	42.3077	14	34	14	1	494	56.033	5.3	1.147	1.059	1.025	0.914	1.037	2.047	0	112.642	14
TRUE	High	Master Protein	P43243	Matrin-3 OS=Homo sapiens OX=9606 GN=MATR3 PE=1 SV=2	0	95.8681	36.2456	24	73	24	1	847	94.565	6.25	1.147	1.124	1.076	0.942	1.043	3.292	0	226.117	24
TRUE	High	Master Protein	P49915	GMP synthase [glutamine-hydrolyzing] OS=Homo sapiens OX=9606 GN=GMPS PE=1 SV=1	0	61.9109	36.6522	17	42	17	1	693	76.667	6.87	1.147	1.057	1.005	0.991	1.068	1.512	0	139.106	17
TRUE	High	Master Protein	Q15021	Condensin complex subunit 1 OS=Homo sapiens OX=9606 GN=NCAPD2 PE=1 SV=3	0	51.7425	16.3455	15	27	15	1	1401	157.082	6.61	1.147	1.087	1.031	0.987	1.075	0.545	0	60.4739	15
TRUE	High	Master Protein	O75874	Isocitrate dehydrogenase [NADP] cytoplasmic OS=Homo sapiens OX=9606 GN=IDH1 PE=1 SV=2	0.00062422	11.6984	13.285	5	6	5	1	414	46.63	7.01	1.147	0.981	0.937	0.907	0.965	0.468	0	7.05337	5
TRUE	High	Master Protein	O14979	Heterogeneous nuclear ribonucleoprotein D-like OS=Homo sapiens OX=9606 GN=HNRNPDL PE=1 SV=3	0	55.9759	25.4762	15	53	13	1	420	46.409	9.57	1.147	1.101	1.008	1.027	1.126	5.813	0	147.65	15
TRUE	High	Master Protein	Q6PJT7	Zinc finger CCCH domain-containing protein 14 OS=Homo sapiens OX=9606 GN=ZC3H14 PE=1 SV=1	0.00100301	6.87975	3.66848	2	3	2	1	736	82.823	7.31	1.147	1.043	0.989	1.004	1.11	0.105	0	7.21503	2
TRUE	High	Master Protein	Q9NUJ1	Mycophenolic acid acyl-glucuronide esterase, mitochondrial OS=Homo sapiens OX=9606 GN=ABHD10 PE=1 SV=1	0.00147203	5.03674	8.49673	2	2	2	1	306	33.911	8.57	1.147	1.042	0.996	1.023	1.09	0.259	0	1.8578	2
TRUE	High	Master Protein	O75475	PC4 and SFRS1-interacting protein OS=Homo sapiens OX=9606 GN=PSIP1 PE=1 SV=1	0	36.7792	26.4151	12	28	12	1	530	60.067	9.13	1.147	1.024	0.971	0.888	0.993	1.11	0	85.3517	12
TRUE	Low	Master Protein	Q8IWZ3	Ankyrin repeat and KH domain-containing protein 1 OS=Homo sapiens OX=9606 GN=ANKHD1 PE=1 SV=1	0.0527961	1.56273	1.29819	1	1	1	1	2542	269.291	5.73	1.148	1.319	1.134	1.066	1.098	0.021	0	3.15881	1
TRUE	High	Master Protein	O60925	Prefoldin subunit 1 OS=Homo sapiens OX=9606 GN=PFDN1 PE=1 SV=2	0.00062422	9.84222	27.0492	4	8	4	1	122	14.202	6.81	1.148	1.009	0.927	0.977	1.054	1.783	0	20.3033	4
TRUE	High	Master Protein	Q96HY6	DDRGK domain-containing protein 1 OS=Homo sapiens OX=9606 GN=DDRGK1 PE=1 SV=2	0	24.5232	28.6624	6	16	6	1	314	35.589	5.12	1.148	1.013	0.972	0.929	1.012	2.162	0	31.5552	6
TRUE	High	Master Protein	P36776	Lon protease homolog, mitochondrial OS=Homo sapiens OX=9606 GN=LONP1 PE=1 SV=2	0	108.807	36.0792	27	67	27	1	959	106.422	6.39	1.148	1.055	1.015	0.974	1.071	2.981	0	201.676	27
TRUE	High	Master Protein	Q96I24	Far upstream element-binding protein 3 OS=Homo sapiens OX=9606 GN=FUBP3 PE=1 SV=2	0	27.2179	22.3776	11	22	6	1	572	61.602	8.38	1.148	1.091	1.034	0.859	0.979	0.947	0	38.9922	11
TRUE	High	Master Protein	P07951	Tropomyosin beta chain OS=Homo sapiens OX=9606 GN=TPM2 PE=1 SV=1	0	75.6703	56.338	20	52	13	1	284	32.831	4.7	1.148	1.077	1.02	0.955	1.075	12.503	7	135.852	20
TRUE	High	Master Protein	P02786	Transferrin receptor protein 1 OS=Homo sapiens OX=9606 GN=TFRC PE=1 SV=2	0	95.1834	34.4737	24	69	24	1	760	84.818	6.61	1.148	1.098	1.025	1.079	1.142	2.704	0	231.018	24
TRUE	High	Master Protein	Q13451	Peptidyl-prolyl cis-trans isomerase FKBP5 OS=Homo sapiens OX=9606 GN=FKBP5 PE=1 SV=2	0	32.5939	22.7571	9	18	9	1	457	51.18	5.9	1.148	1.055	1.032	0.94	0.999	0.995	0	53.1068	9
TRUE	High	Master Protein	O15042	U2 snRNP-associated SURP motif-containing protein OS=Homo sapiens OX=9606 GN=U2SURP PE=1 SV=2	0	30.309	14.1885	10	16	10	1	1029	118.219	8.47	1.148	1.016	0.961	0.939	1.03	0.643	0	40.1001	10
TRUE	High	Master Protein	P38159	RNA-binding motif protein, X chromosome OS=Homo sapiens OX=9606 GN=RBMX PE=1 SV=3	0	74.1155	45.5243	20	64	20	1	391	42.306	10.05	1.148	1.066	1.014	0.919	1.038	4.722	0	201.148	20
TRUE	Low	Master Protein	Q7Z4N2	Transient receptor potential cation channel subfamily M member 1 OS=Homo sapiens OX=9606 GN=TRPM1 PE=1 SV=2	0.0822467	1.30636	1.06051	1	1	1	1	1603	182.062	6.84	1.148	1.008	0.884	0.944	1.075	0.025	0	0	1
TRUE	High	Master Protein	P54819	Adenylate kinase 2, mitochondrial OS=Homo sapiens OX=9606 GN=AK2 PE=1 SV=2	0	57.4797	64.8536	13	43	13	1	239	26.461	7.81	1.148	1.135	1.023	0.999	1.078	7.733	0	165.513	13
TRUE	High	Master Protein	O75717	WD repeat and HMG-box DNA-binding protein 1 OS=Homo sapiens OX=9606 GN=WDHD1 PE=1 SV=1	0.00191205	4.57742	1.59433	2	5	2	1	1129	125.888	5.62	1.148	1.063	1.001	0.946	1.078	0.075	0	11.8081	2
TRUE	High	Master Protein	Q00325	Phosphate carrier protein, mitochondrial OS=Homo sapiens OX=9606 GN=SLC25A3 PE=1 SV=2	0	53.4942	34.5304	13	42	13	1	362	40.069	9.38	1.148	1.028	1.018	0.879	0.999	6.197	0	134.224	13
TRUE	High	Master Protein	O14744	Protein arginine N-methyltransferase 5 OS=Homo sapiens OX=9606 GN=PRMT5 PE=1 SV=4	0	40.3629	28.1005	13	32	13	1	637	72.638	6.29	1.148	1.119	1.039	1.06	1.096	1.482	0	75.6459	13
TRUE	High	Master Protein	P49720	Proteasome subunit beta type-3 OS=Homo sapiens OX=9606 GN=PSMB3 PE=1 SV=2	0	24.1506	23.4146	3	17	3	1	205	22.933	6.55	1.148	1.065	1.016	0.99	1.047	3.642	0	65.0795	3
TRUE	High	Master Protein	Q9UH65	Switch-associated protein 70 OS=Homo sapiens OX=9606 GN=SWAP70 PE=1 SV=1	0	56.8726	34.0171	18	43	18	1	585	68.954	5.87	1.148	1.053	0.977	0.943	1.043	2.075	0	101.882	18
TRUE	High	Master Protein	Q92835	Phosphatidylinositol 3,4,5-trisphosphate 5-phosphatase 1 OS=Homo sapiens OX=9606 GN=INPP5D PE=1 SV=2	0.00062422	9.5724	4.62574	4	5	4	1	1189	133.209	7.59	1.148	1.107	1.037	0.947	1.058	0.119	0	5.17991	4
TRUE	High	Master Protein	O43172	U4/U6 small nuclear ribonucleoprotein Prp4 OS=Homo sapiens OX=9606 GN=PRPF4 PE=1 SV=2	0	24.4311	20.3065	8	13	8	1	522	58.412	7.42	1.148	1.044	0.984	0.991	1.062	0.848	0	28.7388	8
TRUE	High	Master Protein	P28907	ADP-ribosyl cyclase/cyclic ADP-ribose hydrolase 1 OS=Homo sapiens OX=9606 GN=CD38 PE=1 SV=2	0.00391986	3.65247	4.33333	1	2	1	1	300	34.306	7.66	1.148	1.037	0.933	0.874	1.081	0.105	0	2.36995	1
TRUE	High	Master Protein	Q16891	MICOS complex subunit MIC60 OS=Homo sapiens OX=9606 GN=IMMT PE=1 SV=1	0	107.816	49.8681	29	76	29	1	758	83.626	6.48	1.148	1.062	1.003	0.979	1.065	3.194	0	251.082	29
TRUE	High	Master Protein	Q9BQG0	Myb-binding protein 1A OS=Homo sapiens OX=9606 GN=MYBBP1A PE=1 SV=2	0	55.5868	12.7259	14	33	14	1	1328	148.762	9.28	1.148	1.047	1.023	0.903	1.031	0.69	0	83.0004	14
TRUE	High	Master Protein	P61106	Ras-related protein Rab-14 OS=Homo sapiens OX=9606 GN=RAB14 PE=1 SV=4	0	30.2742	35.814	8	26	7	1	215	23.882	6.21	1.148	1.102	1.077	0.97	1.029	2.981	0	78.1763	8
TRUE	High	Master Protein	Q13362	Serine/threonine-protein phosphatase 2A 56 kDa regulatory subunit gamma isoform OS=Homo sapiens OX=9606 GN=PPP2R5C PE=1 SV=3	0	15.2315	13.9313	6	12	4	1	524	61.022	6.87	1.148	1.018	0.979	0.966	1.07	0.711	2	25.1302	6
TRUE	High	Master Protein	P41223	Protein BUD31 homolog OS=Homo sapiens OX=9606 GN=BUD31 PE=1 SV=2	0	15.6946	27.7778	4	12	4	1	144	16.989	8.82	1.148	0.936	1.009	0.758	0.892	2.594	0	32.473	4
TRUE	High	Master Protein	Q9BRT6	Protein LLP homolog OS=Homo sapiens OX=9606 GN=LLPH PE=1 SV=1	0.00100301	5.44392	29.4574	2	3	2	1	129	15.215	10.37	1.149	0.95	0.921	1.141	1.151	1.512	0	3.08609	2
TRUE	High	Master Protein	Q14978	Nucleolar and coiled-body phosphoprotein 1 OS=Homo sapiens OX=9606 GN=NOLC1 PE=1 SV=2	0	80.2335	30.0429	23	71	23	1	699	73.56	9.47	1.149	1.099	1.015	1.003	1.067	3.19	0	212.527	23
TRUE	Medium	Master Protein	Q9HD42	Charged multivesicular body protein 1a OS=Homo sapiens OX=9606 GN=CHMP1A PE=1 SV=1	0.0139427	2.57807	3.57143	1	1	1	1	196	21.689	8.06	1.149	1.033	0.956	0.931	1.046	0.259	0	2.18148	1
TRUE	Medium	Master Protein	P83876	Thioredoxin-like protein 4A OS=Homo sapiens OX=9606 GN=TXNL4A PE=1 SV=1	0.0218762	2.24588	7.74648	1	2	1	1	142	16.775	5.85	1.149	1.095	1.104	1.025	1.1	0.292	0	2.13267	1
TRUE	High	Master Protein	Q9BT23	LIM domain-containing protein 2 OS=Homo sapiens OX=9606 GN=LIMD2 PE=1 SV=1	0.00100301	5.87311	17.3228	3	8	3	1	127	14.061	9.03	1.149	0.993	0.955	0.876	0.992	1.154	0	16.7788	3
TRUE	Medium	Master Protein	Q9BWJ5	Splicing factor 3B subunit 5 OS=Homo sapiens OX=9606 GN=SF3B5 PE=1 SV=1	0.0121569	2.69101	17.4419	1	3	1	1	86	10.129	6.35	1.149	1.108	1.051	0.925	1.026	0.468	0	5.75654	1
TRUE	High	Master Protein	P68371	Tubulin beta-4B chain OS=Homo sapiens OX=9606 GN=TUBB4B PE=1 SV=1	0	264.361	84.4944	32	207	3	1	445	49.799	4.89	1.149	1.166	1.074	1.005	1.088	1220.68	37	845.173	32
TRUE	Medium	Master Protein	Q9UBX3	Mitochondrial dicarboxylate carrier OS=Homo sapiens OX=9606 GN=SLC25A10 PE=1 SV=2	0.0164248	2.43664	5.22648	1	1	1	1	287	31.262	9.54	1.149	1.103	0.933	1.729	1.435	0.129	0	2.15486	1
TRUE	High	Master Protein	P52272	Heterogeneous nuclear ribonucleoprotein M OS=Homo sapiens OX=9606 GN=HNRNPM PE=1 SV=3	0	213.876	77.5342	50	174	50	1	730	77.464	8.7	1.149	1.088	1.021	0.983	1.073	16.97	0	536.343	50
TRUE	High	Master Protein	Q99714	3-hydroxyacyl-CoA dehydrogenase type-2 OS=Homo sapiens OX=9606 GN=HSD17B10 PE=1 SV=3	0	82.7801	89.272	15	49	15	1	261	26.906	7.78	1.149	1.014	0.999	0.942	1.043	16.783	0	209.998	15
TRUE	High	Master Protein	P61244	Protein max OS=Homo sapiens OX=9606 GN=MAX PE=1 SV=1	0.00191205	4.99174	12.5	2	2	2	1	160	18.264	6.3	1.149	1.115	1.023	2.518	1.206	0.52	0	1.6504	2
TRUE	High	Master Protein	Q9H307	Pinin OS=Homo sapiens OX=9606 GN=PNN PE=1 SV=5	0	25.2135	15.2022	9	23	9	1	717	81.579	7.14	1.149	1.054	0.985	0.93	1.038	0.602	0	67.1965	9
TRUE	High	Master Protein	P09622	Dihydrolipoyl dehydrogenase, mitochondrial OS=Homo sapiens OX=9606 GN=DLD PE=1 SV=2	0	44.1178	27.112	11	32	11	1	509	54.143	7.85	1.149	1.088	1.041	0.937	1.059	1.712	0	103.872	11
TRUE	High	Master Protein	Q9Y295	Developmentally-regulated GTP-binding protein 1 OS=Homo sapiens OX=9606 GN=DRG1 PE=1 SV=1	0	21.1212	25.6131	6	12	6	1	367	40.517	8.9	1.149	1.075	1.015	1.016	1.082	0.859	0	32.3218	6
TRUE	High	Master Protein	P55265	Double-stranded RNA-specific adenosine deaminase OS=Homo sapiens OX=9606 GN=ADAR PE=1 SV=4	0	56.6232	20.2284	18	36	18	1	1226	135.981	8.65	1.149	1.066	0.981	0.976	1.072	0.805	0	93.5443	18
TRUE	High	Master Protein	P37268	Squalene synthase OS=Homo sapiens OX=9606 GN=FDFT1 PE=1 SV=1	0.00321543	4.07043	4.31655	1	3	1	1	417	48.084	6.54	1.149	1.093	1.049	0.98	1.048	0.101	0	9.49783	1
TRUE	High	Master Protein	Q5XKP0	MICOS complex subunit MIC13 OS=Homo sapiens OX=9606 GN=MIC13 PE=1 SV=1	0.00062422	9.53552	55.9322	4	7	4	1	118	13.079	9.42	1.149	0.996	0.968	0.869	1.059	2.728	0	18.869	4
TRUE	High	Master Protein	Q96G03	Phosphoglucomutase-2 OS=Homo sapiens OX=9606 GN=PGM2 PE=1 SV=4	0	44.5679	26.9608	13	27	13	1	612	68.24	6.73	1.149	1.085	1.023	0.987	1.092	1.322	0	73.1089	13
TRUE	High	Master Protein	P27695	DNA-(apurinic or apyrimidinic site) lyase OS=Homo sapiens OX=9606 GN=APEX1 PE=1 SV=2	0	78.2926	62.5786	17	50	17	1	318	35.532	8.12	1.149	1.054	0.993	0.917	1.026	13.678	0	190.65	17
TRUE	High	Master Protein	Q96C19	EF-hand domain-containing protein D2 OS=Homo sapiens OX=9606 GN=EFHD2 PE=1 SV=1	0	18.2045	29.5833	7	16	7	1	240	26.68	5.2	1.149	1.066	1	0.919	1.03	1.581	0	41.6926	7
TRUE	High	Master Protein	Q86YP4	Transcriptional repressor p66-alpha OS=Homo sapiens OX=9606 GN=GATAD2A PE=1 SV=1	0	15.9998	9.00474	5	10	4	1	633	68.021	9.94	1.149	1.04	0.955	1.019	1.095	0.307	1	28.1002	5
TRUE	High	Master Protein	Q99848	Probable rRNA-processing protein EBP2 OS=Homo sapiens OX=9606 GN=EBNA1BP2 PE=1 SV=2	0	14.8447	21.8954	6	16	6	1	306	34.83	10.1	1.149	1.018	0.973	0.944	1.052	1.154	0	41.0903	6
TRUE	High	Master Protein	Q9NUQ9	Protein FAM49B OS=Homo sapiens OX=9606 GN=FAM49B PE=1 SV=1	0	38.8661	37.037	9	27	9	1	324	36.725	6.06	1.149	1.123	1.037	1.01	1.131	2.325	0	84.3121	9
TRUE	Low	Master Protein	Q9UIA9	Exportin-7 OS=Homo sapiens OX=9606 GN=XPO7 PE=1 SV=3	0.054766	1.54944	0.919963	1	1	1	1	1087	123.828	6.32	1.149	0.97	1.015	0.852	0.928	0.037	0	2.15664	1
TRUE	High	Master Protein	Q9NXG2	THUMP domain-containing protein 1 OS=Homo sapiens OX=9606 GN=THUMPD1 PE=1 SV=2	0	13.3333	16.7139	5	6	5	1	353	39.291	7.88	1.149	1.047	1.012	0.857	0.99	0.557	0	15.3982	5
TRUE	High	Master Protein	Q9BS26	Endoplasmic reticulum resident protein 44 OS=Homo sapiens OX=9606 GN=ERP44 PE=1 SV=1	0.00100301	6.64207	6.65025	2	3	2	1	406	46.941	5.26	1.15	0.917	0.841	1.039	1.115	0.212	0	6.56288	2
TRUE	High	Master Protein	Q02790	Peptidyl-prolyl cis-trans isomerase FKBP4 OS=Homo sapiens OX=9606 GN=FKBP4 PE=1 SV=3	0	105.139	70.1525	26	69	26	1	459	51.772	5.43	1.15	1.112	1.072	0.965	1.066	9	0	232.096	26
TRUE	High	Master Protein	Q9Y383	Putative RNA-binding protein Luc7-like 2 OS=Homo sapiens OX=9606 GN=LUC7L2 PE=1 SV=2	0	47.7434	25.7653	10	37	7	1	392	46.486	10.01	1.15	1.109	1.036	1.004	1.104	4.456	3	110.642	10
TRUE	High	Master Protein	Q9UMX0	Ubiquilin-1 OS=Homo sapiens OX=9606 GN=UBQLN1 PE=1 SV=2	0	29.5423	24.2784	8	21	8	1	589	62.479	5.11	1.15	1.09	1.035	0.999	1.068	2.162	0	67.6059	8
TRUE	High	Master Protein	Q96PZ0	Pseudouridylate synthase 7 homolog OS=Homo sapiens OX=9606 GN=PUS7 PE=1 SV=2	0.00100301	7.39555	6.05144	2	3	2	1	661	74.988	6.37	1.15	1.083	0.994	0.998	1.088	0.116	0	8.49463	2
TRUE	High	Master Protein	P49006	MARCKS-related protein OS=Homo sapiens OX=9606 GN=MARCKSL1 PE=1 SV=2	0	23.8523	72.8205	6	11	6	1	195	19.517	4.67	1.15	1.085	1.012	0.95	1.002	2.981	0	41.4671	6
TRUE	High	Master Protein	Q9H4M9	EH domain-containing protein 1 OS=Homo sapiens OX=9606 GN=EHD1 PE=1 SV=2	0	71.7525	51.8727	18	50	18	1	534	60.589	6.83	1.15	1.043	0.988	0.983	1.074	2.981	0	152.946	18
TRUE	High	Master Protein	Q7Z7K6	Centromere protein V OS=Homo sapiens OX=9606 GN=CENPV PE=1 SV=1	0.00626305	3.21695	2.90909	1	3	1	1	275	29.927	9.73	1.15	0.995	0.85	1.009	1.056	0.155	0	7.28663	1
TRUE	High	Master Protein	O00410	Importin-5 OS=Homo sapiens OX=9606 GN=IPO5 PE=1 SV=4	0	151.606	49.9544	35	100	35	1	1097	123.55	4.94	1.15	1.07	1.027	0.926	1.02	4.208	0	360.865	35
TRUE	High	Master Protein	Q15631	Translin OS=Homo sapiens OX=9606 GN=TSN PE=1 SV=1	0	25.3706	33.7719	7	16	7	1	228	26.167	6.44	1.15	1.061	1.06	0.886	1.013	3.125	0	51.13	7
TRUE	High	Master Protein	Q16531	DNA damage-binding protein 1 OS=Homo sapiens OX=9606 GN=DDB1 PE=1 SV=1	0	70.7231	25.7018	24	50	24	1	1140	126.887	5.26	1.15	1.046	0.992	0.966	1.063	1.569	0	135.943	24
TRUE	High	Master Protein	O95819	Mitogen-activated protein kinase kinase kinase kinase 4 OS=Homo sapiens OX=9606 GN=MAP4K4 PE=1 SV=2	0.00100301	6.57364	1.93705	2	8	2	1	1239	142.013	7.46	1.15	1	0.894	0.891	1.028	0.109	0	11.9229	2
TRUE	High	Master Protein	Q96EP5	DAZ-associated protein 1 OS=Homo sapiens OX=9606 GN=DAZAP1 PE=1 SV=1	0	43.6899	26.2899	8	29	8	1	407	43.356	8.56	1.15	1.077	0.974	1.003	1.087	7.483	0	78.142	8
TRUE	High	Master Protein	P52306	Rap1 GTPase-GDP dissociation stimulator 1 OS=Homo sapiens OX=9606 GN=RAP1GDS1 PE=1 SV=3	0	19.5925	16.804	6	7	6	1	607	66.275	5.31	1.15	1.028	1.037	0.813	0.979	0.401	0	12.9483	6
TRUE	High	Master Protein	Q15233	Non-POU domain-containing octamer-binding protein OS=Homo sapiens OX=9606 GN=NONO PE=1 SV=4	0	131.322	64.5435	29	101	26	1	471	54.197	8.95	1.15	1.071	1	0.999	1.078	30.623	2	349.652	29
TRUE	High	Master Protein	Q99426	Tubulin-folding cofactor B OS=Homo sapiens OX=9606 GN=TBCB PE=1 SV=2	0	22.2402	33.6066	7	17	7	1	244	27.308	5.15	1.151	1.125	1.014	1.311	1.237	1.738	0	57.7694	7
TRUE	High	Master Protein	Q9BZL1	Ubiquitin-like protein 5 OS=Homo sapiens OX=9606 GN=UBL5 PE=1 SV=1	0.00100301	6.78226	41.0959	3	7	3	1	73	8.541	8.44	1.151	1.006	0.97	0.874	0.997	2.981	0	12.461	3
TRUE	High	Master Protein	Q99614	Tetratricopeptide repeat protein 1 OS=Homo sapiens OX=9606 GN=TTC1 PE=1 SV=1	0	15.3629	24.3151	5	8	5	1	292	33.505	4.84	1.151	1.089	1.036	0.961	1.047	0.896	0	20.5977	5
TRUE	High	Master Protein	P04440	HLA class II histocompatibility antigen, DP beta 1 chain OS=Homo sapiens OX=9606 GN=HLA-DPB1 PE=1 SV=1	0	15.4271	22.8682	5	12	4	1	258	29.141	8.57	1.151	1.072	1.014	0.948	1.063	1.276	0	35.8099	5
TRUE	High	Master Protein	Q07666	KH domain-containing, RNA-binding, signal transduction-associated protein 1 OS=Homo sapiens OX=9606 GN=KHDRBS1 PE=1 SV=1	0	27.3242	26.8623	10	22	10	1	443	48.197	8.66	1.151	1.031	0.96	0.996	1.086	1.61	0	58.5068	10
TRUE	High	Master Protein	P42695	Condensin-2 complex subunit D3 OS=Homo sapiens OX=9606 GN=NCAPD3 PE=1 SV=2	0.00425532	3.50598	0.934579	1	1	1	1	1498	168.783	7.5	1.151	1.04	1.1	0.953	1.034	0.028	0	2.49448	1
TRUE	High	Master Protein	P62829	60S ribosomal protein L23 OS=Homo sapiens OX=9606 GN=RPL23 PE=1 SV=1	0	56.6737	80	11	42	11	1	140	14.856	10.51	1.151	1.081	1.017	0.996	1.084	62.096	0	160.08	11
TRUE	High	Master Protein	Q14683	Structural maintenance of chromosomes protein 1A OS=Homo sapiens OX=9606 GN=SMC1A PE=1 SV=2	0	47.0832	15.3285	14	33	14	1	1233	143.144	7.64	1.151	1.08	1.047	0.974	1.077	0.52	0	67.7529	14
TRUE	High	Master Protein	Q9BVJ6	U3 small nucleolar RNA-associated protein 14 homolog A OS=Homo sapiens OX=9606 GN=UTP14A PE=1 SV=1	0	27.5377	16.4721	9	14	9	1	771	87.924	7.87	1.151	1.115	1.034	1.072	1.144	0.554	0	40.1895	9
TRUE	High	Master Protein	P07919	Cytochrome b-c1 complex subunit 6, mitochondrial OS=Homo sapiens OX=9606 GN=UQCRH PE=1 SV=2	0.00062422	10.5556	56.044	3	8	3	1	91	10.732	4.44	1.151	1.069	1.041	0.831	1.004	2.728	0	13.4869	3
TRUE	High	Master Protein	O43615	Mitochondrial import inner membrane translocase subunit TIM44 OS=Homo sapiens OX=9606 GN=TIMM44 PE=1 SV=2	0	42.8741	32.0796	13	30	13	1	452	51.323	8.32	1.151	1.087	1.022	0.948	1.058	1.626	0	88.002	13
TRUE	High	Master Protein	P08567	Pleckstrin OS=Homo sapiens OX=9606 GN=PLEK PE=1 SV=3	0.00062422	12.8293	22	4	4	4	1	350	40.099	8.28	1.151	1.109	1.001	1.087	1.169	0.719	0	12.5967	4
TRUE	High	Master Protein	P62136	Serine/threonine-protein phosphatase PP1-alpha catalytic subunit OS=Homo sapiens OX=9606 GN=PPP1CA PE=1 SV=1	0	42.6181	38.7879	11	31	2	1	330	37.488	6.33	1.151	1.144	1.099	0.909	1.014	3.467	9	93.5778	11
TRUE	High	Master Protein	Q99829	Copine-1 OS=Homo sapiens OX=9606 GN=CPNE1 PE=1 SV=1	0	16.6858	10.987	4	11	4	1	537	59.022	5.83	1.151	1.009	0.977	0.901	0.984	0.616	0	32.3649	4
TRUE	High	Master Protein	P62495	Eukaryotic peptide chain release factor subunit 1 OS=Homo sapiens OX=9606 GN=ETF1 PE=1 SV=3	0	45.4339	31.8078	10	28	10	1	437	49	5.71	1.151	1.063	1.001	0.908	1.016	2.03	0	81.9931	10
TRUE	High	Master Protein	Q9Y285	Phenylalanine--tRNA ligase alpha subunit OS=Homo sapiens OX=9606 GN=FARSA PE=1 SV=3	0	21.9098	13.5827	6	17	6	1	508	57.528	7.8	1.151	1.044	1.024	0.9	1.02	0.743	0	56.3171	6
TRUE	High	Master Protein	Q13123	Protein Red OS=Homo sapiens OX=9606 GN=IK PE=1 SV=3	0	14.801	12.7469	6	9	6	1	557	65.562	6.64	1.151	1.033	0.997	0.941	1.046	0.585	0	23.2357	6
TRUE	High	Master Protein	O00567	Nucleolar protein 56 OS=Homo sapiens OX=9606 GN=NOP56 PE=1 SV=4	0	63.2957	33.8384	15	47	15	1	594	66.009	9.19	1.151	1.057	0.973	1.002	1.087	2.371	0	148.709	15
TRUE	High	Master Protein	Q04760	Lactoylglutathione lyase OS=Homo sapiens OX=9606 GN=GLO1 PE=1 SV=4	0	16.6504	36.413	6	18	6	1	184	20.764	5.31	1.151	1.038	0.979	1.034	1.12	2.831	0	42.639	6
TRUE	High	Master Protein	Q92973	Transportin-1 OS=Homo sapiens OX=9606 GN=TNPO1 PE=1 SV=2	0	88.1362	35.5234	21	61	17	1	898	102.289	4.98	1.151	1.061	0.997	0.915	1.029	2.814	4	195.216	21
TRUE	High	Master Protein	Q9NTK5	Obg-like ATPase 1 OS=Homo sapiens OX=9606 GN=OLA1 PE=1 SV=2	0	54.9471	43.1818	14	43	14	1	396	44.715	7.81	1.151	1.073	1.018	0.928	1.04	3.924	0	138.341	14
TRUE	High	Master Protein	O60828	Polyglutamine-binding protein 1 OS=Homo sapiens OX=9606 GN=PQBP1 PE=1 SV=1	0.00062422	10.7708	20.7547	3	9	3	1	265	30.454	6.33	1.151	1.139	1.063	1.072	1.177	0.995	0	25.5792	3
TRUE	High	Master Protein	Q13283	Ras GTPase-activating protein-binding protein 1 OS=Homo sapiens OX=9606 GN=G3BP1 PE=1 SV=1	0	49.3286	27.6824	11	37	11	1	466	52.132	5.52	1.151	1.107	1.027	0.959	1.043	2.831	0	120.084	11
TRUE	High	Master Protein	P30153	Serine/threonine-protein phosphatase 2A 65 kDa regulatory subunit A alpha isoform OS=Homo sapiens OX=9606 GN=PPP2R1A PE=1 SV=4	0	105.523	44.652	25	81	22	1	589	65.267	5.11	1.151	1.086	1.026	0.961	1.058	5.236	3	240.606	25
TRUE	High	Master Protein	Q9UGV2	Protein NDRG3 OS=Homo sapiens OX=9606 GN=NDRG3 PE=1 SV=2	0.00100301	6.52469	6.66667	2	5	2	1	375	41.382	5.31	1.151	1.032	1.004	0.976	1.077	0.311	0	10.0239	2
TRUE	High	Master Protein	Q9UHX1	Poly(U)-binding-splicing factor PUF60 OS=Homo sapiens OX=9606 GN=PUF60 PE=1 SV=1	0	73.4188	53.1306	18	49	18	1	559	59.838	5.29	1.151	1.054	1	0.946	1.045	4.125	0	171.334	18
TRUE	High	Master Protein	Q9Y2V2	Calcium-regulated heat-stable protein 1 OS=Homo sapiens OX=9606 GN=CARHSP1 PE=1 SV=2	0.00100301	7.24117	16.3265	2	6	2	1	147	15.882	8.21	1.151	1.11	1.016	1.014	1.091	0.668	0	26.8195	2
TRUE	High	Master Protein	Q9BTE6	Alanyl-tRNA editing protein Aarsd1 OS=Homo sapiens OX=9606 GN=AARSD1 PE=1 SV=2	0.00100301	6.5849	10.9223	2	4	2	1	412	45.451	6.42	1.151	1.021	1.039	0.977	1.054	0.202	0	7.41323	2
TRUE	High	Master Protein	Q15365	Poly(rC)-binding protein 1 OS=Homo sapiens OX=9606 GN=PCBP1 PE=1 SV=2	0	116.21	86.5169	18	76	14	1	356	37.474	7.09	1.151	1.111	1.031	0.975	1.052	25.827	5	356.979	18
TRUE	High	Master Protein	P62906	60S ribosomal protein L10a OS=Homo sapiens OX=9606 GN=RPL10A PE=1 SV=2	0	48.137	44.2396	11	38	11	1	217	24.816	9.94	1.151	1.146	1.047	0.989	1.102	9	0	132.107	11
TRUE	High	Master Protein	P09960	Leukotriene A-4 hydrolase OS=Homo sapiens OX=9606 GN=LTA4H PE=1 SV=2	0	48.5142	28.8052	15	35	15	1	611	69.241	6.18	1.151	1.045	0.989	0.97	1.063	1.371	0	108.214	15
TRUE	High	Master Protein	O43396	Thioredoxin-like protein 1 OS=Homo sapiens OX=9606 GN=TXNL1 PE=1 SV=3	0	58.0436	55.0173	13	41	13	1	289	32.231	4.96	1.151	1.118	1.118	0.986	1.068	9	0	142.595	13
TRUE	High	Master Protein	Q96KP4	Cytosolic non-specific dipeptidase OS=Homo sapiens OX=9606 GN=CNDP2 PE=1 SV=2	0	89.6048	51.5789	18	61	18	1	475	52.845	5.97	1.151	1.132	1.022	1.017	1.084	5.723	0	222.418	18
TRUE	High	Master Protein	P09382	Galectin-1 OS=Homo sapiens OX=9606 GN=LGALS1 PE=1 SV=2	0.00391986	3.60415	11.8519	1	2	1	1	135	14.706	5.5	1.151	1.001	0.951	1.087	1.14	0.292	0	3.36464	1
TRUE	High	Master Protein	P14317	Hematopoietic lineage cell-specific protein OS=Homo sapiens OX=9606 GN=HCLS1 PE=1 SV=3	0	52.6867	34.7737	17	39	17	1	486	53.981	4.81	1.151	1.061	0.997	1.01	1.075	5.449	0	120.545	17
TRUE	High	Master Protein	P55809	Succinyl-CoA:3-ketoacid coenzyme A transferase 1, mitochondrial OS=Homo sapiens OX=9606 GN=OXCT1 PE=1 SV=1	0	38.389	31.3462	11	26	11	1	520	56.122	7.46	1.152	1.076	1.023	1.013	1.085	1.807	0	77.6548	11
TRUE	High	Master Protein	Q14974	Importin subunit beta-1 OS=Homo sapiens OX=9606 GN=KPNB1 PE=1 SV=2	0	124.158	45.0913	29	86	29	1	876	97.108	4.78	1.152	1.067	1.014	0.936	1.048	4.623	0	312.91	29
TRUE	High	Master Protein	P08133	Annexin A6 OS=Homo sapiens OX=9606 GN=ANXA6 PE=1 SV=3	0	69.4961	35.8098	20	51	20	1	673	75.826	5.6	1.152	1.063	0.97	1.036	1.121	1.512	0	166.511	20
TRUE	High	Master Protein	P50502	Hsc70-interacting protein OS=Homo sapiens OX=9606 GN=ST13 PE=1 SV=2	0	45.5293	27.6423	11	35	11	1	369	41.305	5.27	1.152	1.079	1.027	1.023	1.091	4.275	0	114.257	11
TRUE	High	Master Protein	Q9NX63	MICOS complex subunit MIC19 OS=Homo sapiens OX=9606 GN=CHCHD3 PE=1 SV=1	0	27.5063	35.6828	9	23	9	1	227	26.136	8.28	1.152	1.097	0.998	1.057	1.11	2.162	0	64.9184	9
TRUE	High	Master Protein	P62937	Peptidyl-prolyl cis-trans isomerase A OS=Homo sapiens OX=9606 GN=PPIA PE=1 SV=2	0	104.602	72.1212	14	92	14	1	165	18.001	7.81	1.152	1.143	1.059	1.079	1.099	162.789	0	328.439	14
TRUE	High	Master Protein	O75367	Core histone macro-H2A.1 OS=Homo sapiens OX=9606 GN=H2AFY PE=1 SV=4	0	45.8727	42.7419	13	32	13	1	372	39.592	9.79	1.152	1.103	1.019	1.077	1.138	4.456	0	102.409	13
TRUE	High	Master Protein	P18858	DNA ligase 1 OS=Homo sapiens OX=9606 GN=LIG1 PE=1 SV=1	0	31.4305	17.519	10	17	10	1	919	101.673	5.62	1.152	1.069	1.008	0.938	1.057	0.52	0	46.0954	10
TRUE	High	Master Protein	P61221	ATP-binding cassette sub-family E member 1 OS=Homo sapiens OX=9606 GN=ABCE1 PE=1 SV=1	0	63.9116	38.2304	15	42	15	1	599	67.271	8.34	1.152	1.092	1.014	1.006	1.106	2.162	0	122.795	15
TRUE	High	Master Protein	Q13263	Transcription intermediary factor 1-beta OS=Homo sapiens OX=9606 GN=TRIM28 PE=1 SV=5	0	130.186	45.3892	29	98	29	1	835	88.493	5.77	1.152	1.079	1.014	0.961	1.067	8.454	0	351.292	29
TRUE	High	Master Protein	P06239	Tyrosine-protein kinase Lck OS=Homo sapiens OX=9606 GN=LCK PE=1 SV=6	0.00062422	12.1123	11.1984	4	7	3	1	509	57.964	5.36	1.152	0.962	1.013	0.763	0.851	0.374	0	17.5569	4
TRUE	High	Master Protein	P11912	B-cell antigen receptor complex-associated protein alpha chain OS=Homo sapiens OX=9606 GN=CD79A PE=1 SV=2	0.00100301	8.74487	23.4513	2	3	2	1	226	25.022	5	1.152	1.154	1.052	1.086	1.235	0.668	0	12.387	2
TRUE	High	Master Protein	P60033	CD81 antigen OS=Homo sapiens OX=9606 GN=CD81 PE=1 SV=1	0.00191205	4.68952	8.47458	1	3	1	1	236	25.792	5.29	1.152	1.048	1.09	0.982	1.081	0.334	0	15.9559	1
TRUE	High	Master Protein	O00506	Serine/threonine-protein kinase 25 OS=Homo sapiens OX=9606 GN=STK25 PE=1 SV=1	0.00100301	8.58407	9.15493	3	7	3	1	426	48.082	6.74	1.152	1.095	1.064	0.9	1.017	0.304	0	18.6256	3
TRUE	High	Master Protein	P26599	Polypyrimidine tract-binding protein 1 OS=Homo sapiens OX=9606 GN=PTBP1 PE=1 SV=1	0	106.668	48.2109	19	70	19	1	531	57.186	9.17	1.152	1.099	1.022	0.975	1.072	11.023	0	327.977	19
TRUE	High	Master Protein	P50453	Serpin B9 OS=Homo sapiens OX=9606 GN=SERPINB9 PE=1 SV=1	0	120.896	81.117	27	89	26	1	376	42.376	5.86	1.152	1.052	1.003	0.975	1.092	18.783	1	297.69	27
TRUE	High	Master Protein	Q12931	Heat shock protein 75 kDa, mitochondrial OS=Homo sapiens OX=9606 GN=TRAP1 PE=1 SV=3	0	114.383	54.1193	27	79	26	1	704	80.06	8.21	1.152	1.057	0.991	0.971	1.059	3.87	0	270.885	27
TRUE	High	Master Protein	P14550	Alcohol dehydrogenase [NADP(+)] OS=Homo sapiens OX=9606 GN=AKR1A1 PE=1 SV=3	0	21.1092	20.3077	6	15	5	1	325	36.55	6.79	1.152	1.114	1.019	0.983	1.104	0.957	0	43.6862	6
TRUE	High	Master Protein	P46060	Ran GTPase-activating protein 1 OS=Homo sapiens OX=9606 GN=RANGAP1 PE=1 SV=1	0	58.8883	35.7751	16	38	16	1	587	63.502	4.68	1.152	1.083	1.015	0.953	1.07	2.384	0	90.9995	16
TRUE	High	Master Protein	O75368	SH3 domain-binding glutamic acid-rich-like protein OS=Homo sapiens OX=9606 GN=SH3BGRL PE=1 SV=1	0.00062422	12.07	47.3684	4	9	4	1	114	12.766	5.25	1.152	1.101	1.035	0.93	1.026	2.162	0	24.0733	4
TRUE	High	Master Protein	Q99733	Nucleosome assembly protein 1-like 4 OS=Homo sapiens OX=9606 GN=NAP1L4 PE=1 SV=1	0	43.7389	44.2667	12	35	10	1	375	42.797	4.69	1.152	1.072	1.024	0.923	1.014	4.623	0	99.2239	12
TRUE	Low	Master Protein	Q10570	Cleavage and polyadenylation specificity factor subunit 1 OS=Homo sapiens OX=9606 GN=CPSF1 PE=1 SV=2	0.064837	1.46407	0.4158	1	2	1	1	1443	160.782	6.4	1.152	0.97	0.885	1.022	1.13	0.027	0	1.88808	1
TRUE	High	Master Protein	P05386	60S acidic ribosomal protein P1 OS=Homo sapiens OX=9606 GN=RPLP1 PE=1 SV=1	0	26.8219	51.7544	2	18	2	1	114	11.507	4.32	1.152	1.144	1.092	1.101	1.115	14.849	0	78.0026	2
TRUE	High	Master Protein	Q96AG4	Leucine-rich repeat-containing protein 59 OS=Homo sapiens OX=9606 GN=LRRC59 PE=1 SV=1	0	53.5479	47.2313	13	44	13	1	307	34.909	9.57	1.152	1.032	0.999	0.874	0.955	7.799	0	130.796	13
TRUE	High	Master Protein	O14980	Exportin-1 OS=Homo sapiens OX=9606 GN=XPO1 PE=1 SV=1	0	93.7098	31.0924	23	63	23	1	1071	123.306	6.06	1.152	1.073	1.041	1.007	1.071	2.101	0	188.276	23
TRUE	High	Master Protein	Q9H993	Protein-glutamate O-methyltransferase OS=Homo sapiens OX=9606 GN=ARMT1 PE=1 SV=1	0.00391986	3.54136	4.08163	1	1	1	1	441	51.14	5.76	1.152	0.85	0.813	0.95	1.075	0.105	0	3.35206	1
TRUE	High	Master Protein	P31040	Succinate dehydrogenase [ubiquinone] flavoprotein subunit, mitochondrial OS=Homo sapiens OX=9606 GN=SDHA PE=1 SV=2	0	33.7427	17.7711	8	25	8	1	664	72.645	7.39	1.152	1.135	1.13	0.904	1.01	0.751	0	80.1308	8
TRUE	High	Master Protein	Q96AE4	Far upstream element-binding protein 1 OS=Homo sapiens OX=9606 GN=FUBP1 PE=1 SV=3	0	93.6958	49.5342	26	74	19	1	644	67.518	7.61	1.152	1.072	0.993	0.996	1.072	5.078	3	230.693	26
TRUE	High	Master Protein	Q96JM3	Chromosome alignment-maintaining phosphoprotein 1 OS=Homo sapiens OX=9606 GN=CHAMP1 PE=1 SV=2	0.00391986	3.58369	1.10837	1	3	1	1	812	89.043	8.44	1.152	1.042	1.003	0.886	1.005	0.04	0	6.00681	1
TRUE	High	Master Protein	P50213	Isocitrate dehydrogenase [NAD] subunit alpha, mitochondrial OS=Homo sapiens OX=9606 GN=IDH3A PE=1 SV=1	0	50.1425	39.6175	12	36	12	1	366	39.566	6.92	1.152	1.112	1.034	1.006	1.092	4.179	0	109.879	12
TRUE	High	Master Protein	Q13685	Angio-associated migratory cell protein OS=Homo sapiens OX=9606 GN=AAMP PE=1 SV=2	0.00062422	11.9244	11.2903	4	7	4	1	434	46.721	4.42	1.153	1.038	1.026	0.969	1.089	0.668	0	19.168	4
TRUE	High	Master Protein	P26639	Threonine--tRNA ligase, cytoplasmic OS=Homo sapiens OX=9606 GN=TARS PE=1 SV=3	0	70.0587	33.61	20	57	20	1	723	83.382	6.67	1.153	1.042	0.982	0.979	1.085	2.318	0	153.082	20
TRUE	High	Master Protein	Q12765	Secernin-1 OS=Homo sapiens OX=9606 GN=SCRN1 PE=1 SV=2	0.00391986	3.60607	3.1401	1	3	1	1	414	46.353	4.75	1.153	1.105	1.082	0.95	1.079	0.101	0	10.5853	1
TRUE	High	Master Protein	Q96DB5	Regulator of microtubule dynamics protein 1 OS=Homo sapiens OX=9606 GN=RMDN1 PE=1 SV=1	0.00062422	11.8394	9.55414	3	5	3	1	314	35.785	8.5	1.153	1.095	1.011	0.956	1.065	0.468	0	9.47468	3
TRUE	Medium	Master Protein	Q99567	Nuclear pore complex protein Nup88 OS=Homo sapiens OX=9606 GN=NUP88 PE=1 SV=2	0.0167491	2.4201	1.07962	1	1	1	1	741	83.489	5.69	1.153	1.046	0.955	0.951	1.048	0.061	0	1.90685	1
TRUE	High	Master Protein	Q13823	Nucleolar GTP-binding protein 2 OS=Homo sapiens OX=9606 GN=GNL2 PE=1 SV=1	0.00590219	3.28517	1.09439	1	2	1	1	731	83.603	9.25	1.153	0.87	0.892	0.665	0.825	0.058	0	4.89968	1
TRUE	High	Master Protein	P61970	Nuclear transport factor 2 OS=Homo sapiens OX=9606 GN=NUTF2 PE=1 SV=1	0	21.0065	69.2913	5	14	5	1	127	14.469	5.38	1.153	1.128	1.113	0.916	0.991	4.623	0	54.0676	5
TRUE	High	Master Protein	Q92879	CUGBP Elav-like family member 1 OS=Homo sapiens OX=9606 GN=CELF1 PE=1 SV=2	0	17.694	13.786	6	12	6	1	486	52.03	8.46	1.153	1.005	1.002	0.831	0.984	0.995	0	29.0415	6
TRUE	High	Master Protein	Q16777	Histone H2A type 2-C OS=Homo sapiens OX=9606 GN=HIST2H2AC PE=1 SV=4	0	72.8772	68.2171	10	148	4	1	129	13.98	10.9	1.153	1.209	1.077	1.134	1.232	9999	1	434.458	10
TRUE	Low	Master Protein	Q02487	Desmocollin-2 OS=Homo sapiens OX=9606 GN=DSC2 PE=1 SV=1	0.0748899	1.37387	1.10988	1	3	1	1	901	99.899	5.34	1.153	1.109	1.062	0.947	1.021	0.047	0	9.4192	1
TRUE	High	Master Protein	Q9BQE3	Tubulin alpha-1C chain OS=Homo sapiens OX=9606 GN=TUBA1C PE=1 SV=1	0	191.804	67.706	27	196	2	1	449	49.863	5.1	1.153	1.049	1.017	0.932	1.027	120.153	1	670.793	27
TRUE	High	Master Protein	O75190	DnaJ homolog subfamily B member 6 OS=Homo sapiens OX=9606 GN=DNAJB6 PE=1 SV=2	0.00147203	5.29469	6.74847	2	5	2	1	326	36.065	9.16	1.153	1.086	1.054	0.997	1.095	0.389	0	4.82232	2
TRUE	High	Master Protein	Q9BXW7	Haloacid dehalogenase-like hydrolase domain-containing 5 OS=Homo sapiens OX=9606 GN=HDHD5 PE=1 SV=1	0	20.2214	16.7849	5	14	5	1	423	46.292	8.13	1.153	1.108	1.077	1.03	1.1	0.823	0	39.5553	5
TRUE	High	Master Protein	P51149	Ras-related protein Rab-7a OS=Homo sapiens OX=9606 GN=RAB7A PE=1 SV=1	0	49.6453	74.3961	12	33	12	1	207	23.475	6.7	1.153	1.112	1.031	1.014	1.092	5.661	0	106.406	12
TRUE	High	Master Protein	Q16643	Drebrin OS=Homo sapiens OX=9606 GN=DBN1 PE=1 SV=4	0	57.4408	29.2758	16	39	16	1	649	71.385	4.45	1.153	1.045	0.982	0.975	1.047	3.262	0	118.293	16
TRUE	High	Master Protein	P49327	Fatty acid synthase OS=Homo sapiens OX=9606 GN=FASN PE=1 SV=3	0	345.542	45.679	79	245	79	1	2511	273.254	6.44	1.153	1.091	1.03	0.981	1.076	4.217	0	857.634	79
TRUE	High	Master Protein	O43324	Eukaryotic translation elongation factor 1 epsilon-1 OS=Homo sapiens OX=9606 GN=EEF1E1 PE=1 SV=1	0.00100301	7.92086	22.9885	2	4	2	1	174	19.798	8.54	1.153	1.087	1.041	0.919	1.089	0.359	0	16.2213	2
TRUE	High	Master Protein	P41240	Tyrosine-protein kinase CSK OS=Homo sapiens OX=9606 GN=CSK PE=1 SV=1	0	72.4855	50.4444	18	48	18	1	450	50.672	7.06	1.153	1.079	1.01	0.966	1.057	4.736	0	151.211	18
TRUE	High	Master Protein	Q13098	COP9 signalosome complex subunit 1 OS=Homo sapiens OX=9606 GN=GPS1 PE=1 SV=4	0	19.8868	18.7373	7	12	7	1	491	55.501	6.74	1.153	1.047	0.999	0.922	1.064	0.817	0	25.8513	7
TRUE	High	Master Protein	Q13310	Polyadenylate-binding protein 4 OS=Homo sapiens OX=9606 GN=PABPC4 PE=1 SV=1	0	92.1673	39.2857	21	66	12	1	644	70.738	9.26	1.153	1.109	1.061	0.974	1.055	3.732	0	234.345	21
TRUE	High	Master Protein	Q96PK6	RNA-binding protein 14 OS=Homo sapiens OX=9606 GN=RBM14 PE=1 SV=2	0	63.7516	33.9312	16	44	16	1	669	69.449	9.67	1.153	1.068	0.992	0.975	1.04	3.394	0	136.009	16
TRUE	High	Master Protein	P26196	Probable ATP-dependent RNA helicase DDX6 OS=Homo sapiens OX=9606 GN=DDX6 PE=1 SV=2	0	36.8468	28.3644	10	25	10	1	483	54.382	8.66	1.153	1.082	1.013	0.98	1.062	1.593	0	67.0401	10
TRUE	High	Master Protein	Q10567	AP-1 complex subunit beta-1 OS=Homo sapiens OX=9606 GN=AP1B1 PE=1 SV=2	0	24.6814	10.6428	7	15	5	1	949	104.57	5.06	1.153	1.062	0.992	0.961	1.047	0.38	2	40.7348	7
TRUE	High	Master Protein	P54619	5'-AMP-activated protein kinase subunit gamma-1 OS=Homo sapiens OX=9606 GN=PRKAG1 PE=1 SV=1	0.00191205	4.70312	5.74018	1	3	1	1	331	37.556	6.92	1.153	1.109	1.015	0.84	0.924	0.116	0	10.7084	1
TRUE	Medium	Master Protein	P17568	NADH dehydrogenase [ubiquinone] 1 beta subcomplex subunit 7 OS=Homo sapiens OX=9606 GN=NDUFB7 PE=1 SV=4	0.0135817	2.62434	7.29927	1	1	1	1	137	16.391	8.92	1.153	1.016	1.016	0.955	1.041	0.334	0	2.61374	1
TRUE	High	Master Protein	Q9Y4L1	Hypoxia up-regulated protein 1 OS=Homo sapiens OX=9606 GN=HYOU1 PE=1 SV=1	0	41.4642	19.3193	13	29	13	1	999	111.266	5.22	1.153	1.094	1.029	1.059	1.115	0.711	0	92.3173	13
TRUE	High	Master Protein	Q96ST3	Paired amphipathic helix protein Sin3a OS=Homo sapiens OX=9606 GN=SIN3A PE=1 SV=2	0.0028103	4.30398	1.64965	2	3	2	1	1273	145.085	7.25	1.153	0.989	1.02	0.788	0.921	0.069	0	6.42227	2
TRUE	High	Master Protein	Q08722	Leukocyte surface antigen CD47 OS=Homo sapiens OX=9606 GN=CD47 PE=1 SV=1	0.00147203	5.1141	5.88235	2	3	2	1	323	35.191	7.21	1.153	1.135	1.257	0.99	1.099	0.359	0	8.91885	2
TRUE	High	Master Protein	P54886	Delta-1-pyrroline-5-carboxylate synthase OS=Homo sapiens OX=9606 GN=ALDH18A1 PE=1 SV=2	0	60.3895	30.9434	18	36	18	1	795	87.248	7.12	1.153	1.082	1.024	0.946	1.066	1.399	0	87.8389	18
TRUE	High	Master Protein	P04040	Catalase OS=Homo sapiens OX=9606 GN=CAT PE=1 SV=3	0	26.2599	19.9241	7	18	7	1	527	59.719	7.39	1.153	1.052	0.983	0.959	1.044	0.63	0	62.2856	7
TRUE	High	Master Protein	P01591	Immunoglobulin J chain OS=Homo sapiens OX=9606 GN=JCHAIN PE=1 SV=4	0.00321543	4.1004	7.54717	1	3	1	1	159	18.087	5.24	1.153	0.996	1.177	0.909	1.009	0.259	0	11.8702	1
TRUE	High	Master Protein	Q15819	Ubiquitin-conjugating enzyme E2 variant 2 OS=Homo sapiens OX=9606 GN=UBE2V2 PE=1 SV=4	0	30.9302	49.6552	7	21	7	1	145	16.352	8.09	1.153	1.045	1.007	0.94	1.012	4.623	0	61.1143	7
TRUE	High	Master Protein	P84085	ADP-ribosylation factor 5 OS=Homo sapiens OX=9606 GN=ARF5 PE=1 SV=2	0	14.9812	23.3333	3	11	1	1	180	20.517	6.79	1.153	1.046	1.085	0.93	1.087	1.031	0	43.9619	3
TRUE	High	Master Protein	Q9UL46	Proteasome activator complex subunit 2 OS=Homo sapiens OX=9606 GN=PSME2 PE=1 SV=4	0	47.341	58.9958	9	35	9	1	239	27.384	5.73	1.153	1.083	1.022	0.988	1.069	3.833	0	108.567	9
TRUE	High	Master Protein	Q14839	Chromodomain-helicase-DNA-binding protein 4 OS=Homo sapiens OX=9606 GN=CHD4 PE=1 SV=2	0	97.7333	23.5879	30	53	20	1	1912	217.867	5.86	1.153	1.09	1.014	0.982	1.078	0.974	8	142.826	30
TRUE	High	Master Protein	Q9UHD8	Septin-9 OS=Homo sapiens OX=9606 GN=SEPT9 PE=1 SV=2	0	48.3075	29.0102	13	40	13	1	586	65.361	8.97	1.154	1.055	0.993	0.926	1.064	1.371	0	117.564	13
TRUE	High	Master Protein	Q10713	Mitochondrial-processing peptidase subunit alpha OS=Homo sapiens OX=9606 GN=PMPCA PE=1 SV=2	0	22.3309	17.9048	6	17	6	1	525	58.216	6.92	1.154	1.061	0.987	0.99	1.081	0.682	0	41.6921	6
TRUE	High	Master Protein	Q12904	Aminoacyl tRNA synthase complex-interacting multifunctional protein 1 OS=Homo sapiens OX=9606 GN=AIMP1 PE=1 SV=2	0	28.1135	31.0897	7	19	7	1	312	34.331	8.43	1.154	1.093	1.054	0.944	1.054	1.637	0	55.0534	7
TRUE	High	Master Protein	O95573	Long-chain-fatty-acid--CoA ligase 3 OS=Homo sapiens OX=9606 GN=ACSL3 PE=1 SV=3	0	13.0897	10.8333	5	9	3	1	720	80.368	8.38	1.154	1.055	0.972	1.026	1.069	0.334	2	16.4742	5
TRUE	High	Master Protein	Q9NR31	GTP-binding protein SAR1a OS=Homo sapiens OX=9606 GN=SAR1A PE=1 SV=1	0	32.3385	56.5657	10	23	10	1	198	22.353	6.68	1.154	0.996	0.959	0.933	1.048	7.254	0	71.3388	10
TRUE	High	Master Protein	Q8NI36	WD repeat-containing protein 36 OS=Homo sapiens OX=9606 GN=WDR36 PE=1 SV=1	0	22.1142	12.0925	8	16	8	1	951	105.255	7.53	1.154	1.073	1.002	0.911	1.021	0.435	0	36.5422	8
TRUE	High	Master Protein	P61086	Ubiquitin-conjugating enzyme E2 K OS=Homo sapiens OX=9606 GN=UBE2K PE=1 SV=3	0	21.2312	54	6	15	6	1	200	22.393	5.44	1.154	1.095	1.021	1.065	1.131	2.162	0	44.1494	6
TRUE	High	Master Protein	P33992	DNA replication licensing factor MCM5 OS=Homo sapiens OX=9606 GN=MCM5 PE=1 SV=5	0	94.6593	41.0082	23	71	23	1	734	82.233	8.37	1.154	1.06	0.998	0.953	1.046	2.831	0	225.364	23
TRUE	High	Master Protein	P34932	Heat shock 70 kDa protein 4 OS=Homo sapiens OX=9606 GN=HSPA4 PE=1 SV=4	0	169.702	56.5476	38	123	35	1	840	94.271	5.19	1.154	1.099	1.026	1.025	1.084	6.279	0	401.296	38
TRUE	High	Master Protein	Q13155	Aminoacyl tRNA synthase complex-interacting multifunctional protein 2 OS=Homo sapiens OX=9606 GN=AIMP2 PE=1 SV=2	0	27.3082	29.375	8	21	8	1	320	35.326	8.22	1.154	1.051	0.96	0.997	1.068	1.818	0	51.2961	8
TRUE	High	Master Protein	O43395	U4/U6 small nuclear ribonucleoprotein Prp3 OS=Homo sapiens OX=9606 GN=PRPF3 PE=1 SV=2	0.00321543	4.11668	2.78184	1	2	1	1	683	77.481	9.5	1.154	1.077	0.965	1.085	1.121	0.061	0	8.6374	1
TRUE	High	Master Protein	P25490	Transcriptional repressor protein YY1 OS=Homo sapiens OX=9606 GN=YY1 PE=1 SV=2	0.00100301	7.32594	5.7971	3	6	3	1	414	44.685	6.25	1.154	1.026	0.952	0.952	1.057	0.438	0	10.6017	3
TRUE	High	Master Protein	P63244	Receptor of activated protein C kinase 1 OS=Homo sapiens OX=9606 GN=RACK1 PE=1 SV=3	0	102.259	78.8644	18	70	18	1	317	35.055	7.69	1.154	1.073	1.052	0.886	1.029	15.876	0	293.038	18
TRUE	High	Master Protein	Q15029	116 kDa U5 small nuclear ribonucleoprotein component OS=Homo sapiens OX=9606 GN=EFTUD2 PE=1 SV=1	0	98.4356	38.4774	26	66	26	1	972	109.366	5	1.154	1.046	0.995	0.953	1.053	2.486	0	185.275	26
TRUE	High	Master Protein	Q8TCS8	Polyribonucleotide nucleotidyltransferase 1, mitochondrial OS=Homo sapiens OX=9606 GN=PNPT1 PE=1 SV=2	0	18.4191	10.9834	6	9	6	1	783	85.897	7.77	1.154	1.045	0.986	0.954	1.061	0.298	0	21.5133	6
TRUE	High	Master Protein	O95816	BAG family molecular chaperone regulator 2 OS=Homo sapiens OX=9606 GN=BAG2 PE=1 SV=1	0	18.8338	37.9147	7	12	7	1	211	23.757	6.7	1.154	1.055	1.012	0.923	1.05	1.738	0	31.2456	7
TRUE	High	Master Protein	O75534	Cold shock domain-containing protein E1 OS=Homo sapiens OX=9606 GN=CSDE1 PE=1 SV=2	0	70.5261	29.5739	21	52	21	1	798	88.829	6.25	1.154	1.061	1.019	0.959	1.055	1.575	0	159.114	21
TRUE	High	Master Protein	P49588	Alanine--tRNA ligase, cytoplasmic OS=Homo sapiens OX=9606 GN=AARS PE=1 SV=2	0	152.309	52.686	38	110	38	1	968	106.743	5.53	1.154	1.127	1.048	1	1.086	4.736	0	377.033	38
TRUE	High	Master Protein	Q93009	Ubiquitin carboxyl-terminal hydrolase 7 OS=Homo sapiens OX=9606 GN=USP7 PE=1 SV=2	0	52.2882	21.6878	17	37	17	1	1102	128.22	5.55	1.154	1.026	1.003	0.921	1.029	0.84	0	89.9248	17
TRUE	Medium	Master Protein	Q06265	Exosome complex component RRP45 OS=Homo sapiens OX=9606 GN=EXOSC9 PE=1 SV=3	0.0215373	2.28133	2.2779	1	2	1	1	439	48.918	5.29	1.154	0.819	0.762	0.979	1.157	0.122	0	3.71025	1
TRUE	Low	Master Protein	P60510	Serine/threonine-protein phosphatase 4 catalytic subunit OS=Homo sapiens OX=9606 GN=PPP4C PE=1 SV=1	0.0518261	1.56831	6.18893	1	1	1	1	307	35.057	5.06	1.154	1.018	0.968	0.961	1.027	0.136	0	0	1
TRUE	Low	Master Protein	O43491	Band 4.1-like protein 2 OS=Homo sapiens OX=9606 GN=EPB41L2 PE=1 SV=1	0.0935537	1.25853	3.58209	1	1	1	1	1005	112.519	5.44	1.154	1.233	1.141	1.336	1.203	0.036	0	0	1
TRUE	High	Master Protein	Q9P2J5	Leucine--tRNA ligase, cytoplasmic OS=Homo sapiens OX=9606 GN=LARS PE=1 SV=2	0	92.1171	28.4014	31	69	31	1	1176	134.379	7.3	1.154	1.087	1.026	0.963	1.079	2.162	0	185.208	31
TRUE	Medium	Master Protein	O95881	Thioredoxin domain-containing protein 12 OS=Homo sapiens OX=9606 GN=TXNDC12 PE=1 SV=1	0.0106509	2.81559	5.23256	1	3	1	1	172	19.194	5.4	1.154	1.215	1.047	1.201	1.28	0.194	0	9.15411	1
TRUE	High	Master Protein	Q9UI30	Multifunctional methyltransferase subunit TRM112-like protein OS=Homo sapiens OX=9606 GN=TRMT112 PE=1 SV=1	0	14.5814	32.8	3	11	3	1	125	14.19	5.26	1.154	1.173	1.082	1.086	1.147	1.783	0	39.7872	3
TRUE	High	Master Protein	Q9UBB4	Ataxin-10 OS=Homo sapiens OX=9606 GN=ATXN10 PE=1 SV=1	0	16.9877	13.4737	6	11	6	1	475	53.455	5.25	1.154	1.109	1.018	1.023	1.115	0.562	0	28.5565	6
TRUE	High	Master Protein	P11388	DNA topoisomerase 2-alpha OS=Homo sapiens OX=9606 GN=TOP2A PE=1 SV=3	0	96.8456	21.3586	26	69	22	1	1531	174.276	8.72	1.154	1.103	1.034	0.96	1.062	1.102	3	203.484	26
TRUE	Low	Master Protein	Q5BJF6	Outer dense fiber protein 2 OS=Homo sapiens OX=9606 GN=ODF2 PE=1 SV=1	0.0700919	1.4133	2.05066	1	1	1	1	829	95.342	7.62	1.154	0.961	0.857	1.095	1.245	0.039	0	0	1
TRUE	High	Master Protein	Q13363	C-terminal-binding protein 1 OS=Homo sapiens OX=9606 GN=CTBP1 PE=1 SV=2	0.00062422	10.665	10.9091	3	7	3	1	440	47.505	6.77	1.154	1.051	1.034	1.013	1.11	0.35	0	19.8632	3
TRUE	High	Master Protein	Q6JBY9	CapZ-interacting protein OS=Homo sapiens OX=9606 GN=RCSD1 PE=1 SV=1	0.00100301	5.72461	11.7788	3	3	3	1	416	44.477	5.4	1.154	1.347	1.681	1.106	1.094	0.35	0	2.91215	3
TRUE	High	Master Protein	Q9HC36	rRNA methyltransferase 3, mitochondrial OS=Homo sapiens OX=9606 GN=MRM3 PE=1 SV=2	0.00992457	2.85824	2.14286	1	1	1	1	420	46.99	8.73	1.154	1.186	1.07	0.967	1.095	0.096	0	3.27909	1
TRUE	High	Master Protein	P07954	Fumarate hydratase, mitochondrial OS=Homo sapiens OX=9606 GN=FH PE=1 SV=3	0	62.1209	48.2353	14	35	14	1	510	54.602	8.76	1.154	1.117	1.023	1.06	1.142	2.275	0	125.48	14
TRUE	High	Master Protein	P29084	Transcription initiation factor IIE subunit beta OS=Homo sapiens OX=9606 GN=GTF2E2 PE=1 SV=1	0.00100301	6.00666	12.7148	3	3	3	1	291	33.023	9.66	1.154	0.994	0.975	0.815	0.971	0.334	0	4.24858	3
TRUE	High	Master Protein	Q15061	WD repeat-containing protein 43 OS=Homo sapiens OX=9606 GN=WDR43 PE=1 SV=3	0	13.5968	7.53323	4	7	4	1	677	74.843	5.57	1.154	0.997	0.956	0.878	0.969	0.252	0	12.7133	4
TRUE	High	Master Protein	P42166	Lamina-associated polypeptide 2, isoform alpha OS=Homo sapiens OX=9606 GN=TMPO PE=1 SV=2	0	88.3091	38.4726	19	59	9	1	694	75.446	7.66	1.154	1.12	1.033	1.035	1.122	3.217	9	201.56	19
TRUE	High	Master Protein	P43897	Elongation factor Ts, mitochondrial OS=Homo sapiens OX=9606 GN=TSFM PE=1 SV=2	0	28.438	43.0769	9	17	9	1	325	35.368	8.38	1.155	1.112	1.048	0.99	1.088	1.818	0	36.0945	9
TRUE	High	Master Protein	P54727	UV excision repair protein RAD23 homolog B OS=Homo sapiens OX=9606 GN=RAD23B PE=1 SV=1	0	43.3296	33.9853	12	28	11	1	409	43.145	4.84	1.155	1.054	1.004	0.968	1.071	5.661	1	84.1584	12
TRUE	High	Master Protein	O95861	3'(2'),5'-bisphosphate nucleotidase 1 OS=Homo sapiens OX=9606 GN=BPNT1 PE=1 SV=1	0	26.7915	29.8701	7	19	7	1	308	33.371	5.69	1.155	1.072	1	1.053	1.121	1.228	0	61.9418	7
TRUE	High	Master Protein	P49736	DNA replication licensing factor MCM2 OS=Homo sapiens OX=9606 GN=MCM2 PE=1 SV=4	0	111.603	38.8274	27	83	27	1	904	101.832	5.52	1.155	1.042	0.994	0.906	1.026	2.946	0	315.218	27
TRUE	High	Master Protein	Q15554	Telomeric repeat-binding factor 2 OS=Homo sapiens OX=9606 GN=TERF2 PE=1 SV=3	0.00100301	6.34787	5.71956	2	3	2	1	542	59.557	9.35	1.155	1.073	1.008	1.05	1.075	0.16	0	12.3475	2
TRUE	High	Master Protein	P30085	UMP-CMP kinase OS=Homo sapiens OX=9606 GN=CMPK1 PE=1 SV=3	0	38.229	54.0816	8	27	8	1	196	22.208	5.57	1.155	1.128	1.059	1.022	1.102	9	0	86.6791	8
TRUE	High	Master Protein	Q99880	Histone H2B type 1-L OS=Homo sapiens OX=9606 GN=HIST1H2BL PE=1 SV=3	0	63.4283	60.3175	10	188	0	1	126	13.944	10.32	1.155	1.044	1.002	0.913	1.02	80.113	1	502.123	10
TRUE	High	Master Protein	P49721	Proteasome subunit beta type-2 OS=Homo sapiens OX=9606 GN=PSMB2 PE=1 SV=1	0	18.0359	32.3383	6	16	6	1	201	22.822	7.02	1.155	1.025	1.007	0.932	1.026	1.894	0	37.8637	6
TRUE	High	Master Protein	O14562	Ubiquitin domain-containing protein UBFD1 OS=Homo sapiens OX=9606 GN=UBFD1 PE=1 SV=2	0.00100301	6.88343	8.41424	2	4	2	1	309	33.361	5.77	1.155	0.969	0.891	0.94	1.038	0.359	0	14.2818	2
TRUE	High	Master Protein	P62861	40S ribosomal protein S30 OS=Homo sapiens OX=9606 GN=FAU PE=1 SV=1	0.00100301	8.1379	18.6441	2	9	2	1	59	6.644	12.15	1.155	1.102	0.974	1.076	1.191	9	0	26.7935	2
TRUE	High	Master Protein	P60468	Protein transport protein Sec61 subunit beta OS=Homo sapiens OX=9606 GN=SEC61B PE=1 SV=2	0.00391986	3.69357	10.4167	1	3	1	1	96	9.968	11.56	1.155	1.009	1.008	0.878	0.991	0.468	0	10.1516	1
TRUE	High	Master Protein	P67775	Serine/threonine-protein phosphatase 2A catalytic subunit alpha isoform OS=Homo sapiens OX=9606 GN=PPP2CA PE=1 SV=1	0	37.253	41.1003	9	27	9	1	309	35.571	5.54	1.155	1.125	1.088	0.988	1.08	2.793	0	73.221	9
TRUE	High	Master Protein	Q9NZI8	Insulin-like growth factor 2 mRNA-binding protein 1 OS=Homo sapiens OX=9606 GN=IGF2BP1 PE=1 SV=2	0	47.0788	25.13	13	39	10	1	577	63.441	9.2	1.155	1.09	1.003	1.032	1.13	1.783	3	105.843	13
TRUE	High	Master Protein	P40939	Trifunctional enzyme subunit alpha, mitochondrial OS=Homo sapiens OX=9606 GN=HADHA PE=1 SV=2	0	95.2524	49.6723	25	54	25	1	763	82.947	9.04	1.155	1.066	1.015	0.964	1.055	3.642	0	147.604	25
TRUE	High	Master Protein	Q69YL0	Uncharacterized protein NCBP2-AS2 OS=Homo sapiens OX=9606 GN=NCBP2-AS2 PE=1 SV=1	0.00888889	2.98758	14.1414	1	2	1	1	99	10.884	12	1.155	0.94	0.908	0.749	0.929	0.334	0	2.44325	1
TRUE	High	Master Protein	P30049	ATP synthase subunit delta, mitochondrial OS=Homo sapiens OX=9606 GN=ATP5F1D PE=1 SV=2	0.00062422	10.5753	13.6905	2	7	2	1	168	17.479	5.49	1.155	1.035	0.959	0.856	0.982	1.371	0	27.0975	2
TRUE	Low	Master Protein	P62487	DNA-directed RNA polymerase II subunit RPB7 OS=Homo sapiens OX=9606 GN=POLR2G PE=1 SV=1	0.0527961	1.56352	6.39535	1	1	1	1	172	19.282	5.54	1.155	1.04	0.981	0.921	0.966	0.233	0	2.82694	1
TRUE	High	Master Protein	O43809	Cleavage and polyadenylation specificity factor subunit 5 OS=Homo sapiens OX=9606 GN=NUDT21 PE=1 SV=1	0	33.4148	51.1013	9	24	9	1	227	26.211	8.82	1.155	1.101	1.051	0.972	1.081	3.87	0	62.3323	9
TRUE	High	Master Protein	P62195	26S proteasome regulatory subunit 8 OS=Homo sapiens OX=9606 GN=PSMC5 PE=1 SV=1	0	54.9871	47.0443	14	38	12	1	406	45.597	7.55	1.155	1.099	1.037	0.967	1.072	3.047	0	128.903	14
TRUE	High	Master Protein	P30740	Leukocyte elastase inhibitor OS=Homo sapiens OX=9606 GN=SERPINB1 PE=1 SV=1	0	35.3999	30.343	10	30	9	1	379	42.715	6.28	1.155	1.034	1.022	0.92	1.038	2.325	0	79.2344	10
TRUE	Low	Master Protein	Q8IUA7	ATP-binding cassette sub-family A member 9 OS=Homo sapiens OX=9606 GN=ABCA9 PE=1 SV=1	0.0904872	1.26632	0.369458	1	2	1	1	1624	184.242	6.93	1.155	1.09	1.118	1.107	1.218	0.03	0	4.05355	1
TRUE	High	Master Protein	Q9BVI4	Nucleolar complex protein 4 homolog OS=Homo sapiens OX=9606 GN=NOC4L PE=1 SV=1	0	14.7713	12.5969	5	10	5	1	516	58.431	7.49	1.155	1.048	1.03	1.008	1.024	0.487	0	22.4973	5
TRUE	High	Master Protein	Q13200	26S proteasome non-ATPase regulatory subunit 2 OS=Homo sapiens OX=9606 GN=PSMD2 PE=1 SV=3	0	84.2211	35.793	22	59	22	1	908	100.136	5.2	1.155	1.093	1.021	0.986	1.089	1.551	0	163.207	22
TRUE	High	Master Protein	P21127	Cyclin-dependent kinase 11B OS=Homo sapiens OX=9606 GN=CDK11B PE=1 SV=4	0.00992457	2.84975	3.01887	2	2	2	1	795	92.563	5.54	1.155	1.162	1.112	0.959	1.05	0.108	0	2.03695	2
TRUE	Medium	Master Protein	P15559	NAD(P)H dehydrogenase [quinone] 1 OS=Homo sapiens OX=9606 GN=NQO1 PE=1 SV=1	0.0338319	1.80493	2.55474	1	1	1	1	274	30.848	8.88	1.155	0.932	0.857	0.987	1.053	0.194	0	1.8243	1
TRUE	High	Master Protein	O00154	Cytosolic acyl coenzyme A thioester hydrolase OS=Homo sapiens OX=9606 GN=ACOT7 PE=1 SV=3	0	46.197	43.4211	12	35	12	1	380	41.769	8.54	1.155	1.097	1.029	0.992	1.058	3.329	0	92.8178	12
TRUE	High	Master Protein	Q9Y5M8	Signal recognition particle receptor subunit beta OS=Homo sapiens OX=9606 GN=SRPRB PE=1 SV=3	0	16.4249	25.0923	5	13	5	1	271	29.684	9.04	1.155	1.068	1.011	0.928	1.064	0.833	0	37.4422	5
TRUE	High	Master Protein	O15067	Phosphoribosylformylglycinamidine synthase OS=Homo sapiens OX=9606 GN=PFAS PE=1 SV=4	0	77.5655	28.9238	21	48	21	1	1338	144.643	5.76	1.155	1.077	1.005	0.99	1.078	1.084	0	145.643	21
TRUE	High	Master Protein	Q1KMD3	Heterogeneous nuclear ribonucleoprotein U-like protein 2 OS=Homo sapiens OX=9606 GN=HNRNPUL2 PE=1 SV=1	0	56.0523	25.8367	14	38	14	1	747	85.052	4.91	1.155	1.043	0.991	0.955	1.059	1.683	0	101.064	14
TRUE	High	Master Protein	Q8WVJ2	NudC domain-containing protein 2 OS=Homo sapiens OX=9606 GN=NUDCD2 PE=1 SV=1	0.00062422	10.7088	24.8408	3	8	3	1	157	17.665	5.07	1.155	1.1	1.039	1.029	1.148	1.371	0	23.4935	3
TRUE	High	Master Protein	Q8TBC4	NEDD8-activating enzyme E1 catalytic subunit OS=Homo sapiens OX=9606 GN=UBA3 PE=1 SV=2	0.00062422	11.5203	12.095	3	7	3	1	463	51.819	5.45	1.155	1.073	1.049	0.928	1.015	0.28	0	24.3659	3
TRUE	High	Master Protein	P53396	ATP-citrate synthase OS=Homo sapiens OX=9606 GN=ACLY PE=1 SV=3	0	173.001	47.139	40	131	40	1	1101	120.762	7.33	1.155	1.078	1.032	0.945	1.04	4.77	0	425.062	40
TRUE	High	Master Protein	E9PAV3	Nascent polypeptide-associated complex subunit alpha, muscle-specific form OS=Homo sapiens OX=9606 GN=NACA PE=1 SV=1	0	40.5323	3.46487	6	27	6	1	2078	205.295	9.58	1.155	1.086	1.025	0.935	1.058	0.244	0	97.9137	6
TRUE	High	Master Protein	P84101	Small EDRK-rich factor 2 OS=Homo sapiens OX=9606 GN=SERF2 PE=1 SV=1	0.00100301	6.72768	42.3729	3	7	3	1	59	6.896	10.45	1.155	1.061	0.95	0.946	1.023	9	0	21.5874	3
TRUE	High	Master Protein	P63208	S-phase kinase-associated protein 1 OS=Homo sapiens OX=9606 GN=SKP1 PE=1 SV=2	0	26.1868	42.3313	7	15	7	1	163	18.646	4.54	1.155	1.084	1.014	0.943	1.041	2.831	0	59.9497	7
TRUE	High	Master Protein	P51114	Fragile X mental retardation syndrome-related protein 1 OS=Homo sapiens OX=9606 GN=FXR1 PE=1 SV=3	0	21.2885	14.8148	6	10	5	1	621	69.678	6.15	1.156	1.181	1.082	1.111	1.222	0.425	1	33.1318	6
TRUE	High	Master Protein	Q9BRS2	Serine/threonine-protein kinase RIO1 OS=Homo sapiens OX=9606 GN=RIOK1 PE=1 SV=2	0.00100301	6.61633	2.99296	2	5	2	1	568	65.542	6.19	1.156	1.092	1.041	1.055	1.071	0.166	0	16.7723	2
TRUE	High	Master Protein	O60271	C-Jun-amino-terminal kinase-interacting protein 4 OS=Homo sapiens OX=9606 GN=SPAG9 PE=1 SV=4	0.00357782	3.98928	1.2112	1	3	1	1	1321	146.115	5.15	1.156	1.09	0.959	0.982	1.06	0.03	0	9.23563	1
TRUE	High	Master Protein	Q07955	Serine/arginine-rich splicing factor 1 OS=Homo sapiens OX=9606 GN=SRSF1 PE=1 SV=2	0	55.6882	53.629	14	40	14	1	248	27.728	10.36	1.156	1.049	0.964	1.014	1.109	12.594	0	130.415	14
TRUE	High	Master Protein	Q9UBQ7	Glyoxylate reductase/hydroxypyruvate reductase OS=Homo sapiens OX=9606 GN=GRHPR PE=1 SV=1	0	53.2077	50.3049	11	33	11	1	328	35.646	7.39	1.156	1.102	1.033	1.015	1.102	4.995	0	112.241	11
TRUE	High	Master Protein	P29218	Inositol monophosphatase 1 OS=Homo sapiens OX=9606 GN=IMPA1 PE=1 SV=1	0.00062422	11.1441	17.3285	4	6	4	1	277	30.169	5.26	1.156	1.075	1.021	0.942	1.066	0.719	0	7.64841	4
TRUE	Medium	Master Protein	Q9BW85	Coiled-coil domain-containing protein 94 OS=Homo sapiens OX=9606 GN=CCDC94 PE=1 SV=1	0.0173389	2.39827	3.71517	1	2	1	1	323	37.063	5.92	1.156	1.075	1.071	0.999	1.074	0.145	0	2.41741	1
TRUE	High	Master Protein	Q9H9B4	Sideroflexin-1 OS=Homo sapiens OX=9606 GN=SFXN1 PE=1 SV=4	0	28.0663	36.0248	7	19	7	1	322	35.596	9.07	1.156	1.029	0.982	0.876	1.011	1.512	0	71.2965	7
TRUE	High	Master Protein	P55072	Transitional endoplasmic reticulum ATPase OS=Homo sapiens OX=9606 GN=VCP PE=1 SV=4	0	176.631	62.531	41	132	41	1	806	89.266	5.26	1.156	1.06	1	0.964	1.063	11.115	0	443.836	41
TRUE	High	Master Protein	O60832	H/ACA ribonucleoprotein complex subunit 4 OS=Homo sapiens OX=9606 GN=DKC1 PE=1 SV=3	0	43.2654	25.2918	12	28	12	1	514	57.638	9.42	1.156	0.982	0.94	0.977	1.076	1.581	0	91.795	12
TRUE	High	Master Protein	P46063	ATP-dependent DNA helicase Q1 OS=Homo sapiens OX=9606 GN=RECQL PE=1 SV=3	0	36.9091	18.1818	13	26	13	1	649	73.41	7.88	1.156	1.063	1.021	0.925	1.054	1.154	0	60.3421	13
TRUE	High	Master Protein	Q9GZZ9	Ubiquitin-like modifier-activating enzyme 5 OS=Homo sapiens OX=9606 GN=UBA5 PE=1 SV=1	0.00888889	3.01859	6.18812	1	1	1	1	404	44.834	4.84	1.156	1.121	1.073	0.999	1.059	0.116	0	2.30126	1
TRUE	High	Master Protein	Q96I99	Succinate--CoA ligase [GDP-forming] subunit beta, mitochondrial OS=Homo sapiens OX=9606 GN=SUCLG2 PE=1 SV=2	0	32.1152	29.8611	10	20	10	1	432	46.481	6.39	1.156	1.085	1.057	1.031	1.119	1.102	0	61.8361	10
TRUE	High	Master Protein	P28066	Proteasome subunit alpha type-5 OS=Homo sapiens OX=9606 GN=PSMA5 PE=1 SV=3	0	45.8581	49.3776	10	28	10	1	241	26.394	4.79	1.156	1.148	1.082	1.016	1.103	14.199	0	96.8192	10
TRUE	High	Master Protein	Q01085	Nucleolysin TIAR OS=Homo sapiens OX=9606 GN=TIAL1 PE=1 SV=1	0.00062422	12.5782	12.8	4	9	3	1	375	41.564	7.74	1.156	1.02	0.9	1.12	1.136	0.585	0	27.2202	4
TRUE	High	Master Protein	Q9BTD8	RNA-binding protein 42 OS=Homo sapiens OX=9606 GN=RBM42 PE=1 SV=1	0.00100301	5.6355	8.125	2	3	2	1	480	50.382	9.63	1.156	1.081	0.97	0.98	1.091	0.292	0	3.59033	2
TRUE	High	Master Protein	Q92900	Regulator of nonsense transcripts 1 OS=Homo sapiens OX=9606 GN=UPF1 PE=1 SV=2	0	73.9917	28.3437	24	50	24	1	1129	124.267	6.61	1.156	1.053	0.972	0.984	1.088	1.438	0	142.172	24
TRUE	High	Master Protein	Q8WZA0	Protein LZIC OS=Homo sapiens OX=9606 GN=LZIC PE=1 SV=1	0.00100301	6.39911	17.3684	2	3	2	1	190	21.481	4.94	1.156	1.092	1.073	0.838	0.944	0.389	0	10.4657	2
TRUE	High	Master Protein	P82921	28S ribosomal protein S21, mitochondrial OS=Homo sapiens OX=9606 GN=MRPS21 PE=1 SV=3	0.0028103	4.21939	16.092	1	3	1	1	87	10.681	9.92	1.156	0.97	0.913	0.902	1.008	0.468	0	9.40464	1
TRUE	Medium	Master Protein	Q9NP92	39S ribosomal protein S30, mitochondrial OS=Homo sapiens OX=9606 GN=MRPS30 PE=1 SV=2	0.0278179	1.99482	3.41686	1	2	1	1	439	50.333	7.97	1.156	1.019	0.914	1.069	1.173	0.116	0	0	1
TRUE	High	Master Protein	P36957	Dihydrolipoyllysine-residue succinyltransferase component of 2-oxoglutarate dehydrogenase complex, mitochondrial OS=Homo sapiens OX=9606 GN=DLST PE=1 SV=4	0	47.2876	28.2561	12	31	12	1	453	48.724	8.95	1.156	1.091	1.031	1.012	1.102	2.831	0	104.518	12
TRUE	High	Master Protein	Q9HAV7	GrpE protein homolog 1, mitochondrial OS=Homo sapiens OX=9606 GN=GRPEL1 PE=1 SV=2	0	27.6245	39.6313	7	19	7	1	217	24.264	8.12	1.156	1.071	1.021	1.013	1.095	2.162	0	55.1443	7
TRUE	High	Master Protein	Q14157	Ubiquitin-associated protein 2-like OS=Homo sapiens OX=9606 GN=UBAP2L PE=1 SV=2	0	38.9555	14.6274	12	23	12	1	1087	114.465	7.11	1.156	1.063	0.996	0.928	1.039	1.202	0	67.1669	12
TRUE	High	Master Protein	P11586	C-1-tetrahydrofolate synthase, cytoplasmic OS=Homo sapiens OX=9606 GN=MTHFD1 PE=1 SV=3	0	129.687	45.1337	34	96	33	1	935	101.495	7.3	1.156	1.086	0.997	0.991	1.077	3.642	0	305.408	34
TRUE	High	Master Protein	Q08211	ATP-dependent RNA helicase A OS=Homo sapiens OX=9606 GN=DHX9 PE=1 SV=4	0	234.616	45.1181	47	169	47	1	1270	140.869	6.84	1.156	1.068	1.009	0.938	1.052	6.227	0	605.975	47
TRUE	High	Master Protein	P47897	Glutamine--tRNA ligase OS=Homo sapiens OX=9606 GN=QARS PE=1 SV=1	0	24.3122	13.0323	8	17	8	1	775	87.743	7.15	1.156	1.02	0.97	1.004	1.081	0.435	0	39.1001	8
TRUE	High	Master Protein	O60884	DnaJ homolog subfamily A member 2 OS=Homo sapiens OX=9606 GN=DNAJA2 PE=1 SV=1	0	27.8375	30.3398	10	22	10	1	412	45.717	6.48	1.157	1	0.912	0.953	1.057	1.873	0	58.5002	10
TRUE	Medium	Master Protein	Q9Y4P1	Cysteine protease ATG4B OS=Homo sapiens OX=9606 GN=ATG4B PE=1 SV=2	0.0106509	2.80715	4.3257	1	1	1	1	393	44.266	5.07	1.157	1.148	1.093	0.853	0.991	0.136	0	0	1
TRUE	High	Master Protein	P61160	Actin-related protein 2 OS=Homo sapiens OX=9606 GN=ACTR2 PE=1 SV=1	0	40.8664	38.5787	10	25	10	1	394	44.732	6.74	1.157	1.107	1.03	0.951	1.069	2.511	0	73.1453	10
TRUE	High	Master Protein	P31323	cAMP-dependent protein kinase type II-beta regulatory subunit OS=Homo sapiens OX=9606 GN=PRKAR2B PE=1 SV=3	0	27.2225	32.5359	9	19	9	1	418	46.273	4.92	1.157	1.055	0.996	1.004	1.098	1.219	0	51.2007	9
TRUE	High	Master Protein	P62888	60S ribosomal protein L30 OS=Homo sapiens OX=9606 GN=RPL30 PE=1 SV=2	0	33.4438	66.087	6	26	6	1	115	12.776	9.63	1.157	1.035	1.016	0.938	1.04	16.783	0	91.3332	6
TRUE	High	Master Protein	Q9NSD9	Phenylalanine--tRNA ligase beta subunit OS=Homo sapiens OX=9606 GN=FARSB PE=1 SV=3	0	63.9885	31.2394	18	45	18	1	589	66.074	6.84	1.157	1.092	1.021	1.005	1.082	1.664	0	138.663	18
TRUE	High	Master Protein	Q9UK76	Jupiter microtubule associated homolog 1 OS=Homo sapiens OX=9606 GN=JPT1 PE=1 SV=3	0	15.5758	37.6623	3	12	3	1	154	16.005	5.6	1.157	1.142	1.05	0.962	1.121	2.594	0	34.1241	3
TRUE	High	Master Protein	P43034	Platelet-activating factor acetylhydrolase IB subunit alpha OS=Homo sapiens OX=9606 GN=PAFAH1B1 PE=1 SV=2	0	15.6703	18.2927	5	11	5	1	410	46.608	7.37	1.157	1.059	1.002	0.943	1.056	0.532	0	43.0221	5
TRUE	High	Master Protein	P39656	Dolichyl-diphosphooligosaccharide--protein glycosyltransferase 48 kDa subunit OS=Homo sapiens OX=9606 GN=DDOST PE=1 SV=4	0	18.5854	14.2544	6	14	6	1	456	50.769	6.55	1.157	1.084	1.025	1.011	1.104	0.738	0	40.86	6
TRUE	High	Master Protein	Q00059	Transcription factor A, mitochondrial OS=Homo sapiens OX=9606 GN=TFAM PE=1 SV=1	0	23.5346	33.3333	9	17	9	1	246	29.078	9.72	1.157	1.136	1.046	1.01	1.132	1.818	0	37.1358	9
TRUE	High	Master Protein	P78527	DNA-dependent protein kinase catalytic subunit OS=Homo sapiens OX=9606 GN=PRKDC PE=1 SV=3	0	315.759	26.8411	91	236	91	1	4128	468.788	7.12	1.157	1.055	1.006	0.949	1.045	1.458	0	677.264	91
TRUE	High	Master Protein	P62910	60S ribosomal protein L32 OS=Homo sapiens OX=9606 GN=RPL32 PE=1 SV=2	0	39.2007	40	9	30	9	1	135	15.85	11.33	1.157	1.078	1.062	0.896	1.026	41.17	0	88.4479	9
TRUE	High	Master Protein	O43447	Peptidyl-prolyl cis-trans isomerase H OS=Homo sapiens OX=9606 GN=PPIH PE=1 SV=1	0	13.919	32.7684	4	9	4	1	177	19.196	8.07	1.157	1.062	1.003	1.243	1.148	1.276	0	21.1368	4
TRUE	High	Master Protein	O75439	Mitochondrial-processing peptidase subunit beta OS=Homo sapiens OX=9606 GN=PMPCB PE=1 SV=2	0	26.7406	20.8589	7	18	7	1	489	54.331	6.83	1.157	1.075	1.039	0.995	1.092	0.931	0	57.1004	7
TRUE	High	Master Protein	Q92990	Glomulin OS=Homo sapiens OX=9606 GN=GLMN PE=1 SV=2	0.00147203	5.22581	4.20875	2	3	2	1	594	68.165	5.33	1.157	1.064	0.991	0.922	1.033	0.145	0	5.69943	2
TRUE	High	Master Protein	O95478	Ribosome biogenesis protein NSA2 homolog OS=Homo sapiens OX=9606 GN=NSA2 PE=1 SV=1	0.00100301	8.3333	10.3846	3	5	3	1	260	30.047	10.27	1.157	1.03	0.987	0.943	1.071	0.701	0	16.8097	3
TRUE	High	Master Protein	P42126	Enoyl-CoA delta isomerase 1, mitochondrial OS=Homo sapiens OX=9606 GN=ECI1 PE=1 SV=1	0	15.4452	19.8675	4	12	4	1	302	32.795	8.54	1.157	1.086	1.006	1.046	1.108	1.276	0	37.9982	4
TRUE	Medium	Master Protein	Q7Z5K2	Wings apart-like protein homolog OS=Homo sapiens OX=9606 GN=WAPL PE=1 SV=1	0.0161601	2.48972	0.588235	1	3	1	1	1190	132.863	5.44	1.157	1.028	0.969	0.774	0.901	0.03	0	7.69632	1
TRUE	High	Master Protein	Q15269	Periodic tryptophan protein 2 homolog OS=Homo sapiens OX=9606 GN=PWP2 PE=2 SV=2	0.00062422	9.57051	5.65832	4	8	4	1	919	102.387	6.15	1.157	1.006	1.002	0.784	0.927	0.259	0	9.6484	4
TRUE	High	Master Protein	Q9NX24	H/ACA ribonucleoprotein complex subunit 2 OS=Homo sapiens OX=9606 GN=NHP2 PE=1 SV=1	0	17.0612	37.9085	4	12	4	1	153	17.19	8.22	1.157	0.977	0.895	0.985	1.082	5.813	0	44.3701	4
TRUE	High	Master Protein	P43405	Tyrosine-protein kinase SYK OS=Homo sapiens OX=9606 GN=SYK PE=1 SV=1	0.00062422	11.4375	9.13386	5	7	5	1	635	72.02	8.25	1.157	0.853	0.794	0.961	1.05	0.315	0	14.963	5
TRUE	High	Master Protein	Q9BYG3	MKI67 FHA domain-interacting nucleolar phosphoprotein OS=Homo sapiens OX=9606 GN=NIFK PE=1 SV=1	0	23.7706	24.2321	6	15	6	1	293	34.201	9.88	1.157	1.078	1.025	1.011	1.088	1.955	0	29.1628	6
TRUE	High	Master Protein	P20674	Cytochrome c oxidase subunit 5A, mitochondrial OS=Homo sapiens OX=9606 GN=COX5A PE=1 SV=2	0	25.9571	42	5	21	5	1	150	16.752	6.79	1.157	1.124	1.007	1.077	1.149	4.337	0	73.3629	5
TRUE	High	Master Protein	P29144	Tripeptidyl-peptidase 2 OS=Homo sapiens OX=9606 GN=TPP2 PE=1 SV=4	0	27.5754	9.60769	9	20	9	1	1249	138.263	6.32	1.157	1.043	1.018	0.983	1.056	0.328	0	55.1057	9
TRUE	High	Master Protein	O75643	U5 small nuclear ribonucleoprotein 200 kDa helicase OS=Homo sapiens OX=9606 GN=SNRNP200 PE=1 SV=2	0	128.649	22.6592	36	86	36	1	2136	244.353	6.06	1.157	1.079	1.031	0.979	1.076	1.091	0	231.63	36
TRUE	High	Master Protein	O43707	Alpha-actinin-4 OS=Homo sapiens OX=9606 GN=ACTN4 PE=1 SV=2	0	81.7046	32.4918	21	47	21	1	911	104.788	5.44	1.157	1.038	0.952	0.995	1.079	1.404	0	165.563	21
TRUE	High	Master Protein	O43242	26S proteasome non-ATPase regulatory subunit 3 OS=Homo sapiens OX=9606 GN=PSMD3 PE=1 SV=2	0	48.761	36.7041	14	33	14	1	534	60.939	8.44	1.157	1.053	1.026	0.915	1.017	1.285	0	108.447	14
TRUE	High	Master Protein	Q8WVM8	Sec1 family domain-containing protein 1 OS=Homo sapiens OX=9606 GN=SCFD1 PE=1 SV=4	0	21.6948	14.9533	6	14	6	1	642	72.334	6.27	1.157	1.016	0.947	0.979	1.084	0.453	0	48.0127	6
TRUE	High	Master Protein	O00267	Transcription elongation factor SPT5 OS=Homo sapiens OX=9606 GN=SUPT5H PE=1 SV=1	0	20.6833	12.5115	6	9	6	1	1087	120.925	5.06	1.157	1.076	1.003	1.095	1.126	0.269	0	25.3556	6
TRUE	High	Master Protein	Q96C01	Protein FAM136A OS=Homo sapiens OX=9606 GN=FAM136A PE=1 SV=1	0.00100301	9.00349	18.8406	3	5	3	1	138	15.631	7.61	1.157	1.076	1.01	1.041	1.119	0.874	0	12.9354	3
TRUE	High	Master Protein	P15121	Aldose reductase OS=Homo sapiens OX=9606 GN=AKR1B1 PE=1 SV=3	0	46.8672	47.4684	11	37	10	1	316	35.83	6.98	1.157	1.061	1.007	0.999	1.081	3.642	1	127.759	11
TRUE	High	Master Protein	P12268	Inosine-5'-monophosphate dehydrogenase 2 OS=Homo sapiens OX=9606 GN=IMPDH2 PE=1 SV=2	0	66.3079	44.7471	14	39	12	1	514	55.77	6.9	1.157	1.113	1.034	1.064	1.123	3.262	2	148.997	14
TRUE	High	Master Protein	Q8N163	Cell cycle and apoptosis regulator protein 2 OS=Homo sapiens OX=9606 GN=CCAR2 PE=1 SV=2	0	34.4419	16.9014	10	24	10	1	923	102.838	5.22	1.157	1.033	0.979	0.973	1.065	0.653	0	58.2791	10
TRUE	High	Master Protein	Q9HA77	Probable cysteine--tRNA ligase, mitochondrial OS=Homo sapiens OX=9606 GN=CARS2 PE=1 SV=1	0.00357782	3.87425	4.60993	2	2	2	1	564	62.185	8.34	1.158	0.993	0.928	1.02	1.115	0.179	0	4.50731	2
TRUE	High	Master Protein	P18583	Protein SON OS=Homo sapiens OX=9606 GN=SON PE=1 SV=4	0	16.5443	3.75103	6	9	5	1	2426	263.664	5.64	1.158	1.042	1.028	0.981	1.064	0.141	1	16.1112	6
TRUE	High	Master Protein	P05455	Lupus La protein OS=Homo sapiens OX=9606 GN=SSB PE=1 SV=2	0	112.817	62.9902	27	83	27	1	408	46.808	7.12	1.158	1.067	1.01	0.979	1.076	16.433	0	268.075	27
TRUE	Medium	Master Protein	Q9BY50	Signal peptidase complex catalytic subunit SEC11C OS=Homo sapiens OX=9606 GN=SEC11C PE=1 SV=3	0.0417105	1.66154	4.6875	1	1	1	1	192	21.528	9.2	1.158	1.078	1.005	0.93	1.113	0.233	0	1.90621	1
TRUE	Medium	Master Protein	Q8N5M9	Protein jagunal homolog 1 OS=Homo sapiens OX=9606 GN=JAGN1 PE=1 SV=1	0.0238008	2.14086	6.55738	1	2	1	1	183	21.111	9.73	1.158	0.968	0.82	0.719	0.873	0.334	0	0	1
TRUE	High	Master Protein	Q99873	Protein arginine N-methyltransferase 1 OS=Homo sapiens OX=9606 GN=PRMT1 PE=1 SV=3	0	65.4611	53.3693	15	41	15	1	371	42.434	5.35	1.158	1.075	1.017	0.951	1.052	6.079	0	146.401	15
TRUE	High	Master Protein	Q9P0J7	E3 ubiquitin-protein ligase KCMF1 OS=Homo sapiens OX=9606 GN=KCMF1 PE=1 SV=2	0.00062422	9.62666	11.5486	2	5	2	1	381	41.919	5.66	1.158	1.13	1.031	0.888	1.021	0.438	0	6.90497	2
TRUE	High	Master Protein	P13804	Electron transfer flavoprotein subunit alpha, mitochondrial OS=Homo sapiens OX=9606 GN=ETFA PE=1 SV=1	0	50.1244	49.2492	11	28	11	1	333	35.058	8.38	1.158	1.125	1.073	0.989	1.087	3.489	0	93.9373	11
TRUE	High	Master Protein	Q9BSD7	Cancer-related nucleoside-triphosphatase OS=Homo sapiens OX=9606 GN=NTPCR PE=1 SV=1	0	14.4809	33.6842	4	9	4	1	190	20.7	9.54	1.158	1.05	1.003	0.889	0.976	0.931	0	29.7165	4
TRUE	High	Master Protein	O43399	Tumor protein D54 OS=Homo sapiens OX=9606 GN=TPD52L2 PE=1 SV=2	0.00100301	6.7717	23.7864	3	6	3	1	206	22.224	5.36	1.158	1.141	1.04	1.05	1.08	0.638	0	13.5852	3
TRUE	High	Master Protein	Q9HCS7	Pre-mRNA-splicing factor SYF1 OS=Homo sapiens OX=9606 GN=XAB2 PE=1 SV=2	0.00888889	3.01574	1.9883	1	2	1	1	855	99.946	6.23	1.158	1.198	1.039	1.246	1.248	0.041	0	0	1
TRUE	High	Master Protein	Q15020	Squamous cell carcinoma antigen recognized by T-cells 3 OS=Homo sapiens OX=9606 GN=SART3 PE=1 SV=1	0	25.3073	14.1225	9	14	9	1	963	109.865	5.57	1.158	1.069	1.017	0.981	1.086	0.413	0	34.0695	9
TRUE	High	Master Protein	Q6NXE6	Armadillo repeat-containing protein 6 OS=Homo sapiens OX=9606 GN=ARMC6 PE=1 SV=2	0.00100301	7.69877	5.18962	2	4	2	1	501	54.107	6.24	1.158	1.086	0.968	1.063	1.103	0.186	0	13.3663	2
TRUE	High	Master Protein	Q16181	Septin-7 OS=Homo sapiens OX=9606 GN=SEPT7 PE=1 SV=2	0	52.2292	32.2654	11	38	10	1	437	50.648	8.63	1.158	1.089	1.031	1.049	1.119	2.594	1	117.355	11
TRUE	Medium	Master Protein	P51648	Fatty aldehyde dehydrogenase OS=Homo sapiens OX=9606 GN=ALDH3A2 PE=1 SV=1	0.0278179	1.98928	2.8866	1	1	1	1	485	54.813	7.88	1.158	1.281	1.219	1.334	1.351	0.101	0	0	1
TRUE	High	Master Protein	Q7Z6Z7	E3 ubiquitin-protein ligase HUWE1 OS=Homo sapiens OX=9606 GN=HUWE1 PE=1 SV=3	0	22.9111	2.05761	8	13	8	1	4374	481.589	5.22	1.158	1.039	0.965	0.99	1.113	0.086	0	20.5238	8
TRUE	High	Master Protein	Q9UNM6	26S proteasome non-ATPase regulatory subunit 13 OS=Homo sapiens OX=9606 GN=PSMD13 PE=1 SV=2	0	37.0621	36.9681	11	29	11	1	376	42.918	5.81	1.158	1.161	1.143	1.096	1.152	1.894	0	53.8178	11
TRUE	Medium	Master Protein	Q9HC21	Mitochondrial thiamine pyrophosphate carrier OS=Homo sapiens OX=9606 GN=SLC25A19 PE=1 SV=1	0.0444522	1.63339	3.125	1	2	1	1	320	35.488	9.55	1.158	1.124	0.991	1.136	1.174	0.101	0	4.44773	1
TRUE	High	Master Protein	Q9UHA3	Probable ribosome biogenesis protein RLP24 OS=Homo sapiens OX=9606 GN=RSL24D1 PE=1 SV=1	0.00100301	6.29018	16.5644	2	5	2	1	163	19.608	9.98	1.158	1.125	1.082	1.015	1.102	1.154	0	7.95231	2
TRUE	High	Master Protein	P82970	High mobility group nucleosome-binding domain-containing protein 5 OS=Homo sapiens OX=9606 GN=HMGN5 PE=1 SV=1	0.00062422	9.5419	18.4397	3	6	3	1	282	31.506	4.55	1.158	1.085	1.003	1.018	1.126	0.468	0	6.98378	3
TRUE	High	Master Protein	Q14204	Cytoplasmic dynein 1 heavy chain 1 OS=Homo sapiens OX=9606 GN=DYNC1H1 PE=1 SV=5	0	177.413	17.6281	57	115	57	1	4646	532.072	6.4	1.158	1.074	1.012	0.975	1.074	0.658	0	276.103	57
TRUE	High	Master Protein	Q6P2E9	Enhancer of mRNA-decapping protein 4 OS=Homo sapiens OX=9606 GN=EDC4 PE=1 SV=1	0.00100301	9.15485	2.8551	3	5	3	1	1401	151.567	5.86	1.158	1.201	1.017	1.221	1.304	0.15	0	11.7176	3
TRUE	High	Master Protein	P58546	Myotrophin OS=Homo sapiens OX=9606 GN=MTPN PE=1 SV=2	0.00062422	12.0409	25.4237	2	9	2	1	118	12.887	5.52	1.158	1.126	0.992	1.077	1.133	1.371	0	29.4863	2
TRUE	High	Master Protein	P61586	Transforming protein RhoA OS=Homo sapiens OX=9606 GN=RHOA PE=1 SV=1	0	47.9463	59.0674	11	31	11	1	193	21.754	6.1	1.158	1.054	0.999	0.971	1.056	10.938	0	90.8062	11
TRUE	High	Master Protein	Q9NVP1	ATP-dependent RNA helicase DDX18 OS=Homo sapiens OX=9606 GN=DDX18 PE=1 SV=2	0	65.4288	30.4478	16	49	16	1	670	75.359	9.5	1.158	1.08	1.027	0.968	1.069	2.831	0	150.91	16
TRUE	High	Master Protein	P22695	Cytochrome b-c1 complex subunit 2, mitochondrial OS=Homo sapiens OX=9606 GN=UQCRC2 PE=1 SV=3	0	37.5631	29.5806	9	26	9	1	453	48.413	8.63	1.158	1.051	0.997	0.928	1.036	1.512	0	90.7447	9
TRUE	High	Master Protein	P0DN79	Cystathionine beta-synthase-like protein OS=Homo sapiens OX=9606 GN=CBSL PE=1 SV=1	0	27.5313	23.412	8	20	8	1	551	60.548	6.65	1.158	1.1	1.033	1.03	1.079	0.812	0	61.773	8
TRUE	High	Master Protein	Q96KB5	Lymphokine-activated killer T-cell-originated protein kinase OS=Homo sapiens OX=9606 GN=PBK PE=1 SV=3	0	19.2079	35.4037	6	12	6	1	322	36.062	5.12	1.158	1.02	0.959	0.977	1.076	0.931	0	39.5308	6
TRUE	Medium	Master Protein	P42696	RNA-binding protein 34 OS=Homo sapiens OX=9606 GN=RBM34 PE=1 SV=2	0.0164248	2.45842	1.86047	1	2	1	1	430	48.535	10.11	1.158	1.141	1.012	1.051	1.143	0.077	0	3.70185	1
TRUE	High	Master Protein	P25787	Proteasome subunit alpha type-2 OS=Homo sapiens OX=9606 GN=PSMA2 PE=1 SV=2	0	56.7059	59.8291	11	37	11	1	234	25.882	7.43	1.158	1.105	1.06	1.011	1.094	16.013	0	137.05	11
TRUE	High	Master Protein	Q01813	ATP-dependent 6-phosphofructokinase, platelet type OS=Homo sapiens OX=9606 GN=PFKP PE=1 SV=2	0	95.5749	38.9031	24	66	18	1	784	85.542	7.55	1.158	1.071	0.992	1.015	1.099	3.642	6	211.514	24
TRUE	High	Master Protein	O75934	Pre-mRNA-splicing factor SPF27 OS=Homo sapiens OX=9606 GN=BCAS2 PE=1 SV=1	0.00062422	12.9017	24.8889	4	8	4	1	225	26.115	5.66	1.159	1.095	1.022	0.926	1.064	0.931	0	22.0786	4
TRUE	High	Master Protein	O75348	V-type proton ATPase subunit G 1 OS=Homo sapiens OX=9606 GN=ATP6V1G1 PE=1 SV=3	0.00100301	7.41746	21.1864	2	5	2	1	118	13.749	8.79	1.159	1.055	1.034	0.894	1.033	1.154	0	14.8955	2
TRUE	High	Master Protein	P46940	Ras GTPase-activating-like protein IQGAP1 OS=Homo sapiens OX=9606 GN=IQGAP1 PE=1 SV=1	0	126.29	32.8908	38	85	38	1	1657	189.134	6.48	1.159	1.066	1.004	1	1.069	1.637	0	238.99	38
TRUE	High	Master Protein	Q15738	Sterol-4-alpha-carboxylate 3-dehydrogenase, decarboxylating OS=Homo sapiens OX=9606 GN=NSDHL PE=1 SV=2	0.00100301	6.4057	6.97051	3	4	3	1	373	41.874	8.06	1.159	1.023	0.972	0.956	1.071	0.304	0	5.7981	3
TRUE	High	Master Protein	P15170	Eukaryotic peptide chain release factor GTP-binding subunit ERF3A OS=Homo sapiens OX=9606 GN=GSPT1 PE=1 SV=1	0	45.6066	37.4749	14	32	14	1	499	55.72	5.62	1.159	1.124	1.062	0.916	1.038	1.829	0	92.406	14
TRUE	High	Master Protein	Q9BPX3	Condensin complex subunit 3 OS=Homo sapiens OX=9606 GN=NCAPG PE=1 SV=1	0	17.5478	8.27586	6	10	6	1	1015	114.262	5.59	1.159	1.07	1.016	1.018	1.118	0.28	0	23.3151	6
TRUE	High	Master Protein	O75083	WD repeat-containing protein 1 OS=Homo sapiens OX=9606 GN=WDR1 PE=1 SV=4	0	59.6569	35.6436	15	41	15	1	606	66.152	6.65	1.159	1.12	1.047	1.033	1.132	1.728	0	149.791	15
TRUE	High	Master Protein	P50579	Methionine aminopeptidase 2 OS=Homo sapiens OX=9606 GN=METAP2 PE=1 SV=1	0	84.2226	52.7197	18	54	18	1	478	52.858	5.82	1.159	1.081	1.023	0.98	1.082	4.125	0	197.331	18
TRUE	High	Master Protein	P60891	Ribose-phosphate pyrophosphokinase 1 OS=Homo sapiens OX=9606 GN=PRPS1 PE=1 SV=2	0	36.6674	40.8805	10	22	4	1	318	34.812	6.98	1.159	1.11	1.047	1.033	1.065	2.548	6	70.7693	10
TRUE	High	Master Protein	Q9Y2X3	Nucleolar protein 58 OS=Homo sapiens OX=9606 GN=NOP58 PE=1 SV=1	0	61.8557	31.1909	11	42	11	1	529	59.541	8.92	1.159	1.137	1.052	0.996	1.098	2.415	0	136.094	11
TRUE	High	Master Protein	P36871	Phosphoglucomutase-1 OS=Homo sapiens OX=9606 GN=PGM1 PE=1 SV=3	0	26.3556	20.4626	8	14	8	1	562	61.411	6.76	1.159	1.052	0.98	0.992	1.129	0.725	0	38.1339	8
TRUE	High	Master Protein	P62995	Transformer-2 protein homolog beta OS=Homo sapiens OX=9606 GN=TRA2B PE=1 SV=1	0	42.8722	31.5972	9	40	8	1	288	33.646	11.25	1.159	1.132	1.027	1.007	1.1	17.738	1	103.253	9
TRUE	Medium	Master Protein	O14617	AP-3 complex subunit delta-1 OS=Homo sapiens OX=9606 GN=AP3D1 PE=1 SV=1	0.0154381	2.52014	1.90807	1	2	1	1	1153	130.076	8.48	1.159	1.109	1.091	0.864	1.024	0.038	0	4.65352	1
TRUE	High	Master Protein	P14324	Farnesyl pyrophosphate synthase OS=Homo sapiens OX=9606 GN=FDPS PE=1 SV=4	0	15.2336	14.5585	5	8	5	1	419	48.245	6.15	1.159	1.12	1.025	0.947	1.028	0.65	0	27.2106	5
TRUE	High	Master Protein	P26640	Valine--tRNA ligase OS=Homo sapiens OX=9606 GN=VARS PE=1 SV=4	0	92.0677	31.6456	27	58	27	1	1264	140.387	7.59	1.159	1.079	1.016	0.952	1.044	1.431	0	185.693	27
TRUE	High	Master Protein	O15347	High mobility group protein B3 OS=Homo sapiens OX=9606 GN=HMGB3 PE=1 SV=4	0	23.9098	51	7	17	6	1	200	22.965	8.37	1.159	1.062	1.055	1.014	1.043	5.579	0	44.0149	7
TRUE	High	Master Protein	P47756	F-actin-capping protein subunit beta OS=Homo sapiens OX=9606 GN=CAPZB PE=1 SV=4	0	39.0683	40.7942	8	24	8	1	277	31.331	5.59	1.159	1.145	1.078	0.951	1.052	2.548	0	76.2775	8
TRUE	High	Master Protein	O00232	26S proteasome non-ATPase regulatory subunit 12 OS=Homo sapiens OX=9606 GN=PSMD12 PE=1 SV=3	0	57.0136	41.4474	14	37	14	1	456	52.871	7.65	1.159	1.042	1	0.94	1.053	2.162	0	103.258	14
TRUE	High	Master Protein	O14745	Na(+)/H(+) exchange regulatory cofactor NHE-RF1 OS=Homo sapiens OX=9606 GN=SLC9A3R1 PE=1 SV=4	0	20.0588	23.4637	6	17	6	1	358	38.845	5.77	1.159	1.056	0.99	1.064	1.127	0.668	0	47.9793	6
TRUE	High	Master Protein	Q12788	Transducin beta-like protein 3 OS=Homo sapiens OX=9606 GN=TBL3 PE=1 SV=2	0	21.598	10.6436	6	11	6	1	808	88.978	6.9	1.159	1.037	0.98	0.947	1.035	0.389	0	20.9926	6
TRUE	High	Master Protein	Q9UNZ2	NSFL1 cofactor p47 OS=Homo sapiens OX=9606 GN=NSFL1C PE=1 SV=2	0	26.5435	34.3243	8	16	8	1	370	40.548	5.1	1.159	1.1	1.049	0.887	1.02	1.154	0	48.9843	8
TRUE	High	Master Protein	P52597	Heterogeneous nuclear ribonucleoprotein F OS=Homo sapiens OX=9606 GN=HNRNPF PE=1 SV=3	0	77.2017	56.6265	14	54	12	1	415	45.643	5.58	1.159	1.114	1.029	0.999	1.088	7.185	0	220.166	14
TRUE	Medium	Master Protein	Q96I36	Cytochrome c oxidase assembly protein COX14 OS=Homo sapiens OX=9606 GN=COX14 PE=1 SV=1	0.042747	1.64417	12.2807	1	1	1	1	57	6.595	9.55	1.159	1.144	1.085	0.936	1.075	0.778	0	3.02537	1
TRUE	High	Master Protein	P04899	Guanine nucleotide-binding protein G(i) subunit alpha-2 OS=Homo sapiens OX=9606 GN=GNAI2 PE=1 SV=3	0	30.3202	32.3944	8	20	4	1	355	40.425	5.54	1.159	0.974	1.006	0.859	0.991	1.683	3	53.202	8
TRUE	High	Master Protein	O95831	Apoptosis-inducing factor 1, mitochondrial OS=Homo sapiens OX=9606 GN=AIFM1 PE=1 SV=1	0	61.4868	40.9462	17	42	17	1	613	66.859	8.95	1.159	1.064	1.008	0.916	1.037	3.037	0	114.48	17
TRUE	High	Master Protein	P61218	DNA-directed RNA polymerases I, II, and III subunit RPABC2 OS=Homo sapiens OX=9606 GN=POLR2F PE=1 SV=1	0.00100301	5.68985	25.9843	2	2	2	1	127	14.469	4.22	1.159	1.105	1.032	0.952	1.08	2.162	0	2.93808	2
TRUE	Low	Master Protein	P82912	28S ribosomal protein S11, mitochondrial OS=Homo sapiens OX=9606 GN=MRPS11 PE=1 SV=2	0.0984524	1.24147	5.6701	1	2	1	1	194	20.603	10.81	1.159	1.15	1.064	1.239	1.263	0.233	0	0	1
TRUE	High	Master Protein	Q08945	FACT complex subunit SSRP1 OS=Homo sapiens OX=9606 GN=SSRP1 PE=1 SV=1	0	71.1293	38.3639	21	51	21	1	709	81.024	6.87	1.16	1.09	1.017	1.005	1.075	2.548	0	148.229	21
TRUE	High	Master Protein	P25205	DNA replication licensing factor MCM3 OS=Homo sapiens OX=9606 GN=MCM3 PE=1 SV=3	0	145.946	51.4851	33	100	33	1	808	90.924	5.77	1.16	1.08	1.01	0.964	1.065	4.68	0	315.815	33
TRUE	High	Master Protein	Q13951	Core-binding factor subunit beta OS=Homo sapiens OX=9606 GN=CBFB PE=1 SV=2	0.00100301	7.79349	23.0769	2	6	2	1	182	21.495	6.6	1.16	1.087	1.044	0.936	1.06	0.468	0	21.4609	2
TRUE	High	Master Protein	P28072	Proteasome subunit beta type-6 OS=Homo sapiens OX=9606 GN=PSMB6 PE=1 SV=4	0	31.3341	46.8619	8	19	8	1	239	25.341	4.92	1.16	0.987	0.929	0.896	1.002	3.924	0	65.3622	8
TRUE	High	Master Protein	Q9UHD1	Cysteine and histidine-rich domain-containing protein 1 OS=Homo sapiens OX=9606 GN=CHORDC1 PE=1 SV=2	0	49.2005	52.4096	12	35	12	1	332	37.466	7.87	1.16	1.053	0.979	0.963	1.056	2.831	0	116.979	12
TRUE	High	Master Protein	P00374	Dihydrofolate reductase OS=Homo sapiens OX=9606 GN=DHFR PE=1 SV=2	0.00100301	5.74936	9.62567	2	4	2	1	187	21.439	7.42	1.16	1.101	1.045	0.956	1.074	0.389	0	10.8882	2
TRUE	High	Master Protein	Q15393	Splicing factor 3B subunit 3 OS=Homo sapiens OX=9606 GN=SF3B3 PE=1 SV=4	0	116.333	27.198	27	76	27	1	1217	135.492	5.26	1.16	1.061	0.967	1.043	1.122	2.58	0	240.147	27
TRUE	High	Master Protein	Q9Y3I0	tRNA-splicing ligase RtcB homolog OS=Homo sapiens OX=9606 GN=RTCB PE=1 SV=1	0	25.3059	24.9505	8	17	8	1	505	55.175	7.23	1.16	1.081	0.994	0.961	1.063	0.848	0	64.336	8
TRUE	High	Master Protein	Q92974	Rho guanine nucleotide exchange factor 2 OS=Homo sapiens OX=9606 GN=ARHGEF2 PE=1 SV=4	0	15.6782	10.142	8	14	8	1	986	111.473	7.27	1.16	1.072	1.023	0.987	1.072	0.281	0	17.9738	8
TRUE	High	Master Protein	O14949	Cytochrome b-c1 complex subunit 8 OS=Homo sapiens OX=9606 GN=UQCRQ PE=1 SV=4	0.00100301	5.54338	21.9512	2	6	2	1	82	9.9	10.08	1.16	1.012	0.987	0.911	1.028	1.154	0	6.62324	2
TRUE	High	Master Protein	O00566	U3 small nucleolar ribonucleoprotein protein MPP10 OS=Homo sapiens OX=9606 GN=MPHOSPH10 PE=1 SV=2	0.00100301	9.09519	6.75477	3	5	3	1	681	78.816	4.86	1.16	0.992	0.983	1.025	1.101	0.199	0	12.9586	3
TRUE	High	Master Protein	Q5JRX3	Presequence protease, mitochondrial OS=Homo sapiens OX=9606 GN=PITRM1 PE=1 SV=3	0.00100301	7.08253	3.18226	3	3	3	1	1037	117.338	6.92	1.16	1.058	1.061	0.931	1.076	0.112	0	5.41609	3
TRUE	Medium	Master Protein	P36551	Oxygen-dependent coproporphyrinogen-III oxidase, mitochondrial OS=Homo sapiens OX=9606 GN=CPOX PE=1 SV=3	0.0411972	1.6811	2.42291	1	1	1	1	454	50.12	8.25	1.16	1.007	0.946	1.022	1.09	0.08	0	2.55439	1
TRUE	High	Master Protein	Q9Y5A9	YTH domain-containing family protein 2 OS=Homo sapiens OX=9606 GN=YTHDF2 PE=1 SV=2	0	14.3104	8.981	4	8	3	1	579	62.296	8.79	1.16	1.052	0.983	0.878	1.028	0.551	1	18.7302	4
TRUE	High	Master Protein	O75608	Acyl-protein thioesterase 1 OS=Homo sapiens OX=9606 GN=LYPLA1 PE=1 SV=1	0	25.0408	34.3478	6	20	6	1	230	24.653	6.77	1.16	1.058	0.981	0.931	1.06	2.455	0	68.819	6
TRUE	High	Master Protein	P36873	Serine/threonine-protein phosphatase PP1-gamma catalytic subunit OS=Homo sapiens OX=9606 GN=PPP1CC PE=1 SV=1	0	39.4911	36.2229	10	29	1	1	323	36.96	6.54	1.16	1.084	1.002	1.012	1.075	2.981	0	93.2638	10
TRUE	High	Master Protein	Q8NBS9	Thioredoxin domain-containing protein 5 OS=Homo sapiens OX=9606 GN=TXNDC5 PE=1 SV=2	0	15.1731	19.213	6	13	6	1	432	47.599	5.97	1.16	1.093	1.018	1.036	1.111	0.668	0	30.057	6
TRUE	High	Master Protein	A5YKK6	CCR4-NOT transcription complex subunit 1 OS=Homo sapiens OX=9606 GN=CNOT1 PE=1 SV=2	0	19.5071	3.87205	7	10	7	1	2376	266.768	7.11	1.16	1.056	0.987	0.974	1.029	0.12	0	21.4919	7
TRUE	High	Master Protein	P55036	26S proteasome non-ATPase regulatory subunit 4 OS=Homo sapiens OX=9606 GN=PSMD4 PE=1 SV=1	0	31.8758	38.4615	9	19	9	1	377	40.711	4.79	1.16	1.091	1.006	1.067	1.13	2.652	0	69.8066	9
TRUE	High	Master Protein	P54920	Alpha-soluble NSF attachment protein OS=Homo sapiens OX=9606 GN=NAPA PE=1 SV=3	0	21.325	23.0508	5	11	5	1	295	33.211	5.36	1.16	1.013	0.984	0.886	1.017	0.931	0	33.5535	5
TRUE	High	Master Protein	Q8WXX5	DnaJ homolog subfamily C member 9 OS=Homo sapiens OX=9606 GN=DNAJC9 PE=1 SV=1	0	27.8679	39.6154	8	15	8	1	260	29.891	5.73	1.16	1.013	1.013	0.9	0.999	2.162	0	36.6839	8
TRUE	High	Master Protein	Q04637	Eukaryotic translation initiation factor 4 gamma 1 OS=Homo sapiens OX=9606 GN=EIF4G1 PE=1 SV=4	0	132.993	27.7048	35	93	35	1	1599	175.382	5.33	1.16	1.047	0.989	0.998	1.063	2.307	0	276.782	35
TRUE	High	Master Protein	P04843	Dolichyl-diphosphooligosaccharide--protein glycosyltransferase subunit 1 OS=Homo sapiens OX=9606 GN=RPN1 PE=1 SV=1	0	63.0571	34.7611	17	47	17	1	607	68.527	6.38	1.16	1.05	0.998	0.958	1.061	1.907	0	174.247	17
TRUE	High	Master Protein	Q14690	Protein RRP5 homolog OS=Homo sapiens OX=9606 GN=PDCD11 PE=1 SV=3	0	37.5923	10.7429	13	25	13	1	1871	208.57	8.87	1.161	1.056	1	0.931	1.042	0.292	0	64.2241	13
TRUE	High	Master Protein	O14929	Histone acetyltransferase type B catalytic subunit OS=Homo sapiens OX=9606 GN=HAT1 PE=1 SV=1	0	42.4527	37.4702	10	29	10	1	419	49.481	5.69	1.161	1.055	1.06	0.986	1.079	2.325	0	97.2155	10
TRUE	High	Master Protein	Q6PI48	Aspartate--tRNA ligase, mitochondrial OS=Homo sapiens OX=9606 GN=DARS2 PE=1 SV=1	0.00147203	5.05157	4.49612	2	3	2	1	645	73.516	8.02	1.161	1.031	0.967	1.054	1.109	0.113	0	7.55609	2
TRUE	High	Master Protein	Q9NZ01	Very-long-chain enoyl-CoA reductase OS=Homo sapiens OX=9606 GN=TECR PE=1 SV=1	0.00100301	7.19086	9.09091	3	9	3	1	308	36.011	9.45	1.161	1.041	1.018	1.063	1.169	0.468	0	24.6772	3
TRUE	High	Master Protein	Q15102	Platelet-activating factor acetylhydrolase IB subunit gamma OS=Homo sapiens OX=9606 GN=PAFAH1B3 PE=1 SV=1	0.00100301	6.83983	14.2857	4	6	4	1	231	25.718	6.84	1.161	1.005	0.962	0.787	0.915	0.54	0	0	4
TRUE	Medium	Master Protein	Q13144	Translation initiation factor eIF-2B subunit epsilon OS=Homo sapiens OX=9606 GN=EIF2B5 PE=1 SV=3	0.039548	1.70952	1.94175	1	1	1	1	721	80.329	5.08	1.161	1.65	1.624	1.071	0.98	0.064	0	0	1
TRUE	High	Master Protein	P15374	Ubiquitin carboxyl-terminal hydrolase isozyme L3 OS=Homo sapiens OX=9606 GN=UCHL3 PE=1 SV=1	0.00062422	12.4694	22.6087	4	8	4	1	230	26.166	4.92	1.161	1.143	1.024	1.097	1.155	1.031	0	18.208	4
TRUE	High	Master Protein	Q16630	Cleavage and polyadenylation specificity factor subunit 6 OS=Homo sapiens OX=9606 GN=CPSF6 PE=1 SV=2	0	37.7774	23.2305	9	26	9	1	551	59.173	7.15	1.161	1.078	1.022	0.995	1.056	1.721	0	106.077	9
TRUE	High	Master Protein	Q15370	Elongin-B OS=Homo sapiens OX=9606 GN=ELOB PE=1 SV=1	0	21.9357	90.678	8	16	8	1	118	13.125	4.88	1.161	1.237	1.059	1.103	1.296	9	0	48.6752	8
TRUE	High	Master Protein	Q99615	DnaJ homolog subfamily C member 7 OS=Homo sapiens OX=9606 GN=DNAJC7 PE=1 SV=2	0	37.8686	34.8178	13	30	13	1	494	56.405	6.96	1.161	1.061	0.963	1.014	1.107	1.246	0	66.5437	13
TRUE	High	Master Protein	P50995	Annexin A11 OS=Homo sapiens OX=9606 GN=ANXA11 PE=1 SV=1	0	30.234	20	8	22	8	1	505	54.355	7.65	1.161	1.099	1.056	0.968	1.062	1.848	0	67.7356	8
TRUE	Medium	Master Protein	Q15042	Rab3 GTPase-activating protein catalytic subunit OS=Homo sapiens OX=9606 GN=RAB3GAP1 PE=1 SV=3	0.0176958	2.39534	1.73293	1	1	1	1	981	110.454	5.55	1.161	1.201	1.116	0.972	0.997	0.041	0	0	1
TRUE	High	Master Protein	O14737	Programmed cell death protein 5 OS=Homo sapiens OX=9606 GN=PDCD5 PE=1 SV=3	0	37.5049	64.8	9	29	9	1	125	14.276	6.04	1.161	1.122	1.037	1.082	1.147	11.589	0	98.2932	9
TRUE	Low	Master Protein	P52740	Zinc finger protein 132 OS=Homo sapiens OX=9606 GN=ZNF132 PE=2 SV=2	0.0984524	1.2392	0.991501	1	1	1	1	706	80.571	8.4	1.161	1.074	0.999	1.04	1.108	0.053	0	0	1
TRUE	Medium	Master Protein	Q5T280	Putative methyltransferase C9orf114 OS=Homo sapiens OX=9606 GN=SPOUT1 PE=1 SV=3	0.0164248	2.48175	1.8617	1	3	1	1	376	41.982	7.43	1.161	1.083	1.098	0.914	1.058	0.122	0	8.66777	1
TRUE	High	Master Protein	P52789	Hexokinase-2 OS=Homo sapiens OX=9606 GN=HK2 PE=1 SV=2	0	54.9883	19.8473	14	32	12	1	917	102.313	6.05	1.161	1.076	1.028	0.974	1.067	1.093	2	82.2108	14
TRUE	High	Master Protein	Q92888	Rho guanine nucleotide exchange factor 1 OS=Homo sapiens OX=9606 GN=ARHGEF1 PE=1 SV=2	0.00062422	12.4314	8.99123	6	7	6	1	912	102.371	5.66	1.161	1.035	0.979	0.9	0.995	0.311	0	10.6712	6
TRUE	Medium	Master Protein	Q15121	Astrocytic phosphoprotein PEA-15 OS=Homo sapiens OX=9606 GN=PEA15 PE=1 SV=2	0.0321314	1.85855	9.23077	1	1	1	1	130	15.031	5.02	1.161	0.997	0.924	1.119	1.148	0.334	0	2.0295	1
TRUE	High	Master Protein	Q8IY67	Ribonucleoprotein PTB-binding 1 OS=Homo sapiens OX=9606 GN=RAVER1 PE=1 SV=1	0	29.3819	20.132	7	17	7	1	606	63.837	8.48	1.161	1.035	0.961	0.978	1.076	0.848	0	59.4434	7
TRUE	High	Master Protein	P42704	Leucine-rich PPR motif-containing protein, mitochondrial OS=Homo sapiens OX=9606 GN=LRPPRC PE=1 SV=3	0	187.727	45.8393	53	135	53	1	1394	157.805	6.13	1.161	1.06	0.991	0.952	1.06	2.788	0	409.288	53
TRUE	High	Master Protein	P24752	Acetyl-CoA acetyltransferase, mitochondrial OS=Homo sapiens OX=9606 GN=ACAT1 PE=1 SV=1	0	70.3874	53.3958	16	51	16	1	427	45.171	8.85	1.162	1.069	1.001	0.89	0.995	4.055	0	196.513	16
TRUE	High	Master Protein	Q99460	26S proteasome non-ATPase regulatory subunit 1 OS=Homo sapiens OX=9606 GN=PSMD1 PE=1 SV=2	0	60.9019	30.9549	18	40	18	1	953	105.769	5.39	1.162	1.082	1.015	0.982	1.074	1.31	0	111.528	18
TRUE	High	Master Protein	P13489	Ribonuclease inhibitor OS=Homo sapiens OX=9606 GN=RNH1 PE=1 SV=2	0	49.7548	42.0824	13	30	13	1	461	49.941	4.82	1.162	1.097	1.024	0.963	1.062	1.929	0	85.25	13
TRUE	High	Master Protein	Q99436	Proteasome subunit beta type-7 OS=Homo sapiens OX=9606 GN=PSMB7 PE=1 SV=1	0	30.2036	40.7942	8	20	8	1	277	29.946	7.68	1.162	1.166	1.085	1.029	1.111	3.394	0	64.497	8
TRUE	High	Master Protein	Q9Y3C4	EKC/KEOPS complex subunit TPRKB OS=Homo sapiens OX=9606 GN=TPRKB PE=1 SV=1	0.00100301	7.14051	30.2857	3	5	3	1	175	19.648	6.79	1.162	1.07	1.016	0.971	1.083	0.995	0	13.5296	3
TRUE	High	Master Protein	P50897	Palmitoyl-protein thioesterase 1 OS=Homo sapiens OX=9606 GN=PPT1 PE=1 SV=1	0.00391986	3.70049	4.90196	1	3	1	1	306	34.171	6.52	1.162	1.133	1.015	1.075	1.091	0.166	0	5.57886	1
TRUE	High	Master Protein	Q9BQ39	ATP-dependent RNA helicase DDX50 OS=Homo sapiens OX=9606 GN=DDX50 PE=1 SV=1	0	20.4141	9.22659	5	13	3	1	737	82.514	9.17	1.162	1.06	1.031	0.966	1.075	0.401	0	39.8358	5
TRUE	Medium	Master Protein	Q9H9A6	Leucine-rich repeat-containing protein 40 OS=Homo sapiens OX=9606 GN=LRRC40 PE=1 SV=1	0.0302376	1.93554	1.99336	1	1	1	1	602	68.207	6.43	1.162	1.026	1.045	0.825	1.001	0.061	0	2.06832	1
TRUE	High	Master Protein	P55060	Exportin-2 OS=Homo sapiens OX=9606 GN=CSE1L PE=1 SV=3	0	114.909	39.7528	31	83	31	1	971	110.346	5.77	1.162	1.07	1.037	0.952	1.045	3.175	0	241.673	31
TRUE	High	Master Protein	P14174	Macrophage migration inhibitory factor OS=Homo sapiens OX=9606 GN=MIF PE=1 SV=4	0.00100301	9.22086	26.087	2	9	2	1	115	12.468	7.88	1.162	1.112	1.056	0.833	0.968	4.623	0	28.366	2
TRUE	Medium	Master Protein	Q9NVR2	Integrator complex subunit 10 OS=Homo sapiens OX=9606 GN=INTS10 PE=1 SV=2	0.0321314	1.85294	1.97183	1	1	1	1	710	82.183	7.44	1.162	0.881	0.821	0.958	1.09	0.048	0	0	1
TRUE	High	Master Protein	P09417	Dihydropteridine reductase OS=Homo sapiens OX=9606 GN=QDPR PE=1 SV=2	0	13.547	32.7869	4	7	4	1	244	25.773	7.37	1.162	1.083	0.968	1.067	1.107	0.968	0	15.2524	4
TRUE	High	Master Protein	Q15019	Septin-2 OS=Homo sapiens OX=9606 GN=SEPT2 PE=1 SV=1	0	50.8334	48.4765	13	36	13	1	361	41.461	6.6	1.162	1.059	0.992	0.939	1.045	4.179	0	134.129	13
TRUE	High	Master Protein	Q9BQ75	Protein CMSS1 OS=Homo sapiens OX=9606 GN=CMSS1 PE=1 SV=2	0.00100301	8.7961	12.1864	3	9	2	1	279	31.864	9.19	1.162	1.152	1.066	1.1	1.198	0.585	0	22.0575	3
TRUE	High	Master Protein	Q8WXF1	Paraspeckle component 1 OS=Homo sapiens OX=9606 GN=PSPC1 PE=1 SV=1	0	23.828	17.2084	7	19	5	1	523	58.706	6.67	1.162	1.075	1.032	0.973	1.094	1.096	0	59.3454	7
TRUE	Medium	Master Protein	Q9H9Q2	COP9 signalosome complex subunit 7b OS=Homo sapiens OX=9606 GN=COPS7B PE=1 SV=1	0.0128906	2.64975	5.30303	1	1	1	1	264	29.603	6.15	1.162	1.129	1.031	0.909	1.021	0.212	0	0	1
TRUE	High	Master Protein	Q02880	DNA topoisomerase 2-beta OS=Homo sapiens OX=9606 GN=TOP2B PE=1 SV=3	0	43.5158	9.8401	14	32	10	1	1626	183.152	8	1.162	1.051	1.002	0.992	1.068	0.403	0	80.5723	14
TRUE	High	Master Protein	Q9ULC4	Malignant T-cell-amplified sequence 1 OS=Homo sapiens OX=9606 GN=MCTS1 PE=1 SV=1	0	24.555	53.5912	6	15	6	1	181	20.542	8.82	1.162	1.092	1.064	0.892	1.044	4.012	0	54.0663	6
TRUE	High	Master Protein	Q9UG63	ATP-binding cassette sub-family F member 2 OS=Homo sapiens OX=9606 GN=ABCF2 PE=1 SV=2	0	29.537	18.138	10	19	10	1	623	71.245	7.37	1.162	0.994	0.97	0.977	1.075	0.863	0	39.1791	10
TRUE	High	Master Protein	O94826	Mitochondrial import receptor subunit TOM70 OS=Homo sapiens OX=9606 GN=TOMM70 PE=1 SV=1	0	37.3742	23.5197	11	26	11	1	608	67.412	7.12	1.162	1.067	1.014	0.97	1.082	1.11	0	75.7097	11
TRUE	High	Master Protein	Q32MZ4	Leucine-rich repeat flightless-interacting protein 1 OS=Homo sapiens OX=9606 GN=LRRFIP1 PE=1 SV=2	0.00147203	5.04065	4.33168	2	2	2	1	808	89.199	4.65	1.162	1.055	0.979	0.928	1.012	0.103	0	4.75306	2
TRUE	High	Master Protein	Q96EY7	Pentatricopeptide repeat domain-containing protein 3, mitochondrial OS=Homo sapiens OX=9606 GN=PTCD3 PE=1 SV=3	0	18.5771	12.4819	5	11	5	1	689	78.5	6.42	1.163	1.084	1.009	1.016	1.124	0.359	0	29.1847	5
TRUE	High	Master Protein	P17812	CTP synthase 1 OS=Homo sapiens OX=9606 GN=CTPS1 PE=1 SV=2	0	37.535	24.3655	11	26	11	1	591	66.648	6.46	1.163	1.085	1.028	1.029	1.092	1.202	0	69.4749	11
TRUE	High	Master Protein	Q7Z5R6	Amyloid beta A4 precursor protein-binding family B member 1-interacting protein OS=Homo sapiens OX=9606 GN=APBB1IP PE=1 SV=1	0.0095732	2.88739	1.35135	1	2	1	1	666	73.137	5.59	1.163	1.132	1.078	1.071	1.139	0.08	0	4.55548	1
TRUE	High	Master Protein	Q7L0Y3	tRNA methyltransferase 10 homolog C OS=Homo sapiens OX=9606 GN=TRMT10C PE=1 SV=2	0	14.8876	24.0695	6	11	6	1	403	47.317	9.36	1.163	1.051	0.983	1.019	1.135	0.61	0	22.6325	6
TRUE	High	Master Protein	Q9Y224	RNA transcription, translation and transport factor protein OS=Homo sapiens OX=9606 GN=RTRAF PE=1 SV=1	0	37.7025	52.0492	10	25	10	1	244	28.051	6.65	1.163	1.065	1.003	0.913	1.05	3.642	0	72.2326	10
TRUE	High	Master Protein	P08574	Cytochrome c1, heme protein, mitochondrial OS=Homo sapiens OX=9606 GN=CYC1 PE=1 SV=3	0.00100301	7.56659	9.84615	2	5	2	1	325	35.399	9	1.163	1.145	1.087	1.254	1.154	0.274	0	15.97	2
TRUE	High	Master Protein	O96008	Mitochondrial import receptor subunit TOM40 homolog OS=Homo sapiens OX=9606 GN=TOMM40 PE=1 SV=1	0	35.8995	40.4432	8	20	8	1	361	37.869	7.25	1.163	1.043	0.998	0.94	1.049	3.217	0	72.301	8
TRUE	High	Master Protein	P46013	Proliferation marker protein Ki-67 OS=Homo sapiens OX=9606 GN=MKI67 PE=1 SV=2	0	193.373	29.1155	64	137	64	1	3256	358.474	9.45	1.163	1.101	1.014	1.067	1.149	1.085	0	350.824	64
TRUE	High	Master Protein	P60983	Glia maturation factor beta OS=Homo sapiens OX=9606 GN=GMFB PE=1 SV=2	0	24.946	58.4507	6	16	4	1	142	16.702	5.29	1.163	1.069	1.011	1.03	1.101	4.995	2	53.8936	6
TRUE	High	Master Protein	Q5JTH9	RRP12-like protein OS=Homo sapiens OX=9606 GN=RRP12 PE=1 SV=2	0	49.7182	15.0347	14	27	14	1	1297	143.611	8.75	1.163	1.045	1.006	0.924	1.014	0.624	0	64.5636	14
TRUE	High	Master Protein	P84095	Rho-related GTP-binding protein RhoG OS=Homo sapiens OX=9606 GN=RHOG PE=1 SV=1	0	19.7472	39.7906	5	14	4	1	191	21.295	8.12	1.163	1.03	0.981	0.907	1.011	2.162	0	46.1177	5
TRUE	High	Master Protein	P84243	Histone H3.3 OS=Homo sapiens OX=9606 GN=H3F3A PE=1 SV=2	0	38.0544	52.9412	7	32	1	1	136	15.319	11.27	1.163	1.14	1.037	0.823	1.041	50.795	0	137.6	7
TRUE	Medium	Master Protein	O75970	Multiple PDZ domain protein OS=Homo sapiens OX=9606 GN=MPDZ PE=1 SV=2	0.0464872	1.62015	1.15942	1	2	1	1	2070	221.481	5.06	1.163	1.037	1.129	1.074	1.03	0.023	0	0	1
TRUE	High	Master Protein	P24666	Low molecular weight phosphotyrosine protein phosphatase OS=Homo sapiens OX=9606 GN=ACP1 PE=1 SV=3	0	35.1351	70.2532	8	24	8	1	158	18.031	6.74	1.163	0.976	0.891	1.062	1.109	11.589	0	67.4471	8
TRUE	High	Master Protein	O75153	Clustered mitochondria protein homolog OS=Homo sapiens OX=9606 GN=CLUH PE=1 SV=2	0	52.4435	18.1818	18	41	18	1	1309	146.577	6.13	1.163	1.051	0.986	0.952	1.067	0.701	0	105.364	18
TRUE	High	Master Protein	P11166	Solute carrier family 2, facilitated glucose transporter member 1 OS=Homo sapiens OX=9606 GN=SLC2A1 PE=1 SV=2	0.00100301	6.01204	6.91057	2	2	2	1	492	54.049	8.72	1.163	1.068	0.989	0.91	1.003	0.311	0	5.20448	2
TRUE	Low	Master Protein	Q9UGN4	CMRF35-like molecule 8 OS=Homo sapiens OX=9606 GN=CD300A PE=1 SV=2	0.0802822	1.32404	6.02007	1	2	1	1	299	33.18	5.49	1.163	1.107	1.044	1.027	1.129	0.233	0	0	1
TRUE	High	Master Protein	O60841	Eukaryotic translation initiation factor 5B OS=Homo sapiens OX=9606 GN=EIF5B PE=1 SV=4	0	36.3816	13.3607	14	30	14	1	1220	138.742	5.49	1.163	1.089	1.003	1.006	1.102	0.682	0	79.5766	14
TRUE	High	Master Protein	Q9Y696	Chloride intracellular channel protein 4 OS=Homo sapiens OX=9606 GN=CLIC4 PE=1 SV=4	0	19.5021	44.2688	6	10	6	1	253	28.754	5.59	1.163	1.029	1.019	0.933	1.025	1.254	0	28.9888	6
TRUE	High	Master Protein	L0R6Q1	SLC35A4 upstream open reading frame protein OS=Homo sapiens OX=9606 GN=SLC35A4 PE=3 SV=1	0.00626305	3.21049	7.76699	1	3	1	1	103	11.126	8.1	1.163	1.083	1.054	0.964	1.077	0.468	0	7.73319	1
TRUE	High	Master Protein	P62333	26S proteasome regulatory subunit 10B OS=Homo sapiens OX=9606 GN=PSMC6 PE=1 SV=1	0	64.6734	50.1285	15	42	15	1	389	44.145	7.49	1.163	1.073	1.029	1.009	1.108	3.642	0	137.439	15
TRUE	High	Master Protein	Q9H583	HEAT repeat-containing protein 1 OS=Homo sapiens OX=9606 GN=HEATR1 PE=1 SV=3	0	32.7079	8.16231	11	18	11	1	2144	242.215	6.54	1.163	1.07	1.039	0.925	1.04	0.233	0	26.5218	11
TRUE	High	Master Protein	Q6UB35	Monofunctional C1-tetrahydrofolate synthase, mitochondrial OS=Homo sapiens OX=9606 GN=MTHFD1L PE=1 SV=1	0	30.4682	12.5767	9	18	8	1	978	105.724	8.06	1.163	1.059	1.004	0.965	1.098	0.448	0	54.0914	9
TRUE	High	Master Protein	P40926	Malate dehydrogenase, mitochondrial OS=Homo sapiens OX=9606 GN=MDH2 PE=1 SV=3	0	130.285	65.9763	20	94	20	1	338	35.481	8.68	1.163	1.127	1.082	1.043	1.12	29.2	0	349.659	20
TRUE	High	Master Protein	P09972	Fructose-bisphosphate aldolase C OS=Homo sapiens OX=9606 GN=ALDOC PE=1 SV=2	0	45.648	25.2747	8	36	3	1	364	39.431	6.87	1.163	1.104	1.011	1.133	1.206	2.675	0	152.274	8
TRUE	Medium	Master Protein	Q9Y448	Small kinetochore-associated protein OS=Homo sapiens OX=9606 GN=KNSTRN PE=1 SV=2	0.0369318	1.76346	4.11392	1	1	1	1	316	35.416	6.3	1.163	1.049	0.98	1.028	1.109	0.101	0	2.06496	1
TRUE	High	Master Protein	Q13523	Serine/threonine-protein kinase PRP4 homolog OS=Homo sapiens OX=9606 GN=PRPF4B PE=1 SV=3	0.00062422	9.65873	4.0715	3	6	3	1	1007	116.916	10.26	1.163	1.015	0.986	0.933	1.023	0.134	0	14.6395	3
TRUE	High	Master Protein	Q96DH6	RNA-binding protein Musashi homolog 2 OS=Homo sapiens OX=9606 GN=MSI2 PE=1 SV=1	0.00391986	3.69702	4.57317	1	3	1	1	328	35.174	8.48	1.163	1.085	1.076	0.95	0.992	0.194	0	7.43272	1
TRUE	High	Master Protein	Q9BZE1	39S ribosomal protein L37, mitochondrial OS=Homo sapiens OX=9606 GN=MRPL37 PE=1 SV=2	0.00357782	3.83684	3.5461	1	1	1	1	423	48.087	8.59	1.164	1.075	0.924	1.007	1.099	0.075	0	3.21257	1
TRUE	High	Master Protein	Q16698	2,4-dienoyl-CoA reductase, mitochondrial OS=Homo sapiens OX=9606 GN=DECR1 PE=1 SV=1	0	15.8877	23.8806	6	9	6	1	335	36.045	9.28	1.164	1.034	0.984	1.005	1.083	0.874	0	19.1762	6
TRUE	High	Master Protein	P35606	Coatomer subunit beta' OS=Homo sapiens OX=9606 GN=COPB2 PE=1 SV=2	0	42.3648	24.3929	14	23	14	1	906	102.422	5.27	1.164	1.026	0.998	0.922	1.041	0.778	0	39.8057	14
TRUE	High	Master Protein	Q9BZZ5	Apoptosis inhibitor 5 OS=Homo sapiens OX=9606 GN=API5 PE=1 SV=3	0	29.042	24.2366	9	23	9	1	524	58.968	7.34	1.164	1.095	1.022	1.06	1.136	0.808	0	64.9172	9
TRUE	Medium	Master Protein	P61962	DDB1- and CUL4-associated factor 7 OS=Homo sapiens OX=9606 GN=DCAF7 PE=1 SV=1	0.0201643	2.33404	3.21637	1	1	1	1	342	38.901	5.52	1.164	1.118	1.102	0.96	1.043	0.129	0	0	1
TRUE	High	Master Protein	Q9Y490	Talin-1 OS=Homo sapiens OX=9606 GN=TLN1 PE=1 SV=3	0	332.841	45.2971	77	202	77	1	2541	269.599	6.07	1.164	1.084	1.016	0.987	1.091	2.935	0	684.006	77
TRUE	High	Master Protein	Q9GZR7	ATP-dependent RNA helicase DDX24 OS=Homo sapiens OX=9606 GN=DDX24 PE=1 SV=1	0	36.3801	19.3248	14	23	14	1	859	96.271	9.06	1.164	1.042	0.981	1.028	1.13	0.859	0	42.1134	14
TRUE	High	Master Protein	Q9NYF8	Bcl-2-associated transcription factor 1 OS=Homo sapiens OX=9606 GN=BCLAF1 PE=1 SV=2	0	33.1892	14.1304	12	28	12	1	920	106.059	9.98	1.164	1.107	0.993	1.021	1.115	0.701	0	70.4818	12
TRUE	High	Master Protein	Q7RTV0	PHD finger-like domain-containing protein 5A OS=Homo sapiens OX=9606 GN=PHF5A PE=1 SV=1	0.00062422	12.388	47.2727	4	10	4	1	110	12.397	8.41	1.164	1.139	1.07	0.982	1.051	2.162	0	28.839	4
TRUE	High	Master Protein	P56192	Methionine--tRNA ligase, cytoplasmic OS=Homo sapiens OX=9606 GN=MARS PE=1 SV=2	0	111.132	35	22	70	22	1	900	101.052	6.16	1.164	1.053	0.972	1.052	1.119	3.489	0	233.353	22
TRUE	High	Master Protein	Q9C0B1	Alpha-ketoglutarate-dependent dioxygenase FTO OS=Homo sapiens OX=9606 GN=FTO PE=1 SV=3	0	14.157	9.50495	3	9	3	1	505	58.245	5.22	1.164	1.074	1.036	0.902	1.023	0.334	0	28.0343	3
TRUE	High	Master Protein	Q92556	Engulfment and cell motility protein 1 OS=Homo sapiens OX=9606 GN=ELMO1 PE=1 SV=2	0	23.733	12.5172	8	17	8	1	727	83.776	6.28	1.164	1.061	0.982	0.928	1.03	0.632	0	29.3691	8
TRUE	High	Master Protein	P61923	Coatomer subunit zeta-1 OS=Homo sapiens OX=9606 GN=COPZ1 PE=1 SV=1	0	14.9657	27.1186	3	9	3	1	177	20.185	4.81	1.164	1.104	1.063	1.008	1.098	2.728	0	33.5389	3
TRUE	High	Master Protein	P61026	Ras-related protein Rab-10 OS=Homo sapiens OX=9606 GN=RAB10 PE=1 SV=1	0	25.2776	33	7	28	5	1	200	22.527	8.38	1.164	1.05	1.013	0.986	1.071	1.955	0	87.1035	7
TRUE	High	Master Protein	O76094	Signal recognition particle subunit SRP72 OS=Homo sapiens OX=9606 GN=SRP72 PE=1 SV=3	0	21.9792	15.3502	7	11	7	1	671	74.56	9.26	1.164	1.049	0.994	0.981	1.089	0.468	0	30.2467	7
TRUE	High	Master Protein	Q03252	Lamin-B2 OS=Homo sapiens OX=9606 GN=LMNB2 PE=1 SV=4	0	58.2697	25.6452	16	41	11	1	620	69.906	5.59	1.164	1.087	1.051	0.988	1.082	1.834	0	112.139	16
TRUE	High	Master Protein	P30837	Aldehyde dehydrogenase X, mitochondrial OS=Homo sapiens OX=9606 GN=ALDH1B1 PE=1 SV=3	0.00062422	12.7124	13.7331	5	7	4	1	517	57.17	6.8	1.164	1.111	1.003	1.042	1.135	0.487	0	15.8208	5
TRUE	High	Master Protein	P53621	Coatomer subunit alpha OS=Homo sapiens OX=9606 GN=COPA PE=1 SV=2	0	68.8215	23.2843	20	44	20	1	1224	138.258	7.66	1.164	1.063	1	0.981	1.079	0.899	0	127.947	20
TRUE	High	Master Protein	O15355	Protein phosphatase 1G OS=Homo sapiens OX=9606 GN=PPM1G PE=1 SV=1	0	29.0285	19.9634	8	25	8	1	546	59.235	4.36	1.165	1.049	1.023	0.913	1.044	1.276	0	52.5848	8
TRUE	High	Master Protein	Q9GZL7	Ribosome biogenesis protein WDR12 OS=Homo sapiens OX=9606 GN=WDR12 PE=1 SV=2	0	19.1098	20.5674	5	10	5	1	423	47.678	5.9	1.165	1.147	1.138	0.932	1.068	0.701	0	30.6638	5
TRUE	High	Master Protein	P21912	Succinate dehydrogenase [ubiquinone] iron-sulfur subunit, mitochondrial OS=Homo sapiens OX=9606 GN=SDHB PE=1 SV=3	0	13.017	14.6429	4	14	4	1	280	31.609	8.76	1.165	1.131	1.064	1.06	1.134	0.688	0	40.6159	4
TRUE	High	Master Protein	Q13618	Cullin-3 OS=Homo sapiens OX=9606 GN=CUL3 PE=1 SV=2	0.00100301	9.2066	5.98958	3	4	3	1	768	88.873	8.48	1.165	1.077	1.029	1.022	1.119	0.145	0	10.6352	3
TRUE	High	Master Protein	P51571	Translocon-associated protein subunit delta OS=Homo sapiens OX=9606 GN=SSR4 PE=1 SV=1	0.00100301	5.98402	13.8728	2	5	2	1	173	18.987	6.15	1.165	1.195	1.114	1.123	1.173	0.585	0	14.9263	2
TRUE	High	Master Protein	O00161	Synaptosomal-associated protein 23 OS=Homo sapiens OX=9606 GN=SNAP23 PE=1 SV=1	0.00147203	5.02215	18.4834	2	2	2	1	211	23.34	5.01	1.165	1.081	1.103	1.022	1.12	0.389	0	3.67892	2
TRUE	High	Master Protein	Q96S44	TP53-regulating kinase OS=Homo sapiens OX=9606 GN=TP53RK PE=1 SV=2	0.00888889	2.99957	3.55731	1	2	1	1	253	28.143	9.54	1.165	1.02	1.028	0.898	1.063	0.179	0	3.84877	1
TRUE	High	Master Protein	Q12849	G-rich sequence factor 1 OS=Homo sapiens OX=9606 GN=GRSF1 PE=1 SV=3	0	34.8305	34.7917	10	24	10	1	480	53.093	6.19	1.165	1.093	1.032	1.072	1.114	1.102	0	79.7558	10
TRUE	High	Master Protein	Q9GZT3	SRA stem-loop-interacting RNA-binding protein, mitochondrial OS=Homo sapiens OX=9606 GN=SLIRP PE=1 SV=1	0.00062422	10.1692	48.6239	4	10	4	1	109	12.341	10.24	1.165	1.099	1.038	1.186	1.128	1.31	0	22.7847	4
TRUE	High	Master Protein	Q13257	Mitotic spindle assembly checkpoint protein MAD2A OS=Homo sapiens OX=9606 GN=MAD2L1 PE=1 SV=1	0.00100301	9.00432	16.5854	3	6	3	1	205	23.495	5.08	1.165	1.091	1.051	0.987	1.097	0.585	0	17.6006	3
TRUE	High	Master Protein	Q9UKV3	Apoptotic chromatin condensation inducer in the nucleus OS=Homo sapiens OX=9606 GN=ACIN1 PE=1 SV=2	0	58.6791	13.9448	17	44	17	1	1341	151.771	6.43	1.165	1.044	0.973	0.943	1.055	0.641	0	135.989	17
TRUE	High	Master Protein	Q9NVI7	ATPase family AAA domain-containing protein 3A OS=Homo sapiens OX=9606 GN=ATAD3A PE=1 SV=2	0	36.6927	23.0284	11	27	11	1	634	71.325	8.98	1.165	1.086	1.042	0.977	1.063	0.848	0	85.4824	11
TRUE	High	Master Protein	P61081	NEDD8-conjugating enzyme Ubc12 OS=Homo sapiens OX=9606 GN=UBE2M PE=1 SV=1	0	20.1621	26.776	5	16	5	1	183	20.887	7.69	1.165	1.122	1.052	0.999	1.084	2.831	0	36.5586	5
TRUE	High	Master Protein	P0CG39	POTE ankyrin domain family member J OS=Homo sapiens OX=9606 GN=POTEJ PE=3 SV=1	0	24.8558	6.26204	6	17	1	1	1038	117.315	5.97	1.165	1.028	0.865	1.136	1.131	0.334	0	38.7424	6
TRUE	High	Master Protein	Q13043	Serine/threonine-protein kinase 4 OS=Homo sapiens OX=9606 GN=STK4 PE=1 SV=2	0	15.1173	11.7043	4	8	4	1	487	55.595	5.07	1.165	1.087	0.99	1.035	1.123	0.359	0	25.2494	4
TRUE	High	Master Protein	P05091	Aldehyde dehydrogenase, mitochondrial OS=Homo sapiens OX=9606 GN=ALDH2 PE=1 SV=2	0	16.6258	19.1489	6	12	5	1	517	56.346	7.05	1.165	1.074	1.009	0.929	1.066	0.638	1	25.4298	6
TRUE	High	Master Protein	O15173	Membrane-associated progesterone receptor component 2 OS=Homo sapiens OX=9606 GN=PGRMC2 PE=1 SV=1	0.00590219	3.31973	15.2466	2	2	2	1	223	23.804	4.88	1.165	1.069	1.001	1.025	1.089	0.468	0	5.72759	2
TRUE	High	Master Protein	Q9H9A5	CCR4-NOT transcription complex subunit 10 OS=Homo sapiens OX=9606 GN=CNOT10 PE=1 SV=1	0.00590219	3.31211	1.07527	1	3	1	1	744	82.257	7.78	1.165	0.966	0.938	0.676	0.885	0.049	0	6.91422	1
TRUE	High	Master Protein	Q9NRP0	Oligosaccharyltransferase complex subunit OSTC OS=Homo sapiens OX=9606 GN=OSTC PE=1 SV=1	0.00626305	3.19335	8.05369	1	3	1	1	149	16.818	9.13	1.165	1.059	1.053	0.977	1.059	0.468	0	11.9368	1
TRUE	High	Master Protein	O95671	N-acetylserotonin O-methyltransferase-like protein OS=Homo sapiens OX=9606 GN=ASMTL PE=1 SV=3	0.00062422	12.8768	8.69565	4	7	4	1	621	68.813	6.07	1.165	1.026	1.012	0.829	0.982	0.311	0	15.1112	4
TRUE	High	Master Protein	P17480	Nucleolar transcription factor 1 OS=Homo sapiens OX=9606 GN=UBTF PE=1 SV=1	0	27.9276	13.6126	10	24	10	1	764	89.35	5.81	1.166	1.059	0.985	0.911	1.04	0.616	0	73.3691	10
TRUE	High	Master Protein	Q9BY44	Eukaryotic translation initiation factor 2A OS=Homo sapiens OX=9606 GN=EIF2A PE=1 SV=3	0	43.9419	32.9915	14	31	14	1	585	64.949	8.87	1.166	1.081	1.027	0.998	1.091	1.543	0	76.3915	14
TRUE	High	Master Protein	P46087	Probable 28S rRNA (cytosine(4447)-C(5))-methyltransferase OS=Homo sapiens OX=9606 GN=NOP2 PE=1 SV=2	0	39.4279	16.5025	11	27	11	1	812	89.247	9.23	1.166	1.086	1.029	0.97	1.062	0.874	0	77.7119	11
TRUE	High	Master Protein	Q9H7B2	Ribosome production factor 2 homolog OS=Homo sapiens OX=9606 GN=RPF2 PE=1 SV=2	0.00100301	7.95347	13.7255	3	4	3	1	306	35.56	9.99	1.166	1.068	1.013	0.892	1.037	0.468	0	6.17171	3
TRUE	High	Master Protein	P22314	Ubiquitin-like modifier-activating enzyme 1 OS=Homo sapiens OX=9606 GN=UBA1 PE=1 SV=3	0	204.912	50.7561	40	131	40	1	1058	117.774	5.76	1.166	1.12	1.046	1.029	1.101	7.577	0	467.049	40
TRUE	High	Master Protein	Q969X6	U3 small nucleolar RNA-associated protein 4 homolog OS=Homo sapiens OX=9606 GN=UTP4 PE=1 SV=1	0.00062422	9.38827	7.72595	4	5	4	1	686	76.841	8.85	1.166	1.028	1.029	1.073	1.103	0.266	0	5.18955	4
TRUE	High	Master Protein	Q01081	Splicing factor U2AF 35 kDa subunit OS=Homo sapiens OX=9606 GN=U2AF1 PE=1 SV=3	0	20.4056	34.1667	6	15	6	1	240	27.854	8.81	1.166	1.095	1.034	0.941	1.049	2.162	0	56.1049	6
TRUE	High	Master Protein	P42765	3-ketoacyl-CoA thiolase, mitochondrial OS=Homo sapiens OX=9606 GN=ACAA2 PE=1 SV=2	0	78.9343	64.9874	19	53	19	1	397	41.898	8.09	1.166	1.12	1.024	1.097	1.165	9	0	202.423	19
TRUE	High	Master Protein	Q14166	Tubulin--tyrosine ligase-like protein 12 OS=Homo sapiens OX=9606 GN=TTLL12 PE=1 SV=2	0	41.7271	32.1429	11	26	11	1	644	74.356	5.53	1.166	1.106	1.081	0.973	1.063	1.297	0	73.9441	11
TRUE	High	Master Protein	Q7Z4H3	HD domain-containing protein 2 OS=Homo sapiens OX=9606 GN=HDDC2 PE=1 SV=1	0.00100301	6.68389	17.1569	2	2	2	1	204	23.376	5.49	1.166	0.993	0.999	0.926	0.926	0.389	0	2.56403	2
TRUE	High	Master Protein	Q14566	DNA replication licensing factor MCM6 OS=Homo sapiens OX=9606 GN=MCM6 PE=1 SV=1	0	113.852	44.5798	29	86	29	1	821	92.831	5.41	1.166	1.056	0.984	0.947	1.046	2.949	0	255.212	29
TRUE	High	Master Protein	Q13573	SNW domain-containing protein 1 OS=Homo sapiens OX=9606 GN=SNW1 PE=1 SV=1	0	33.8714	29.4776	10	23	10	1	536	61.456	9.52	1.166	1.097	1.053	0.953	1.03	1.106	0	45.7276	10
TRUE	Medium	Master Protein	P10619	Lysosomal protective protein OS=Homo sapiens OX=9606 GN=CTSA PE=1 SV=2	0.0106509	2.78968	2.29167	1	3	1	1	480	54.431	6.61	1.166	1.038	1.065	0.854	0.983	0.11	0	4.14274	1
TRUE	High	Master Protein	Q13126	S-methyl-5'-thioadenosine phosphorylase OS=Homo sapiens OX=9606 GN=MTAP PE=1 SV=2	0	22.2014	31.0954	5	14	5	1	283	31.216	7.18	1.166	1.13	1.068	1.104	1.165	1.154	0	43.4957	5
TRUE	High	Master Protein	Q9BV40	Vesicle-associated membrane protein 8 OS=Homo sapiens OX=9606 GN=VAMP8 PE=1 SV=1	0.00100301	6.34516	19	2	4	2	1	100	11.431	7.34	1.166	1.124	1.057	0.986	1.067	1.154	0	6.95645	2
TRUE	Medium	Master Protein	Q9H3K2	Growth hormone-inducible transmembrane protein OS=Homo sapiens OX=9606 GN=GHITM PE=1 SV=2	0.0221648	2.2293	2.89855	1	2	1	1	345	37.181	9.94	1.166	1.09	1.074	0.81	1.011	0.145	0	4.44989	1
TRUE	High	Master Protein	P54136	Arginine--tRNA ligase, cytoplasmic OS=Homo sapiens OX=9606 GN=RARS PE=1 SV=2	0	49.1921	25.6061	14	33	14	1	660	75.331	6.68	1.167	1.032	0.993	0.973	1.077	1.233	0	87.7478	14
TRUE	High	Master Protein	P35573	Glycogen debranching enzyme OS=Homo sapiens OX=9606 GN=AGL PE=1 SV=3	0.00191205	4.95168	2.74151	2	3	2	1	1532	174.652	6.76	1.167	0.938	0.895	0.955	1.098	0.047	0	2.14577	2
TRUE	High	Master Protein	Q8IX12	Cell division cycle and apoptosis regulator protein 1 OS=Homo sapiens OX=9606 GN=CCAR1 PE=1 SV=2	0	15.4845	6.26087	6	9	6	1	1150	132.739	5.76	1.167	1.095	1.026	0.976	1.06	0.274	0	11.5532	6
TRUE	Medium	Master Protein	Q8NCF5	NFATC2-interacting protein OS=Homo sapiens OX=9606 GN=NFATC2IP PE=1 SV=1	0.0221648	2.21268	2.38663	1	3	1	1	419	45.789	6.6	1.167	1.129	1.063	1.012	1.098	0.122	0	5.96603	1
TRUE	High	Master Protein	P49589	Cysteine--tRNA ligase, cytoplasmic OS=Homo sapiens OX=9606 GN=CARS PE=1 SV=3	0	25.9416	17.7807	10	18	10	1	748	85.419	6.76	1.167	1.079	1.009	1.029	1.089	0.688	0	38.5117	10
TRUE	High	Master Protein	Q16186	Proteasomal ubiquitin receptor ADRM1 OS=Homo sapiens OX=9606 GN=ADRM1 PE=1 SV=2	0	22.9041	17.6904	6	18	6	1	407	42.127	5.07	1.167	1.07	1.006	0.969	1.04	2.831	0	46.4008	6
TRUE	High	Master Protein	Q14011	Cold-inducible RNA-binding protein OS=Homo sapiens OX=9606 GN=CIRBP PE=1 SV=1	0.00100301	7.87809	22.093	3	8	3	1	172	18.637	9.51	1.167	1.005	0.994	0.838	1.005	0.701	0	19.416	3
TRUE	High	Master Protein	Q9BPX5	Actin-related protein 2/3 complex subunit 5-like protein OS=Homo sapiens OX=9606 GN=ARPC5L PE=1 SV=1	0	13.7502	41.1765	3	7	3	1	153	16.931	6.6	1.167	1.059	0.979	0.996	1.099	0.778	0	27.5775	3
TRUE	High	Master Protein	Q9UNE7	E3 ubiquitin-protein ligase CHIP OS=Homo sapiens OX=9606 GN=STUB1 PE=1 SV=2	0.00191205	4.6661	11.8812	2	2	2	1	303	34.834	5.87	1.167	1.098	1.084	1.061	1.128	0.212	0	0	2
TRUE	High	Master Protein	P27708	CAD protein OS=Homo sapiens OX=9606 GN=CAD PE=1 SV=3	0	140.122	25.1685	37	83	37	1	2225	242.829	6.46	1.167	1.078	1.022	0.983	1.074	1.226	0	259.642	37
TRUE	High	Master Protein	P62330	ADP-ribosylation factor 6 OS=Homo sapiens OX=9606 GN=ARF6 PE=1 SV=2	0.00100301	6.65373	17.7143	2	2	2	1	175	20.069	8.95	1.167	1.083	1.1	0.979	1.053	0.668	0	5.16498	2
TRUE	High	Master Protein	Q8N766	ER membrane protein complex subunit 1 OS=Homo sapiens OX=9606 GN=EMC1 PE=1 SV=1	0.00626305	3.27704	1.81269	1	2	1	1	993	111.689	7.66	1.167	1.161	1.053	1.077	1.09	0.041	0	8.5475	1
TRUE	High	Master Protein	Q6ZS81	WD repeat- and FYVE domain-containing protein 4 OS=Homo sapiens OX=9606 GN=WDFY4 PE=1 SV=3	0.0095732	2.90379	0.345477	1	2	1	1	3184	353.384	6.32	1.167	1.145	1.021	0.892	1.077	0.014	0	0	1
TRUE	High	Master Protein	Q6UN15	Pre-mRNA 3'-end-processing factor FIP1 OS=Homo sapiens OX=9606 GN=FIP1L1 PE=1 SV=1	0	13.1134	11.2795	5	7	5	1	594	66.487	5.59	1.167	1.133	1.016	1.057	1.099	0.616	0	12.3912	5
TRUE	Medium	Master Protein	Q99952	Tyrosine-protein phosphatase non-receptor type 18 OS=Homo sapiens OX=9606 GN=PTPN18 PE=1 SV=2	0.0106509	2.77754	2.6087	1	3	1	1	460	50.45	8.25	1.167	1.219	1.082	0.922	0.963	0.089	0	8.03439	1
TRUE	High	Master Protein	P49189	4-trimethylaminobutyraldehyde dehydrogenase OS=Homo sapiens OX=9606 GN=ALDH9A1 PE=1 SV=3	0	13.148	14.3725	6	9	6	1	494	53.767	5.87	1.167	1.084	1.018	0.978	1.08	0.668	0	20.6968	6
TRUE	High	Master Protein	Q9HC38	Glyoxalase domain-containing protein 4 OS=Homo sapiens OX=9606 GN=GLOD4 PE=1 SV=1	0	26.8166	30.6709	8	22	8	1	313	34.771	5.6	1.168	1.068	1.031	0.946	1.057	1.565	0	60.3919	8
TRUE	High	Master Protein	O00743	Serine/threonine-protein phosphatase 6 catalytic subunit OS=Homo sapiens OX=9606 GN=PPP6C PE=1 SV=1	0.00100301	6.52313	12.1311	2	3	2	1	305	35.121	5.69	1.168	1.122	0.951	1.304	1.258	0.245	0	9.01264	2
TRUE	High	Master Protein	O75822	Eukaryotic translation initiation factor 3 subunit J OS=Homo sapiens OX=9606 GN=EIF3J PE=1 SV=2	0	19.1579	26.3566	5	15	5	1	258	29.045	4.83	1.168	1.065	1.009	0.949	1.048	1.371	0	43.887	5
TRUE	High	Master Protein	Q7L9L4	MOB kinase activator 1B OS=Homo sapiens OX=9606 GN=MOB1B PE=1 SV=3	0.00100301	8.91805	11.5741	2	5	2	1	216	25.075	6.73	1.168	1.087	1.053	0.97	1.027	0.995	0	14.0653	2
TRUE	Medium	Master Protein	Q9NVZ3	Adaptin ear-binding coat-associated protein 2 OS=Homo sapiens OX=9606 GN=NECAP2 PE=1 SV=1	0.0164248	2.46725	2.6616	1	2	1	1	263	28.321	8.38	1.168	1.131	1.009	1.139	1.233	0.155	0	4.79367	1
TRUE	High	Master Protein	P00390	Glutathione reductase, mitochondrial OS=Homo sapiens OX=9606 GN=GSR PE=1 SV=2	0	36.6513	24.7126	9	26	9	1	522	56.221	8.5	1.168	1.096	1.031	1	1.109	1.395	0	87.1155	9
TRUE	High	Master Protein	Q8NFH5	Nucleoporin NUP35 OS=Homo sapiens OX=9606 GN=NUP35 PE=1 SV=1	0.00191205	4.70425	7.66871	2	4	2	1	326	34.751	9.09	1.168	1.132	1.038	0.919	1.048	0.389	0	8.50092	2
TRUE	High	Master Protein	P53618	Coatomer subunit beta OS=Homo sapiens OX=9606 GN=COPB1 PE=1 SV=3	0	50.4671	21.511	15	35	15	1	953	107.074	6.05	1.168	1.068	0.985	1.052	1.141	0.909	0	86.7282	15
TRUE	High	Master Protein	P23381	Tryptophan--tRNA ligase, cytoplasmic OS=Homo sapiens OX=9606 GN=WARS PE=1 SV=2	0	38.6838	30.9979	9	25	9	1	471	53.132	6.23	1.168	1.139	1.047	1.063	1.133	1.326	0	75.3523	9
TRUE	Low	Master Protein	Q9Y679	Ancient ubiquitous protein 1 OS=Homo sapiens OX=9606 GN=AUP1 PE=1 SV=1	0.0797175	1.32948	2.52101	1	1	1	1	476	52.995	8.09	1.168	1.019	1.059	0.924	1.028	0.096	0	1.95427	1
TRUE	High	Master Protein	Q9H3N1	Thioredoxin-related transmembrane protein 1 OS=Homo sapiens OX=9606 GN=TMX1 PE=1 SV=1	0	14.5173	17.1429	4	12	4	1	280	31.771	4.98	1.168	1.08	0.989	1.023	1.092	1.154	0	47.6115	4
TRUE	Low	Master Protein	Q00577	Transcriptional activator protein Pur-alpha OS=Homo sapiens OX=9606 GN=PURA PE=1 SV=2	0.078557	1.34256	2.79503	1	2	1	1	322	34.889	6.44	1.168	1.12	0.964	1.292	1.204	0.145	0	3.28516	1
TRUE	High	Master Protein	O75396	Vesicle-trafficking protein SEC22b OS=Homo sapiens OX=9606 GN=SEC22B PE=1 SV=4	0	17.7933	30.2326	5	11	5	1	215	24.578	6.92	1.168	1.111	1.014	1.038	1.12	1.276	0	35.0813	5
TRUE	High	Master Protein	P30154	Serine/threonine-protein phosphatase 2A 65 kDa regulatory subunit A beta isoform OS=Homo sapiens OX=9606 GN=PPP2R1B PE=1 SV=3	0	26.9913	15.6406	6	19	3	1	601	66.171	4.94	1.168	1.081	1.09	0.824	0.944	0.624	0	56.1662	6
TRUE	High	Master Protein	P00387	NADH-cytochrome b5 reductase 3 OS=Homo sapiens OX=9606 GN=CYB5R3 PE=1 SV=3	0.00100301	6.81471	6.31229	1	4	1	1	301	34.213	7.59	1.168	1.064	1.054	0.989	1.091	0.311	0	5.06264	1
TRUE	High	Master Protein	P47985	Cytochrome b-c1 complex subunit Rieske, mitochondrial OS=Homo sapiens OX=9606 GN=UQCRFS1 PE=1 SV=2	0	13.7206	29.927	5	11	5	1	274	29.649	8.32	1.168	1.058	1.035	0.965	1.072	0.968	0	26.5575	5
TRUE	High	Master Protein	Q9UIG0	Tyrosine-protein kinase BAZ1B OS=Homo sapiens OX=9606 GN=BAZ1B PE=1 SV=2	0	31.1979	8.90088	11	18	11	1	1483	170.796	8.48	1.169	1.084	1.023	1.035	1.103	0.298	0	41.1906	11
TRUE	High	Master Protein	Q96HS1	Serine/threonine-protein phosphatase PGAM5, mitochondrial OS=Homo sapiens OX=9606 GN=PGAM5 PE=1 SV=2	0	20.5505	25.9516	6	12	6	1	289	31.985	8.68	1.169	1.089	0.998	0.93	1.041	1.069	0	40.0294	6
TRUE	High	Master Protein	P13637	Sodium/potassium-transporting ATPase subunit alpha-3 OS=Homo sapiens OX=9606 GN=ATP1A3 PE=1 SV=3	0	26.653	10.0691	8	18	2	1	1013	111.677	5.38	1.169	1.152	1.067	1.197	1.219	0.435	0	63.6513	8
TRUE	High	Master Protein	Q9GZZ1	N-alpha-acetyltransferase 50 OS=Homo sapiens OX=9606 GN=NAA50 PE=1 SV=1	0	35.2937	65.0888	10	26	10	1	169	19.386	8.81	1.169	1.103	1.065	1.028	1.09	9	0	53.008	10
TRUE	High	Master Protein	O00422	Histone deacetylase complex subunit SAP18 OS=Homo sapiens OX=9606 GN=SAP18 PE=1 SV=1	0	17.5255	38.5621	4	13	4	1	153	17.55	9.35	1.169	1.089	1.054	0.949	1.078	1.276	0	53.3854	4
TRUE	High	Master Protein	Q6P2Q9	Pre-mRNA-processing-splicing factor 8 OS=Homo sapiens OX=9606 GN=PRPF8 PE=1 SV=2	0	141.078	25.5246	45	96	45	1	2335	273.427	8.84	1.169	1.088	1.033	1.014	1.094	1.088	0	219.246	45
TRUE	High	Master Protein	P09001	39S ribosomal protein L3, mitochondrial OS=Homo sapiens OX=9606 GN=MRPL3 PE=1 SV=1	0.00321543	4.10107	4.88506	2	4	2	1	348	38.608	9.48	1.169	1.024	0.945	0.981	1.044	0.222	0	7.28333	2
TRUE	High	Master Protein	Q99447	Ethanolamine-phosphate cytidylyltransferase OS=Homo sapiens OX=9606 GN=PCYT2 PE=1 SV=1	0.00147203	5.27102	7.19794	2	2	2	1	389	43.808	6.92	1.169	1.086	0.949	0.787	0.975	0.194	0	3.70428	2
TRUE	High	Master Protein	Q13867	Bleomycin hydrolase OS=Homo sapiens OX=9606 GN=BLMH PE=1 SV=1	0	18.3294	22.8571	7	13	7	1	455	52.528	6.27	1.169	1.099	1.054	1.032	1.141	0.778	0	28.831	7
TRUE	High	Master Protein	P78347	General transcription factor II-I OS=Homo sapiens OX=9606 GN=GTF2I PE=1 SV=2	0	76.1999	33.5671	26	54	26	1	998	112.346	6.39	1.169	1.133	1.027	1.069	1.164	1.726	0	138.085	26
TRUE	High	Master Protein	P14866	Heterogeneous nuclear ribonucleoprotein L OS=Homo sapiens OX=9606 GN=HNRNPL PE=1 SV=2	0	117.741	56.7063	22	74	22	1	589	64.092	8.22	1.169	1.141	1.062	1.009	1.059	9.798	0	312.422	22
TRUE	High	Master Protein	Q13617	Cullin-2 OS=Homo sapiens OX=9606 GN=CUL2 PE=1 SV=2	0.00391986	3.71633	2.41611	2	4	2	1	745	86.927	6.92	1.169	1.126	1.031	0.949	1.072	0.096	0	9.10987	2
TRUE	Medium	Master Protein	Q86TM6	E3 ubiquitin-protein ligase synoviolin OS=Homo sapiens OX=9606 GN=SYVN1 PE=1 SV=2	0.0369318	1.76599	1.2966	1	3	1	1	617	67.64	6.95	1.169	0.869	0.766	1.161	0.941	0.096	0	6.90368	1
TRUE	Medium	Master Protein	O60231	Pre-mRNA-splicing factor ATP-dependent RNA helicase DHX16 OS=Homo sapiens OX=9606 GN=DHX16 PE=1 SV=2	0.0291787	1.95821	1.15274	1	2	1	1	1041	119.189	6.8	1.169	1.091	1.036	1.005	1.088	0.04	0	3.75212	1
TRUE	High	Master Protein	Q15459	Splicing factor 3A subunit 1 OS=Homo sapiens OX=9606 GN=SF3A1 PE=1 SV=1	0	75.1209	34.3001	20	51	20	1	793	88.831	5.22	1.169	1.059	1.015	0.929	1.037	2.728	0	153.012	20
TRUE	High	Master Protein	P09012	U1 small nuclear ribonucleoprotein A OS=Homo sapiens OX=9606 GN=SNRPA PE=1 SV=3	0	22.5902	23.7589	7	21	5	1	282	31.259	9.83	1.169	1.165	1.128	1.018	1.088	2.831	0	69.2625	7
TRUE	High	Master Protein	Q5UIP0	Telomere-associated protein RIF1 OS=Homo sapiens OX=9606 GN=RIF1 PE=1 SV=2	0.00888889	3.01091	0.647249	1	1	1	1	2472	274.294	5.52	1.169	1.072	0.98	1.122	1.226	0.016	0	2.14031	1
TRUE	High	Master Protein	Q96FV9	THO complex subunit 1 OS=Homo sapiens OX=9606 GN=THOC1 PE=1 SV=1	0.0028103	4.37459	4.10959	2	2	2	1	657	75.619	4.98	1.169	1.107	1.07	1.092	1.073	0.119	0	4.731	2
TRUE	High	Master Protein	Q5VTR2	E3 ubiquitin-protein ligase BRE1A OS=Homo sapiens OX=9606 GN=RNF20 PE=1 SV=2	0.00100301	5.9047	2.15385	2	4	2	1	975	113.592	5.94	1.169	1.102	1.052	0.889	1.028	0.073	0	12.404	2
TRUE	High	Master Protein	P27707	Deoxycytidine kinase OS=Homo sapiens OX=9606 GN=DCK PE=1 SV=1	0	27.454	36.9231	7	20	7	1	260	30.499	5.21	1.169	1.117	1.074	0.993	1.088	1.738	0	80.2382	7
TRUE	High	Master Protein	P30405	Peptidyl-prolyl cis-trans isomerase F, mitochondrial OS=Homo sapiens OX=9606 GN=PPIF PE=1 SV=1	0	23.7924	57.4879	8	19	7	1	207	22.026	9.38	1.169	1.227	1.168	0.985	1.095	2.162	0	62.7184	8
TRUE	High	Master Protein	Q8WUM4	Programmed cell death 6-interacting protein OS=Homo sapiens OX=9606 GN=PDCD6IP PE=1 SV=1	0	79.0004	33.4101	24	56	24	1	868	95.963	6.52	1.17	1.079	1.014	0.989	1.085	1.97	0	163.575	24
TRUE	High	Master Protein	Q9NP97	Dynein light chain roadblock-type 1 OS=Homo sapiens OX=9606 GN=DYNLRB1 PE=1 SV=3	0.00100301	8.53668	51.0417	3	5	3	1	96	10.915	7.25	1.17	1.108	1.027	1.096	1.152	2.162	0	13.2761	3
TRUE	High	Master Protein	P47914	60S ribosomal protein L29 OS=Homo sapiens OX=9606 GN=RPL29 PE=1 SV=2	0	15.3212	18.239	4	13	4	1	159	17.741	11.66	1.17	1.146	1.082	0.946	1.02	5.813	0	46.6064	4
TRUE	High	Master Protein	P22102	Trifunctional purine biosynthetic protein adenosine-3 OS=Homo sapiens OX=9606 GN=GART PE=1 SV=1	0	113.33	36.3366	26	72	26	1	1010	107.699	6.7	1.17	1.101	1.036	0.95	1.032	2.415	0	254.09	26
TRUE	High	Master Protein	Q14331	Protein FRG1 OS=Homo sapiens OX=9606 GN=FRG1 PE=1 SV=1	0.00100301	5.42953	6.58915	2	2	2	1	258	29.154	9.01	1.17	1.119	1.045	0.942	1.133	0.389	0	4.7564	2
TRUE	High	Master Protein	Q9Y6E2	Basic leucine zipper and W2 domain-containing protein 2 OS=Homo sapiens OX=9606 GN=BZW2 PE=1 SV=1	0	24.8355	19.5704	7	16	7	1	419	48.132	6.68	1.17	1.112	1.023	1.078	1.179	0.812	0	52.3297	7
TRUE	High	Master Protein	Q15785	Mitochondrial import receptor subunit TOM34 OS=Homo sapiens OX=9606 GN=TOMM34 PE=1 SV=2	0	43.2259	48.5437	12	31	12	1	309	34.538	8.98	1.17	1.108	0.991	1.184	1.235	3.642	0	85.358	12
TRUE	High	Master Protein	Q9UBU8	Mortality factor 4-like protein 1 OS=Homo sapiens OX=9606 GN=MORF4L1 PE=1 SV=2	0.00062422	10.6813	14.0884	4	6	4	1	362	41.448	9.28	1.17	1.066	0.994	1.032	1.101	0.52	0	21.7999	4
TRUE	Medium	Master Protein	P36405	ADP-ribosylation factor-like protein 3 OS=Homo sapiens OX=9606 GN=ARL3 PE=1 SV=2	0.0308133	1.88907	4.3956	1	1	1	1	182	20.443	7.24	1.17	1.022	0.912	0.949	0.999	0.212	0	2.28791	1
TRUE	Low	Master Protein	P53990	IST1 homolog OS=Homo sapiens OX=9606 GN=IST1 PE=1 SV=1	0.0676461	1.43616	2.74725	1	1	1	1	364	39.725	5.35	1.17	1.196	1.208	1.005	1.114	0.145	0	0	1
TRUE	High	Master Protein	P62942	Peptidyl-prolyl cis-trans isomerase FKBP1A OS=Homo sapiens OX=9606 GN=FKBP1A PE=1 SV=2	0.00100301	6.41138	29.6296	2	2	2	1	108	11.943	8.16	1.17	1.273	1.147	1.007	1.094	2.162	0	7.46051	2
TRUE	High	Master Protein	P00492	Hypoxanthine-guanine phosphoribosyltransferase OS=Homo sapiens OX=9606 GN=HPRT1 PE=1 SV=2	0	31.5884	50	8	24	8	1	218	24.564	6.68	1.17	1.109	1.02	0.995	1.113	4.878	0	79.1375	8
TRUE	High	Master Protein	P30483	HLA class I histocompatibility antigen, B-45 alpha chain OS=Homo sapiens OX=9606 GN=HLA-B PE=1 SV=1	0	34.7577	32.3204	8	26	1	1	362	40.389	6.47	1.17	1.218	1.082	1.18	1.169	1.683	0	100.34	8
TRUE	High	Master Protein	P27816	Microtubule-associated protein 4 OS=Homo sapiens OX=9606 GN=MAP4 PE=1 SV=3	0	36.4044	14.8438	14	25	14	1	1152	120.93	5.43	1.17	1.117	1.041	1.096	1.18	0.565	0	53.4505	14
TRUE	High	Master Protein	Q7Z2W4	Zinc finger CCCH-type antiviral protein 1 OS=Homo sapiens OX=9606 GN=ZC3HAV1 PE=1 SV=3	0	22.2141	9.31264	5	9	5	1	902	101.367	8.4	1.17	1.052	0.984	0.985	1.058	0.237	0	16.247	5
TRUE	High	Master Protein	Q92841	Probable ATP-dependent RNA helicase DDX17 OS=Homo sapiens OX=9606 GN=DDX17 PE=1 SV=2	0	98.2158	38.546	26	79	17	1	729	80.222	8.27	1.17	1.056	1.001	0.982	1.074	5.31	0	224.945	26
TRUE	High	Master Protein	Q9Y5B9	FACT complex subunit SPT16 OS=Homo sapiens OX=9606 GN=SUPT16H PE=1 SV=1	0	109.541	33.2378	33	71	33	1	1047	119.838	5.66	1.17	1.088	1.028	1.014	1.102	2.652	0	219.798	33
TRUE	High	Master Protein	P06730	Eukaryotic translation initiation factor 4E OS=Homo sapiens OX=9606 GN=EIF4E PE=1 SV=2	0.00062422	12.1321	20.7373	5	11	5	1	217	25.082	6.15	1.17	1.137	1.024	0.991	1.114	1.276	0	32.2617	5
TRUE	High	Master Protein	Q53EL6	Programmed cell death protein 4 OS=Homo sapiens OX=9606 GN=PDCD4 PE=1 SV=2	0	20.0296	18.5501	6	13	6	1	469	51.703	5.21	1.17	1.052	1.005	0.986	1.074	0.668	0	44.5211	6
TRUE	High	Master Protein	Q9NQC3	Reticulon-4 OS=Homo sapiens OX=9606 GN=RTN4 PE=1 SV=2	0.00357782	3.9838	1.34228	1	3	1	1	1192	129.851	4.5	1.17	1.043	0.955	1.097	1.184	0.042	0	12.0553	1
TRUE	High	Master Protein	P07237	Protein disulfide-isomerase OS=Homo sapiens OX=9606 GN=P4HB PE=1 SV=3	0	98.4467	61.2205	27	76	27	1	508	57.081	4.87	1.171	1.057	1.007	0.908	1.037	5.683	0	235.984	27
TRUE	High	Master Protein	P31939	Bifunctional purine biosynthesis protein PURH OS=Homo sapiens OX=9606 GN=ATIC PE=1 SV=3	0	149.337	80.0676	33	102	33	1	592	64.575	6.71	1.171	1.119	1.049	0.973	1.058	13.527	0	359.746	33
TRUE	High	Master Protein	Q00535	Cyclin-dependent-like kinase 5 OS=Homo sapiens OX=9606 GN=CDK5 PE=1 SV=3	0.00391986	3.65974	5.47945	2	4	1	1	292	33.283	7.66	1.171	1.088	1.019	1.025	1.035	0.259	0	9.2439	2
TRUE	High	Master Protein	O43670	BUB3-interacting and GLEBS motif-containing protein ZNF207 OS=Homo sapiens OX=9606 GN=ZNF207 PE=1 SV=1	0.00100301	5.71473	6.06695	2	4	2	1	478	50.717	9.1	1.171	1.002	0.978	0.941	1.053	0.668	0	7.68821	2
TRUE	High	Master Protein	Q9NX14	NADH dehydrogenase [ubiquinone] 1 beta subcomplex subunit 11, mitochondrial OS=Homo sapiens OX=9606 GN=NDUFB11 PE=1 SV=1	0.00858194	3.05884	7.18954	1	1	1	1	153	17.306	5.22	1.171	1.079	1.044	1.468	1.246	0.233	0	3.12901	1
TRUE	Low	Master Protein	P78367	Homeobox protein Nkx-3.2 OS=Homo sapiens OX=9606 GN=NKX3-2 PE=2 SV=2	0.101511	1.22959	4.8048	1	1	1	1	333	34.792	7.93	1.171	1.031	0.972	1.056	1.091	0.155	0	0	1
TRUE	High	Master Protein	P61201	COP9 signalosome complex subunit 2 OS=Homo sapiens OX=9606 GN=COPS2 PE=1 SV=1	0	24.6055	24.605	7	14	7	1	443	51.564	5.53	1.171	1.075	1.004	1.066	1.121	0.978	0	35.8307	7
TRUE	High	Master Protein	Q92890	Ubiquitin recognition factor in ER-associated degradation protein 1 OS=Homo sapiens OX=9606 GN=UFD1 PE=1 SV=3	0.00147203	5.041	7.49186	2	6	2	1	307	34.478	6.7	1.171	1.017	0.955	0.892	1.027	0.311	0	15.4802	2
TRUE	High	Master Protein	Q9Y5K5	Ubiquitin carboxyl-terminal hydrolase isozyme L5 OS=Homo sapiens OX=9606 GN=UCHL5 PE=1 SV=3	0	22.8321	29.4833	7	16	7	1	329	37.583	5.33	1.171	1.081	1.017	1.028	1.123	1.154	0	34.3583	7
TRUE	High	Master Protein	Q14694	Ubiquitin carboxyl-terminal hydrolase 10 OS=Homo sapiens OX=9606 GN=USP10 PE=1 SV=2	0	14.7829	7.76942	6	10	6	1	798	87.08	5.31	1.171	1.09	1.032	0.96	1.051	0.401	0	19.8729	6
TRUE	High	Master Protein	O75940	Survival of motor neuron-related-splicing factor 30 OS=Homo sapiens OX=9606 GN=SMNDC1 PE=1 SV=1	0.00062422	11.5956	21.8487	3	7	3	1	238	26.694	7.24	1.171	1.105	1.088	1.15	1.165	0.874	0	22.0212	3
TRUE	High	Master Protein	O94925	Glutaminase kidney isoform, mitochondrial OS=Homo sapiens OX=9606 GN=GLS PE=1 SV=1	0	41.492	20.1794	9	23	9	1	669	73.414	7.77	1.171	1.13	1.05	1.069	1.133	0.931	0	80.6154	9
TRUE	High	Master Protein	Q92882	Osteoclast-stimulating factor 1 OS=Homo sapiens OX=9606 GN=OSTF1 PE=1 SV=2	0.00100301	7.0095	24.7664	3	5	3	1	214	23.772	5.68	1.171	1.215	1.036	1.352	1.24	0.638	0	11.525	3
TRUE	Low	Master Protein	P27449	V-type proton ATPase 16 kDa proteolipid subunit OS=Homo sapiens OX=9606 GN=ATP6V0C PE=1 SV=1	0.0751015	1.36805	11.6129	1	3	1	1	155	15.725	8.44	1.171	1.111	1.043	1.074	1.187	0.468	0	0	1
TRUE	High	Master Protein	Q9NZL9	Methionine adenosyltransferase 2 subunit beta OS=Homo sapiens OX=9606 GN=MAT2B PE=1 SV=1	0	18.5821	21.8563	5	13	5	1	334	37.528	7.36	1.171	1.082	1.019	0.982	1.075	0.73	0	36.8467	5
TRUE	High	Master Protein	Q9NR45	Sialic acid synthase OS=Homo sapiens OX=9606 GN=NANS PE=1 SV=2	0	17.8588	23.9554	5	12	5	1	359	40.281	6.74	1.171	1.118	1.008	0.97	1.104	0.778	0	44.569	5
TRUE	High	Master Protein	Q9NR50	Translation initiation factor eIF-2B subunit gamma OS=Homo sapiens OX=9606 GN=EIF2B3 PE=1 SV=1	0.00391986	3.55972	4.64602	1	2	1	1	452	50.208	6.47	1.171	1.139	1.074	0.931	1.069	0.089	0	7.21337	1
TRUE	High	Master Protein	P51003	Poly(A) polymerase alpha OS=Homo sapiens OX=9606 GN=PAPOLA PE=1 SV=4	0.00425532	3.50459	2.55034	1	3	1	1	745	82.791	7.37	1.172	1.024	0.945	1.094	1.207	0.047	0	8.6421	1
TRUE	High	Master Protein	Q08752	Peptidyl-prolyl cis-trans isomerase D OS=Homo sapiens OX=9606 GN=PPID PE=1 SV=3	0	21.3241	25.9459	7	15	6	1	370	40.738	7.21	1.172	1.107	1.054	0.954	1.067	0.848	0	36.7866	7
TRUE	High	Master Protein	Q5SRD1	Putative mitochondrial import inner membrane translocase subunit Tim23B OS=Homo sapiens OX=9606 GN=TIMM23B PE=5 SV=2	0.00357782	3.84194	6.61479	1	2	1	1	257	28.03	9.39	1.172	1.131	1.073	1.067	1.106	0.194	0	8.98606	1
TRUE	High	Master Protein	Q96KR1	Zinc finger RNA-binding protein OS=Homo sapiens OX=9606 GN=ZFR PE=1 SV=2	0.00100301	5.53143	2.60708	2	2	2	1	1074	116.939	9.04	1.172	1.085	1.005	0.98	1.107	0.099	0	5.09883	2
TRUE	High	Master Protein	Q16795	NADH dehydrogenase [ubiquinone] 1 alpha subcomplex subunit 9, mitochondrial OS=Homo sapiens OX=9606 GN=NDUFA9 PE=1 SV=2	0.00191205	4.87019	3.18302	1	5	1	1	377	42.483	9.8	1.172	1.13	1.023	1.026	1.141	0.179	0	5.21447	1
TRUE	High	Master Protein	P54105	Methylosome subunit pICln OS=Homo sapiens OX=9606 GN=CLNS1A PE=1 SV=1	0.0028103	4.20761	5.48523	1	1	1	1	237	26.199	4.11	1.172	1.149	1.022	1.142	1.239	0.233	0	3.39925	1
TRUE	High	Master Protein	O94874	E3 UFM1-protein ligase 1 OS=Homo sapiens OX=9606 GN=UFL1 PE=1 SV=2	0.00062422	10.439	9.82368	5	8	5	1	794	89.54	6.79	1.172	1.13	1.074	1.098	1.193	0.248	0	6.69278	5
TRUE	High	Master Protein	P78406	mRNA export factor OS=Homo sapiens OX=9606 GN=RAE1 PE=1 SV=1	0	25.0504	31.7935	8	12	8	1	368	40.942	7.83	1.172	1.121	1.09	1.053	1.132	1.565	0	26.3576	8
TRUE	High	Master Protein	P53597	Succinate--CoA ligase [ADP/GDP-forming] subunit alpha, mitochondrial OS=Homo sapiens OX=9606 GN=SUCLG1 PE=1 SV=4	0	13.8114	16.474	4	9	4	1	346	36.227	8.79	1.172	0.958	1.003	0.856	0.966	0.848	0	26.1691	4
TRUE	High	Master Protein	Q9NP79	Vacuolar protein sorting-associated protein VTA1 homolog OS=Homo sapiens OX=9606 GN=VTA1 PE=1 SV=1	0	16.1395	19.8697	4	11	4	1	307	33.858	6.29	1.172	1.094	1.044	1.093	1.136	1.424	0	36.7977	4
TRUE	High	Master Protein	Q08J23	tRNA (cytosine(34)-C(5))-methyltransferase OS=Homo sapiens OX=9606 GN=NSUN2 PE=1 SV=2	0	57.1458	25.2934	15	38	15	1	767	86.416	6.77	1.172	1.064	1.005	0.969	1.068	1.154	0	118.431	15
TRUE	High	Master Protein	Q9H0C8	Integrin-linked kinase-associated serine/threonine phosphatase 2C OS=Homo sapiens OX=9606 GN=ILKAP PE=1 SV=1	0.00100301	8.10492	6.88776	3	5	3	1	392	42.88	7.09	1.172	1.123	1	0.915	1.044	0.28	0	9.21463	3
TRUE	High	Master Protein	O15392	Baculoviral IAP repeat-containing protein 5 OS=Homo sapiens OX=9606 GN=BIRC5 PE=1 SV=3	0.00888889	2.97634	8.4507	1	1	1	1	142	16.378	5.9	1.172	0.988	1.111	0.91	1.005	0.334	0	0	1
TRUE	High	Master Protein	O14579	Coatomer subunit epsilon OS=Homo sapiens OX=9606 GN=COPE PE=1 SV=3	0	16.2712	14.9351	2	6	2	1	308	34.46	5.12	1.172	1.101	1.063	0.892	1.012	0.624	0	24.2036	2
TRUE	High	Master Protein	Q13838	Spliceosome RNA helicase DDX39B OS=Homo sapiens OX=9606 GN=DDX39B PE=1 SV=1	0	61.5353	43.6916	16	52	8	1	428	48.96	5.67	1.172	1.113	1.033	1.03	1.149	4.179	0	165.142	16
TRUE	High	Master Protein	Q8WU39	Marginal zone B- and B1-cell-specific protein OS=Homo sapiens OX=9606 GN=MZB1 PE=1 SV=1	0	13.2223	26.9841	3	7	3	1	189	20.681	5.57	1.172	1.15	1.056	1.199	1.223	1.512	0	22.4105	3
TRUE	High	Master Protein	O43765	Small glutamine-rich tetratricopeptide repeat-containing protein alpha OS=Homo sapiens OX=9606 GN=SGTA PE=1 SV=1	0	35.6798	33.8658	9	27	9	1	313	34.042	4.87	1.172	1.068	1.023	0.976	1.037	4.878	0	84.3699	9
TRUE	High	Master Protein	Q6ZUJ8	Phosphoinositide 3-kinase adapter protein 1 OS=Homo sapiens OX=9606 GN=PIK3AP1 PE=1 SV=2	0.00062422	11.9245	4.34783	2	7	2	1	805	90.341	5.4	1.172	1.079	1.032	1.094	1.148	0.184	0	18.6565	2
TRUE	High	Master Protein	P04181	Ornithine aminotransferase, mitochondrial OS=Homo sapiens OX=9606 GN=OAT PE=1 SV=1	0	62.9027	60.3645	15	39	15	1	439	48.504	7.03	1.172	1.107	1.039	1.009	1.107	3.262	0	142.897	15
TRUE	High	Master Protein	P30520	Adenylosuccinate synthetase isozyme 2 OS=Homo sapiens OX=9606 GN=ADSS PE=1 SV=3	0	41.5331	29.1667	11	27	11	1	456	50.066	6.55	1.173	1.084	1.038	1.006	1.074	1.913	0	83.0959	11
TRUE	High	Master Protein	Q9NVU7	Protein SDA1 homolog OS=Homo sapiens OX=9606 GN=SDAD1 PE=1 SV=3	0.00742268	3.13241	2.47453	1	1	1	1	687	79.82	9.25	1.173	1.043	1.026	0.675	0.874	0.056	0	0	1
TRUE	High	Master Protein	Q15437	Protein transport protein Sec23B OS=Homo sapiens OX=9606 GN=SEC23B PE=1 SV=2	0.00062422	11.5965	8.60495	4	7	4	1	767	86.424	6.89	1.173	1.136	1.129	0.909	0.979	0.252	0	14.546	4
TRUE	High	Master Protein	O75223	Gamma-glutamylcyclotransferase OS=Homo sapiens OX=9606 GN=GGCT PE=1 SV=1	0	15.3	27.1277	6	10	6	1	188	20.994	5.14	1.173	1.024	0.963	0.831	0.97	1.683	0	21.2056	6
TRUE	High	Master Protein	P16152	Carbonyl reductase [NADPH] 1 OS=Homo sapiens OX=9606 GN=CBR1 PE=1 SV=3	0	28.2228	40.4332	8	17	8	1	277	30.356	8.32	1.173	1.06	1	1.041	1.117	2.162	0	39.736	8
TRUE	High	Master Protein	Q8N806	Putative E3 ubiquitin-protein ligase UBR7 OS=Homo sapiens OX=9606 GN=UBR7 PE=1 SV=2	0.00626305	3.20294	3.05882	1	1	1	1	425	47.968	4.81	1.173	1.045	0.994	0.843	1.015	0.096	0	2.18754	1
TRUE	High	Master Protein	Q9BVP2	Guanine nucleotide-binding protein-like 3 OS=Homo sapiens OX=9606 GN=GNL3 PE=1 SV=2	0	15.1972	11.4754	5	11	5	1	549	61.954	9.16	1.173	1.101	1.043	1.094	1.147	0.433	0	30.2996	5
TRUE	High	Master Protein	Q9NY61	Protein AATF OS=Homo sapiens OX=9606 GN=AATF PE=1 SV=1	0.00100301	8.67208	8.92857	3	6	3	1	560	63.094	4.94	1.173	1.026	1.041	0.852	0.985	0.35	0	12.3939	3
TRUE	High	Master Protein	Q6PL18	ATPase family AAA domain-containing protein 2 OS=Homo sapiens OX=9606 GN=ATAD2 PE=1 SV=1	0.00357782	3.98464	1.29496	1	2	1	1	1390	158.456	6.32	1.173	0.999	1.082	1.025	1.046	0.031	0	5.62932	1
TRUE	High	Master Protein	Q9Y678	Coatomer subunit gamma-1 OS=Homo sapiens OX=9606 GN=COPG1 PE=1 SV=1	0	61.8932	27.8032	18	41	16	1	874	97.655	5.47	1.173	1.085	1.023	0.967	1.073	1.534	2	94.6391	18
TRUE	High	Master Protein	P51659	Peroxisomal multifunctional enzyme type 2 OS=Homo sapiens OX=9606 GN=HSD17B4 PE=1 SV=3	0	35.8269	21.875	11	16	11	1	736	79.636	8.84	1.173	1.113	1.047	1.056	1.14	0.778	0	40.3463	11
TRUE	High	Master Protein	Q9BT78	COP9 signalosome complex subunit 4 OS=Homo sapiens OX=9606 GN=COPS4 PE=1 SV=1	0	28.7996	29.803	8	19	8	1	406	46.24	5.83	1.173	1.077	1.081	0.941	1.032	0.931	0	55.234	8
TRUE	High	Master Protein	Q8WWY3	U4/U6 small nuclear ribonucleoprotein Prp31 OS=Homo sapiens OX=9606 GN=PRPF31 PE=1 SV=2	0	21.1132	18.6373	7	13	7	1	499	55.421	5.78	1.173	1.024	0.978	1.061	1.123	0.859	0	38.2544	7
TRUE	High	Master Protein	P48444	Coatomer subunit delta OS=Homo sapiens OX=9606 GN=ARCN1 PE=1 SV=1	0	45.1792	27.593	11	33	11	1	511	57.174	6.21	1.173	1.125	1.034	1.074	1.147	1.712	0	93.601	11
TRUE	High	Master Protein	Q8WWC4	m-AAA protease-interacting protein 1, mitochondrial OS=Homo sapiens OX=9606 GN=MAIP1 PE=1 SV=1	0.00992457	2.87192	3.09278	1	3	1	1	291	32.524	9.17	1.173	1.102	1.042	1.074	1.094	0.105	0	4.62622	1
TRUE	High	Master Protein	P49773	Histidine triad nucleotide-binding protein 1 OS=Homo sapiens OX=9606 GN=HINT1 PE=1 SV=2	0	25.679	58.7302	5	15	5	1	126	13.793	6.95	1.173	1.135	1.034	1.088	1.098	6.499	0	52.8706	5
TRUE	High	Master Protein	P30519	Heme oxygenase 2 OS=Homo sapiens OX=9606 GN=HMOX2 PE=1 SV=2	0.00062422	11.1298	16.7722	3	8	3	1	316	36.01	5.41	1.173	1.055	1.057	0.947	1.039	0.468	0	24.5492	3
TRUE	High	Master Protein	Q8WYA6	Beta-catenin-like protein 1 OS=Homo sapiens OX=9606 GN=CTNNBL1 PE=1 SV=1	0.00100301	5.65518	4.08526	3	7	3	1	563	65.132	5.05	1.173	1.135	1.045	0.969	1.089	0.292	0	17.9467	3
TRUE	Medium	Master Protein	P35249	Replication factor C subunit 4 OS=Homo sapiens OX=9606 GN=RFC4 PE=1 SV=2	0.0318312	1.86328	2.47934	1	3	1	1	363	39.657	8.02	1.173	1.613	1.157	2.271	1.949	0.089	0	0	1
TRUE	High	Master Protein	Q7Z3B4	Nucleoporin p54 OS=Homo sapiens OX=9606 GN=NUP54 PE=1 SV=2	0.00100301	8.27761	5.52268	3	7	3	1	507	55.401	7.02	1.173	1.04	1.004	0.918	1.072	0.28	0	18.5171	3
TRUE	High	Master Protein	Q9BQ52	Zinc phosphodiesterase ELAC protein 2 OS=Homo sapiens OX=9606 GN=ELAC2 PE=1 SV=2	0	47.2613	28.8136	15	33	15	1	826	92.16	7.9	1.174	1.121	1.03	1.008	1.103	1.059	0	87.6812	15
TRUE	High	Master Protein	P67870	Casein kinase II subunit beta OS=Homo sapiens OX=9606 GN=CSNK2B PE=1 SV=1	0	21.0767	45.1163	6	15	6	1	215	24.926	5.55	1.174	1.081	1.012	1.011	1.105	2.162	0	54.5816	6
TRUE	High	Master Protein	P55786	Puromycin-sensitive aminopeptidase OS=Homo sapiens OX=9606 GN=NPEPPS PE=1 SV=2	0	47.6234	21.7628	14	32	14	1	919	103.211	5.72	1.174	1.107	1.042	1.106	1.133	0.833	0	83.0702	14
TRUE	High	Master Protein	Q9P2E9	Ribosome-binding protein 1 OS=Homo sapiens OX=9606 GN=RRBP1 PE=1 SV=4	0	53.6441	24.1844	15	32	15	1	1410	152.381	8.6	1.174	1.068	0.998	0.997	1.066	0.427	0	92.9881	15
TRUE	High	Master Protein	Q9NTJ3	Structural maintenance of chromosomes protein 4 OS=Homo sapiens OX=9606 GN=SMC4 PE=1 SV=2	0	45.4784	13.2764	16	29	16	1	1288	147.091	6.79	1.174	1.088	1.003	0.93	1.061	0.52	0	72.6476	16
TRUE	Low	Master Protein	Q96J01	THO complex subunit 3 OS=Homo sapiens OX=9606 GN=THOC3 PE=1 SV=1	0.0802822	1.32349	1.7094	1	2	1	1	351	38.747	6.09	1.174	1.031	0.896	1.044	1.139	0.122	0	3.62488	1
TRUE	High	Master Protein	A8MWD9	Putative small nuclear ribonucleoprotein G-like protein 15 OS=Homo sapiens OX=9606 GN=SNRPGP15 PE=5 SV=2	0.00062422	10.1594	26.3158	2	9	2	1	76	8.538	8.84	1.174	1.184	1.039	1.158	1.187	5.31	0	27.2281	2
TRUE	High	Master Protein	Q13620	Cullin-4B OS=Homo sapiens OX=9606 GN=CUL4B PE=1 SV=4	0.00191205	4.78116	1.75246	2	4	1	1	913	103.916	7.37	1.174	1.005	1.039	1.182	1.087	0.073	0	9.8627	2
TRUE	High	Master Protein	P30876	DNA-directed RNA polymerase II subunit RPB2 OS=Homo sapiens OX=9606 GN=POLR2B PE=1 SV=1	0	17.7732	8.60307	7	11	7	1	1174	133.811	6.87	1.174	1.031	0.989	0.913	1.043	0.247	0	19.9244	7
TRUE	High	Master Protein	O75832	26S proteasome non-ATPase regulatory subunit 10 OS=Homo sapiens OX=9606 GN=PSMD10 PE=1 SV=1	0.0028103	4.20917	15.4867	2	4	2	1	226	24.412	6.1	1.174	1.024	1.015	1.046	1.17	0.425	0	6.72129	2
TRUE	High	Master Protein	P98179	RNA-binding protein 3 OS=Homo sapiens OX=9606 GN=RBM3 PE=1 SV=1	0.00100301	7.67671	23.5669	3	8	3	1	157	17.16	8.91	1.174	1.121	1.044	0.959	1.072	0.995	0	17.8614	3
TRUE	High	Master Protein	P33993	DNA replication licensing factor MCM7 OS=Homo sapiens OX=9606 GN=MCM7 PE=1 SV=4	0	98.3202	51.5994	29	73	29	1	719	81.257	6.46	1.174	1.039	0.999	0.922	1.039	3.715	0	208.143	29
TRUE	High	Master Protein	Q9UJA5	tRNA (adenine(58)-N(1))-methyltransferase non-catalytic subunit TRM6 OS=Homo sapiens OX=9606 GN=TRMT6 PE=1 SV=1	0.00062422	12.7367	13.0785	4	8	4	1	497	55.764	7.55	1.174	0.999	1.095	0.832	0.962	0.322	0	25.2452	4
TRUE	High	Master Protein	P48637	Glutathione synthetase OS=Homo sapiens OX=9606 GN=GSS PE=1 SV=1	0	13.393	13.7131	5	9	5	1	474	52.352	5.92	1.174	1.101	1.014	1.039	1.103	0.417	0	18.4595	5
TRUE	High	Master Protein	Q92499	ATP-dependent RNA helicase DDX1 OS=Homo sapiens OX=9606 GN=DDX1 PE=1 SV=2	0	64.4139	38.7838	22	42	22	1	740	82.38	7.23	1.175	1.086	1.029	0.957	1.065	1.938	0	110.481	22
TRUE	High	Master Protein	Q969Q0	60S ribosomal protein L36a-like OS=Homo sapiens OX=9606 GN=RPL36AL PE=1 SV=3	0.00062422	11.7695	27.3585	5	12	2	1	106	12.461	10.65	1.175	1.143	1.031	0.949	1.096	3.642	0	26.7996	5
TRUE	High	Master Protein	P61289	Proteasome activator complex subunit 3 OS=Homo sapiens OX=9606 GN=PSME3 PE=1 SV=1	0	23.6655	32.2835	7	19	7	1	254	29.488	5.95	1.175	1.042	0.987	1.056	1.132	1.783	0	46.8109	7
TRUE	High	Master Protein	P18754	Regulator of chromosome condensation OS=Homo sapiens OX=9606 GN=RCC1 PE=1 SV=1	0	58.9728	48.2185	14	36	14	1	421	44.941	7.52	1.175	1.181	1.071	1.107	1.208	7.859	0	122.363	14
TRUE	High	Master Protein	P82909	28S ribosomal protein S36, mitochondrial OS=Homo sapiens OX=9606 GN=MRPS36 PE=1 SV=2	0.00100301	6.45358	30.0971	2	2	2	1	103	11.459	9.99	1.175	1.048	0.962	1.042	1.107	1.154	0	3.08369	2
TRUE	Low	Master Protein	Q9Y6A5	Transforming acidic coiled-coil-containing protein 3 OS=Homo sapiens OX=9606 GN=TACC3 PE=1 SV=1	0.105763	1.20391	0.835322	1	1	1	1	838	90.304	5.05	1.175	1.107	0.938	1.273	1.201	0.05	0	0	1
TRUE	High	Master Protein	Q9P2T1	GMP reductase 2 OS=Homo sapiens OX=9606 GN=GMPR2 PE=1 SV=1	0.00100301	9.28404	13.7931	4	4	4	1	348	37.85	7.23	1.175	1.08	1.03	0.9	1.019	0.668	0	3.60511	4
TRUE	High	Master Protein	O60711	Leupaxin OS=Homo sapiens OX=9606 GN=LPXN PE=1 SV=1	0	29.1968	24.3523	6	18	6	1	386	43.304	6.01	1.175	1.093	1.062	0.972	1.061	1.955	0	69.1297	6
TRUE	High	Master Protein	P49902	Cytosolic purine 5'-nucleotidase OS=Homo sapiens OX=9606 GN=NT5C2 PE=1 SV=1	0.00357782	3.84924	3.0303	1	2	1	1	561	64.928	6.14	1.175	1.109	1.104	1.035	1.077	0.08	0	7.46566	1
TRUE	Medium	Master Protein	Q9Y291	28S ribosomal protein S33, mitochondrial OS=Homo sapiens OX=9606 GN=MRPS33 PE=1 SV=1	0.0198131	2.35271	8.49057	1	2	1	1	106	12.621	10.11	1.175	1.112	1	1.044	1.152	0.468	0	5.05543	1
TRUE	High	Master Protein	Q9H6F5	Coiled-coil domain-containing protein 86 OS=Homo sapiens OX=9606 GN=CCDC86 PE=1 SV=1	0	18.6412	22.5	6	13	6	1	360	40.211	10.33	1.175	1.114	0.966	1.021	1.121	0.931	0	37.9322	6
TRUE	High	Master Protein	P13667	Protein disulfide-isomerase A4 OS=Homo sapiens OX=9606 GN=PDIA4 PE=1 SV=2	0	52.9076	35.0388	17	44	17	1	645	72.887	5.07	1.175	1.118	1.067	1.018	1.099	1.342	0	122.083	17
TRUE	High	Master Protein	P82933	28S ribosomal protein S9, mitochondrial OS=Homo sapiens OX=9606 GN=MRPS9 PE=1 SV=2	0	13.8187	16.4141	4	6	4	1	396	45.806	9.51	1.175	1.118	1.025	1.029	1.125	0.374	0	12.4623	4
TRUE	Medium	Master Protein	Q14119	Vascular endothelial zinc finger 1 OS=Homo sapiens OX=9606 GN=VEZF1 PE=1 SV=2	0.0106509	2.78728	1.72745	1	3	1	1	521	56.895	9.52	1.175	1.042	0.953	0.908	1.082	0.101	0	2.43881	1
TRUE	High	Master Protein	Q96RS6	NudC domain-containing protein 1 OS=Homo sapiens OX=9606 GN=NUDCD1 PE=1 SV=2	0.00100301	5.69583	3.08748	2	5	2	1	583	66.713	5.11	1.175	1.021	0.961	0.955	1.108	0.136	0	13.1415	2
TRUE	Medium	Master Protein	Q9Y2R4	Probable ATP-dependent RNA helicase DDX52 OS=Homo sapiens OX=9606 GN=DDX52 PE=1 SV=3	0.0103093	2.81873	2.17028	1	1	1	1	599	67.456	9.67	1.175	1.087	1.077	0.816	1.028	0.07	0	0	1
TRUE	High	Master Protein	P41091	Eukaryotic translation initiation factor 2 subunit 3 OS=Homo sapiens OX=9606 GN=EIF2S3 PE=1 SV=3	0	28.7665	29.661	10	18	10	1	472	51.077	8.4	1.175	1.068	1.045	0.971	1.067	1.61	0	34.6152	10
TRUE	Medium	Master Protein	Q9Y263	Phospholipase A-2-activating protein OS=Homo sapiens OX=9606 GN=PLAA PE=1 SV=2	0.0228698	2.20142	2.13836	1	1	1	1	795	87.101	6.37	1.175	1.112	1.08	1.091	1.189	0.046	0	0	1
TRUE	Medium	Master Protein	Q4G148	Glucoside xylosyltransferase 1 OS=Homo sapiens OX=9606 GN=GXYLT1 PE=1 SV=2	0.0362731	1.77859	1.81818	1	1	1	1	440	50.534	8.65	1.175	1.025	0.954	0.878	0.932	0.11	0	1.66124	1
TRUE	High	Master Protein	Q9NUU7	ATP-dependent RNA helicase DDX19A OS=Homo sapiens OX=9606 GN=DDX19A PE=1 SV=1	0	28.5483	25.3138	8	16	8	1	478	53.941	6.58	1.176	1.081	1.028	0.976	1.067	0.84	0	43.799	8
TRUE	High	Master Protein	Q9UKD2	mRNA turnover protein 4 homolog OS=Homo sapiens OX=9606 GN=MRTO4 PE=1 SV=2	0	37	43.0962	9	25	9	1	239	27.543	8.29	1.176	1.084	1.036	1.037	1.117	3.87	0	81.3463	9
TRUE	High	Master Protein	Q86W42	THO complex subunit 6 homolog OS=Homo sapiens OX=9606 GN=THOC6 PE=1 SV=1	0.0095732	2.93742	5.57185	1	1	1	1	341	37.511	7.43	1.176	1.081	1.038	0.966	1.016	0.122	0	3.43209	1
TRUE	High	Master Protein	O75794	Cell division cycle protein 123 homolog OS=Homo sapiens OX=9606 GN=CDC123 PE=1 SV=1	0.00191205	4.94867	2.97619	1	4	1	1	336	39.11	4.81	1.176	1.11	1.079	0.881	1.022	0.274	0	9.77057	1
TRUE	High	Master Protein	P57721	Poly(rC)-binding protein 3 OS=Homo sapiens OX=9606 GN=PCBP3 PE=2 SV=2	0	38.1475	21.8329	7	29	1	1	371	39.44	8.07	1.176	1.128	1.034	1.121	1.138	2.162	0	124.072	7
TRUE	High	Master Protein	Q9H3U1	Protein unc-45 homolog A OS=Homo sapiens OX=9606 GN=UNC45A PE=1 SV=1	0.00062422	11.815	6.5678	4	6	4	1	944	103.011	6.07	1.176	1.136	1.089	1.099	1.167	0.157	0	12.7015	4
TRUE	High	Master Protein	P05198	Eukaryotic translation initiation factor 2 subunit 1 OS=Homo sapiens OX=9606 GN=EIF2S1 PE=1 SV=3	0	48.6894	45.3968	12	33	12	1	315	36.089	5.08	1.176	1.124	1.052	1.105	1.153	3.806	0	96.8495	12
TRUE	High	Master Protein	P38606	V-type proton ATPase catalytic subunit A OS=Homo sapiens OX=9606 GN=ATP6V1A PE=1 SV=2	0	17.2938	16.5316	5	8	5	1	617	68.26	5.52	1.176	1.138	1.022	1.055	1.159	0.334	0	23.8077	5
TRUE	High	Master Protein	Q16555	Dihydropyrimidinase-related protein 2 OS=Homo sapiens OX=9606 GN=DPYSL2 PE=1 SV=1	0	34.4648	26.9231	11	22	11	1	572	62.255	6.38	1.176	1.119	1.057	1.002	1.068	1.254	0	55.8064	11
TRUE	High	Master Protein	Q9UI08	Ena/VASP-like protein OS=Homo sapiens OX=9606 GN=EVL PE=1 SV=2	0.00100301	8.12631	9.85577	3	6	3	1	416	44.592	8.84	1.176	1.109	1.022	1.061	1.128	0.35	0	16.5271	3
TRUE	High	Master Protein	Q9BY77	Polymerase delta-interacting protein 3 OS=Homo sapiens OX=9606 GN=POLDIP3 PE=1 SV=2	0	29.5062	35.867	9	16	9	1	421	46.06	9.99	1.176	1.111	1.069	1.075	1.134	1.096	0	51.0621	9
TRUE	High	Master Protein	P99999	Cytochrome c OS=Homo sapiens OX=9606 GN=CYCS PE=1 SV=2	0.00062422	11.9068	38.0952	4	9	4	1	105	11.741	9.57	1.176	1.081	1.029	0.901	0.964	2.162	0	32.2261	4
TRUE	High	Master Protein	Q9Y3D0	Mitotic spindle-associated MMXD complex subunit MIP18 OS=Homo sapiens OX=9606 GN=FAM96B PE=1 SV=1	0.00100301	6.95188	26.3804	2	3	2	1	163	17.652	5.19	1.176	1.095	0.963	0.941	1.027	0.931	0	11.3777	2
TRUE	High	Master Protein	Q9BQ70	Transcription factor 25 OS=Homo sapiens OX=9606 GN=TCF25 PE=1 SV=1	0.00818666	3.08171	3.84615	1	1	1	1	676	76.619	6.35	1.176	1.121	1.033	1.214	1.128	0.066	0	2.01176	1
TRUE	High	Master Protein	P19388	DNA-directed RNA polymerases I, II, and III subunit RPABC1 OS=Homo sapiens OX=9606 GN=POLR2E PE=1 SV=4	0.0028103	4.34649	16.6667	2	4	2	1	210	24.536	5.95	1.176	1.147	1.11	0.95	1.386	0.425	0	10.4614	2
TRUE	High	Master Protein	Q02818	Nucleobindin-1 OS=Homo sapiens OX=9606 GN=NUCB1 PE=1 SV=4	0.00062422	11.8128	7.80911	4	6	4	1	461	53.846	5.25	1.177	0.967	0.889	0.985	1.141	0.359	0	11.0246	4
TRUE	High	Master Protein	Q13243	Serine/arginine-rich splicing factor 5 OS=Homo sapiens OX=9606 GN=SRSF5 PE=1 SV=1	0	23.3964	31.6176	6	16	5	1	272	31.245	11.59	1.177	1.152	1.103	1.051	1.117	2.162	0	34.6418	6
TRUE	High	Master Protein	P16885	1-phosphatidylinositol 4,5-bisphosphate phosphodiesterase gamma-2 OS=Homo sapiens OX=9606 GN=PLCG2 PE=1 SV=4	0	54.0906	20	18	33	18	1	1265	147.776	6.64	1.177	1.076	1.019	1.032	1.137	0.806	0	85.4676	18
TRUE	High	Master Protein	P07355	Annexin A2 OS=Homo sapiens OX=9606 GN=ANXA2 PE=1 SV=2	0	52.3608	61.0619	16	39	16	1	339	38.58	7.75	1.177	1.108	1.047	1.025	1.106	4.109	0	117.992	16
TRUE	High	Master Protein	P30626	Sorcin OS=Homo sapiens OX=9606 GN=SRI PE=1 SV=1	0	14.9537	32.8283	4	10	4	1	198	21.662	5.59	1.177	1.136	1.113	1.041	1.129	1.154	0	26.4588	4
TRUE	High	Master Protein	Q9UBT2	SUMO-activating enzyme subunit 2 OS=Homo sapiens OX=9606 GN=UBA2 PE=1 SV=2	0	25.8581	10.7812	6	18	6	1	640	71.179	5.29	1.177	1.111	1.07	1.034	1.136	0.668	0	55.3966	6
TRUE	High	Master Protein	Q9NVA2	Septin-11 OS=Homo sapiens OX=9606 GN=SEPT11 PE=1 SV=3	0	26.1569	28.6713	8	18	4	1	429	49.367	6.81	1.177	1.076	1.089	0.969	1.038	1.512	0	43.4599	8
TRUE	High	Master Protein	Q8TAQ2	SWI/SNF complex subunit SMARCC2 OS=Homo sapiens OX=9606 GN=SMARCC2 PE=1 SV=1	0.00062422	12.1297	4.36573	4	7	4	1	1214	132.797	5.69	1.177	1.022	0.948	1.019	1.116	0.175	0	20.3074	4
TRUE	High	Master Protein	O94906	Pre-mRNA-processing factor 6 OS=Homo sapiens OX=9606 GN=PRPF6 PE=1 SV=1	0	23.8354	10.4145	7	16	7	1	941	106.858	8.25	1.177	1.1	1.032	1.032	1.11	0.281	0	41.8739	7
TRUE	High	Master Protein	Q9UJZ1	Stomatin-like protein 2, mitochondrial OS=Homo sapiens OX=9606 GN=STOML2 PE=1 SV=1	0	38.8029	45.2247	9	25	9	1	356	38.51	7.39	1.177	1.146	1.044	1.015	1.11	2.548	0	97.318	9
TRUE	High	Master Protein	Q5C9Z4	Nucleolar MIF4G domain-containing protein 1 OS=Homo sapiens OX=9606 GN=NOM1 PE=1 SV=1	0.00062422	12.5664	5	3	8	3	1	860	96.198	8.1	1.177	1.215	1.109	0.955	1.036	0.175	0	5.77469	3
TRUE	High	Master Protein	Q92600	CCR4-NOT transcription complex subunit 9 OS=Homo sapiens OX=9606 GN=CNOT9 PE=1 SV=1	0.00100301	6.22237	9.699	2	5	2	1	299	33.61	8.03	1.178	1.299	1.114	1.274	1.275	0.245	0	9.52	2
TRUE	High	Master Protein	Q9UBC2	Epidermal growth factor receptor substrate 15-like 1 OS=Homo sapiens OX=9606 GN=EPS15L1 PE=1 SV=1	0.00357782	3.94195	2.19907	1	3	1	1	864	94.197	5.11	1.178	1.166	1.01	1.087	1.217	0.044	0	5.7275	1
TRUE	High	Master Protein	O60264	SWI/SNF-related matrix-associated actin-dependent regulator of chromatin subfamily A member 5 OS=Homo sapiens OX=9606 GN=SMARCA5 PE=1 SV=1	0	56.3406	24.1445	20	41	20	1	1052	121.828	8.09	1.178	1.062	1.012	0.989	1.092	0.968	0	90.5854	20
TRUE	High	Master Protein	Q2TAY7	WD40 repeat-containing protein SMU1 OS=Homo sapiens OX=9606 GN=SMU1 PE=1 SV=2	0	25.6468	19.1033	8	19	8	1	513	57.507	7.18	1.178	1.072	1.008	0.945	1.041	0.874	0	52.3974	8
TRUE	High	Master Protein	Q15084	Protein disulfide-isomerase A6 OS=Homo sapiens OX=9606 GN=PDIA6 PE=1 SV=1	0	72.7794	35.4545	14	48	14	1	440	48.091	5.08	1.178	1.106	1.005	1.158	1.194	4.505	0	185.685	14
TRUE	High	Master Protein	P53007	Tricarboxylate transport protein, mitochondrial OS=Homo sapiens OX=9606 GN=SLC25A1 PE=1 SV=2	0.00425532	3.51713	7.71704	1	2	1	1	311	33.991	9.89	1.178	1.054	1.051	0.807	0.952	0.136	0	5.78466	1
TRUE	High	Master Protein	P61163	Alpha-centractin OS=Homo sapiens OX=9606 GN=ACTR1A PE=1 SV=1	0	18.1605	21.0106	6	10	6	1	376	42.587	6.64	1.178	1.074	1.007	1.032	1.117	0.823	0	22.3235	6
TRUE	High	Master Protein	P21333	Filamin-A OS=Homo sapiens OX=9606 GN=FLNA PE=1 SV=4	0	32.5287	6.04458	11	19	10	1	2647	280.564	6.06	1.178	1.107	1.058	1.015	1.108	0.181	1	43.5328	11
TRUE	High	Master Protein	Q8TEX9	Importin-4 OS=Homo sapiens OX=9606 GN=IPO4 PE=1 SV=2	0	36.99	10.5458	8	26	8	1	1081	118.64	4.96	1.178	1.117	1.091	0.923	1.021	0.559	0	77.969	8
TRUE	High	Master Protein	O15372	Eukaryotic translation initiation factor 3 subunit H OS=Homo sapiens OX=9606 GN=EIF3H PE=1 SV=1	0	39.7995	30.9659	9	29	9	1	352	39.905	6.54	1.178	1.102	1.045	0.974	1.09	1.873	0	115.676	9
TRUE	High	Master Protein	P35269	General transcription factor IIF subunit 1 OS=Homo sapiens OX=9606 GN=GTF2F1 PE=1 SV=2	0.00100301	8.33329	5.60928	3	5	3	1	517	58.205	7.49	1.178	1.027	0.94	1.083	1.156	0.304	0	10.2603	3
TRUE	High	Master Protein	P61006	Ras-related protein Rab-8A OS=Homo sapiens OX=9606 GN=RAB8A PE=1 SV=1	0	20.112	24.6377	4	19	2	1	207	23.653	9.07	1.178	1.179	1.1	1.107	1.197	0.968	0	66.651	4
TRUE	High	Master Protein	P62873	Guanine nucleotide-binding protein G(I)/G(S)/G(T) subunit beta-1 OS=Homo sapiens OX=9606 GN=GNB1 PE=1 SV=3	0	19.4809	22.3529	5	10	2	1	340	37.353	6	1.178	1.158	1.046	1.053	1.08	1.512	0	31.0758	5
TRUE	High	Master Protein	Q14019	Coactosin-like protein OS=Homo sapiens OX=9606 GN=COTL1 PE=1 SV=3	0	28.9755	70.4225	8	22	8	1	142	15.935	5.67	1.178	1.175	1.083	1.058	1.135	6.943	0	75.7278	8
TRUE	High	Master Protein	Q9BRP1	Programmed cell death protein 2-like OS=Homo sapiens OX=9606 GN=PDCD2L PE=1 SV=1	0.00100301	5.82169	6.14525	2	5	2	1	358	39.391	4.86	1.178	0.993	1.025	0.804	0.921	0.292	0	10.4416	2
TRUE	Medium	Master Protein	P30291	Wee1-like protein kinase OS=Homo sapiens OX=9606 GN=WEE1 PE=1 SV=2	0.0198131	2.34056	2.16718	1	1	1	1	646	71.553	6.77	1.178	0.967	1.004	0.873	1.084	0.058	0	3.05832	1
TRUE	High	Master Protein	Q9Y237	Peptidyl-prolyl cis-trans isomerase NIMA-interacting 4 OS=Homo sapiens OX=9606 GN=PIN4 PE=1 SV=1	0.00391986	3.67448	9.92366	1	3	1	1	131	13.801	9.77	1.179	1.181	1.168	1.017	1.085	0.334	0	8.63787	1
TRUE	High	Master Protein	P18206	Vinculin OS=Homo sapiens OX=9606 GN=VCL PE=1 SV=4	0	30.2761	11.8166	9	13	9	1	1134	123.722	5.66	1.179	1.03	0.981	0.96	1.049	0.315	0	38.9046	9
TRUE	High	Master Protein	Q9UPN7	Serine/threonine-protein phosphatase 6 regulatory subunit 1 OS=Homo sapiens OX=9606 GN=PPP6R1 PE=1 SV=5	0.00100301	6.94537	5.44835	3	5	3	1	881	96.664	4.55	1.179	1.137	1.024	1.087	1.14	0.194	0	10.4124	3
TRUE	High	Master Protein	P30566	Adenylosuccinate lyase OS=Homo sapiens OX=9606 GN=ADSL PE=1 SV=2	0	35.8858	32.6446	11	27	11	1	484	54.854	7.11	1.179	1.137	1.088	0.988	1.07	1.438	0	77.8742	11
TRUE	High	Master Protein	Q8NF37	Lysophosphatidylcholine acyltransferase 1 OS=Homo sapiens OX=9606 GN=LPCAT1 PE=1 SV=2	0.00321543	4.0906	2.43446	1	3	1	1	534	59.113	6.02	1.179	1.069	1.02	0.953	1.01	0.089	0	8.68735	1
TRUE	High	Master Protein	O95989	Diphosphoinositol polyphosphate phosphohydrolase 1 OS=Homo sapiens OX=9606 GN=NUDT3 PE=1 SV=1	0.00818666	3.09756	5.23256	1	1	1	1	172	19.459	6.34	1.179	1.212	1.135	1.094	1.151	0.259	0	3.7427	1
TRUE	High	Master Protein	Q13907	Isopentenyl-diphosphate Delta-isomerase 1 OS=Homo sapiens OX=9606 GN=IDI1 PE=1 SV=2	0	14.1604	20.7048	4	10	4	1	227	26.302	6.34	1.179	1.139	1.097	1.08	1.143	1.154	0	22.3777	4
TRUE	Low	Master Protein	Q8WWK9	Cytoskeleton-associated protein 2 OS=Homo sapiens OX=9606 GN=CKAP2 PE=1 SV=1	0.0938533	1.25571	1.02489	1	1	1	1	683	76.939	9.41	1.179	1.025	0.971	1.009	1.095	0.048	0	2.10719	1
TRUE	High	Master Protein	Q5TDH0	Protein DDI1 homolog 2 OS=Homo sapiens OX=9606 GN=DDI2 PE=1 SV=1	0.00191205	4.65478	6.01504	2	5	2	1	399	44.495	5.05	1.179	1.062	0.989	0.758	0.947	0.212	0	2.14439	2
TRUE	High	Master Protein	P52294	Importin subunit alpha-5 OS=Homo sapiens OX=9606 GN=KPNA1 PE=1 SV=3	0.00062422	11.9846	7.99257	3	9	2	1	538	60.184	5.01	1.179	1.059	1.024	0.934	1.001	0.292	0	32.508	3
TRUE	Medium	Master Protein	Q96Q11	CCA tRNA nucleotidyltransferase 1, mitochondrial OS=Homo sapiens OX=9606 GN=TRNT1 PE=1 SV=2	0.0291787	1.94195	3.45622	1	1	1	1	434	50.096	8.1	1.18	1.311	1.214	1.244	1.242	0.077	0	0	1
TRUE	High	Master Protein	P49257	Protein ERGIC-53 OS=Homo sapiens OX=9606 GN=LMAN1 PE=1 SV=2	0.00100301	9.19143	9.60784	3	7	3	1	510	57.513	6.77	1.18	1.091	1.002	1.107	1.17	0.269	0	10.4435	3
TRUE	High	Master Protein	O60749	Sorting nexin-2 OS=Homo sapiens OX=9606 GN=SNX2 PE=1 SV=2	0.00147203	5.35738	5.39499	3	4	2	1	519	58.435	5.12	1.18	1.127	1.089	0.967	1.078	0.259	0	6.34683	3
TRUE	High	Master Protein	P61011	Signal recognition particle 54 kDa protein OS=Homo sapiens OX=9606 GN=SRP54 PE=1 SV=1	0.00062422	12.7443	11.9048	4	10	4	1	504	55.668	8.75	1.18	1.09	1.055	1.009	1.098	0.283	0	30.7466	4
TRUE	High	Master Protein	P01892	HLA class I histocompatibility antigen, A-2 alpha chain OS=Homo sapiens OX=9606 GN=HLA-A PE=1 SV=1	0	27.0962	20.5479	5	17	2	1	365	40.896	6.99	1.18	1.03	0.94	1.045	1.166	1.228	0	61.5283	5
TRUE	High	Master Protein	Q16851	UTP--glucose-1-phosphate uridylyltransferase OS=Homo sapiens OX=9606 GN=UGP2 PE=1 SV=5	0	18.9441	16.5354	5	10	5	1	508	56.905	8.15	1.18	1.045	0.998	0.984	1.116	0.433	0	31.4906	5
TRUE	High	Master Protein	P17174	Aspartate aminotransferase, cytoplasmic OS=Homo sapiens OX=9606 GN=GOT1 PE=1 SV=3	0	33.704	33.8983	9	23	9	1	413	46.219	7.01	1.18	1.255	1.198	1.09	1.117	1.346	0	74.8979	9
TRUE	High	Master Protein	Q9NQ88	Fructose-2,6-bisphosphatase TIGAR OS=Homo sapiens OX=9606 GN=TIGAR PE=1 SV=1	0.00742268	3.14929	4.07407	1	1	1	1	270	30.043	7.69	1.18	1.075	0.998	0.92	1.025	0.166	0	1.82817	1
TRUE	Medium	Master Protein	Q9H9T3	Elongator complex protein 3 OS=Homo sapiens OX=9606 GN=ELP3 PE=1 SV=2	0.0215373	2.27745	1.82815	1	3	1	1	547	62.219	8.88	1.18	1.12	1.054	0.995	1.016	0.07	0	0	1
TRUE	High	Master Protein	O75380	NADH dehydrogenase [ubiquinone] iron-sulfur protein 6, mitochondrial OS=Homo sapiens OX=9606 GN=NDUFS6 PE=1 SV=1	0.00191205	4.58771	19.3548	1	1	1	1	124	13.703	8.28	1.18	1.154	1.199	1.032	1.071	0.292	0	4.32214	1
TRUE	High	Master Protein	Q96EY1	DnaJ homolog subfamily A member 3, mitochondrial OS=Homo sapiens OX=9606 GN=DNAJA3 PE=1 SV=2	0.00062422	10.2116	13.3333	4	7	4	1	480	52.456	9.26	1.18	1.097	1.017	1.012	1.093	0.425	0	14.0431	4
TRUE	High	Master Protein	P33240	Cleavage stimulation factor subunit 2 OS=Homo sapiens OX=9606 GN=CSTF2 PE=1 SV=1	0	20.3296	15.9445	6	15	6	1	577	60.92	6.83	1.18	1.122	1.042	1.035	1.118	0.701	0	47.1525	6
TRUE	High	Master Protein	P20645	Cation-dependent mannose-6-phosphate receptor OS=Homo sapiens OX=9606 GN=M6PR PE=1 SV=1	0.00391986	3.53106	7.58123	1	3	1	1	277	30.973	5.83	1.18	1.181	1.115	1.162	1.231	0.136	0	5.22149	1
TRUE	High	Master Protein	O00244	Copper transport protein ATOX1 OS=Homo sapiens OX=9606 GN=ATOX1 PE=1 SV=1	0.00147203	5.03043	38.2353	2	3	2	1	68	7.397	7.24	1.18	1.042	0.973	0.983	1.039	2.162	0	5.29203	2
TRUE	High	Master Protein	Q9NWV4	UPF0587 protein C1orf123 OS=Homo sapiens OX=9606 GN=C1orf123 PE=1 SV=1	0.00100301	5.84799	15.625	2	4	2	1	160	18.037	5.01	1.18	0.996	0.965	0.911	1.035	0.585	0	3.02022	2
TRUE	High	Master Protein	Q04446	1,4-alpha-glucan-branching enzyme OS=Homo sapiens OX=9606 GN=GBE1 PE=1 SV=3	0.00100301	5.92109	6.26781	3	5	3	1	702	80.423	6.32	1.18	1.07	1	1.063	1.141	0.189	0	4.32652	3
TRUE	High	Master Protein	Q9BXV9	EKC/KEOPS complex subunit GON7 OS=Homo sapiens OX=9606 GN=GON7 PE=1 SV=2	0.00425532	3.46712	18	1	3	1	1	100	10.852	4.27	1.18	1.065	0.994	1.018	1.086	0.585	0	11.7057	1
TRUE	High	Master Protein	Q9BTE3	Mini-chromosome maintenance complex-binding protein OS=Homo sapiens OX=9606 GN=MCMBP PE=1 SV=2	0.00100301	7.26333	4.82866	3	3	3	1	642	72.934	5.87	1.18	1.067	0.984	0.966	1.062	0.189	0	4.78652	3
TRUE	Low	Master Protein	Q9BTM9	Ubiquitin-related modifier 1 OS=Homo sapiens OX=9606 GN=URM1 PE=1 SV=1	0.0788675	1.33961	12.8713	1	1	1	1	101	11.373	4.67	1.18	1.199	1.073	1.352	1.353	1.154	0	0	1
TRUE	High	Master Protein	P20340	Ras-related protein Rab-6A OS=Homo sapiens OX=9606 GN=RAB6A PE=1 SV=3	0.00062422	12.3446	34.1346	5	11	4	1	208	23.578	5.54	1.18	1.063	0.986	0.992	1.084	0.968	0	25.5925	5
TRUE	High	Master Protein	P52434	DNA-directed RNA polymerases I, II, and III subunit RPABC3 OS=Homo sapiens OX=9606 GN=POLR2H PE=1 SV=4	0	13.2075	44.6667	4	11	4	1	150	17.132	4.68	1.18	1.09	1.09	0.981	1.082	1.512	0	29.8212	4
TRUE	High	Master Protein	Q9NQG5	Regulation of nuclear pre-mRNA domain-containing protein 1B OS=Homo sapiens OX=9606 GN=RPRD1B PE=1 SV=1	0.00100301	7.12802	9.5092	2	6	2	1	326	36.877	5.97	1.181	1.103	1.024	1.021	1.128	0.292	0	23.589	2
TRUE	High	Master Protein	Q9BW27	Nuclear pore complex protein Nup85 OS=Homo sapiens OX=9606 GN=NUP85 PE=1 SV=1	0.00062422	12.15	4.26829	2	7	2	1	656	74.971	5.55	1.181	1.074	1.051	0.879	0.984	0.225	0	27.3366	2
TRUE	High	Master Protein	O75746	Calcium-binding mitochondrial carrier protein Aralar1 OS=Homo sapiens OX=9606 GN=SLC25A12 PE=1 SV=2	0	21.477	15.6342	7	16	7	1	678	74.715	8.38	1.181	1.058	1.013	1.059	1.111	0.468	0	38.8323	7
TRUE	High	Master Protein	P27694	Replication protein A 70 kDa DNA-binding subunit OS=Homo sapiens OX=9606 GN=RPA1 PE=1 SV=2	0	47.5448	33.7662	14	30	14	1	616	68.095	7.21	1.181	1.14	1.073	1.094	1.125	1.543	0	80.7889	14
TRUE	High	Master Protein	Q29RF7	Sister chromatid cohesion protein PDS5 homolog A OS=Homo sapiens OX=9606 GN=PDS5A PE=1 SV=1	0	19.2835	5.75916	5	11	5	1	1337	150.734	7.91	1.181	1.066	1.058	0.939	1.042	0.168	0	18.716	5
TRUE	High	Master Protein	P62304	Small nuclear ribonucleoprotein E OS=Homo sapiens OX=9606 GN=SNRPE PE=1 SV=1	0	21.4282	69.5652	5	14	5	1	92	10.797	9.44	1.181	1.054	1.037	1.044	1.128	55.234	0	39.2231	5
TRUE	High	Master Protein	Q9NVH1	DnaJ homolog subfamily C member 11 OS=Homo sapiens OX=9606 GN=DNAJC11 PE=1 SV=2	0.00100301	6.86889	6.97674	3	5	3	1	559	63.239	8.4	1.181	1.095	1.023	1.018	1.105	0.25	0	9.72051	3
TRUE	High	Master Protein	Q8N3U4	Cohesin subunit SA-2 OS=Homo sapiens OX=9606 GN=STAG2 PE=1 SV=3	0.00321543	4.09832	1.21852	1	3	1	1	1231	141.235	5.43	1.181	1.174	1.122	0.933	1.039	0.035	0	11.4392	1
TRUE	High	Master Protein	Q86U42	Polyadenylate-binding protein 2 OS=Homo sapiens OX=9606 GN=PABPN1 PE=1 SV=3	0	18.8445	43.1373	6	10	6	1	306	32.729	5.06	1.181	1.06	0.961	1.176	1.183	1.371	0	34.0932	6
TRUE	Low	Master Protein	Q9BZX2	Uridine-cytidine kinase 2 OS=Homo sapiens OX=9606 GN=UCK2 PE=1 SV=1	0.0573204	1.51942	4.5977	1	1	1	1	261	29.281	6.7	1.181	1.416	1.16	1.008	1.098	0.155	0	1.8026	1
TRUE	High	Master Protein	Q02218	2-oxoglutarate dehydrogenase, mitochondrial OS=Homo sapiens OX=9606 GN=OGDH PE=1 SV=3	0	46.6055	22.2874	14	28	14	1	1023	115.861	6.86	1.181	1.13	1.028	1.088	1.189	0.896	0	90.4424	14
TRUE	Medium	Master Protein	Q9Y3B7	39S ribosomal protein L11, mitochondrial OS=Homo sapiens OX=9606 GN=MRPL11 PE=1 SV=1	0.0106509	2.79452	6.77083	1	1	1	1	192	20.67	9.91	1.181	1.193	1.119	0.998	1.123	0.179	0	0	1
TRUE	High	Master Protein	O15145	Actin-related protein 2/3 complex subunit 3 OS=Homo sapiens OX=9606 GN=ARPC3 PE=1 SV=3	0.00062422	12.9473	29.2135	5	11	5	1	178	20.533	8.59	1.181	1.059	0.987	1.04	1.095	1.61	0	28.3699	5
TRUE	High	Master Protein	P15927	Replication protein A 32 kDa subunit OS=Homo sapiens OX=9606 GN=RPA2 PE=1 SV=1	0.00100301	7.89704	12.963	3	8	3	1	270	29.228	6.15	1.182	2.418	3.046	0.979	1.055	0.638	0	15.6653	3
TRUE	High	Master Protein	O60493	Sorting nexin-3 OS=Homo sapiens OX=9606 GN=SNX3 PE=1 SV=3	0.00147203	5.10724	19.7531	2	3	2	1	162	18.751	8.66	1.182	1.147	1.061	1.023	1.1	0.52	0	5.62111	2
TRUE	High	Master Protein	Q9NPE3	H/ACA ribonucleoprotein complex subunit 3 OS=Homo sapiens OX=9606 GN=NOP10 PE=1 SV=1	0.00391986	3.61511	20.3125	1	2	1	1	64	7.701	9.99	1.182	1.122	0.984	1.127	1.167	0.778	0	4.4182	1
TRUE	High	Master Protein	Q01082	Spectrin beta chain, non-erythrocytic 1 OS=Homo sapiens OX=9606 GN=SPTBN1 PE=1 SV=2	0.00062422	10.4432	2.58037	4	6	4	1	2364	274.439	5.57	1.182	1.105	1.059	1.066	1.118	0.059	0	13.9062	4
TRUE	High	Master Protein	P48556	26S proteasome non-ATPase regulatory subunit 8 OS=Homo sapiens OX=9606 GN=PSMD8 PE=1 SV=2	0	14.495	16	5	7	5	1	350	39.587	9.7	1.182	1.119	1.056	0.964	1.083	0.616	0	16.3076	5
TRUE	High	Master Protein	O60313	Dynamin-like 120 kDa protein, mitochondrial OS=Homo sapiens OX=9606 GN=OPA1 PE=1 SV=3	0	19.2491	9.0625	7	11	7	1	960	111.561	7.87	1.182	1.044	0.954	1.034	1.105	0.272	0	22.0132	7
TRUE	High	Master Protein	Q92616	eIF-2-alpha kinase activator GCN1 OS=Homo sapiens OX=9606 GN=GCN1 PE=1 SV=6	0	201.303	28.2666	55	142	55	1	2671	292.572	7.47	1.182	1.111	1.044	0.994	1.092	1.211	0	440.501	55
TRUE	High	Master Protein	P56134	ATP synthase subunit f, mitochondrial OS=Homo sapiens OX=9606 GN=ATP5J2 PE=1 SV=3	0.00062422	10.9119	25.5319	2	9	2	1	94	10.911	9.67	1.182	1.131	1.107	1.029	1.108	4.623	0	30.5029	2
TRUE	High	Master Protein	Q86UE4	Protein LYRIC OS=Homo sapiens OX=9606 GN=MTDH PE=1 SV=2	0	28.0061	20.4467	8	17	8	1	582	63.799	9.32	1.182	1.132	1.059	1.036	1.138	0.848	0	57.8809	8
TRUE	High	Master Protein	Q9Y3D9	28S ribosomal protein S23, mitochondrial OS=Homo sapiens OX=9606 GN=MRPS23 PE=1 SV=2	0.00100301	8.5096	13.1579	2	5	2	1	190	21.757	8.9	1.182	1.102	1.043	1.007	1.132	0.701	0	10.9705	2
TRUE	High	Master Protein	Q99640	Membrane-associated tyrosine- and threonine-specific cdc2-inhibitory kinase OS=Homo sapiens OX=9606 GN=PKMYT1 PE=1 SV=1	0.0095732	2.94731	2.60521	1	3	1	1	499	54.487	6.93	1.182	1.128	1.108	0.884	1.012	0.11	0	1.7159	1
TRUE	High	Master Protein	P31930	Cytochrome b-c1 complex subunit 1, mitochondrial OS=Homo sapiens OX=9606 GN=UQCRC1 PE=1 SV=3	0	38.9796	32.5	11	28	11	1	480	52.612	6.37	1.183	1.1	1.031	0.972	1.073	1.754	0	95.9534	11
TRUE	High	Master Protein	O95782	AP-2 complex subunit alpha-1 OS=Homo sapiens OX=9606 GN=AP2A1 PE=1 SV=3	0.0095732	2.90032	1.02354	1	3	1	1	977	107.478	7.03	1.183	1.079	1.042	1.081	1.115	0.038	0	8.22031	1
TRUE	Medium	Master Protein	Q92785	Zinc finger protein ubi-d4 OS=Homo sapiens OX=9606 GN=DPF2 PE=1 SV=2	0.0157996	2.4999	4.09207	1	2	1	1	391	44.127	6.33	1.183	1.308	1.21	1.347	1.251	0.101	0	3.81648	1
TRUE	High	Master Protein	Q9BRJ6	Uncharacterized protein C7orf50 OS=Homo sapiens OX=9606 GN=C7orf50 PE=1 SV=1	0.0095732	2.93892	10.8247	1	2	1	1	194	22.07	9.64	1.183	1.078	1.002	1.059	1.103	0.233	0	5.52507	1
TRUE	High	Master Protein	Q96T88	E3 ubiquitin-protein ligase UHRF1 OS=Homo sapiens OX=9606 GN=UHRF1 PE=1 SV=1	0	41.5448	19.1677	11	30	11	1	793	89.757	7.56	1.183	1.047	0.967	0.965	1.069	0.974	0	81.9378	11
TRUE	High	Master Protein	Q2VIQ3	Chromosome-associated kinesin KIF4B OS=Homo sapiens OX=9606 GN=KIF4B PE=2 SV=2	0.00100301	6.62029	2.43112	2	2	2	1	1234	139.947	6.18	1.183	1.121	1.063	1.058	1.165	0.066	0	3.00846	2
TRUE	High	Master Protein	Q9Y376	Calcium-binding protein 39 OS=Homo sapiens OX=9606 GN=CAB39 PE=1 SV=1	0.00062422	9.95067	9.97067	4	11	4	1	341	39.844	6.89	1.183	1.038	1.009	0.948	1.036	0.407	0	20.6086	4
TRUE	Low	Master Protein	Q9H223	EH domain-containing protein 4 OS=Homo sapiens OX=9606 GN=EHD4 PE=1 SV=1	0.0696246	1.42783	2.03327	1	2	1	1	541	61.137	6.76	1.183	1.081	1.072	0.927	1.023	0.07	0	0	1
TRUE	High	Master Protein	Q13428	Treacle protein OS=Homo sapiens OX=9606 GN=TCOF1 PE=1 SV=3	0	47.3969	13.5753	17	28	17	1	1488	152.015	9.04	1.183	1.111	1.021	0.993	1.089	0.603	0	57.2893	17
TRUE	High	Master Protein	P42285	Exosome RNA helicase MTR4 OS=Homo sapiens OX=9606 GN=MTREX PE=1 SV=3	0	38.8268	20.2495	15	23	14	1	1042	117.729	6.52	1.183	1.107	1.016	1.01	1.099	0.746	1	52.2163	15
TRUE	High	Master Protein	Q14657	EKC/KEOPS complex subunit LAGE3 OS=Homo sapiens OX=9606 GN=LAGE3 PE=1 SV=2	0.00062422	10.3326	27.2727	2	6	2	1	143	14.795	8.63	1.183	1.02	0.931	0.886	0.981	0.778	0	26.1584	2
TRUE	High	Master Protein	E9PRG8	Uncharacterized protein C11orf98 OS=Homo sapiens OX=9606 GN=C11orf98 PE=4 SV=1	0.00357782	4.01552	10.6557	1	2	1	1	122	13.79	11.69	1.183	1.111	1.005	1.033	1.099	0.585	0	6.7266	1
TRUE	High	Master Protein	O43169	Cytochrome b5 type B OS=Homo sapiens OX=9606 GN=CYB5B PE=1 SV=2	0.00062422	9.35702	32.1918	3	5	3	1	146	16.322	4.97	1.183	1.029	1.006	0.847	0.975	1.154	0	11.6977	3
TRUE	High	Master Protein	Q6FI81	Anamorsin OS=Homo sapiens OX=9606 GN=CIAPIN1 PE=1 SV=2	0	17.5551	26.2821	5	13	5	1	312	33.561	5.62	1.183	1.092	1.04	0.972	1.068	0.73	0	41.9117	5
TRUE	High	Master Protein	Q9NW64	Pre-mRNA-splicing factor RBM22 OS=Homo sapiens OX=9606 GN=RBM22 PE=1 SV=1	0	22.3222	19.2857	7	13	7	1	420	46.865	8.54	1.183	1.101	1.03	1.043	1.134	0.859	0	35.1724	7
TRUE	Medium	Master Protein	Q8WZA9	Immunity-related GTPase family Q protein OS=Homo sapiens OX=9606 GN=IRGQ PE=1 SV=1	0.0161601	2.49458	4.81541	1	1	1	1	623	62.678	4.88	1.184	1.09	0.939	1.188	1.235	0.086	0	0	1
TRUE	High	Master Protein	P59998	Actin-related protein 2/3 complex subunit 4 OS=Homo sapiens OX=9606 GN=ARPC4 PE=1 SV=3	0	16.9114	27.381	4	14	4	1	168	19.654	8.43	1.184	1.101	1.054	1.011	1.109	1.424	0	49.5409	4
TRUE	High	Master Protein	Q9Y241	HIG1 domain family member 1A, mitochondrial OS=Homo sapiens OX=9606 GN=HIGD1A PE=1 SV=1	0.00321543	4.0372	23.6559	1	3	1	1	93	10.136	9.79	1.184	0.981	1.088	0.917	0.925	0.585	0	12.8404	1
TRUE	High	Master Protein	Q95IE3	HLA class II histocompatibility antigen, DRB1-12 beta chain OS=Homo sapiens OX=9606 GN=HLA-DRB1 PE=1 SV=1	0.00062422	10.8941	15.0376	4	12	1	1	266	29.859	7.8	1.184	1.072	1.023	0.959	1.094	0.778	0	28.2616	4
TRUE	High	Master Protein	Q9BRT9	DNA replication complex GINS protein SLD5 OS=Homo sapiens OX=9606 GN=GINS4 PE=1 SV=1	0.00100301	7.90618	17.0404	3	4	3	1	223	26.03	4.98	1.184	1.147	1.082	1.007	1.128	0.638	0	9.32873	3
TRUE	High	Master Protein	Q06210	Glutamine--fructose-6-phosphate aminotransferase [isomerizing] 1 OS=Homo sapiens OX=9606 GN=GFPT1 PE=1 SV=3	0	17.8147	11.3019	5	9	5	1	699	78.756	7.11	1.184	1.19	1.071	1.072	1.097	0.265	0	30.995	5
TRUE	High	Master Protein	O43837	Isocitrate dehydrogenase [NAD] subunit beta, mitochondrial OS=Homo sapiens OX=9606 GN=IDH3B PE=1 SV=2	0	25.8229	24.6753	7	21	7	1	385	42.157	8.46	1.184	1.059	1.018	1.082	1.135	1.228	0	61.5828	7
TRUE	High	Master Protein	P09661	U2 small nuclear ribonucleoprotein A' OS=Homo sapiens OX=9606 GN=SNRPA1 PE=1 SV=2	0	36.6201	42.7451	10	27	10	1	255	28.398	8.62	1.184	1.135	1.062	1.012	1.106	4.412	0	92.0808	10
TRUE	High	Master Protein	P83916	Chromobox protein homolog 1 OS=Homo sapiens OX=9606 GN=CBX1 PE=1 SV=1	0	20.9937	24.3243	4	13	3	1	185	21.405	4.93	1.184	1.05	1.014	0.937	1.029	1.61	0	60.439	4
TRUE	High	Master Protein	Q92608	Dedicator of cytokinesis protein 2 OS=Homo sapiens OX=9606 GN=DOCK2 PE=1 SV=2	0.00147203	5.21087	1.36612	2	5	2	1	1830	211.812	6.87	1.184	1.159	1.055	1.075	1.189	0.042	0	12.7424	2
TRUE	High	Master Protein	Q8IXH7	Negative elongation factor C/D OS=Homo sapiens OX=9606 GN=NELFCD PE=1 SV=2	0.00782215	3.10978	2.20339	1	2	1	1	590	66.204	5.1	1.184	1.118	1.063	1.046	1.06	0.186	0	1.87697	1
TRUE	High	Master Protein	P60866	40S ribosomal protein S20 OS=Homo sapiens OX=9606 GN=RPS20 PE=1 SV=1	0	24.7814	33.6134	6	23	6	1	119	13.364	9.94	1.184	1.172	1.072	1.009	1.084	30.623	0	76.6604	6
TRUE	Medium	Master Protein	P10644	cAMP-dependent protein kinase type I-alpha regulatory subunit OS=Homo sapiens OX=9606 GN=PRKAR1A PE=1 SV=1	0.0103093	2.84254	4.72441	1	3	1	1	381	42.955	5.35	1.184	1.077	0.98	1.131	1.086	0.122	0	8.7391	1
TRUE	High	Master Protein	Q96GG9	DCN1-like protein 1 OS=Homo sapiens OX=9606 GN=DCUN1D1 PE=1 SV=1	0.00357782	3.97881	6.56371	1	2	1	1	259	30.105	5.34	1.184	0.929	1.002	0.991	1.045	0.194	0	5.70189	1
TRUE	High	Master Protein	Q9ULW0	Targeting protein for Xklp2 OS=Homo sapiens OX=9606 GN=TPX2 PE=1 SV=2	0.00425532	3.47769	1.20482	1	3	1	1	747	85.6	9.23	1.184	1.025	1.002	0.855	0.96	0.055	0	9.00345	1
TRUE	High	Master Protein	Q4G176	Acyl-CoA synthetase family member 3, mitochondrial OS=Homo sapiens OX=9606 GN=ACSF3 PE=1 SV=3	0.00062422	9.52909	6.59722	3	6	3	1	576	64.089	8.37	1.184	1.184	1.05	1.132	1.225	0.199	0	10.5575	3
TRUE	High	Master Protein	P28331	NADH-ubiquinone oxidoreductase 75 kDa subunit, mitochondrial OS=Homo sapiens OX=9606 GN=NDUFS1 PE=1 SV=3	0.00062422	9.34951	5.91472	3	5	3	1	727	79.417	6.23	1.184	1.075	0.98	1.192	1.136	0.17	0	11.8485	3
TRUE	High	Master Protein	Q12824	SWI/SNF-related matrix-associated actin-dependent regulator of chromatin subfamily B member 1 OS=Homo sapiens OX=9606 GN=SMARCB1 PE=1 SV=2	0.00425532	3.45742	3.37662	1	1	1	1	385	44.113	6.23	1.184	1.079	0.948	1.036	1.156	0.105	0	3.64912	1
TRUE	High	Master Protein	Q92905	COP9 signalosome complex subunit 5 OS=Homo sapiens OX=9606 GN=COPS5 PE=1 SV=4	0.00626305	3.22673	2.39521	1	3	1	1	334	37.555	6.54	1.184	0.982	0.955	0.965	1.052	0.122	0	10.5419	1
TRUE	High	Master Protein	Q86UX7	Fermitin family homolog 3 OS=Homo sapiens OX=9606 GN=FERMT3 PE=1 SV=1	0	55.8232	35.5322	16	39	16	1	667	75.905	6.98	1.185	1.067	1.014	0.993	1.112	1.818	0	109.477	16
TRUE	High	Master Protein	P21281	V-type proton ATPase subunit B, brain isoform OS=Homo sapiens OX=9606 GN=ATP6V1B2 PE=1 SV=3	0	24.8491	22.8963	8	17	8	1	511	56.465	5.81	1.185	1.115	1.081	1.009	1.073	0.848	0	56.5227	8
TRUE	Low	Master Protein	Q9Y5F0	Protocadherin beta-13 OS=Homo sapiens OX=9606 GN=PCDHB13 PE=2 SV=1	0.060324	1.50238	2.38095	1	1	1	1	798	87.498	4.92	1.185	1.108	0.993	0.977	1.127	0.064	0	0	1
TRUE	High	Master Protein	O15523	ATP-dependent RNA helicase DDX3Y OS=Homo sapiens OX=9606 GN=DDX3Y PE=1 SV=2	0	46.931	25.9091	13	31	12	1	660	73.108	7.55	1.185	1.148	1.081	0.979	1.098	1.192	0	87.1743	13
TRUE	High	Master Protein	Q14240	Eukaryotic initiation factor 4A-II OS=Homo sapiens OX=9606 GN=EIF4A2 PE=1 SV=2	0	77.5868	44.7174	17	65	4	1	407	46.373	5.48	1.185	1.039	1.015	1.079	1.131	9	0	233.074	17
TRUE	Medium	Master Protein	Q5VTL8	Pre-mRNA-splicing factor 38B OS=Homo sapiens OX=9606 GN=PRPF38B PE=1 SV=1	0.0318312	1.86233	3.47985	1	1	1	1	546	64.429	10.54	1.185	1.015	1.086	0.764	0.923	0.105	0	0	1
TRUE	High	Master Protein	Q13501	Sequestosome-1 OS=Homo sapiens OX=9606 GN=SQSTM1 PE=1 SV=1	0	13.4071	16.3636	4	6	4	1	440	47.657	5.22	1.185	1.007	0.899	0.961	1.039	0.624	0	13.4988	4
TRUE	High	Master Protein	Q9NV06	DDB1- and CUL4-associated factor 13 OS=Homo sapiens OX=9606 GN=DCAF13 PE=1 SV=2	0.00062422	9.58909	14.1573	4	7	4	1	445	51.369	9.19	1.185	1.019	0.941	1.002	1.054	0.346	0	16.1605	4
TRUE	High	Master Protein	O00425	Insulin-like growth factor 2 mRNA-binding protein 3 OS=Homo sapiens OX=9606 GN=IGF2BP3 PE=1 SV=2	0	29.1018	17.2712	9	23	6	1	579	63.666	8.87	1.185	1.095	1.058	1.014	1.09	0.931	0	64.8761	9
TRUE	Medium	Master Protein	P46459	Vesicle-fusing ATPase OS=Homo sapiens OX=9606 GN=NSF PE=1 SV=3	0.0135817	2.6135	0.94086	1	3	1	1	744	82.542	6.95	1.185	1.002	1.023	0.896	0.982	0.044	0	8.81358	1
TRUE	High	Master Protein	Q06124	Tyrosine-protein phosphatase non-receptor type 11 OS=Homo sapiens OX=9606 GN=PTPN11 PE=1 SV=2	0.0095732	2.92046	3.01508	1	3	1	1	597	68.393	7.3	1.185	1.058	1.012	1.106	1.191	0.056	0	9.69829	1
TRUE	High	Master Protein	Q8N1F7	Nuclear pore complex protein Nup93 OS=Homo sapiens OX=9606 GN=NUP93 PE=1 SV=2	0	47.5789	22.8327	15	34	15	1	819	93.43	5.72	1.185	1.102	1.045	0.958	1.07	0.941	0	98.3653	15
TRUE	High	Master Protein	P23434	Glycine cleavage system H protein, mitochondrial OS=Homo sapiens OX=9606 GN=GCSH PE=1 SV=2	0.00100301	7.68305	17.341	2	6	2	1	173	18.873	4.88	1.185	1.114	1.016	1.163	1.155	0.778	0	23.3564	2
TRUE	High	Master Protein	P43490	Nicotinamide phosphoribosyltransferase OS=Homo sapiens OX=9606 GN=NAMPT PE=1 SV=1	0	20.2981	22.8106	7	12	7	1	491	55.487	7.15	1.186	1.253	1.116	1.445	1.376	0.711	0	33.9181	7
TRUE	High	Master Protein	Q9BXY0	Protein MAK16 homolog OS=Homo sapiens OX=9606 GN=MAK16 PE=1 SV=2	0.00100301	5.8109	12.3333	2	4	2	1	300	35.347	5.38	1.186	1.175	1.032	1.208	1.27	0.311	0	8.46906	2
TRUE	High	Master Protein	Q5RKV6	Exosome complex component MTR3 OS=Homo sapiens OX=9606 GN=EXOSC6 PE=1 SV=1	0.0028103	4.19253	5.88235	1	3	1	1	272	28.218	6.28	1.186	1.03	0.985	0.892	1.017	0.155	0	9.96869	1
TRUE	High	Master Protein	Q92552	28S ribosomal protein S27, mitochondrial OS=Homo sapiens OX=9606 GN=MRPS27 PE=1 SV=3	0	16.7564	12.3188	4	13	4	1	414	47.581	6.18	1.186	1.073	1.142	0.954	1.076	0.487	0	37.9859	4
TRUE	High	Master Protein	Q0VDF9	Heat shock 70 kDa protein 14 OS=Homo sapiens OX=9606 GN=HSPA14 PE=1 SV=1	0.00062422	9.41035	5.69745	3	5	3	1	509	54.76	5.59	1.186	1.088	1.036	1.003	1.096	0.241	0	14.6501	3
TRUE	High	Master Protein	P19367	Hexokinase-1 OS=Homo sapiens OX=9606 GN=HK1 PE=1 SV=3	0	17.4608	6.97928	5	10	3	1	917	102.42	6.8	1.186	1.101	1.009	1.086	1.163	0.238	0	29.9232	5
TRUE	High	Master Protein	Q9UKT9	Zinc finger protein Aiolos OS=Homo sapiens OX=9606 GN=IKZF3 PE=1 SV=2	0	19.2876	17.0923	6	12	3	1	509	57.986	6.55	1.186	1.126	1.004	1.291	1.285	0.585	0	19.661	6
TRUE	High	Master Protein	Q9NQ55	Suppressor of SWI4 1 homolog OS=Homo sapiens OX=9606 GN=PPAN PE=2 SV=1	0.00062422	12.1318	8.87949	4	11	4	1	473	53.161	10.13	1.186	1.16	1.063	1.132	1.238	0.407	0	36.4952	4
TRUE	Medium	Master Protein	O43290	U4/U6.U5 tri-snRNP-associated protein 1 OS=Homo sapiens OX=9606 GN=SART1 PE=1 SV=1	0.0285199	1.97881	1.125	1	3	1	1	800	90.2	6.13	1.186	1.106	1.048	1.019	1.076	0.054	0	6.02994	1
TRUE	High	Master Protein	Q5TFE4	5'-nucleotidase domain-containing protein 1 OS=Homo sapiens OX=9606 GN=NT5DC1 PE=1 SV=1	0	17.2611	14.9451	4	10	4	1	455	51.812	6.35	1.186	1.101	1.036	1.049	1.144	0.509	0	27.7752	4
TRUE	High	Master Protein	Q9BSJ8	Extended synaptotagmin-1 OS=Homo sapiens OX=9606 GN=ESYT1 PE=1 SV=1	0	31.441	10.2355	7	24	7	1	1104	122.78	5.83	1.186	1.083	1.024	1.043	1.133	0.429	0	71.9558	7
TRUE	High	Master Protein	P63151	Serine/threonine-protein phosphatase 2A 55 kDa regulatory subunit B alpha isoform OS=Homo sapiens OX=9606 GN=PPP2R2A PE=1 SV=1	0	16.0875	16.7785	4	8	4	1	447	51.659	6.2	1.186	1.117	1.075	0.909	1.043	0.509	0	24.7037	4
TRUE	High	Master Protein	O75306	NADH dehydrogenase [ubiquinone] iron-sulfur protein 2, mitochondrial OS=Homo sapiens OX=9606 GN=NDUFS2 PE=1 SV=2	0.00191205	4.8052	8.63931	2	3	2	1	463	52.512	7.55	1.186	1.194	1.13	0.943	1.143	0.186	0	0	2
TRUE	High	Master Protein	Q9UHY7	Enolase-phosphatase E1 OS=Homo sapiens OX=9606 GN=ENOPH1 PE=1 SV=1	0.00147203	5.32167	16.092	2	4	2	1	261	28.914	4.78	1.186	1.19	1.089	1.059	1.164	0.425	0	5.9184	2
TRUE	Medium	Master Protein	Q15014	Mortality factor 4-like protein 2 OS=Homo sapiens OX=9606 GN=MORF4L2 PE=1 SV=1	0.0321314	1.85294	3.81944	1	3	1	1	288	32.288	9.72	1.186	0.874	0.863	0.761	0.905	0.129	0	6.58019	1
TRUE	High	Master Protein	Q9Y2Z0	Protein SGT1 homolog OS=Homo sapiens OX=9606 GN=SUGT1 PE=1 SV=3	0	26.5737	33.9726	8	19	8	1	365	40.998	5.16	1.186	1.205	1.17	1.038	1.107	1.154	0	50.2659	8
TRUE	High	Master Protein	Q7L5N1	COP9 signalosome complex subunit 6 OS=Homo sapiens OX=9606 GN=COPS6 PE=1 SV=1	0.00062422	11.1727	14.0673	3	8	3	1	327	36.14	5.73	1.186	1.091	1.017	1.014	1.086	0.585	0	24.0314	3
TRUE	High	Master Protein	Q9NYL9	Tropomodulin-3 OS=Homo sapiens OX=9606 GN=TMOD3 PE=1 SV=1	0.00147203	5.14999	5.96591	2	3	2	1	352	39.57	5.19	1.186	1.007	1.037	0.878	1	0.212	0	5.13201	2
TRUE	High	Master Protein	Q5T3I0	G patch domain-containing protein 4 OS=Homo sapiens OX=9606 GN=GPATCH4 PE=1 SV=2	0.00100301	8.7029	8.74439	3	4	3	1	446	50.351	9.63	1.186	1.078	1.029	0.998	1.068	0.259	0	8.27389	3
TRUE	High	Master Protein	Q86Y56	Dynein assembly factor 5, axonemal OS=Homo sapiens OX=9606 GN=DNAAF5 PE=1 SV=4	0.00425532	3.42262	1.40351	1	2	1	1	855	93.462	6.42	1.187	1.048	0.946	0.909	1.012	0.046	0	4.84594	1
TRUE	High	Master Protein	Q14318	Peptidyl-prolyl cis-trans isomerase FKBP8 OS=Homo sapiens OX=9606 GN=FKBP8 PE=1 SV=2	0	17.112	20.6311	6	12	6	1	412	44.534	4.84	1.187	1.135	1.039	1.035	1.096	0.931	0	26.5328	6
TRUE	Medium	Master Protein	O14498	Immunoglobulin superfamily containing leucine-rich repeat protein OS=Homo sapiens OX=9606 GN=ISLR PE=2 SV=1	0.0441176	1.6396	3.27103	1	1	1	1	428	45.968	5.15	1.187	0.998	1.081	0.857	0.918	0.145	0	0	1
TRUE	High	Master Protein	Q92769	Histone deacetylase 2 OS=Homo sapiens OX=9606 GN=HDAC2 PE=1 SV=2	0	15.2782	11.0656	6	11	1	1	488	55.329	5.91	1.187	1.133	1.004	0.921	1.066	0.638	0	20.6039	6
TRUE	High	Master Protein	P14406	Cytochrome c oxidase subunit 7A2, mitochondrial OS=Homo sapiens OX=9606 GN=COX7A2 PE=1 SV=1	0.00100301	7.2919	15.6627	1	6	1	1	83	9.39	9.76	1.187	1.054	1.062	1.155	1.066	1.512	0	21.3756	1
TRUE	High	Master Protein	P13984	General transcription factor IIF subunit 2 OS=Homo sapiens OX=9606 GN=GTF2F2 PE=1 SV=2	0.00191205	4.65697	6.0241	2	3	2	1	249	28.363	9.23	1.187	0.968	0.876	1.139	1.219	0.311	0	7.28015	2
TRUE	High	Master Protein	Q9P1F3	Costars family protein ABRACL OS=Homo sapiens OX=9606 GN=ABRACL PE=1 SV=1	0.00100301	7.63092	16.0494	1	6	1	1	81	9.051	6.29	1.187	1.061	1.08	0.867	0.985	2.162	0	17.1103	1
TRUE	High	Master Protein	Q9H0D6	5'-3' exoribonuclease 2 OS=Homo sapiens OX=9606 GN=XRN2 PE=1 SV=1	0.00062422	12.6082	8.42105	5	9	5	1	950	108.513	7.47	1.187	1.108	1.033	0.972	1.089	0.224	0	18.0547	5
TRUE	High	Master Protein	P52435	DNA-directed RNA polymerase II subunit RPB11-a OS=Homo sapiens OX=9606 GN=POLR2J PE=1 SV=1	0.00357782	3.77469	12.8205	1	3	1	1	117	13.285	5.86	1.187	1.077	1.044	1.104	1.211	0.468	0	9.4064	1
TRUE	High	Master Protein	P09497	Clathrin light chain B OS=Homo sapiens OX=9606 GN=CLTB PE=1 SV=1	0.00100301	6.02694	6.9869	2	6	2	1	229	25.175	4.64	1.187	1.081	0.995	0.999	1.097	0.585	0	13.9676	2
TRUE	Medium	Master Protein	P79522	Proline-rich protein 3 OS=Homo sapiens OX=9606 GN=PRR3 PE=1 SV=2	0.0154381	2.52086	9.04255	1	2	1	1	188	20.627	9.83	1.187	1.128	1.086	0.894	1.004	0.233	0	2.18741	1
TRUE	High	Master Protein	P49756	RNA-binding protein 25 OS=Homo sapiens OX=9606 GN=RBM25 PE=1 SV=3	0	24.1108	14.3535	7	11	7	1	843	100.124	6.32	1.187	1.089	1.036	1.011	1.095	0.607	0	35.2436	7
TRUE	Medium	Master Protein	Q9H061	Transmembrane protein 126A OS=Homo sapiens OX=9606 GN=TMEM126A PE=1 SV=1	0.0271542	2.02715	10.2564	1	1	1	1	195	21.513	9.26	1.187	1.147	1.046	0.997	1.086	0.212	0	0	1
TRUE	High	Master Protein	Q14008	Cytoskeleton-associated protein 5 OS=Homo sapiens OX=9606 GN=CKAP5 PE=1 SV=3	0	59.382	12.3031	19	42	19	1	2032	225.352	7.8	1.188	1.088	1.018	1.019	1.13	0.463	0	106.98	19
TRUE	High	Master Protein	Q9NV31	U3 small nucleolar ribonucleoprotein protein IMP3 OS=Homo sapiens OX=9606 GN=IMP3 PE=1 SV=1	0.00147203	5.30658	15.2174	2	3	2	1	184	21.837	9.5	1.188	1.069	1.003	1.043	1.067	0.52	0	7.26447	2
TRUE	High	Master Protein	Q8TD30	Alanine aminotransferase 2 OS=Homo sapiens OX=9606 GN=GPT2 PE=1 SV=1	0.00062422	11.538	10.1338	4	5	4	1	523	57.866	7.71	1.188	1.118	1.019	1.106	1.166	0.334	0	10.2541	4
TRUE	High	Master Protein	Q9UKN8	General transcription factor 3C polypeptide 4 OS=Homo sapiens OX=9606 GN=GTF3C4 PE=1 SV=2	0.00238322	4.46967	2.31144	1	2	1	1	822	91.923	6.65	1.188	1.15	1.119	0.909	0.983	0.04	0	8.20515	1
TRUE	High	Master Protein	P30042	ES1 protein homolog, mitochondrial OS=Homo sapiens OX=9606 GN=C21orf33 PE=1 SV=3	0	22.0712	47.3881	7	14	7	1	268	28.153	8.27	1.188	1.166	1.095	1.002	1.101	1.929	0	50.1123	7
TRUE	Medium	Master Protein	Q8WUX2	Glutathione-specific gamma-glutamylcyclotransferase 2 OS=Homo sapiens OX=9606 GN=CHAC2 PE=1 SV=1	0.0161601	2.49187	7.06522	1	2	1	1	184	20.862	5.43	1.188	1.228	1.073	1.333	1.283	0.212	0	2.76274	1
TRUE	High	Master Protein	Q96CN7	Isochorismatase domain-containing protein 1 OS=Homo sapiens OX=9606 GN=ISOC1 PE=1 SV=3	0.00100301	8.87627	18.7919	3	6	3	1	298	32.216	7.39	1.188	1.187	1.155	0.917	1.064	0.54	0	13.4552	3
TRUE	High	Master Protein	Q13011	Delta(3,5)-Delta(2,4)-dienoyl-CoA isomerase, mitochondrial OS=Homo sapiens OX=9606 GN=ECH1 PE=1 SV=2	0	54.588	57.9268	13	33	13	1	328	35.793	8	1.188	1.091	1.049	0.929	1.048	3.806	0	110.63	13
TRUE	High	Master Protein	O14776	Transcription elongation regulator 1 OS=Homo sapiens OX=9606 GN=TCERG1 PE=1 SV=2	0.00321543	4.03891	1.91257	2	2	2	1	1098	123.823	8.65	1.188	1.101	0.988	0.953	1.113	0.094	0	4.12725	2
TRUE	High	Master Protein	Q13347	Eukaryotic translation initiation factor 3 subunit I OS=Homo sapiens OX=9606 GN=EIF3I PE=1 SV=1	0	62.1709	58.4615	14	45	14	1	325	36.479	5.64	1.188	1.176	1.072	1.096	1.173	5.062	0	149.573	14
TRUE	High	Master Protein	Q5T6F2	Ubiquitin-associated protein 2 OS=Homo sapiens OX=9606 GN=UBAP2 PE=1 SV=1	0	14.4795	5.71939	5	7	5	1	1119	117.044	7.34	1.188	1.13	1.033	1.02	1.109	0.403	0	10.9612	5
TRUE	High	Master Protein	P41567	Eukaryotic translation initiation factor 1 OS=Homo sapiens OX=9606 GN=EIF1 PE=1 SV=1	0	22.5994	51.3274	4	10	4	1	113	12.725	7.44	1.189	1.125	1.046	0.96	1.083	14.849	0	37.4644	4
TRUE	High	Master Protein	P18031	Tyrosine-protein phosphatase non-receptor type 1 OS=Homo sapiens OX=9606 GN=PTPN1 PE=1 SV=1	0.00100301	5.93832	4.5977	2	4	2	1	435	49.935	6.27	1.189	1.004	0.995	0.936	1.068	0.16	0	8.81155	2
TRUE	High	Master Protein	Q9Y512	Sorting and assembly machinery component 50 homolog OS=Homo sapiens OX=9606 GN=SAMM50 PE=1 SV=3	0.00062422	11.2627	11.9403	3	5	3	1	469	51.943	6.9	1.189	1.096	1.024	1.075	1.139	0.241	0	22.1642	3
TRUE	High	Master Protein	Q86VM9	Zinc finger CCCH domain-containing protein 18 OS=Homo sapiens OX=9606 GN=ZC3H18 PE=1 SV=2	0.00062422	12.7812	5.35152	4	8	4	1	953	106.315	8.32	1.189	1.055	0.997	0.973	1.087	0.182	0	23.58	4
TRUE	High	Master Protein	Q96P11	Probable 28S rRNA (cytosine-C(5))-methyltransferase OS=Homo sapiens OX=9606 GN=NSUN5 PE=1 SV=2	0.00062422	9.74679	11.4219	3	7	3	1	429	46.662	8.62	1.189	1.266	1.018	0.977	1.085	0.304	0	13.344	3
TRUE	High	Master Protein	O00479	High mobility group nucleosome-binding domain-containing protein 4 OS=Homo sapiens OX=9606 GN=HMGN4 PE=1 SV=3	0.00100301	7.34653	25.5556	3	7	2	1	90	9.533	10.48	1.189	1.103	1.03	0.919	1.064	4.623	0	17.7993	3
TRUE	High	Master Protein	A3KN83	Protein strawberry notch homolog 1 OS=Homo sapiens OX=9606 GN=SBNO1 PE=1 SV=1	0.00888889	3.02858	1.36396	1	1	1	1	1393	154.216	7.88	1.189	1.052	0.999	0.959	1.018	0.03	0	3.341	1
TRUE	High	Master Protein	Q9UHB9	Signal recognition particle subunit SRP68 OS=Homo sapiens OX=9606 GN=SRP68 PE=1 SV=2	0	37.2692	22.6475	8	19	8	1	627	70.686	8.56	1.189	1.114	1.047	1.06	1.146	0.708	0	50.2193	8
TRUE	High	Master Protein	P82914	28S ribosomal protein S15, mitochondrial OS=Homo sapiens OX=9606 GN=MRPS15 PE=1 SV=1	0.0028103	4.14004	7.393	2	4	2	1	257	29.823	10.48	1.189	1.005	1.044	0.853	0.993	0.274	0	6.36191	2
TRUE	High	Master Protein	Q5BKZ1	DBIRD complex subunit ZNF326 OS=Homo sapiens OX=9606 GN=ZNF326 PE=1 SV=2	0.00100301	7.55194	4.811	2	4	2	1	582	65.613	5.15	1.189	1.098	0.963	1.184	1.173	0.145	0	8.5923	2
TRUE	High	Master Protein	Q9GZS3	WD repeat-containing protein 61 OS=Homo sapiens OX=9606 GN=WDR61 PE=1 SV=1	0.00062422	11.8678	19.0164	3	7	3	1	305	33.56	5.47	1.189	1.098	1.03	1.022	1.131	0.501	0	27.2236	3
TRUE	High	Master Protein	A6NHR9	Structural maintenance of chromosomes flexible hinge domain-containing protein 1 OS=Homo sapiens OX=9606 GN=SMCHD1 PE=1 SV=2	0.00425532	3.39968	0.698254	1	1	1	1	2005	226.231	7.3	1.189	1.03	1.01	0.977	1.054	0.018	0	2.66816	1
TRUE	High	Master Protein	Q15424	Scaffold attachment factor B1 OS=Homo sapiens OX=9606 GN=SAFB PE=1 SV=4	0	68.0711	21.7486	17	43	9	1	915	102.58	5.47	1.189	1.13	1.052	1.006	1.093	1.467	7	141.991	17
TRUE	High	Master Protein	Q9UNL2	Translocon-associated protein subunit gamma OS=Homo sapiens OX=9606 GN=SSR3 PE=1 SV=1	0.0028103	4.25173	7.56757	1	3	1	1	185	21.067	9.61	1.189	1.169	1.093	1.097	1.187	0.389	0	11.085	1
TRUE	High	Master Protein	O76031	ATP-dependent Clp protease ATP-binding subunit clpX-like, mitochondrial OS=Homo sapiens OX=9606 GN=CLPX PE=1 SV=2	0	15.4158	10.2686	6	9	6	1	633	69.181	7.58	1.189	1.121	1.03	1.045	1.134	0.369	0	18.983	6
TRUE	High	Master Protein	P28482	Mitogen-activated protein kinase 1 OS=Homo sapiens OX=9606 GN=MAPK1 PE=1 SV=3	0	20.4234	20.8333	6	14	6	1	360	41.363	6.98	1.19	1.111	1.014	1.04	1.125	1.228	0	35.2594	6
TRUE	High	Master Protein	O95202	Mitochondrial proton/calcium exchanger protein OS=Homo sapiens OX=9606 GN=LETM1 PE=1 SV=1	0	32.2871	22.5981	10	17	10	1	739	83.302	6.7	1.19	1.08	1.005	1.034	1.133	0.65	0	43.9614	10
TRUE	High	Master Protein	P52788	Spermine synthase OS=Homo sapiens OX=9606 GN=SMS PE=1 SV=2	0	13.2947	23.224	5	6	5	1	366	41.242	5.02	1.19	1.083	1.092	1.043	1.109	0.65	0	17.9885	5
TRUE	High	Master Protein	Q5VYK3	Proteasome adapter and scaffold protein ECM29 OS=Homo sapiens OX=9606 GN=ECPAS PE=1 SV=2	0	30.4368	8.23848	10	16	10	1	1845	204.16	7.12	1.19	1.038	0.984	0.93	1.044	0.256	0	40.3965	10
TRUE	High	Master Protein	P04818	Thymidylate synthase OS=Homo sapiens OX=9606 GN=TYMS PE=1 SV=3	0.00062422	10.1888	21.7252	5	5	5	1	313	35.693	7.01	1.19	1.151	1.069	1.142	1.175	0.896	0	10.3095	5
TRUE	High	Master Protein	Q13409	Cytoplasmic dynein 1 intermediate chain 2 OS=Homo sapiens OX=9606 GN=DYNC1I2 PE=1 SV=3	0	23.7147	17.5549	6	11	6	1	638	71.412	5.2	1.19	1.196	1.191	0.996	1.087	0.778	0	33.1405	6
TRUE	Medium	Master Protein	P18615	Negative elongation factor E OS=Homo sapiens OX=9606 GN=NELFE PE=1 SV=3	0.0106509	2.79317	2.36842	1	1	1	1	380	43.214	9.33	1.19	0.997	0.918	0.991	1.086	0.122	0	0	1
TRUE	High	Master Protein	Q9NRX1	RNA-binding protein PNO1 OS=Homo sapiens OX=9606 GN=PNO1 PE=1 SV=1	0	13.9958	25.3968	4	8	4	1	252	27.907	9.73	1.19	1.024	0.972	0.958	1.028	0.719	0	23.5335	4
TRUE	High	Master Protein	Q92665	28S ribosomal protein S31, mitochondrial OS=Homo sapiens OX=9606 GN=MRPS31 PE=1 SV=3	0.00100301	5.48144	10.3797	2	4	2	1	395	45.29	9.29	1.19	1.11	1.076	0.995	1.061	0.186	0	10.1107	2
TRUE	High	Master Protein	Q9Y3Y2	Chromatin target of PRMT1 protein OS=Homo sapiens OX=9606 GN=CHTOP PE=1 SV=2	0	19.3996	25.8065	4	13	4	1	248	26.38	12.23	1.19	1.127	1.04	1.136	1.214	0.968	0	47.2132	4
TRUE	High	Master Protein	P61960	Ubiquitin-fold modifier 1 OS=Homo sapiens OX=9606 GN=UFM1 PE=1 SV=1	0.00062422	10.1641	58.8235	2	8	2	1	85	9.112	9.31	1.191	1.149	1.051	1.108	1.139	2.981	0	30.7477	2
TRUE	Medium	Master Protein	Q8WV22	Non-structural maintenance of chromosomes element 1 homolog OS=Homo sapiens OX=9606 GN=NSMCE1 PE=1 SV=5	0.0278179	1.99697	8.64662	1	1	1	1	266	30.836	7.47	1.191	1.021	0.931	1.187	1.166	0.129	0	2.76611	1
TRUE	Medium	Master Protein	Q9NWH9	SAFB-like transcription modulator OS=Homo sapiens OX=9606 GN=SLTM PE=1 SV=2	0.0161601	2.49187	1.54739	1	1	1	1	1034	117.079	7.87	1.191	1.209	1.041	1.279	1.351	0.044	0	2.01562	1
TRUE	High	Master Protein	O43747	AP-1 complex subunit gamma-1 OS=Homo sapiens OX=9606 GN=AP1G1 PE=1 SV=5	0.00100301	7.04993	2.79805	2	5	2	1	822	91.293	6.8	1.191	1.051	0.999	1.034	1.085	0.108	0	18.5548	2
TRUE	High	Master Protein	Q96AB3	Isochorismatase domain-containing protein 2 OS=Homo sapiens OX=9606 GN=ISOC2 PE=1 SV=1	0.00062422	10.7387	31.7073	3	4	3	1	205	22.323	7.77	1.191	1.021	1.074	0.917	0.959	0.995	0	9.40283	3
TRUE	High	Master Protein	Q8WVK2	U4/U6.U5 small nuclear ribonucleoprotein 27 kDa protein OS=Homo sapiens OX=9606 GN=SNRNP27 PE=1 SV=1	0.00321543	4.06409	12.2581	1	2	1	1	155	18.849	11.62	1.191	1.029	1.028	0.874	1.054	0.468	0	5.16702	1
TRUE	Low	Master Protein	A6NI72	Putative neutrophil cytosol factor 1B OS=Homo sapiens OX=9606 GN=NCF1B PE=5 SV=2	0.0808725	1.32003	2.55754	1	2	1	1	391	44.789	9.13	1.191	1.131	1.012	1.039	1.111	0.086	0	0	1
TRUE	High	Master Protein	Q05048	Cleavage stimulation factor subunit 1 OS=Homo sapiens OX=9606 GN=CSTF1 PE=1 SV=1	0.00238322	4.43973	3.7123	1	1	1	1	431	48.327	6.58	1.191	1.174	1.031	1.074	1.199	0.11	0	3.51021	1
TRUE	Low	Master Protein	O75888	Tumor necrosis factor ligand superfamily member 13 OS=Homo sapiens OX=9606 GN=TNFSF13 PE=1 SV=1	0.0836667	1.29226	3.2	1	2	1	1	250	27.416	9.63	1.191	1.22	1.067	1.081	1.188	0.194	0	0	1
TRUE	High	Master Protein	Q9UQ35	Serine/arginine repetitive matrix protein 2 OS=Homo sapiens OX=9606 GN=SRRM2 PE=1 SV=2	0	43.3358	7.01308	13	26	13	1	2752	299.438	12.06	1.191	1.114	1.055	1.03	1.128	0.215	0	85.2703	13
TRUE	High	Master Protein	Q13485	Mothers against decapentaplegic homolog 4 OS=Homo sapiens OX=9606 GN=SMAD4 PE=1 SV=1	0.00191205	4.51584	3.80435	1	3	1	1	552	60.401	6.99	1.191	1.099	1.058	0.895	0.993	0.101	0	12.3883	1
TRUE	High	Master Protein	Q9UBE0	SUMO-activating enzyme subunit 1 OS=Homo sapiens OX=9606 GN=SAE1 PE=1 SV=1	0	43.0892	52.0231	14	29	14	1	346	38.426	5.3	1.191	1.182	1.117	1.05	1.141	3.062	0	95.8067	14
TRUE	High	Master Protein	P53992	Protein transport protein Sec24C OS=Homo sapiens OX=9606 GN=SEC24C PE=1 SV=3	0	24.0917	7.67824	7	15	7	1	1094	118.249	7.06	1.191	1.131	1.153	0.978	1.083	0.468	0	34.5215	7
TRUE	High	Master Protein	P20073	Annexin A7 OS=Homo sapiens OX=9606 GN=ANXA7 PE=1 SV=3	0	30.9346	26.6393	12	19	12	1	488	52.706	5.68	1.191	1.19	1.125	1.035	1.129	2.325	0	41.1959	12
TRUE	Medium	Master Protein	P38432	Coilin OS=Homo sapiens OX=9606 GN=COIL PE=1 SV=1	0.0157996	2.49744	1.5625	1	1	1	1	576	62.57	9.07	1.191	1.154	1.124	0.993	1.114	0.068	0	2.4082	1
TRUE	High	Master Protein	Q13509	Tubulin beta-3 chain OS=Homo sapiens OX=9606 GN=TUBB3 PE=1 SV=2	0	133.502	40.2222	19	111	2	1	450	50.4	4.93	1.191	1.076	1.014	0.989	1.074	43.893	1	420.67	19
TRUE	High	Master Protein	P82675	28S ribosomal protein S5, mitochondrial OS=Homo sapiens OX=9606 GN=MRPS5 PE=1 SV=2	0.0028103	4.16475	2.55814	1	3	1	1	430	47.976	9.92	1.191	1.076	1.002	0.991	1.06	0.089	0	11.6336	1
TRUE	High	Master Protein	Q7Z7A4	PX domain-containing protein kinase-like protein OS=Homo sapiens OX=9606 GN=PXK PE=1 SV=1	0.00357782	3.98632	3.63322	1	1	1	1	578	64.909	9.35	1.191	1.071	1.061	0.805	1.01	0.093	0	5.10766	1
TRUE	High	Master Protein	Q3MHD2	Protein LSM12 homolog OS=Homo sapiens OX=9606 GN=LSM12 PE=1 SV=2	0.00100301	7.96294	23.0769	3	6	3	1	195	21.687	7.74	1.191	1.3	1.183	1.075	1.139	0.874	0	11.8841	3
TRUE	High	Master Protein	Q9NRN7	L-aminoadipate-semialdehyde dehydrogenase-phosphopantetheinyl transferase OS=Homo sapiens OX=9606 GN=AASDHPPT PE=1 SV=2	0	15.22	17.7994	5	15	5	1	309	35.753	6.8	1.192	1.125	1.006	0.968	1.163	0.874	0	37.8975	5
TRUE	High	Master Protein	O00303	Eukaryotic translation initiation factor 3 subunit F OS=Homo sapiens OX=9606 GN=EIF3F PE=1 SV=1	0	38.2692	30.8123	9	28	9	1	357	37.54	5.45	1.192	1.09	1.017	0.975	1.075	4.08	0	84.8308	9
TRUE	High	Master Protein	Q71DI3	Histone H3.2 OS=Homo sapiens OX=9606 GN=HIST2H3A PE=1 SV=3	0	61.7223	60.2941	9	46	1	1	136	15.379	11.27	1.192	1.181	1.118	0.889	1.046	267.27	0	192.514	9
TRUE	High	Master Protein	O43143	Pre-mRNA-splicing factor ATP-dependent RNA helicase DHX15 OS=Homo sapiens OX=9606 GN=DHX15 PE=1 SV=2	0	103.597	41.1321	28	79	28	1	795	90.875	7.46	1.192	1.13	1.037	1.133	1.178	4.412	0	239.268	28
TRUE	High	Master Protein	P15923	Transcription factor E2-alpha OS=Homo sapiens OX=9606 GN=TCF3 PE=1 SV=1	0.00100301	8.68991	9.32722	3	5	3	1	654	67.559	6.47	1.192	1.245	1.164	1.151	1.138	0.304	0	12.5246	3
TRUE	High	Master Protein	Q9UMS4	Pre-mRNA-processing factor 19 OS=Homo sapiens OX=9606 GN=PRPF19 PE=1 SV=1	0	59.8699	37.3016	13	42	13	1	504	55.146	6.61	1.192	1.073	0.998	0.963	1.085	5.062	0	145.705	13
TRUE	High	Master Protein	Q15435	Protein phosphatase 1 regulatory subunit 7 OS=Homo sapiens OX=9606 GN=PPP1R7 PE=1 SV=1	0	19.3762	23.6111	6	12	6	1	360	41.539	4.91	1.192	1.07	0.99	1.015	1.107	1.154	0	30.7675	6
TRUE	High	Master Protein	Q9Y276	Mitochondrial chaperone BCS1 OS=Homo sapiens OX=9606 GN=BCS1L PE=1 SV=1	0.00100301	8.49373	11.4558	3	7	3	1	419	47.504	8.5	1.192	1.12	1.064	1.043	1.081	0.318	0	11.1599	3
TRUE	High	Master Protein	P48739	Phosphatidylinositol transfer protein beta isoform OS=Homo sapiens OX=9606 GN=PITPNB PE=1 SV=2	0.00062422	12.5352	23.6162	4	10	3	1	271	31.52	6.87	1.192	1.311	1.008	0.995	1.079	0.492	1	25.2644	4
TRUE	High	Master Protein	Q9BWF3	RNA-binding protein 4 OS=Homo sapiens OX=9606 GN=RBM4 PE=1 SV=1	0.00062422	11.075	12.9121	4	9	4	1	364	40.289	7.08	1.192	1.094	1.058	1.014	1.1	0.468	0	25.3884	4
TRUE	Low	Master Protein	P01042	Kininogen-1 OS=Homo sapiens OX=9606 GN=KNG1 PE=1 SV=2	0.0676461	1.43926	3.26087	1	1	1	1	644	71.912	6.81	1.192	0.962	1.028	0.995	0.877	0.061	0	0	1
TRUE	High	Master Protein	O00629	Importin subunit alpha-3 OS=Homo sapiens OX=9606 GN=KPNA4 PE=1 SV=1	0	22.0429	12.6679	4	14	3	1	521	57.851	4.96	1.192	1.05	1.128	0.872	0.955	0.874	0	39.4342	4
TRUE	High	Master Protein	P31350	Ribonucleoside-diphosphate reductase subunit M2 OS=Homo sapiens OX=9606 GN=RRM2 PE=1 SV=1	0	14.2202	15.4242	4	11	4	1	389	44.849	5.38	1.193	1.136	1.034	1.132	1.219	0.407	0	37.1371	4
TRUE	High	Master Protein	Q9P0U1	Mitochondrial import receptor subunit TOM7 homolog OS=Homo sapiens OX=9606 GN=TOMM7 PE=1 SV=1	0.00742268	3.1638	30.9091	1	3	1	1	55	6.244	10.29	1.193	1.244	1.15	0.928	1.009	0.778	0	6.09978	1
TRUE	Medium	Master Protein	Q9UBB9	Tuftelin-interacting protein 11 OS=Homo sapiens OX=9606 GN=TFIP11 PE=1 SV=1	0.0215373	2.27926	1.19474	1	1	1	1	837	96.758	5.67	1.193	1.138	1.082	1.168	1.187	0.038	0	1.68171	1
TRUE	High	Master Protein	O95747	Serine/threonine-protein kinase OSR1 OS=Homo sapiens OX=9606 GN=OXSR1 PE=1 SV=1	0.00100301	8.14179	9.10816	3	6	3	1	527	57.986	6.43	1.193	1.251	1.122	1.089	1.167	0.269	0	14.7334	3
TRUE	High	Master Protein	Q969U7	Proteasome assembly chaperone 2 OS=Homo sapiens OX=9606 GN=PSMG2 PE=1 SV=1	0	15.3653	19.697	5	12	5	1	264	29.377	6.98	1.193	1.127	1.043	0.898	1.04	0.968	0	31.6556	5
TRUE	High	Master Protein	Q92797	Symplekin OS=Homo sapiens OX=9606 GN=SYMPK PE=1 SV=2	0	17.633	7.06436	6	10	6	1	1274	141.059	6.13	1.193	1.064	0.988	0.978	1.073	0.208	0	29.1836	6
TRUE	High	Master Protein	Q99536	Synaptic vesicle membrane protein VAT-1 homolog OS=Homo sapiens OX=9606 GN=VAT1 PE=1 SV=2	0.00100301	6.21555	9.41476	3	5	3	1	393	41.893	6.29	1.193	1.13	1.045	1.131	1.173	0.438	0	6.76851	3
TRUE	High	Master Protein	Q15008	26S proteasome non-ATPase regulatory subunit 6 OS=Homo sapiens OX=9606 GN=PSMD6 PE=1 SV=1	0	20.5574	15.1671	5	15	5	1	389	45.502	5.62	1.193	1.086	1.03	0.988	1.096	0.61	0	53.1371	5
TRUE	High	Master Protein	Q9NQW7	Xaa-Pro aminopeptidase 1 OS=Homo sapiens OX=9606 GN=XPNPEP1 PE=1 SV=3	0	26.5791	18.4591	8	17	8	1	623	69.873	5.67	1.193	1.12	1.022	1.091	1.13	0.701	0	40.5102	8
TRUE	High	Master Protein	P52948	Nuclear pore complex protein Nup98-Nup96 OS=Homo sapiens OX=9606 GN=NUP98 PE=1 SV=4	0.00062422	10.233	3.13704	4	8	4	1	1817	197.457	6.4	1.193	1.113	1.068	1.009	1.128	0.12	0	18.5847	4
TRUE	High	Master Protein	Q9BVC6	Transmembrane protein 109 OS=Homo sapiens OX=9606 GN=TMEM109 PE=1 SV=1	0.00100301	7.66369	8.64198	2	6	2	1	243	26.194	10.48	1.194	1.125	1.037	1.093	1.22	0.52	0	22.3081	2
TRUE	High	Master Protein	P12270	Nucleoprotein TPR OS=Homo sapiens OX=9606 GN=TPR PE=1 SV=3	0	84.245	15.4888	27	45	27	1	2363	267.131	5.02	1.194	1.074	1.012	0.99	1.082	0.606	0	109.774	27
TRUE	High	Master Protein	P36915	Guanine nucleotide-binding protein-like 1 OS=Homo sapiens OX=9606 GN=GNL1 PE=1 SV=2	0.00425532	3.46193	1.64745	1	2	1	1	607	68.619	5.8	1.194	1.056	1.057	0.94	1.015	0.062	0	5.57428	1
TRUE	High	Master Protein	Q6P996	Pyridoxal-dependent decarboxylase domain-containing protein 1 OS=Homo sapiens OX=9606 GN=PDXDC1 PE=1 SV=2	0.00100301	7.75159	5.58376	3	4	3	1	788	86.652	5.38	1.194	1.068	1.133	0.96	1.034	0.166	0	7.61629	3
TRUE	High	Master Protein	P21964	Catechol O-methyltransferase OS=Homo sapiens OX=9606 GN=COMT PE=1 SV=2	0.00147203	5.09065	5.53506	1	3	1	1	271	30.018	5.47	1.194	1.142	1.067	0.967	1.035	0.359	0	5.91894	1
TRUE	Medium	Master Protein	Q8NBJ5	Procollagen galactosyltransferase 1 OS=Homo sapiens OX=9606 GN=COLGALT1 PE=1 SV=1	0.0481844	1.60836	1.28617	1	2	1	1	622	71.59	7.31	1.194	1.144	1.118	1.008	1.101	0.058	0	3.3481	1
TRUE	High	Master Protein	O00139	Kinesin-like protein KIF2A OS=Homo sapiens OX=9606 GN=KIF2A PE=1 SV=3	0.00147203	5.31417	2.40793	2	2	2	1	706	79.905	6.68	1.194	1.128	1.039	0.928	1.036	0.105	0	5.8988	2
TRUE	High	Master Protein	Q8N5N7	39S ribosomal protein L50, mitochondrial OS=Homo sapiens OX=9606 GN=MRPL50 PE=1 SV=2	0.00100301	9.25738	28.481	3	6	3	1	158	18.313	7.88	1.194	1.126	1.038	1.039	1.122	1.31	0	12.8618	3
TRUE	High	Master Protein	P46379	Large proline-rich protein BAG6 OS=Homo sapiens OX=9606 GN=BAG6 PE=1 SV=2	0	24.3379	9.98233	8	17	8	1	1132	119.334	5.6	1.194	1.09	1.036	1.002	1.057	0.535	0	42.4964	8
TRUE	High	Master Protein	Q9NT62	Ubiquitin-like-conjugating enzyme ATG3 OS=Homo sapiens OX=9606 GN=ATG3 PE=1 SV=1	0.00062422	10.8774	8.28025	2	8	2	1	314	35.841	4.74	1.194	1.154	1.052	1.071	1.139	0.438	0	16.9225	2
TRUE	High	Master Protein	O75340	Programmed cell death protein 6 OS=Homo sapiens OX=9606 GN=PDCD6 PE=1 SV=1	0	22.2398	40.8377	5	15	5	1	191	21.855	5.4	1.194	1.086	1.015	1.056	1.141	2.511	0	55.4139	5
TRUE	High	Master Protein	Q86SX6	Glutaredoxin-related protein 5, mitochondrial OS=Homo sapiens OX=9606 GN=GLRX5 PE=1 SV=2	0.00425532	3.43274	12.1019	1	3	1	1	157	16.618	6.79	1.194	1.008	0.959	0.992	1.054	0.292	0	12.6094	1
TRUE	High	Master Protein	O95347	Structural maintenance of chromosomes protein 2 OS=Homo sapiens OX=9606 GN=SMC2 PE=1 SV=2	0	75.4951	24.8956	25	50	25	1	1197	135.572	8.43	1.194	1.146	1.091	1.047	1.1	1.092	0	136.711	25
TRUE	High	Master Protein	Q8NE71	ATP-binding cassette sub-family F member 1 OS=Homo sapiens OX=9606 GN=ABCF1 PE=1 SV=2	0	31.0475	14.5562	9	15	9	1	845	95.866	6.8	1.194	1.122	1.057	0.986	1.077	0.554	0	49.2886	9
TRUE	Medium	Master Protein	Q9BSK4	Protein fem-1 homolog A OS=Homo sapiens OX=9606 GN=FEM1A PE=1 SV=1	0.0417105	1.64936	1.04634	1	3	1	1	669	73.592	6.07	1.195	1.189	1.063	1.134	1.223	0.07	0	8.32938	1
TRUE	High	Master Protein	O00584	Ribonuclease T2 OS=Homo sapiens OX=9606 GN=RNASET2 PE=1 SV=2	0.00100301	5.49235	12.1094	2	4	2	1	256	29.462	7.08	1.195	1.015	0.912	1.098	1.183	0.274	0	10.4377	2
TRUE	High	Master Protein	P49750	YLP motif-containing protein 1 OS=Homo sapiens OX=9606 GN=YLPM1 PE=1 SV=4	0.00100301	6.86406	1.44455	2	2	2	1	2146	241.495	6.55	1.195	1.109	1.068	0.935	1.063	0.045	0	6.09756	2
TRUE	High	Master Protein	P31483	Nucleolysin TIA-1 isoform p40 OS=Homo sapiens OX=9606 GN=TIA1 PE=1 SV=3	0	13.9535	12.6943	4	7	3	1	386	42.936	7.74	1.195	1.076	1.013	0.938	1.041	0.585	1	20.3704	4
TRUE	High	Master Protein	Q13330	Metastasis-associated protein MTA1 OS=Homo sapiens OX=9606 GN=MTA1 PE=1 SV=2	0.00100301	8.53944	4.33566	3	6	1	1	715	80.735	9.26	1.195	1.125	1.079	1.026	1.089	0.139	0	14.985	3
TRUE	High	Master Protein	P25685	DnaJ homolog subfamily B member 1 OS=Homo sapiens OX=9606 GN=DNAJB1 PE=1 SV=4	0	13.5701	17.3529	4	9	4	1	340	38.02	8.63	1.195	1.085	0.977	1	1.091	0.492	0	29.2409	4
TRUE	High	Master Protein	Q9NTZ6	RNA-binding protein 12 OS=Homo sapiens OX=9606 GN=RBM12 PE=1 SV=1	0.00100301	7.35497	3.54077	3	4	3	1	932	97.333	8.63	1.195	1.158	1.105	1.042	1.117	0.212	0	10.7924	3
TRUE	High	Master Protein	Q92619	Rho GTPase-activating protein 45 OS=Homo sapiens OX=9606 GN=ARHGAP45 PE=1 SV=2	0.00100301	7.5261	4.75352	3	3	3	1	1136	124.536	6.1	1.195	1.084	0.965	1.081	1.159	0.136	0	6.80078	3
TRUE	High	Master Protein	Q9H2W6	39S ribosomal protein L46, mitochondrial OS=Homo sapiens OX=9606 GN=MRPL46 PE=1 SV=1	0.00191205	4.93469	13.2616	2	2	2	1	279	31.685	7.05	1.196	0.822	0.756	0.982	1.128	0.274	0	2.81915	2
TRUE	High	Master Protein	P50552	Vasodilator-stimulated phosphoprotein OS=Homo sapiens OX=9606 GN=VASP PE=1 SV=3	0.00100301	7.55764	10	3	7	3	1	380	39.805	8.94	1.196	1.08	0.995	0.933	1.051	0.468	0	11.5876	3
TRUE	High	Master Protein	Q969Z0	FAST kinase domain-containing protein 4 OS=Homo sapiens OX=9606 GN=TBRG4 PE=1 SV=1	0	16.8957	15.0555	6	9	6	1	631	70.693	7.42	1.196	1.124	1.069	1.025	1.116	0.528	0	15.5414	6
TRUE	High	Master Protein	Q92917	G-patch domain and KOW motifs-containing protein OS=Homo sapiens OX=9606 GN=GPKOW PE=1 SV=2	0.00100301	6.69193	12.8151	3	5	3	1	476	52.197	6.15	1.196	1.097	1.039	1.004	1.127	0.241	0	11.526	3
TRUE	High	Master Protein	Q96B49	Mitochondrial import receptor subunit TOM6 homolog OS=Homo sapiens OX=9606 GN=TOMM6 PE=1 SV=1	0.0095732	2.89688	18.9189	1	1	1	1	74	7.997	4.89	1.196	1.108	1.058	1.045	1.147	1.154	0	1.65134	1
TRUE	High	Master Protein	P53611	Geranylgeranyl transferase type-2 subunit beta OS=Homo sapiens OX=9606 GN=RABGGTB PE=1 SV=2	0.00888889	2.98758	3.32326	1	2	1	1	331	36.9	5.03	1.196	1.059	1.01	1.01	1.126	0.166	0	2.34595	1
TRUE	Low	Master Protein	P50238	Cysteine-rich protein 1 OS=Homo sapiens OX=9606 GN=CRIP1 PE=1 SV=3	0.0700919	1.41398	11.6883	1	1	1	1	77	8.527	8.75	1.196	1.303	1.176	1.441	1.421	0.585	0	0	1
TRUE	Low	Master Protein	P52333	Tyrosine-protein kinase JAK3 OS=Homo sapiens OX=9606 GN=JAK3 PE=1 SV=2	0.0871011	1.27918	1.24555	1	1	1	1	1124	125.019	7.18	1.196	1.074	0.933	1.033	1.133	0.032	0	2.10773	1
TRUE	High	Master Protein	P55735	Protein SEC13 homolog OS=Homo sapiens OX=9606 GN=SEC13 PE=1 SV=3	0.00062422	10.3833	13.6646	4	7	4	1	322	35.518	5.48	1.196	1.061	0.993	1.026	1.128	0.931	0	14.4229	4
TRUE	High	Master Protein	O95400	CD2 antigen cytoplasmic tail-binding protein 2 OS=Homo sapiens OX=9606 GN=CD2BP2 PE=1 SV=1	0.00062422	9.37113	20.2346	4	4	4	1	341	37.623	4.61	1.196	1.23	1.122	1.38	1.307	0.668	0	7.16616	4
TRUE	High	Master Protein	Q9UKF6	Cleavage and polyadenylation specificity factor subunit 3 OS=Homo sapiens OX=9606 GN=CPSF3 PE=1 SV=1	0.00708629	3.18898	3.94737	2	4	2	1	684	77.436	5.6	1.196	1.13	0.979	0.988	1.11	0.129	0	1.76139	2
TRUE	High	Master Protein	P32929	Cystathionine gamma-lyase OS=Homo sapiens OX=9606 GN=CTH PE=1 SV=3	0.00100301	8.72839	11.6049	3	4	3	1	405	44.479	6.7	1.196	1.183	1.067	1	1.06	0.222	0	6.14156	3
TRUE	High	Master Protein	Q9Y3C1	Nucleolar protein 16 OS=Homo sapiens OX=9606 GN=NOP16 PE=1 SV=2	0.00100301	7.3523	22.4719	3	5	3	1	178	21.175	9.94	1.197	1.086	1.031	0.989	1.102	0.874	0	7.73485	3
TRUE	High	Master Protein	P68402	Platelet-activating factor acetylhydrolase IB subunit beta OS=Homo sapiens OX=9606 GN=PAFAH1B2 PE=1 SV=1	0.00100301	7.33634	12.2271	2	6	2	1	229	25.553	5.92	1.197	1.169	1.125	1.059	1.15	0.468	0	22.1575	2
TRUE	Medium	Master Protein	Q96BP3	Peptidylprolyl isomerase domain and WD repeat-containing protein 1 OS=Homo sapiens OX=9606 GN=PPWD1 PE=1 SV=1	0.0247633	2.11736	2.16718	1	1	1	1	646	73.528	7.15	1.197	1.222	1.107	1.163	1.293	0.054	0	2.09257	1
TRUE	High	Master Protein	O75131	Copine-3 OS=Homo sapiens OX=9606 GN=CPNE3 PE=1 SV=1	0	26.7409	18.9944	7	16	7	1	537	60.092	5.85	1.197	1.143	1.081	1.055	1.125	0.848	0	37.6044	7
TRUE	High	Master Protein	P35998	26S proteasome regulatory subunit 7 OS=Homo sapiens OX=9606 GN=PSMC2 PE=1 SV=3	0	69.4478	54.9654	17	48	17	1	433	48.603	5.95	1.197	1.089	1.011	1.031	1.133	3.417	0	145.788	17
TRUE	High	Master Protein	Q9NQT5	Exosome complex component RRP40 OS=Homo sapiens OX=9606 GN=EXOSC3 PE=1 SV=3	0.00425532	3.46005	13.4545	1	1	1	1	275	29.553	8.1	1.197	1.2	1.072	1.128	1.212	0.179	0	3.04005	1
TRUE	High	Master Protein	Q86XP3	ATP-dependent RNA helicase DDX42 OS=Homo sapiens OX=9606 GN=DDX42 PE=1 SV=1	0	13.6407	7.78252	4	5	4	1	938	102.912	7.02	1.197	1.095	1.016	1.012	1.097	0.179	0	13.9139	4
TRUE	Medium	Master Protein	Q7Z7F7	39S ribosomal protein L55, mitochondrial OS=Homo sapiens OX=9606 GN=MRPL55 PE=1 SV=1	0.0150812	2.54272	6.25	1	1	1	1	128	15.119	11.15	1.197	1.158	0.951	1.659	1.505	0.334	0	2.25383	1
TRUE	High	Master Protein	P41214	Eukaryotic translation initiation factor 2D OS=Homo sapiens OX=9606 GN=EIF2D PE=1 SV=3	0.00100301	5.99071	6.84932	2	3	2	1	584	64.666	7.65	1.197	1.214	1.1	1.124	1.194	0.15	0	8.83707	2
TRUE	High	Master Protein	Q9Y3B9	RRP15-like protein OS=Homo sapiens OX=9606 GN=RRP15 PE=1 SV=2	0.00100301	7.27033	8.51064	2	3	2	1	282	31.465	5.52	1.197	1.167	0.993	0.98	1.14	0.334	0	7.06165	2
TRUE	High	Master Protein	Q96EE3	Nucleoporin SEH1 OS=Homo sapiens OX=9606 GN=SEH1L PE=1 SV=3	0.00062422	11.4448	18.6111	4	6	4	1	360	39.623	8.09	1.197	1.152	1.068	0.993	1.099	0.468	0	15.3723	4
TRUE	High	Master Protein	Q5T4S7	E3 ubiquitin-protein ligase UBR4 OS=Homo sapiens OX=9606 GN=UBR4 PE=1 SV=1	0.00062422	10.9263	1.11904	3	3	3	1	5183	573.476	6.04	1.198	1.041	0.99	0.835	0.959	0.025	0	7.34832	3
TRUE	Medium	Master Protein	Q9BUR5	MICOS complex subunit MIC26 OS=Homo sapiens OX=9606 GN=APOO PE=1 SV=1	0.0103093	2.83773	5.55556	1	2	1	1	198	22.271	9.13	1.198	1.154	1.051	1.393	1.307	0.194	0	2.09872	1
TRUE	High	Master Protein	P61077	Ubiquitin-conjugating enzyme E2 D3 OS=Homo sapiens OX=9606 GN=UBE2D3 PE=1 SV=1	0	14.4341	36.0544	3	11	3	1	147	16.676	7.8	1.198	1.127	1.024	0.991	1.049	5.31	0	40.2179	3
TRUE	High	Master Protein	O75400	Pre-mRNA-processing factor 40 homolog A OS=Homo sapiens OX=9606 GN=PRPF40A PE=1 SV=2	0	27.4952	12.0167	10	18	10	1	957	108.737	7.56	1.198	1.132	1.047	1.161	1.181	0.753	0	59.9816	10
TRUE	High	Master Protein	P57772	Selenocysteine-specific elongation factor OS=Homo sapiens OX=9606 GN=EEFSEC PE=1 SV=4	0.00590219	3.28988	1.84564	1	2	1	1	596	65.263	8.35	1.198	1.118	0.9	1.012	1.053	0.068	0	5.07527	1
TRUE	High	Master Protein	Q7Z4W1	L-xylulose reductase OS=Homo sapiens OX=9606 GN=DCXR PE=1 SV=2	0.00062422	9.64711	19.6721	3	4	3	1	244	25.897	8.1	1.198	1.057	0.983	1.056	1.164	0.54	0	10.3551	3
TRUE	High	Master Protein	P78417	Glutathione S-transferase omega-1 OS=Homo sapiens OX=9606 GN=GSTO1 PE=1 SV=2	0.00100301	7.84542	14.1079	3	6	3	1	241	27.548	6.6	1.198	1.112	0.983	1.172	1.216	0.54	0	20.6533	3
TRUE	High	Master Protein	P30084	Enoyl-CoA hydratase, mitochondrial OS=Homo sapiens OX=9606 GN=ECHS1 PE=1 SV=4	0	17.5822	26.5517	5	11	5	1	290	31.367	8.07	1.199	1.16	1.104	1.016	1.123	0.778	0	46.5235	5
TRUE	Low	Master Protein	Q04206	Transcription factor p65 OS=Homo sapiens OX=9606 GN=RELA PE=1 SV=2	0.0797175	1.32551	1.08893	1	2	1	1	551	60.181	5.68	1.199	1.005	0.946	0.83	0.923	0.089	0	1.97203	1
TRUE	High	Master Protein	Q14738	Serine/threonine-protein phosphatase 2A 56 kDa regulatory subunit delta isoform OS=Homo sapiens OX=9606 GN=PPP2R5D PE=1 SV=1	0.00062422	11.4401	7.47508	4	9	2	1	602	69.947	8.13	1.199	1.018	0.957	0.984	1.103	0.417	0	22.8265	4
TRUE	High	Master Protein	P62979	Ubiquitin-40S ribosomal protein S27a OS=Homo sapiens OX=9606 GN=RPS27A PE=1 SV=2	0	58.0375	61.5385	10	60	3	1	156	17.953	9.64	1.199	1.132	1.092	1.086	1.109	34.112	7	203.236	10
TRUE	High	Master Protein	Q9Y3C6	Peptidyl-prolyl cis-trans isomerase-like 1 OS=Homo sapiens OX=9606 GN=PPIL1 PE=1 SV=1	0.00191205	4.6103	10.241	1	3	1	1	166	18.225	7.99	1.199	1.134	1.054	1.042	1.133	0.259	0	13.1416	1
TRUE	High	Master Protein	Q12912	Lymphoid-restricted membrane protein OS=Homo sapiens OX=9606 GN=LRMP PE=1 SV=3	0	21.3883	20.5405	7	15	7	1	555	62.083	5.85	1.199	1.071	1.063	0.948	1.081	0.585	0	34.5395	7
TRUE	High	Master Protein	Q9NX46	Poly(ADP-ribose) glycohydrolase ARH3 OS=Homo sapiens OX=9606 GN=ADPRHL2 PE=1 SV=1	0.00888889	2.98297	5.50964	1	1	1	1	363	38.922	5.07	1.199	1.164	1.045	1.328	1.293	0.136	0	2.1216	1
TRUE	High	Master Protein	Q969H8	Myeloid-derived growth factor OS=Homo sapiens OX=9606 GN=MYDGF PE=1 SV=1	0.00391986	3.58838	8.67052	1	2	1	1	173	18.783	6.68	1.199	1.078	1.016	0.911	0.997	0.389	0	7.3314	1
TRUE	Low	Master Protein	O00767	Acyl-CoA desaturase OS=Homo sapiens OX=9606 GN=SCD PE=1 SV=2	0.100954	1.23114	1.94986	1	2	1	1	359	41.496	9	1.199	1.097	1.002	1.118	1.092	0.129	0	4.23379	1
TRUE	High	Master Protein	Q9BUJ2	Heterogeneous nuclear ribonucleoprotein U-like protein 1 OS=Homo sapiens OX=9606 GN=HNRNPUL1 PE=1 SV=2	0	18.5897	12.5	7	13	7	1	856	95.679	6.92	1.199	1.085	1.021	1.052	1.145	0.409	0	33.7432	7
TRUE	High	Master Protein	Q8N1G4	Leucine-rich repeat-containing protein 47 OS=Homo sapiens OX=9606 GN=LRRC47 PE=1 SV=1	0	25.0788	17.4957	7	13	7	1	583	63.434	8.28	1.199	1.13	1.034	1.046	1.184	0.693	0	40.4353	7
TRUE	High	Master Protein	O43818	U3 small nucleolar RNA-interacting protein 2 OS=Homo sapiens OX=9606 GN=RRP9 PE=1 SV=1	0.00100301	8.88693	9.47368	3	7	3	1	475	51.809	7.85	1.2	1.072	1.019	1.013	1.128	0.259	0	15.0677	3
TRUE	High	Master Protein	Q9BZJ0	Crooked neck-like protein 1 OS=Homo sapiens OX=9606 GN=CRNKL1 PE=1 SV=4	0.0028103	4.16221	3.06604	2	2	2	1	848	100.389	8	1.2	1.028	1.04	0.924	0.999	0.086	0	2.23268	2
TRUE	High	Master Protein	Q9BYD6	39S ribosomal protein L1, mitochondrial OS=Homo sapiens OX=9606 GN=MRPL1 PE=1 SV=2	0	13.1223	19.3846	4	10	4	1	325	36.885	8.78	1.2	1.149	1.039	1.251	1.22	0.551	0	23.7111	4
TRUE	High	Master Protein	P55795	Heterogeneous nuclear ribonucleoprotein H2 OS=Homo sapiens OX=9606 GN=HNRNPH2 PE=1 SV=1	0	41.6996	27.6169	9	33	3	1	449	49.232	6.3	1.2	1.12	1.091	1.233	1.155	2.02	0	102.259	9
TRUE	Medium	Master Protein	O75436	Vacuolar protein sorting-associated protein 26A OS=Homo sapiens OX=9606 GN=VPS26A PE=1 SV=2	0.0128906	2.64264	3.66972	1	1	1	1	327	38.146	6.57	1.2	1.036	0.949	0.998	1.07	0.11	0	3.04741	1
TRUE	High	Master Protein	P53803	DNA-directed RNA polymerases I, II, and III subunit RPABC4 OS=Homo sapiens OX=9606 GN=POLR2K PE=1 SV=1	0.00425532	3.44189	31.0345	1	2	1	1	58	6.999	9.06	1.2	1.235	1.166	1.016	1.113	1.154	0	5.63696	1
TRUE	High	Master Protein	Q00796	Sorbitol dehydrogenase OS=Homo sapiens OX=9606 GN=SORD PE=1 SV=4	0	17.1941	19.6078	6	12	6	1	357	38.3	7.97	1.2	1.048	0.958	1.004	1.116	0.823	0	36.2771	6
TRUE	High	Master Protein	O75489	NADH dehydrogenase [ubiquinone] iron-sulfur protein 3, mitochondrial OS=Homo sapiens OX=9606 GN=NDUFS3 PE=1 SV=1	0.00062422	10.2657	21.2121	4	6	4	1	264	30.223	7.5	1.2	1.126	1.069	1.118	1.164	0.585	0	15.2563	4
TRUE	High	Master Protein	Q9Y520	Protein PRRC2C OS=Homo sapiens OX=9606 GN=PRRC2C PE=1 SV=4	0	24.3534	3.79834	8	14	8	1	2896	316.718	9.13	1.2	1.146	1.022	1.057	1.126	0.15	0	29.7223	8
TRUE	High	Master Protein	Q9BVQ7	Spermatogenesis-associated protein 5-like protein 1 OS=Homo sapiens OX=9606 GN=SPATA5L1 PE=1 SV=2	0.00100301	6.25279	4.38247	2	3	2	1	753	80.66	8.09	1.2	1.096	1.166	0.864	0.999	0.11	0	2.83249	2
TRUE	High	Master Protein	P51148	Ras-related protein Rab-5C OS=Homo sapiens OX=9606 GN=RAB5C PE=1 SV=2	0	27.6961	49.0741	7	17	7	1	216	23.468	8.41	1.2	1.167	1.148	1.067	1.125	2.728	0	59.4228	7
TRUE	High	Master Protein	Q13423	NAD(P) transhydrogenase, mitochondrial OS=Homo sapiens OX=9606 GN=NNT PE=1 SV=3	0	21.5349	12.4309	7	12	7	1	1086	113.823	8.09	1.2	1.144	1.073	1.139	1.235	0.363	0	33.5266	7
TRUE	High	Master Protein	Q5SSJ5	Heterochromatin protein 1-binding protein 3 OS=Homo sapiens OX=9606 GN=HP1BP3 PE=1 SV=1	0	18.2747	13.3816	5	13	5	1	553	61.169	9.67	1.2	1.14	1.091	1.062	1.124	0.417	0	47.9135	5
TRUE	High	Master Protein	Q96M27	Protein PRRC1 OS=Homo sapiens OX=9606 GN=PRRC1 PE=1 SV=1	0.00062422	12.3214	8.53933	3	7	3	1	445	46.672	5.83	1.2	1.053	1.027	1.025	1.095	1.154	0	13.7383	3
TRUE	High	Master Protein	Q16666	Gamma-interferon-inducible protein 16 OS=Homo sapiens OX=9606 GN=IFI16 PE=1 SV=3	0	50.9272	23.1847	15	33	15	1	785	88.199	9.28	1.2	1.16	1.176	0.997	1.086	1.121	0	106.964	15
TRUE	Medium	Master Protein	Q96DV4	39S ribosomal protein L38, mitochondrial OS=Homo sapiens OX=9606 GN=MRPL38 PE=1 SV=2	0.0135817	2.62452	1.84211	1	1	1	1	380	44.568	7.53	1.2	1.105	1.099	0.824	1.026	0.105	0	0	1
TRUE	High	Master Protein	P36543	V-type proton ATPase subunit E 1 OS=Homo sapiens OX=9606 GN=ATP6V1E1 PE=1 SV=1	0.00100301	5.87831	17.2566	2	2	2	1	226	26.129	8	1.2	1.152	0.978	1.138	1.226	0.334	0	6.08026	2
[truncated: 365 more rows]

## Sheet: R2
Checked	Protein FDR Confidence	Master	Accession	Description	Exp. q-value	Sum PEP Score	Coverage	# Peptides	# PSMs	# Unique Peptides	# Protein Groups	# AAs	MW [kDa]	calc. pI	Abundance Ratio: (127) / (126)	Abundance Ratio: (128) / (126)	Abundance Ratio: (129) / (126)	Abundance Ratio: (130) / (126)	Abundance Ratio: (131) / (126)	emPAI	# Razor Peptides	Score Sequest HT	# Peptides Sequest HT
[truncated: 2,604 more rows]
