# Supplementary material for: A streamlined pipeline for multiplexed quantitative site-specific N-glycoproteomics
Source: Nat Commun. 2020 Oct 19;11:5268. doi: 10.1038/s41467-020-19052-w (PMC7572468; doi:10.1038/s41467-020-19052-w)
Supplement: Supplementary file 10 — Supplementary Data 7 [file 41467_2020_19052_MOESM10_ESM.xlsx]

## Sheet: submission
file_type	file_name	Figures
SEARCH	1.Comparison of lysis buffer_Glycoproteome.xlsx	Supplementary figure 1a
RAW	1.YLJI_221018_271018_DG75_01%Rapigest_Glyco_R1.raw
RAW	1.YLJI_221018_271018_DG75_01%Rapigest_Glyco_R2.raw
RAW	1.YLJI_221018_271018_DG75_1%Rapigest_Glyco_R1.raw
RAW	1.YLJI_221018_271018_DG75_1%Rapigest_Glyco_R2.raw
RAW	1.YLJI_221018_271018_DG75_4%SDS_Glyco-R1.raw
RAW	1.YLJI_221018_271018_DG75_4%SDS_Glyco-R2.raw
RAW	1.YLJI_221018_271018_DG75_8Murea_Glyco_R1.raw
RAW	1.YLJI_221018_271018_DG75_8Murea_Glyco_R2.raw
SEARCH	2.Comparison of lysis buffer-proteome.xlsx	Supplementary figure 1a
RAW	2.YLJI_221018_251018_DG75_01%Rapigest_proteome_R1.raw
RAW	2.YLJI_221018_251018_DG75_01%Rapigest_proteome_R1a.raw
RAW	2.YLJI_221018_251018_DG75_01%Rapigest_proteome_R2.raw
RAW	2.YLJI_221018_251018_DG75_1%Rapigest_proteome_R1.raw
RAW	2.YLJI_221018_251018_DG75_1%Rapigest_proteome_R2.raw
RAW	2.YLJI_221018_251018_DG75_4%SDS_proteome_R1.raw
RAW	2.YLJI_221018_251018_DG75_4%SDS_proteome_R2.raw
RAW	2.YLJI_221018_251018_DG75_8Murea_proteome_R1.raw
RAW	2.YLJI_221018_251018_DG75_8Murea_proteome_R2.raw
SEARCH	3.Protein clean-up-glycoproteome.xlsx	Supplementary figure 1b
RAW	3.YLJI_030619_060619_DG75_AP3_glyco_R1.raw
RAW	3.YLJI_030619_060619_DG75_AP3_glyco_R2.raw
RAW	3.YLJI_200519_260519_DG75_SP3_hydrophilic_glyco_R1.raw
RAW	3.YLJI_200519_260519_DG75_SP3_hydrophilic_glyco_R2.raw
RAW	3.YLJI_200519_260519_DG75_SP3_hydrophobic_glyco_R1.raw
RAW	3.YLJI_200519_260519_DG75_SP3_hydrophobic_glyco_R2.raw
RAW	3.YLJI_200519_260519_DG75_SP3_mix_glyco_R1.raw
RAW	3.YLJI_200519_260519_DG75_SP3_mix_glyco_R2.raw
RAW	3.YLJI_220519_260519_DG75_MagHILIC_3_glyco_R1.raw
RAW	3.YLJI_220519_260519_DG75_MagHILIC_3_glyco_R2.raw
SEARCH	4.Protein clean-up_proteome.xlsx	Supplementary figure 1b
RAW	4.YLJI_030619_050619_DG75_AP_proteome_R1.raw
RAW	4.YLJI_030619_050619_DG75_AP_proteome_R2.raw
RAW	4.YLJI_200519_210519_DG75_SP3_hydrophilic_proteome_R1.raw
RAW	4.YLJI_200519_210519_DG75_SP3_hydrophilic_proteome_R2.raw
RAW	4.YLJI_200519_210519_DG75_SP3_hydrophobic_proteome_R1.raw
RAW	4.YLJI_200519_210519_DG75_SP3_hydrophobic_proteome_R2.raw
RAW	4.YLJI_200519_210519_DG75_SP3_mix_proteome_R1.raw
RAW	4.YLJI_200519_210519_DG75_SP3_mix_proteome_R2.raw
RAW	4.YLJI_220519_220519_DG75_MagHILIC_3_proteome_R1.raw
RAW	4.YLJI_220519_220519_DG75_MagHILIC_3_proteome_R2.raw
SEARCH	5.Five replicates.xlsx	Supplementary figure 1c,e
RAW	5.Pan_110918_260918_Daudi_Glyco_50cm_notrap_rep1.raw
RAW	5.Pan_110918_260918_Daudi_Glyco_50cm_notrap_rep2.raw
RAW	5.Pan_110918_260918_Daudi_Glyco_50cm_notrap_rep3.raw
RAW	5.Pan_110918_260918_Daudi_Glyco_50cm_notrap_rep4.raw
RAW	5.Pan_110918_260918_Daudi_Glyco_50cm_notrap_rep5.raw
SEARCH	6.Prefractionation.xlsx	Supplementary figure 1d
RAW	6.YLJI_110918_200918_Daudi_1500ug_Glyco_notrap_frac10.raw
RAW	6.YLJI_110918_200918_Daudi_1500ug_Glyco_notrap_frac11.raw
RAW	6.YLJI_110918_200918_Daudi_1500ug_Glyco_notrap_frac12.raw
RAW	6.YLJI_110918_200918_Daudi_1500ug_Glyco_notrap_frac13.raw
RAW	6.YLJI_110918_200918_Daudi_1500ug_Glyco_notrap_frac14.raw
RAW	6.YLJI_110918_200918_Daudi_1500ug_Glyco_notrap_frac15.raw
RAW	6.YLJI_110918_200918_Daudi_1500ug_Glyco_notrap_frac6.raw
RAW	6.YLJI_110918_200918_Daudi_1500ug_Glyco_notrap_frac7.raw
RAW	6.YLJI_110918_200918_Daudi_1500ug_Glyco_notrap_frac8.raw
RAW	6.YLJI_110918_200918_Daudi_1500ug_Glyco_notrap_frac9.raw
SEARCH	7.Number of notches.xlsx	Supplementary figure 7
RAW	7.Pan_090718_151018_IgM_glyco_TMT_duplex_126_25OT35OT_notch10.raw
RAW	7.Pan_090718_151018_IgM_glyco_TMT_duplex_126_25OT35OT_notch3.raw
RAW	7.Pan_090718_151018_IgM_glyco_TMT_duplex_126_25OT35OT_notch5.raw
SEARCH	8.Selection of MS detectors and fragmentation modes.xlsx	Supplementary figure 6
RAW	8.Pan_160218_270218_IgM_unlabelled_OT_IT_Rep1.raw
RAW	8.Pan_160218_270218_IgM_unlabelled_OT_IT_Rep2.raw
RAW	8.Pan_160218_270218_IgM_unlabelled_OT_IT_Rep3.raw
SEARCH	9.Optimization of automatic gain control (AGC) targets and maximum injection time (IT) in MS2.xlsx	Supplementary figure 8a
RAW	9.Pan_210618_270618_IgM_C_F_HCD30_AGC5e4.raw
RAW	9.Pan_210618_270618_IgM_C_F_HCD30_AGC5e5.raw
RAW	9.Pan_210618_270618_IgM_C_F_HCD30_AGCe5.raw
RAW	9.Pan_210618_270618_IgM_C_F_stepped_IT500.raw
RAW	9.Pan_210618_270618_IgM_C_F_stepped_IT100.raw
RAW	9.Pan_210618_270618_IgM_C_F_stepped_IT250.raw
SEARCH	10.Injection_time_allocation in Glyco-SPS-MS3.xlsx	Supplementary figure 8b,c,d,e
RAW	10.YLJI_181218_211218_IgM_TMT6_128_SPS_HCD2535_IT_150ms_350ms_R1.raw
RAW	10.YLJI_181218_211218_IgM_TMT6_128_SPS_HCD2535_IT_150ms_350ms_R2.raw
RAW	10.YLJI_181218_211218_IgM_TMT6_128_SPS_HCD2535_IT_200ms_300ms_R1.raw
RAW	10.YLJI_181218_211218_IgM_TMT6_128_SPS_HCD2535_IT_200ms_300ms_R2.raw
RAW	10.YLJI_181218_211218_IgM_TMT6_128_SPS_HCD2535_IT_250ms_250ms_R1.raw
RAW	10.YLJI_181218_211218_IgM_TMT6_128_SPS_HCD2535_IT_250ms_250ms_R2.raw
RAW	10.YLJI_181218_211218_IgM_TMT6_128_SPS_HCD2535_IT_300ms_200ms_R1.raw
RAW	10.YLJI_181218_211218_IgM_TMT6_128_SPS_HCD2535_IT_300ms_200ms_R2.raw
RAW	10.YLJI_181218_211218_IgM_TMT6_128_SPS_HCD2535_IT_350ms_150ms_R1.raw
RAW	10.YLJI_181218_211218_IgM_TMT6_128_SPS_HCD2535_IT_350ms_150ms_R2.raw
SEARCH	11.Optimization of NCE settings_1.xlsx	Supplementary figure 10c,d
RAW	11.YLJI_181218_211218_IgM_TMT6_128_5e5_500ms_MS2_HCD25_R1.raw
RAW	11.YLJI_181218_211218_IgM_TMT6_128_5e5_500ms_MS2_HCD25_R2.raw
RAW	11.YLJI_181218_211218_IgM_TMT6_128_5e5_500ms_MS2_HCD30_R1.raw
RAW	11.YLJI_181218_211218_IgM_TMT6_128_5e5_500ms_MS2_HCD30_R2.raw
RAW	11.YLJI_181218_211218_IgM_TMT6_128_5e5_500ms_MS2_HCD35_R1.raw
RAW	11.YLJI_181218_211218_IgM_TMT6_128_5e5_500ms_MS2_HCD35_R2.raw
RAW	11.YLJI_181218_211218_IgM_TMT6_128_5e5_500ms_MS2_Stepped203040_R1.raw
RAW	11.YLJI_181218_211218_IgM_TMT6_128_5e5_500ms_MS2_Stepped203040_R2.raw
RAW	11.YLJI_181218_211218_IgM_TMT6_128_5e5_500ms_MS2_Stepped253545_R1.raw
RAW	11.YLJI_181218_211218_IgM_TMT6_128_5e5_500ms_MS2_Stepped253545_R2.raw
RAW	11.YLJI_181218_211218_IgM_TMT6_128_SPS_HCD2540_IT_150ms_350ms_R1.raw
RAW	11.YLJI_181218_211218_IgM_TMT6_128_SPS_HCD2540_IT_150ms_350ms_R2.raw
RAW	11.YLJI_181218_211218_IgM_TMT6_128_SPS_HCD2565_IT_150ms_350ms_R1.raw
RAW	11.YLJI_181218_211218_IgM_TMT6_128_SPS_HCD2565_IT_150ms_350ms_R2.raw
RAW	11.YLJI_181218_211218_IgM_TMT6_128_SPS_HCD3035_IT_150ms_350ms_R1.raw
RAW	11.YLJI_181218_211218_IgM_TMT6_128_SPS_HCD3035_IT_150ms_350ms_R2.raw
RAW	11.YLJI_181218_211218_IgM_TMT6_128_SPS_HCD3040_IT_150ms_350ms_R1.raw
RAW	11.YLJI_181218_211218_IgM_TMT6_128_SPS_HCD3040_IT_150ms_350ms_R2.raw
RAW	11.YLJI_181218_211218_IgM_TMT6_128_SPS_HCD3065_IT_150ms_350ms_R1.raw
RAW	11.YLJI_181218_211218_IgM_TMT6_128_SPS_HCD3065_IT_150ms_350ms_R2.raw
RAW	11.YLJI_181218_211218_IgM_TMT6_128_SPS_HCD3535_IT_150ms_350ms_R1.raw
RAW	11.YLJI_181218_211218_IgM_TMT6_128_SPS_HCD3535_IT_150ms_350ms_R2.raw
RAW	11.YLJI_181218_211218_IgM_TMT6_128_SPS_HCD3540_IT_150ms_350ms_R1.raw
RAW	11.YLJI_181218_211218_IgM_TMT6_128_SPS_HCD3540_IT_150ms_350ms_R2.raw
RAW	11.YLJI_181218_211218_IgM_TMT6_128_SPS_HCD3565_IT_150ms_350ms_R1.raw
RAW	11.YLJI_181218_211218_IgM_TMT6_128_SPS_HCD3565_IT_150ms_350ms_R2.raw
SEARCH	12.Optimization of NCE settings_2.xlsx	Figure 2c; Supplementary figure 5, Supplementary figure 9, Supplementary figure 10a,b
RAW	12.pfang_280819_IgM_trypsinGluC_unenriched_TMT6_129_1ug_HCD253545-1.raw
RAW	12.pfang_280819_IgM_trypsinGluC_unenriched_TMT6_129_1ug_HCD253545-2.raw
RAW	12.pfang_280819_IgM_trypsinGluC_unenriched_TMT6_129_1ug_HCD35-1.raw
RAW	12.pfang_280819_IgM_trypsinGluC_unenriched_TMT6_129_1ug_HCD35-2.raw
RAW	12.pfang_280819_IgM_trypsinGluC_unenriched_TMT6_129_1ug_SPS25-253545_1.raw
RAW	12.pfang_280819_IgM_trypsinGluC_unenriched_TMT6_129_1ug_SPS25_253545-2.raw
RAW	12.pfang_280819_IgM_trypsinGluC_unenriched_TMT6_129_1ug_SPS2535-1.raw
RAW	12.pfang_280819_IgM_trypsinGluC_unenriched_TMT6_129_1ug_SPS2535-2.raw
RAW	12.pfang_280819_IgM_trypsinGluC_unenriched_TMT6_129_1ug_SPS253545_65_1.raw
RAW	12.pfang_280819_IgM_trypsinGluC_unenriched_TMT6_129_1ug_SPS253545_65_2.raw
RAW	12.pfang_280819_IgM_trypsinGluC_unenriched_TMT6_129_1ug_SPS2540-1.raw
RAW	12.pfang_280819_IgM_trypsinGluC_unenriched_TMT6_129_1ug_SPS2540-2.raw
SEARCH	13.Pan_151117_251117_IgM_labelled_enrich_HCD15-50.xlsx	Figure2a; Supplementary figure 2 and 3
RAW	13.Pan_151117_251117_IgM_labelled_enrich_HCD15-50.raw
SEARCH	14.Pan_151117_251117_IgM_unlabelled_enrich_HCD15-50.xlsx	Supplementary figure 2
RAW	14.Pan_151117_251117_IgM_unlabelled_enrich_HCD15-50.raw
SEARCH	15.Pan_270118_280518_IgM_Yeast_TMT6.xlsx	Figure 2e
RAW	15.Pan_270118_280518_IgM_Yeast_TMT6_beforeE_HCD25OT_HCD35OT.raw
RAW	15.Pan_270118_280518_IgM_Yeast_TMT6_beforeE_Stepped20-30-40.raw
SEARCH	16.Total quantified glycoforms using MS2 and Glyco-SPS-MS3 method in Burkitt’s lymphoma cells treated with 2FF.xlsx	Figure 3, 4, 5 Supplementary figure 11,12,13,14,15,16
RAW	16.YLJI_010719_030719_DG75_Fuco_Inhibit_60_600uM_TMT6_Glyco_MS2_R1_frac1.raw
RAW	16.YLJI_010719_030719_DG75_Fuco_Inhibit_60_600uM_TMT6_Glyco_MS2_R1_frac2.raw
RAW	16.YLJI_010719_030719_DG75_Fuco_Inhibit_60_600uM_TMT6_Glyco_MS2_R1_frac3.raw
RAW	16.YLJI_010719_030719_DG75_Fuco_Inhibit_60_600uM_TMT6_Glyco_MS2_R1_frac4.raw
RAW	16.YLJI_010719_030719_DG75_Fuco_Inhibit_60_600uM_TMT6_Glyco_MS2_R1_frac5.raw
RAW	16.YLJI_010719_030719_DG75_Fuco_Inhibit_60_600uM_TMT6_Glyco_MS2_R1_frac6.raw
RAW	16.YLJI_010719_030719_DG75_Fuco_Inhibit_60_600uM_TMT6_Glyco_MS2_R1_frac7.raw
RAW	16.YLJI_010719_030719_DG75_Fuco_Inhibit_60_600uM_TMT6_Glyco_MS2_R1_frac8.raw
RAW	16.YLJI_010719_030719_DG75_Fuco_Inhibit_60_600uM_TMT6_Glyco_SPS_MS3_R1_frac1.raw
RAW	16.YLJI_010719_030719_DG75_Fuco_Inhibit_60_600uM_TMT6_Glyco_SPS_MS3_R1_frac2.raw
RAW	16.YLJI_010719_030719_DG75_Fuco_Inhibit_60_600uM_TMT6_Glyco_SPS_MS3_R1_frac3.raw
RAW	16.YLJI_010719_030719_DG75_Fuco_Inhibit_60_600uM_TMT6_Glyco_SPS_MS3_R1_frac4.raw
RAW	16.YLJI_010719_030719_DG75_Fuco_Inhibit_60_600uM_TMT6_Glyco_SPS_MS3_R1_frac5.raw
RAW	16.YLJI_010719_030719_DG75_Fuco_Inhibit_60_600uM_TMT6_Glyco_SPS_MS3_R1_frac6.raw
RAW	16.YLJI_010719_030719_DG75_Fuco_Inhibit_60_600uM_TMT6_Glyco_SPS_MS3_R1_frac7.raw
RAW	16.YLJI_010719_030719_DG75_Fuco_Inhibit_60_600uM_TMT6_Glyco_SPS_MS3_R1_frac8.raw
RAW	16.YLJI_010719_030719_DG75_Fuco_Inhibit_60_600uM_TMT6_Glyco_SPS_MS3_R2_frac1.raw
RAW	16.YLJI_010719_030719_DG75_Fuco_Inhibit_60_600uM_TMT6_Glyco_SPS_MS3_R2_frac2.raw
RAW	16.YLJI_010719_030719_DG75_Fuco_Inhibit_60_600uM_TMT6_Glyco_SPS_MS3_R2_frac3.raw
RAW	16.YLJI_010719_030719_DG75_Fuco_Inhibit_60_600uM_TMT6_Glyco_SPS_MS3_R2_frac4.raw
RAW	16.YLJI_010719_030719_DG75_Fuco_Inhibit_60_600uM_TMT6_Glyco_SPS_MS3_R2_frac5.raw
RAW	16.YLJI_010719_030719_DG75_Fuco_Inhibit_60_600uM_TMT6_Glyco_SPS_MS3_R2_frac6.raw
RAW	16.YLJI_010719_030719_DG75_Fuco_Inhibit_60_600uM_TMT6_Glyco_SPS_MS3_R2_frac7.raw
RAW	16.YLJI_010719_030719_DG75_Fuco_Inhibit_60_600uM_TMT6_Glyco_SPS_MS3_R2_frac8.raw
RAW	16.YLJI_010719_030719_DG75_Fuco_Inhibit_60_600uM_TMT6_Glyco_SPS_MS3_R3_frac1.raw
RAW	16.YLJI_010719_030719_DG75_Fuco_Inhibit_60_600uM_TMT6_Glyco_SPS_MS3_R3_frac2.raw
RAW	16.YLJI_010719_030719_DG75_Fuco_Inhibit_60_600uM_TMT6_Glyco_SPS_MS3_R3_frac3.raw
RAW	16.YLJI_010719_030719_DG75_Fuco_Inhibit_60_600uM_TMT6_Glyco_SPS_MS3_R3_frac4.raw
RAW	16.YLJI_010719_030719_DG75_Fuco_Inhibit_60_600uM_TMT6_Glyco_SPS_MS3_R3_frac5.raw
RAW	16.YLJI_010719_030719_DG75_Fuco_Inhibit_60_600uM_TMT6_Glyco_SPS_MS3_R3_frac6.raw
RAW	16.YLJI_010719_030719_DG75_Fuco_Inhibit_60_600uM_TMT6_Glyco_SPS_MS3_R3_frac7.raw
RAW	16.YLJI_010719_030719_DG75_Fuco_Inhibit_60_600uM_TMT6_Glyco_SPS_MS3_R3_frac8.raw
RAW	16.YLJI_210819_300819_DG75_Fuco_Inhibit_60_600uM_TMT6_Glyco_MS2_R1_frac1.raw
RAW	16.YLJI_210819_300819_DG75_Fuco_Inhibit_60_600uM_TMT6_Glyco_MS2_R1_frac2.raw
RAW	16.YLJI_210819_300819_DG75_Fuco_Inhibit_60_600uM_TMT6_Glyco_MS2_R1_frac3.raw
RAW	16.YLJI_210819_300819_DG75_Fuco_Inhibit_60_600uM_TMT6_Glyco_MS2_R1_frac4.raw
RAW	16.YLJI_210819_300819_DG75_Fuco_Inhibit_60_600uM_TMT6_Glyco_MS2_R1_frac5.raw
RAW	16.YLJI_210819_300819_DG75_Fuco_Inhibit_60_600uM_TMT6_Glyco_MS2_R1_frac6.raw
RAW	16.YLJI_210819_300819_DG75_Fuco_Inhibit_60_600uM_TMT6_Glyco_MS2_R1_frac7.raw
RAW	16.YLJI_210819_300819_DG75_Fuco_Inhibit_60_600uM_TMT6_Glyco_MS2_R1_frac8.raw
RAW	16.YLJI_210819_300819_DG75_Fuco_Inhibit_60_600uM_TMT6_Glyco_SPS_MS3_R1_frac1.raw
RAW	16.YLJI_210819_300819_DG75_Fuco_Inhibit_60_600uM_TMT6_Glyco_SPS_MS3_R1_frac2.raw
RAW	16.YLJI_210819_300819_DG75_Fuco_Inhibit_60_600uM_TMT6_Glyco_SPS_MS3_R1_frac3.raw
RAW	16.YLJI_210819_300819_DG75_Fuco_Inhibit_60_600uM_TMT6_Glyco_SPS_MS3_R1_frac4.raw
RAW	16.YLJI_210819_300819_DG75_Fuco_Inhibit_60_600uM_TMT6_Glyco_SPS_MS3_R1_frac5.raw
RAW	16.YLJI_210819_300819_DG75_Fuco_Inhibit_60_600uM_TMT6_Glyco_SPS_MS3_R1_frac6.raw
RAW	16.YLJI_210819_300819_DG75_Fuco_Inhibit_60_600uM_TMT6_Glyco_SPS_MS3_R1_frac7.raw
RAW	16.YLJI_210819_300819_DG75_Fuco_Inhibit_60_600uM_TMT6_Glyco_SPS_MS3_R1_frac8.raw
RAW	16.YLJI_210819_300819_DG75_Fuco_Inhibit_60_600uM_TMT6_Glyco_SPS_MS3_R2_frac1.raw
RAW	16.YLJI_210819_300819_DG75_Fuco_Inhibit_60_600uM_TMT6_Glyco_SPS_MS3_R2_frac2.raw
RAW	16.YLJI_210819_300819_DG75_Fuco_Inhibit_60_600uM_TMT6_Glyco_SPS_MS3_R2_frac3.raw
RAW	16.YLJI_210819_300819_DG75_Fuco_Inhibit_60_600uM_TMT6_Glyco_SPS_MS3_R2_frac4.raw
RAW	16.YLJI_210819_300819_DG75_Fuco_Inhibit_60_600uM_TMT6_Glyco_SPS_MS3_R2_frac5.raw
RAW	16.YLJI_210819_300819_DG75_Fuco_Inhibit_60_600uM_TMT6_Glyco_SPS_MS3_R2_frac6.raw
RAW	16.YLJI_210819_300819_DG75_Fuco_Inhibit_60_600uM_TMT6_Glyco_SPS_MS3_R2_frac7.raw
RAW	16.YLJI_210819_300819_DG75_Fuco_Inhibit_60_600uM_TMT6_Glyco_SPS_MS3_R2_frac8.raw
RAW	16.YLJI_210819_300819_DG75_Fuco_Inhibit_60_600uM_TMT6_Glyco_SPS_MS3_R3_frac1.raw
RAW	16.YLJI_210819_300819_DG75_Fuco_Inhibit_60_600uM_TMT6_Glyco_SPS_MS3_R3_frac2.raw
RAW	16.YLJI_210819_300819_DG75_Fuco_Inhibit_60_600uM_TMT6_Glyco_SPS_MS3_R3_frac3.raw
RAW	16.YLJI_210819_300819_DG75_Fuco_Inhibit_60_600uM_TMT6_Glyco_SPS_MS3_R3_frac4.raw
RAW	16.YLJI_210819_300819_DG75_Fuco_Inhibit_60_600uM_TMT6_Glyco_SPS_MS3_R3_frac5.raw
RAW	16.YLJI_210819_300819_DG75_Fuco_Inhibit_60_600uM_TMT6_Glyco_SPS_MS3_R3_frac6.raw
RAW	16.YLJI_210819_300819_DG75_Fuco_Inhibit_60_600uM_TMT6_Glyco_SPS_MS3_R3_frac7.raw
RAW	16.YLJI_210819_300819_DG75_Fuco_Inhibit_60_600uM_TMT6_Glyco_SPS_MS3_R3_frac8.raw
SEARCH	17.Quantitative proteome in Burkitt's lymphoma cells.xlsx	Figure 4, supplementary figure 13, 14
RAW	17.YLJI_210819_300819_DG75_Fuco_Inhibit_60_600uM_TMT6_MS2_proteome_R1.raw
RAW	17.YLJI_210819_300819_DG75_Fuco_Inhibit_60_600uM_TMT6_MS2_proteome_R2.raw
RAW	17.YLJI_210819_300819_DG75_Fuco_Inhibit_60_600uM_TMT6_MS2_proteome_R3.raw
RAW	17.YLJI_010719_110719_DG75_Fuco_Inhibit_60_600uM_TMT6_MS2_proteome_R1.raw
RAW	17.YLJI_010719_110719_DG75_Fuco_Inhibit_60_600uM_TMT6_MS2_proteome_R2.raw
RAW	17.YLJI_010719_110719_DG75_Fuco_Inhibit_60_600uM_TMT6_MS2_proteome_R3.raw
