# Supplementary material for: A streamlined pipeline for multiplexed quantitative site-specific N-glycoproteomics
Source: Nat Commun. 2020 Oct 19;11:5268. doi: 10.1038/s41467-020-19052-w (PMC7572468; doi:10.1038/s41467-020-19052-w)
Supplement: Supplementary file 12 — Source Data [file 41467_2020_19052_MOESM12_ESM.xlsx]

## Sheet: Fig 2a-Supp fig3c&d
		HCD energy
	Glycopeptides	15	20	25	30	35	40	45	50
Report ions	G1	0	4.35766e-05	0.000163617	0.000381669	0.00102087	0.00269299	0.006535	0.011573
	G2	0	0.00067956	0.00113368	0.0038184	0.0145156	0.0433325	0.106883	0.186359
	G3	0	0.000339515	0.000862705	0.00236191	0.00745536	0.022516	0.0560411	0.105873
	G4	0	0.000176484	0.000501844	0.00122092	0.00390551	0.0105661	0.0209216	0.034016
	G5	0.000405622	0.000967214	0.00161665	0.00265981	0.00376912	0.00524923	0.00777581	0.00945277
	G6	0	0.000371581	0.00137996	0.00328552	0.010047	0.0372417	0.0522973	0.0794587
	G7	0	0.000994199	0.00280345	0.00794885	0.0263936	0.0535816	0.100391	0.160183
	G8	0.000242127	0.000692564	0.00194761	0.00653676	0.0138494	0.032349	0.0663309	0.120787
	G9	0.000224549	0.000623979	0.0017136	0.00414198	0.00565613	0.0123726	0.0127658	0.00735076
	G10	0	0.000250517	0.000493581	0.000612684	0.000667634	0.00117452	0.0024397	0.00629855
	G11	0	0.000147188	0.000275956	0.000343109	0.000365582	0.000274523	0.00133746	0.00264929
	G12	0	0.000421554	0.00120338	0.00565747	0.0141169	0.0332484	0.0559244	0.080504
Y（0,$,1）	G1	3.91638e-05	0.000165566	0.000787335	0.00191548	0.00314802	0.00298835	0.00100677	0.000362786
	G2	0.0678869	0.0677158	0.0696633	0.0668828	0.0536821	0.0302798	0.00921395	0
	G3	0.000446864	0.00216529	0.00836982	0.0210375	0.042125	0.0561069	0.0391432	0.0137317
	G4	0.0274117	0.0355787	0.0418203	0.0564824	0.0444301	0.0238721	0.00501262	0
	G5	0.00456325	0.0153762	0.0320897	0.0386703	0.0329497	0.0152736	0.00226773	0
	G6	0.00512036	0.0184442	0.0398346	0.0499194	0.0422119	0.0223296	0.00123052	0
	G7	0.135573	0.164256	0.145691	0.120997	0.0155131	0	0	0
	G8	0.132515	0.0606996	0.0185344	0.0161054	0.00718849	0	0	0
	G9	0.138915	0.144868	0.125949	0.0678285	0.0143078	0	0	0
	G10	0.0147142	0.015007	0.0161532	0.0241439	0.0247397	0.0139788	0.00317931	0.000216693
	G11	0.0199244	0.0196588	0.0200133	0.0246861	0.0278477	0.0240727	0.0114512	0.00333865
	G12	0.00459855	0.00400209	0.00486863	0.00922168	0.0103907	0.00398806	0	0
Y（2-5）	G1	0.00314327	0.00616978	0.024434	0.0377835	0.0221664	0.00527262	7.9295e-05	9.04625e-05
	G2	0.160053	0.190826	0.178874	0.128735	0.0524401	0.0111275	0.00109418	0
	G3	0.00485128	0.0212172	0.0694289	0.109815	0.10291	0.0493301	0.0109387	0.000399671
	G4	0.0426465	0.0489715	0.0403423	0.0312117	0.0141777	0.00219496	0	0
	G5	0.00742341	0.0215052	0.0251624	0.0193539	0.00957617	0.00115044	0	0
	G6	0.0115355	0.0384619	0.0434293	0.032732	0.011483	0.00108944	0	0
	G7	0.0373361	0.00854663	0.00280345	0	0	0	0	0
	G8	0.0506928	0.0110596	0.00173359	0	0	0	0	0
	G9	0.0427069	0.00856134	0	0	0	0	0	0
	G10	0.00988614	0.018822	0.0387609	0.0555569	0.0379528	0.00905989	0.0003865	0
	G11	0.0794123	0.0908061	0.0851731	0.0820974	0.0551548	0.0209007	0.00394616	0.000379822
	G12	0.00165152	0.00229187	0.00788166	0.0132844	0.0100665	0.00363027	0	0
Y（above5)	G1	0.00794582	0.0183625	0.0125072	0.00461927	0.00109813	0	0	0
	G2	0.044406	0.043588	0.0217727	0.00329389	0	0	0	0
	G3	0.174404	0.1315	0.0422131	0.00265578	0	0	0	0
	G4	0.00308971	0.00210671	0.00164646	0.000718328	0	0	0	0
	G5	0.089965	0.0152688	0.000916973	0	0	0	0	0
	G6	0.112771	0.0307787	0	0	0	0	0	0
	G7	0.0321757	0.00601403	0	0	0	0	0	0
	G8	0.024731	0.000497751	0	0	0	0	0	0
	G9	0.0356648	0.00134492	0	0	0	0	0	0
	G10	0.192585	0.19917	0.150268	0.0494301	0.0063274	0	0	0
	G11	0.0627915	0.0655348	0.0547205	0.0292443	0.00688154	0.00048676	0	0
	G12	0.0790655	0.0772671	0.0515646	0.0116332	0	0	0	0
b,y	G1	0.000363394	0.00124944	0.00493729	0.00937961	0.0155259	0.0253576	0.0345226	0.0344699
	G2	0.000271548	0.000573164	0.00195954	0.00456739	0.00722712	0.0143758	0.0187532	0.016684
	G3	0.000146542	0.000676026	0.0019062	0.00434757	0.0109619	0.0188073	0.0301189	0.0346364
	G4	0.00769961	0.0114193	0.0157932	0.0222172	0.0352052	0.0503024	0.0513438	0.0420872
	G5	0.00153734	0.00504357	0.010357	0.0196583	0.0321277	0.0458787	0.0460175	0.0297067
	G6	0.00163674	0.00461352	0.0101523	0.0195694	0.033837	0.061329	0.0385769	0.0100803
	G7	0.00237161	0.00460471	0.0100102	0.0191186	0.0408225	0.0529174	0.049374	0.0337019
	G8	0.00659412	0.0101517	0.0159436	0.0259287	0.0448325	0.0563881	0.0528901	0.0415605
	G9	0.0084625	0.0148043	0.0184819	0.0279005	0.0386837	0.0468569	0.0401116	0.0174925
	G10	0.00171449	0.0058913	0.0147669	0.0373789	0.0730862	0.108417	0.11518	0.094955
	G11	0.00154805	0.00334028	0.00881761	0.020087	0.0402601	0.0634057	0.0809752	0.0798504
	G12	0.000914766	0.00200638	0.00646088	0.0130829	0.0351446	0.0351726	0.0384816	0.0268182

## Sheet: Fig 2c
S/N of reporter ions															Total Score																		Identification
HCD_35	HCD_25/35/45	HCD_25/35/45-65	HCD_25-35	HCD_25-40	HCD_25-25/35/45		HCD_35	HCD_25/35/45	HCD_25/35/45-65	HCD_25-35	HCD_25-40	HCD_25-25/35/45			HCD_35	HCD_25/35/45	HCD_25/35/45-65	HCD_25-35	HCD_25-40	HCD_25-25/35/45		HCD_35	HCD_25/35/45	HCD_25/35/45-65	HCD_25-35	HCD_25-40	HCD_25-25/35/45							GPSM			glycoform				Energy	GPSM	glycoforms
145.079	53.867	43.3999	81.218	274.813	117.28	Median	77.8778	116.159	280.431	173.596	325.407	168.461			0.38215	1.21444	18.9853	23.2952	33.4817	31.9501	Median	55.6735	82.7469	222.982	128.261	247.038	104.094							rep1	rep2	mean	rep1	rep2	mean		HCD_35	54	31.5
60.721	73.7435	3.7888	66.2844	146.232	86.4674	Mean	77.8778	116.159	280.431	173.596	325.407	168.461			11.7329	29.0611	29.5746	42.1118	13.2352	51.6521	Mean	21.3281	25.6932	37.1389	46.7694	45.0518	47.7706						HCD_35	59	49	54	35	28	31.5		HCD_25/35/45	139	67.5
31.341	131.131	364.514	67.4392	224.685	211.194	number of data points	116	306	181	226	206	218			0.31156	2.64822	50.2378	50.0255	44.5623	47.7829	number of data points	336	504	188	233	219	227						HCD_25/35/45	135	143	139	70	65	67.5		HCD_25/35/45-65	94	52
176.272	22.9664	668.483	114.806	270.563	64.1298										11.0082	1.98922	37.791	39.8312	49.2887	31.9214													HCD_25/35/45-65	86	102	94	49	55	52		HCD_25-35	116.5	63.5
101.278	57.1651	1160.65	84.5568	99.3908	320.628										1.71662	0.13624	9.62997	30.7963	43.5065	47.4855													HCD_25-35	112	121	116.5	63	64	63.5		HCD_25-40	109.5	62
102.708	103.123	445.922	381.391	422.077	76.658										2.67011	4.35998	50.7544	55.8004	59.4157	48.6167													HCD_25-40	107	112	109.5	63	61	62		HCD_25-25/35/45	113.5	65
141.332	37.0667	1062.11	62.9363	66.7651	162.56										30.667	4.79969	44.3344	40.761	24.4537	56.2318													HCD_25-25/35/45	110	117	113.5	67	63	65
61.2126	86.2781	177.227	127.928	349.012	191.992										9.13603	24.3015	50.4802	56.6666	18.9367	27.1493
36.1175	55.1613	627.472	41.5276	96.4714	79.2533										22.06	0.4818	30.3726	30.1906	58.1458	52.734
21.4758	43.013	137.306	32.4273	205.387	59.6973										17.5406	13.7095	36.7473	29.3239	30.9459	56.9214
47.657	41.0578	435.391	137.761	205.387	40.0796										9.74174	2.32886	28.9712	32.6151	23.9273	34.1761
16.9164	434.332	148.083	188.835	259.352	176.938										44.394	3.31376	16.4428	50.9839	17.673	30.8375
80.4252	316.059	325.218	62.1954	163.703	52.2269										31.1771	2.02204	21.2041	39.6335	37.0804	20.6881
17.4972	42.3745	302.187	48.3939	150.391	53.0627										42.1709	1.81911	32.3595	30.2471	35.2957	12.0698
14.7655	263.847	581.431	48.3939	206.06	118.238										3.1201	1.12767	47.4842	19.7916	32.3154	39.4535
36.4451	63.8517	506.086	38.8485	207.279	159.991										0.96713	7.94765	33.4416	19.405	48.9278	33.5279
20.0262	192.929	268.275	78.8183	171.274	109.441										38.7623	43.2066	22.6099	36.6407	31.7812	41.6424
47.7563	46.5811	373.006	78.8183	163.558	104.253										44.3523	0.64308	32.8629	26.585	36.7024	18.3205
32.955	64.2596	660.194	95.3772	173.966	71.7098										4.01205	13.5352	23.1205	20.8625	33.5404	39.1814
21.6756	26.6476	198.507	78.7047	298.943	52.5073										24.4981	10.5864	23.7823	45.0556	36.9475	53.7711
15.8104	115.602	395.521	98.9226	89.7788	178.3										1.71483	51.1559	28.6217	36.6407	35.6628	23.7234
55.1243	96.7217	254.606	30.448	116.848	217.101										22.8285	6.09341	24.1952	45.4716	31.7347	33.8304
77.4458	39.2988	102.031	115.722	153.099	103.325										21.2809	8.69334	35.8538	21.876	31.0181	35.8608
42.7927	21.3258	198.096	128.615	106.958	159.458										18.486	38.313	17.6312	41.7183	33.2296	40.5567
128.658	57.0643	270.017	145.669	71.0962	92.0839										4.98784	18.0206	13.7032	44.2511	19.9852	47.5921
13.3124	69.8525	69.9281	99.4032	74.6389	59.9212										3.63286	16.3768	14.7851	43.9914	21.5332	41.208
95.9913	106.988	212.584	83.6017	110.798	92.968										17.468	15.9209	17.661	42.7711	19.3797	32.8324
47.5371	207.935	154.13	91.9988	78.9974	78.6118										29.3427	43.6388	19.269	30.8809	25.9183	30.9298
92.4948	36.838	367.474	88.6593	185.504	118.165										14.1193	0.47073	11.8706	39.9344	28.5723	38.8596
21.8396	54.9965	198.55	91.8636	505.171	73.3637										10.1797	67.1663	28.4697	27.987	11.4246	29.2367
213.677	63.6687	59.0947	61.0849	619.591	98.3323										9.00356	44.6642	20.8299	29.8963	30.1497	27.8701
30.2979	54.1709	118.434	92.3164	184.196	59.7037										17.9817	33.2983	10.1808	32.3785	56.487	30.6498
43.5865	114.993	491.949	57.6939	581.998	63.3369										11.5524	35.3205	14.3317	32.9984	69.5986	53.0716
71.7763	32.2477	229.237	72.188	765.103	60.1713										11.3131	40.0705	23.446	28.5306	41.7165	20.6829
57.6451	45.7581	291.425	96.715	762.101	77.1663										7.34259	6.50087	23.3166	27.4089	40.9802	26.6533
89.7308	79.3558	178.173	42.6791	430.265	44.6982										29.7744	6.90606	10.411	33.6949	59.7444	22.5873
109.578	42.9456	132.35	114.385	722.961	102.442										28.6348	3.75028	26.3882	18.5374	52.4905	50.1221
124.937	24.3914	279.928	81.8386	730.25	46.7626										32.8218	22.2	56.2749	50.6015	64.8823	47.7482
63.7255	98.981	112.142	88.4331	785.444	89.6306										33.6903	4.15882	11.7521	12.9346	46.7516	26.4655
368.624	43.6296	158.456	44.1548	272.742	90.3428										25.0344	0.73915	53.5827	42.1418	61.7626	28.9676
76.1869	96.2807	147.688	109.623	426.319	461.537										33.1243	25.2557	13.8494	42.7134	45.0338	18.9617
83.9594	91.9875	588.914	227.921	235.316	439.373										21.136	12.6989	23.5962	19.0164	14.5922	43.287
33.224	43.8848	262.648	441.823	147.432	467.071										2.13805	2.21741	13.0291	45.8217	55.4777	50.8896
41.8255	37.5901	247.1	149.7	282.746	426.955										12.3812	27.658	42.295	38.1696	21.5414	45.8798
14.6393	51.2514	348.01	235.388	808.377	419.125										29.1114	31.6959	34.4215	55.7439	39.1213	13.3562
41.8177	34.0179	256.951	310.619	577.096	64.0659										15.0333	19.3108	37.5852	17.8732	18.8878	38.8439
10.3025	42.4484	160.957	659.391	1074.33	575.267										23.1905	1.02915	42.6981	47.0651	30.1367	30.2821
39.8319	50.4673	247.85	285.593	771.23	206.307										19.0452	13.2817	16.9079	46.7864	22.3458	46.9818
55.9409	58.347	160.176	271.207	226.46	619.225										21.9696	9.13976	57.3247	54.6151	72.4574	38.4773
40.1016	159.84	257.72	508.383	459.409	511.442										17.432	27.4391	55.5844	67.8073	35.5518	82.3761
22.7309	36.5705	222.982	390.83	635.54	284.462										45.1719	31.4724	55.7216	52.3649	62.4336	67.8203
35.2961	64.216	221.998	485.089	631.995	75.3686										31.8932	41.1186	31.2875	57.5212	80.1045	66.9454
242.794	133.208	346.222	73.8798	470.208	138.306										29.1292	13.7111	57.5537	46.9414	14.2615	60.9688
68.6897	94.2922	65.6562	5.80355	647.016	88.5669										18.0242	26.5636	31.3142	78.248	27.7209	59.2877
302.86	95.5177	247.338	197.491	416.209	117.924										20.5571	29.648	44.4992	38.2019	60.8554	49.3418
69.0554	437.507	131.929	161.696	663.079	157.213										28.9272	17.3409	23.051	33.7018	50.4796	23.1325
48.4678	74.7398	263.62	187.364	648.491	421.997										4.29517	10.6704	61.5126	27.6808	50.3055	57.2147
228.512	33.4338	120.725	115.892	445.775	95.947										59.9821	21.666	35.3809	56.8528	40.8945	17.9746
43.4145	224.626	16.6936	137.45	522.391	239.37										19.7199	8.00836	32.759	69.254	51.0525	14.6744
55.4061	155.923	9.46748	409.48	1075.12	437.187										15.1223	22.5767	34.1029	66.4707	47.6623	30.9359
110.823	107.92	162.434	598.999	252.884	355.157										61.803	29.6626	14.9461	75.6728	44.0216	57.0365
95.3434	147.628	31.9436	367.756	671.212	544.498										12.4135	22.8351	74.4384	75.8079	17.9242	32.33
32.9122	291.212	122.626	191.598	373.409	417.752										13.6271	14.2655	55.4455	42.196	35.843	28.7735
13.1092	132.71	59.23	210.104	474.018	321.379										0.75807	17.7477	56.0622	65.8735	55.219	60.8605
158.147	176.294	207.404	295.895	694.9	388.299										9.54566	28.4822	106.836	81.0234	70.9918	52.6417
21.5349	78.0784	15.5693	279.471	308.873	254.558										34.5533	4.67556	35.4779	45.3796	18.3328	70.4421
86.5422	854.962	133.105	233.58	407.374	203.9										30.0162	8.90683	95.0255	50.0447	42.0491	75.0801
47.6612	28.4438	17.0442	294.353	154.821	542.287										11.2744	4.44794	15.8632	35.227	49.6223	45.5254
44.0438	234.944	520.842	272.73	247.315	753.949										15.8441	6.14747	102.048	32.0279	37.143	63.0175
311.476	253.408	66.9455	263.014	33.5769	213.63										10.7994	7.38788	23.6414	50.6919	42.2226	69.0815
163.419	484.756	29.9298	231.006	261.233	607.345										6.60462	1.99642	95.6256	63.3419	30.6045	64.9485
66.9851	135.625	19.633	487.631	89.1035	228.472										4.91994	16.4943	98.2644	47.9823	21.7476	63.9817
35.0504	222.664	25.1864	118.714	31.3461	248.493										5.36764	12.8073	46.6776	19.5352	63.8522	53.5198
80.2302	95.7664	109.384	577.623	137.988	133.901										5.32	3.46018	15.4796	65.6549	85.4471	59.5081
12.043	162.765	55.5521	556.741	121.166	58.5187										16.8727	3.26934	94.1629	26.0534	14.83	50.0383
32.326	214.282	47.8199	281.041	246.728	6.77086										24.309	7.57919	61.1929	54.6642	16.0198	39.5087
49.1362	226.364	142.619	40.3103	351.999	126.109										10.9688	2.73426	20.584	68.4699	88.0326	61.9921
72.7535	223.907	120.996	139.37	69.5014	135.657										21.4007	8.76704	52.6066	26.1556	25.0163	71.5365
62.0346	198.492	51.2354	12.3886	189.229	31.1038										4.9972	7.32694	75.2109	84.6534	13.1488	26.9329
9.93516	111.134	30.7147	148.929	286.905	60.5628										21.7569	20.5436	59.7911	15.2775	57.4787	54.153
24.3455	40.7536	55.6169	127.204	81.0155	10.3158										20.602	14.0052	42.9195	70.8185	61.6676	60.3677
52.6974	109.433	161.722	105.004	286.692	78.9719										12.6699	1.79327	12.8408	86.4211	109.741	45.8904
215.049	166.668	29.9447	66.4303	163.88	132.235										28.6215	12.0022	24.3281	102.383	77.2989	40.6878
68.1725	307.45	156.186	107.672	148.268	72.7511										8.78338	37.3568	13.4804	61.1379	50.2502	42.892
215.862	222.954	565.259	41.3432	423.69	175.272										5.82594	0.96103	10.8016	30.044	75.3887	67.0853
8.73731	574.537	519.378	128.641	229.614	75.6306										12.7278	19.3291	19.9993	96.8712	52.9452	52.2461
32.1539	125.701	680.296	19.9685	44.2078	143.26										2.20949	8.96784	40.8678	18.3745	74.7841	91.5031
109.311	194.654	122.754	53.0705	266.814	174.891										1.04856	27.1403	31.441	94.7733	83.6531	27.6216
35.9165	112.411	432.166	112.062	132.582	71.156										3.21609	16.9066	54.084	29.8625	83.6212	75.3631
31.931	90.5465	1127.37	68.2855	287.149	20.6143										0.52524	29.4678	44.616	80.6684	93.5423	102.246
77.6263	68.9069	237.795	79.0558	123.678	59.9453										39.1291	51.7044	22.6385	69.1243	104.638	63.2197
87.4102	77.7778	903.842	139.038	46.0554	175.348										15.0007	32.4278	46.0855	84.3405	73.7878	82.9902
259.361	66.1909	964.693	170.807	274.156	46.731										1.05837	18.2966	34.9068	100.981	91.6881	41.3245
205.534	83.7386	226.051	88.9616	153.953	96.1951										7.86135	49.4479	28.1348	81.2927	27.7924	93.6244
61.0506	84.7433	122.943	184.374	381.767	60.1241										38.0839	28.5817	41.3369	86.0053	60.582	87.0186
88.546	94.1468	182.461	107.549	185.276	165.497										8.95186	39.6238	37.9208	71.297	62.0413	80.4813
112.91	183.614	756.789	131.573	171.818	62.1276										1.51514	53.0791	21.1464	65.9494	72.753	41.8542
133.654	140.438	207.852	28.927	88.137	45.0034										3.90318	52.8963	30.9083	81.5109	30.5512	94.9615
51.1649	411.488	616.927	158.812	562.059	46.7109										0.75944	39.52	15.7332	64.6593	15.9837	21.3408
139.491	492.868	253.704	155.718	121.801	90.3703										3.96852	32.544	47.1714	95.531	45.746	83.235
130.887	168.361	544.866	51.1816	178.484	67.8392										14.8264	22.1605	32.9967	22.7317	16.6305	17.7795
24.6102	130.135	731.474	38.4704	145.566	92.704										1.28102	51.9909	32.1102	17.7934	50.7022	109.13
34.6697	58.4316	242.079	29.5879	234.13	57.82										6.68774	13.5828	30.9969	84.8079	23.447	84.0707
16.8894	211.627	418.979	112.535	319.553	48.5337										20.6377	36.6805	26.6367	84.5097	31.1872	28.8632
13.5471	155.525	362.14	58.036	124.033	42.4072										0.76856	67.7499	27.0861	33.906	14.4674	81.3994
40.5078	117.257	243.063	91.796	299.067	48.5119										16.5451	59.0828	31.0972	20.6065	47.9438	65.6402
39.6983	83.662	425.462	98.9565	304.674	165.342										15.6985	1.92257	29.3806	10.8216	72.6898	63.9777
20.0497	51.799	260.717	204.385	431.717	179.977										8.60078	44.3841	40.6685	40.1265	15.8255	73.3992
120.045	132.194	264.319	100.807	137.518	83.9711										51.7094	37.5399	16.1151	17.2593	32.7766	27.4536
77.3855	84.381	365.742	124.701	126.451	335.55										9.77754	9.43718	20.8518	25.8297	52.8846	69.9519
45.4431	67.6229	338.463	206.216	402.953	188.648										19.9175	26.952	14.3898	21.6691	43.3499	97.2933
61.8221	65.7972	96.8613	68.1494	186.884	343.206										32.7317	1.47833	23.55	31.0472	44.8361	57.7712
133.68	59.8301	197.953	364.171	133.134	88.1894										11.9029	12.4252	31.6652	35.4833	31.4212	37.9846
71.1892	73.1797	533.164	224.681	707.235	101.435										3.4326	24.8185	33.2118	48.9389	55.9885	15.8715
144.537	71.3983	198.299	379.789	226.933	220.089										28.2793	9.96118	13.1345	46.9863	53.9588	16.0776
9.13423	22.4536	341.265	50.8591	174.553	75.2412										20.5715	30.3737	8.26329	26.7856	59.9395	41.7161
	66.1951	154.574	81.5191	210.471	66.8566										7.83375	51.6524	11.8973	59.137	28.2772	37.9171
	67.9143	156.349	232.593	154.955	66.8566										16.1457	21.7942	23.987	58.189	33.1123	16.8841
	49.3437	931.428	104.364	215.246	24.3387										15.4142	8.89484	10.3572	48.5767	49.0148	43.3854
	68.3074	175.986	53.914	173.673	257.626										2.41832	11.8186	22.443	40.913	44.8158	48.4888
	94.4088	622.367	41.7946	116.332	79.4366										5.2439	14.9005	11.307	47.6046	33.5861	27.0717
	92.8845	281.03	128.269	125.294	125.024										2.17641	23.6727	10.0205	37.9477	50.6849	59.7957
	16.8526	329.053	147.486	233.918	64.2339										56.4274	5.36751	10.97	37.1987	40.9843	44.0104
	68.053	160.759	120.793	192.051	100.412										59.3285	45.7192	39.6012	35.1407	27.1106	52.233
	54.6547	321.335	151.873	158.983	161.81										46.5695	31.3212	22.2064	31.6332	40.4404	52.332
	19.9715	293.771	144.305	123.057	89.2006										101.792	57.1322	26.4221	39.6769	30.3018	35.0798
	80.0287	403.684	81.0061	229.779	105.195										3.14973	27.4497	11.4646	44.6216	41.9002	18.5421
	184.153	296.813	50.1829	78.6278	52.3849										2.28691	29.3264	22.2732	29.876	30.1404	30.1601
	31.4156	96.1013	106.01	176.706	107.41										58.5362	18.4104	25.1574	35.9111	14.7553	58.5177
	62.246	903.675	136.943	95.3343	53.5904										44.5494	1.60622	10.4346	34.1434	25.6308	31.3684
	30.6718	309.567	117.459	236.457	115.617										24.7813	20.1734	56.078	46.6896	30.8117	36.7359
	38.3584	253.977	131.653	201.931	69.752										39.0491	7.46685	24.0753	28.5291	33.1354	18.4167
	119.076	318.227	62.6255	414.031	47.8236										19.4275	4.47857	25.0533	40.4922	37.8095	26.6828
	116.463	610.217	120.478	233.796	119.613										61.0911	5.94651	27.8661	16.2469	30.868	35.6816
	35.5302	501.996	98.302	136.774	51.8356										48.0798	51.3166	33.7463	24.1404	28.2982	51.3045
	64.2278	161.462	70.1863	283.193	69.6218										16.3464	23.6478	50.0955	34.3477	42.6561	39.5624
	43.9947	97.2874	73.1998	878.115	134.452										41.3189	50.2219	42.1572	25.7629	19.8711	60.8514
	49.8772	343.001	82.0218	378.536	125.718										63.2558	60.9856	39.1656	40.8438	36.4163	44.3647
	86.9088	154.465	90.3183	395.971	73.334										72.7278	41.5995	33.915	27.6892	27.3037	20.9035
	27.0457	587.702	36.4039	912.52	82.9354										82.0347	36.6032	48.8785	28.2614	18.245	46.5038
	87.8221	446.311	173.27	664.108	86.4148										73.4978	59.4664	18.1303	19.9942	44.9123	53.7812
	26.2387	126.9	84.8905	756.201	195.317										69.4925	10.2867	40.1457	32.651	42.0007	44.4708
	62.1392	198.631	128.253	903.531	60.9984										40.7055	48.898	30.351	32.8822	54.2835	43.6254
	32.6737	493.089	49.5525	365.199	70.2499										71.7336	16.8346	40.3851	11.0129	14.566	29.7982
	35.7974	543.669	80.9269	418.668	100.47										43.7878	37.3312	13.9685	52.5051	19.9156	23.4054
	46.436	218.385	135.568	90.713	133.509										54.9393	5.99745	46.5458	27.8309	32.4957	28.4178
	52.6502	279.172	105.243	277.56	63.0758										48.3624	18.1809	30.2007	37.3492	29.9641	35.5414
	52.7743	192.605	154.394	108.327	142.022										27.9034	25.5398	40.7356	30.0884	29.5384	21.3409
	25.0831	215.401	266.46	203.918	81.5467										71.0183	31.668	42.2254	36.4934	73.9835	41.6695
	23.7783	586.842	48.6966	752.377	97.2475										55.1679	11.5882	39.4857	42.6056	74.3255	37.501
	210.428	444.671	222.605	277.44	70.0505										35.2476	14.5526	40.3863	42.6654	34.7689	28.1652
	50.5175	405.438	495.69	506.796	494.326										7.55309	35.2436	47.0521	9.18419	60.9543	13.4172
	52.6314	276.185	371.42	708.223	243.674										8.97671	9.13063	34.5214	31.161	41.3131	27.6113
	409.948	331.724	68.5365	1079.18	357.451										4.6722	24.6692	34.9297	52.4047	48.8966	27.7137
	284.198	111.737	185.72	387.377	363.706										14.6847	40.9056	27.2806	16.7623	62.9094	23.4378
	93.9373	13.9576	425.693	508.143	756.285										2.83588	51.072	48.3305	56.4857	30.0231	30.3265
	41.5538	440.28	387.431	354.596	364.606										2.62249	26.7508	42.6431	74.5197	44.3649	43.125
	218.632	88.4477	271.462	443.839	143.582										6.86054	9.19501	51.9996	65.6974	24.8191	17.2044
	296.821	398.274	154.387	266.845	451.19										0.79161	1.39863	43.6676	25.4081	40.6579	47.1927
	76.3045	292.204	293.775	686.892	38.146										32.6154	3.77207	43.6703	49.8063	31.6503	49.3463
	63.8813	56.9201	659.896	835.983	160.365										7.4032	1.83606	50.2276	47.7137	17.5779	80.7925
	201.539	38.8414	110.767	546.65	74.4417										0.22891	47.4995	34.2111	50.8918	67.0166	59.0775
	47.4993	154.854	263.267	344.66	302.109										5.0433	20.0009	19.483	48.0147	32.5591	58.3473
	97.208	163.076	500.691	327.929	101.507										2.61335	18.3554	71.345	37.4496	54.2897	56.5767
	27.4303	167.053	250.371	539.802	67.6932										3.13996	2.44849	68.5239	72.5853	70.5515	61.239
	30.5808	471.988	254.804	862.252	242.386										1.01345	26.5714	83.3926	54.2959	64.3721	34.7518
	30.3155	45.0544	253.349	420.623	109.266										1.75775	4.14706	68.9262	26.1537	47.6246	53.2776
	68.8886	60.838	34.8187	347.241	367.347										1.42301	14.1228	45.0626	63.7229	45.8511	60.8184
	228.739	146.598	134.759	228.243	359.627										0.59668	16.5242	51.619	78.3866	33.1262	53.0562
	26.9334	220.742	216.2	703.379	352.076										1.35647	44.0503	62.8041	30.7872	35.3901	70.4839
	34.179	144.32	549.989	710.078	157.735										6.97306	19.1922	56.4221	16.4456	24.4432	36.3079
	146.066	161.756	407.383	648.029	313.48										2.72792	34.5315	18.4101	44.046	47.9148	23.1673
	49.8768	240.293	571.893	838.697	463.351										0.40534	51.5481	82.2758	62.7795	57.3295	32.6988
	163.913	76.1475	157.092	434.754	415.888										28.2469	19.7999	9.69001	15.2772	70.5786	26.1637
	67.4194	386.338	200.161	894.77	437.104										2.50848	16.3172	93.7301	50.842	16.7957	35.7058
	33.8073	90.2277	156.542	488.883	350.489										11.4419	56.6759	93.8144	66.3115	32.6547	35.4659
	130.217	174.118	405.813	356.179	340.358										21.7701	19.6536	91.9792	68.7869	56.9922	53.8783
	116.579	68.6977	232.377	246.761	280.672										0.85408	39.5249	89.6695	68.8584	64.625	51.8261
	117.233	257.707	223.966	200.648	191.831										1.85042	6.27119	40.5007	53.1949	50.6563	20.1976
	75.1066	46.7989	280.117	190.58	389.689										2.86392	26.2524	45.5846	39.422	59.835	41.589
	89.6332	70.132	234.353	242.254	312.256										0.35112	10.9807	20.1016	26.9647	20.0046	72.5821
	103.514		177.509	64.7739	91.5947										25.2868	1.11686	77.6754	32.3821	41.3681	70.5095
	61.539		293.364	331.615	557.771										39.913	11.8808	51.2586	64.2393	56.4107	73.4128
	17.5295		235.939	124.199	632.278										13.534	33.9084	37.3164	59.7938	50.0339	54.6755
	97.7936		245.884	64.9285	223.616										11.6463	39.5474	22.7506	38.3139	58.6558	51.8081
	30.193		656.34	289.819	131.432										7.96805	42.7683	78.8427	57.001	67.6322	60.5455
	59.3996		397.02	292.206	69.2358										0.36888	27.7963	21.2377	30.2443	57.3326	73.2012
	90.2372		217.894	186.144	67.406										41.4814	2.40575	17.8972	45.5133	62.6247	37.1125
	61.4961		320.125	78.8076	9.61061										29.1026	24.1184		52.8917	54.048	53.9058
	106.098		620.658	177.075	135.252										30.2642	10.9045		38.2646	21.222	68.779
	109.83		238.329	64.5414	20.4573										34.3741	50.3901		47.0727	13.5978	56.5768
	36.6626		129.619	271.312	58.9344										10.7549	98.9485		71.9394	65.4176	56.9836
	69.9899		99.4808	143.325	142.644										11.371	73.8016		47.746	100.076	66.1505
	86.2234		84.1207	223.96	81.4633										2.01171	13.5043		38.3364	46.9931	62.967
	36.6259		17.4496	165.817	108.021										0.5168	57.2826		41.0728	98.2569	31.8283
	113.243		50.5064	194.349	28.2498										7.71944	6.34769		49.7606	75.7128	77.6651
	41.1074		207.275	256.456	85.5679										20.9599	50.5295		32.0251	20.7423	26.9776
	102.195		397.538	54.844	100.56										6.07931	64.0024		36.3952	103.337	93.9548
	48.409		95.8604	163.972	89.4488										29.9759	4.22289		58.1855	65.4819	99.8639
	44.1164		67.5687	335.753	50.2185										27.4324	43.5091		78.7499	86.0886	32.9824
	124.404		72.8946	66.0292	95.8317										0.90924	36.7114		24.6532	60.1396	52.416
	96.4292		38.0273	50.2747	26.3282										16.8638	14.8347		38.4338	60.3637	48.4861
	32.7046		80.5478	34.7962	115.117										15.7481	66.2674		90.5515	15.3985	45.1677
	74.8493		164.187	72.7208	44.3405										17.693	13.6565		20.9566	40.7008	98.6019
	137.521		167.633	261.645	129.012										7.77176	61.3647		44.1733	82.172	47.0367
	53.908		213.346	163.934	60.1696										11.4213	50.7594		44.7906	62.5105	92.8647
	38.2989		77.6304		41.1957										1.04042	6.99609		47.1127	99.6334	70.2544
	66.8042		36.8094		123.894										38.4315	1.66014		24.0546	85.4894	81.6583
	92.427		132.105		87.0796										0.30288	92.4573		87.2565	61.2627	98.7956
	122.64		96.2878		103.935										28.8317	48.0342		77.6002	94.1254	79.5611
	30.5566		114.449		77.294										38.4207	2.77856		91.3131	14.5591	20.4332
	62.68		164.33		136.089										9.66607	14.7804		111.258	58.1975	73.5382
	163.499		146.282		97.0121										20.454	57.6761		44.9145	88.6588	64.4803
	39.026		39.7588		94.9142										16.371	57.7598		36.6746	25.6837	89.7014
	234.501		214.967		55.9072										18.8001	12.6589		86.9986	10.6899	16.6276
	145.226		91.3024		63.7568										23.3876	2.47614		92.7928	10.4007	69.8488
	43.652		93.9971		167.547										14.7769	95.615		80.8017	23.1809	49.4472
	140.251		86.7842		136.874										20.0179	61.9899		96.7941	22.624	97.0626
	109.359		110.504												2.27646	85.0476		72.8196	42.6781	44.8252
	26.6144		200.51												5.53943	56.4754		72.707		31.1901
	365.315		81.0556												6.89185	3.20662		18.0013		23.8752
	152.89		92.2887												1.0567	42.5647		94.5334		38.0755
	146.507		137.461												10.5812	43.468		33.9419		43.1072
	58.6591		204.187												35.3375	2.74751		14.6539		25.5584
	523.318		49.4463												44.0014	100.046		17.9374		22.136
	271.045		219.423												12.66	9.68891		64.7835		23.5575
	574.48														43.7603	87.5747		62.2831		15.3933
	50.1295														16.2006	59.7035		99.6078
	339.966														18.9408	62.3869		40.4893
	141.218														43.7956	1.60793		36.2721
	93.8556														14.065	26.1787		25.0445
	291.479														41.8154	2.78334		11.9492
	283.28														21.0802	46.4217		71.9783
	119.317														52.351	38.8647
	124.192														12.8874	48.1371
	95.9749														3.40807	67.0293
	190.612														25.8095	18.2868
	77.1345														18.8164	61.163
	61.8711														5.45526	18.7276
	69.3351														3.0641	7.21245
	123.724														4.54516	13.9671
	60.0018														14.2637	4.1323
	224.067														24.9786	23.4893
	103.307														4.34351	5.99837
	51.7804														22.7713	2.5626
	52.3258														28.3902	18.3589
	135.868														21.4026	8.47312
	694.348														18.4567	7.98956
	535.929														5.21127	0.23561
	186.009														22.5162	17.3782
	149.29														19.1819	34.3859
	111.19														16.2208	11.2997
	294.154														35.263	6.19941
	48.9255														15.4223	14.0288
	132.995														4.09406	9.54743
	117.82														9.90593	5.53441
	108.418														1.83267	62.6584
	115.238														0.54244	79.5193
	109.99														9.0955	8.14542
	151.809														5.84305	2.35716
	95.3827														6.16335	2.85272
	84.7588														4.92465	3.83897
	75.8683														1.16699	4.56151
	118.232														16.0064	4.87218
	243.194														5.84385	4.09515
	59.6496														4.64913	8.23039
	102.147														2.49449	3.12902
	442.094														2.86711	1.84125
	190.879														11.0702	1.20484
	162.651														0.62557	8.32855
	146.983														30.3916	1.80815
	84.8323														30.9508	0.81623
	23.6021														19.2379	3.38646
	121.213														23.3452	41.8268
	26.9779														19.3518	22.4993
	46.2066														0.63692	11.8605
	16.6333														13.9642	64.249
	55.4502														37.4615	49.5839
	73.3855														2.39423	6.95837
	81.8319														19.243	3.3614
	62.3006														21.2643	30.3636
	249.909														0.6858	1.0723
	64.6992														0.44957	16.8905
	103.102														8.99247	39.6501
	42.5904														2.3284	44.4749
	66.6969														27.9969	38.4958
	46.1544														15.2325	38.5074
	76.7499														11.13	38.8477
	150.367														7.85569	33.7956
	61.5065														1.15551	12.0303
	88.6732														53.8726	9.4056
	26.1783														19.1348	9.20475
	56.9988														69.1663	17.3586
	93.0627														66.9108	7.50407
	112.049														63.9312	2.61102
	62.6598														40.2075	4.77788
	56.682														88.4832	1.95896
	20.9055														41.5798	14.4496
	64.1791														40.7304	10.2895
	44.406														56.1422	40.9918
	46.4652														18.9765	10.4279
	87.6118														28.239	14.0751
	34.4597														45.5779	36.3235
	27.7708														23.0168	0.26748
	66.9208														76.3164	25.3087
	32.0125														3.31245	42.2808
															83.1533	26.1953
															68.731	38.964
															86.9455	26.2133
															79.337	29.7824
															72.2588	24.1242
															63.066	15.0847
															18.8617	27.4524
															41.649	24.1645
															56.6853	9.61477
															78.6931	10.7158
															71.7057	23.6629
															51.2729	16.7833
															64.8548	10.5545
															10.5028	9.97069
															4.97274	23.9024
															8.36555	20.5483
															0.93834	23.9582
															5.08752	30.8334
															5.30038	29.6832
															3.55537	22.7164
															2.84569	3.33516
															15.3237	18.9029
															15.8447	28.1447
															6.48381	4.76305
															35.6666	2.67422
															36.7455	17.311
															26.1716	6.62427
															33.6256	3.23738
															5.78806	27.3367
															10.5798	3.09713
																11.7922
																32.3898
																7.02188
																28.7902
																27.8347
																26.3237
																18.3077
																3.29484
																38.406
																9.82324
																30.0574
																14.45
																19.2878
																31.8173
																14.6523
																12.7651
																5.47707
																34.4869
																24.8458
																51.933
																35.0673
																8.6998
																43.0578
																40.9063
																20.2735
																1.42087
																65.5367
																43.253
																65.9183
																56.1781
																29.3098
																64.3184
																60.028
																30.9311
																53.2831
																51.961
																33.1721
																43.2105
																46.6014
																14.6496
																34.7159
																44.0231
																7.97078
																7.77859
																41.2206
																18.6095
																17.0667
																17.3657
																32.2104
																33.0856
																21.6685
																38.2478
																37.9911
																21.2087
																25.4683
																13.2192
																12.0089
																36.5668
																3.3232
																9.16728
																23.0497
																41.5853
																59.1171
																51.2937
																50.1573
																44.3047
																34.2825
																0.34568
																46.1807
																25.3815
																28.233
																35.2364
																15.9014
																38.7449
																30.2626
																1.75932
																15.0401
																22.1911
																10.8275
																19.6992
																1.10781
																15.546
																16.0606
																41.1112
																3.93436
																6.67019
																9.70207
																32.6682
																11.8866
																51.2726
																34.148
																28.745
																41.0291
																29.0587
																44.6902
																19.3814
																26.1381
																53.2117
																25.7704
																25.673
																36.2515
																10.3905
																38.5829
																40.2308
																37.0376
																16.3583
																7.48461
																2.52517
																1.54218
																41.9187
																80.84
																12.2798
																4.23778
																48.0088
																31.2381
																8.44575
																66.859
																54.0205
																39.7685
																64.4896
																8.64588
																97.8633
																29.3987
																93.0847
																4.97917
																46.3148
																26.7396
																7.23185
																4.87998
																5.73191
																5.41004
																37.1786
																6.77438
																90.675
																55.054
																2.3301
																91.673
																20.9181
																64.1907
																73.657
																14.846
																53.2227
																100.883
																65.3319
																83.0294
																20.5511
																62.1873
																44.2413
																39.9757
																65.9404
																31.1096
																8.44426
																1.20068
																3.41405
																0.70786
																15.0616
																10.9102
																10.6515
																17.0733
																1.76611
																12.0125
																0.91094
																4.8555
																5.43846
																66.3876
																71.5874
																51.7647
																1.08003

## Sheet: Fig 2e
HCD_25-35															HCD_20/30/40
ratio=2.5		Median			ratio=4		Median			ratio=10		Median			ratio=2.5		Median			ratio=4		Median			ratio=10		Median
Interference	No interference	Interference	No interference		Interference	No interference	Interference	No interference		Interference	No interference	Interference	No interference		Interference	No interference	Interference	No interference		Interference	No interference	Interference	No interference		Interference	No interference	Interference	No interference
2.62916	1.83551	2.86851	2.7916		7.36956	3.30995	3.82891	4.28514		8.4125	24.2749	11.2208	11.6688		2.40053	2.44804	2.16643	2.65727		4.35872	4.28888	1.98041	3.2099		10.4632	10.4994	4.24544	8.81796
2.89335	1.87637				7.30618	2.51459				9.84379	23.7965				1.61997	1.19763				2.28671	4.11778				3.70439	13.8613
3.58835	1.87994				5.98473	7.39259				14.4483	23.4482				2.66971	3.36621				1.61633	2.61079				4.31512	5.83893
4.29333	1.93078				5.04661	8.69893				13.3841	21.1856				1.00327	2.49652				2.06319	2.86901				4.24291	6.59448
2.8344	1.93981				4.98803	4.4073				15.6321	20.6185				2.05648	2.11383				0.748308	3.51575				1.14999	10.752
3.12194	1.94985				4.65528	4.80599				2.09008	19.467				3.24485	2.60212				2.53884	4.60869				4.68833	9.94391
6.20101	2.01218				4.63645	4.76783				12.2776	17.4912				1.17399	3.96148				1.62483	6.14667				3.18252	15.0967
3.46059	2.078				4.62581	8.41792				9.29115	14.7113				2.25198	2.19619				1.91218	3.63164				2.54441	8.78692
2.45345	2.09682				4.50518	4.23917				13.7044	14.3974				2.18003	3.00672				1.28554	5.54157				2.47334	13.1442
4.83974	2.10371				4.49057	4.33111				9.54273	14.2115				1.53678	1.69245				1.22794	2.51154				3.9244	4.86531
4.56818	2.13058				4.48407	4.08126				12.1496	13.4748				1.84664	4.14562				2.93363	4.18541				5.39373	11.88
2.549	2.18257				4.2558	2.92343				8.46755	13.2501				1.6868	2.9511				2.24086	2.06635				4.97794	5.55906
3.56839	2.1909				4.20068	5.20266				12.6422	13.1542				1.95867	2.60458				1.06638	2.69351				1.6561	6.04726
3.1737	2.20297				4.09397	3.28548				10.5447	13.0386				2.81169	2.2199				1.0379	3.05486				1.62519	8.99626
1.65394	2.22471				4.04945	4.34275				11.1647	12.7638				1.33064	2.71459				1.5744	4.33658				2.60775	10.0862
2.14268	2.28607				3.90658	4.07863				12.189	12.1342				4.75233	2.58351				0.855219	6.4633				2.12177	13.6014
3.07526	2.3443				3.82891	3.43589				11.2868	12.0973				2.84884	2.23647				4.88734	1.75713				12.6252	6.63742
2.96108	2.35465				3.76704	3.61915				13.2233	11.8892				1.92397	1.96759				4.68814	2.89757				11.4227	12.8256
3.07461	2.37002				3.74408	8.30467				9.41582	11.7223				3.19592	2.16096				2.14788	6.62624				4.59067	11.9135
2.94686	2.39228				3.64874	3.56836				11.2208	11.6153				1.83859	2.77172				1.32876	3.01277				3.28438	6.86144
3.43244	2.41096				3.63189	3.56088				21.8914	11.5744				2.51501	3.30164				2.43328	4.95448				7.22853	13.128
2.47819	2.4144				3.4957	7.34425				11.8803	11.423				2.22144	1.9663				2.83821	3.03339				7.26409	10.0465
2.64366	2.43036				3.41582	3.13801				9.96119	11.1865				1.55301	3.30124				4.21746	2.37385				16.0168	4.42356
3.14789	2.47627				3.32873	4.58656				7.99793	11.0744				2.38355	1.61437				2.04744	2.94484				6.22792	9.94946
2.87404	2.51672				3.30426	4.62755				8.51362	10.5953				1.56584	2.03227				2.70838	4.64696				7.55726	12.633
2.57472	2.54619				3.25899	3.433				12.1802	10.3729				2.32398	2.29852				3.83459	4.64785				10.099	13.1076
3.19124	2.59609				3.08197	3.44207				12.1387	10.2461				1.65635	2.1926				1.68919	3.00844				3.88093	8.29342
2.70439	2.60241				3.01465	4.91836				8.85769	10.2198				2.48097	3.05825				2.71967	4.40723				8.46273	7.39997
2.83253	2.60456				2.70102	3.52924				12.8665	10.121				2.00573	3.85196				1.89485	2.90123				4.78267	7.3027
3.31618	2.60849				2.35113	3.42806				16.7277	9.21785				2.58325	2.90522				1.9279	7.78295				3.40375	19.9004
3.02189	2.6142				2.34763	2.99436				6.71598	9.10226				2.43651	2.15764				1.55338	2.62008				3.21534	7.08663
3.16545	2.62482				2.22244	2.65188				6.04447	8.96509				4.76074	3.75508				1.00567	6.33758				2.06288	17.8092
2.80875	2.64904				0.570524	6.13222				8.03367	8.57014				2.13731	2.45608				1.88973	1.74928				3.43901	5.303
1.27914	2.67451					2.0906					8.49329				2.47176	2.65651				1.62937	3.98979				3.98034	8.81796
2.86297	2.69553					4.91259					8.36727				2.97069	1.95357				2.18485	1.76411				4.24544	5.26955
3.41694	2.71298					5.20479					7.93216				2.55939	2.41955				4.51999	4.11148				8.53523	10.0173
2.42826	2.7155					5.74788					7.51053				2.63538	2.83351				2.08712	2.82385				5.01194	8.28321
2.56674	2.73719					7.11102					7.23032				3.79773	2.37193				2.90348	3.2099				4.83474	11.7707
1.96983	2.73758														3.04181	1.93718				1.75905	4.04828				3.53318	7.93701
2.97071	2.76619														1.79202	2.83843				4.39953	2.95464				9.64993	6.82484
3.39217	2.78123														2.79033	2.26342				1.96953	4.85843				5.41234	9.5311
2.61199	2.78907														2.63365	1.14197				1.80612	2.87748				3.84245	6.93372
2.31741	2.79412														2.29751	2.92604				3.08126	4.67631				5.6898	9.79696
5.63178	2.80461														2.45541	2.85657				2.89171	3.6795				6.14109	5.88411
2.88917	2.84784														3.11168	2.69028				1.90869	2.15849				3.45527	7.30716
2.60985	2.85234														2.52404	1.90359				1.31652	3.89193				3.4592	9.36003
6.67499	2.86543														2.97506	1.59539				2.38408	2.04739				4.88758	8.64848
2.6443	2.86611														1.76552	1.59286				4.27372	2.93708				7.52055	6.56243
3.41096	2.86728														2.0699	2.24512				2.56178	1.68054				7.85627	4.15522
3.1428	2.90321														1.96871	2.9449				2.39154					4.99366
4.31679	2.91625														2.05125	2.32584				4.38838					6.92496
2.64945	2.93036														1.81985	2.10441				1.04267					2.16386
3.18113	2.94568														2.44287	3.77743				5.63335					18.5415
4.68757	2.94701														4.51914	4.42634				2.76259					11.9776
3.8208	2.94929														1.94313	1.79793				3.23709					7.68181
4.81814	2.97152														1.88833	3.66329				3.83054					7.95222
2.61235	2.97691														1.95339	3.33478				5.27947					8.42987
2.63419	2.98108														2.40136	2.9349				2.01443					3.76319
2.57961	2.98154														2.26697	2.51314				1.63869					3.55104
2.74746	3.00639														1.66515	3.48445				1.98041					3.96146
1.88563	3.00891														2.00857	3.1658				1.29876					2.39245
1.99293	3.03956														2.1934	2.9128				1.80553					3.23535
2.64805	3.08554														2.74803	2.27745				1.88656					3.30541
2.7912	3.09851														2.12746	1.70219				2.70483					5.91363
2.76358	3.11355														1.84658	2.7733				2.39055					3.91507
2.63755	3.1349														1.90172	2.64973				1.54296					3.59367
2.85228	3.15522														2.12368	3.53303				2.9982					5.80865
3.66344	3.20154														1.81028	2.99619				1.91384					5.15851
2.59254	3.20791														2.62753	3.31197				1.70974					3.86997
2.80671	3.21854														3.76811	2.88028				5.07073					5.37657
2.30483	3.22381														2.0501	2.31101				4.42836					11.2795
2.40653	3.30529														1.75972	4.98373				4.42836					11.2795
2.97051	3.34578														2.22768	2.96484				1.8148					3.6941
2.28952	3.3776														3.06673	1.53436				2.39056					8.35275
2.51964	3.44657														2.08805	1.45689				0.888847					2.24498
2.68463	3.45849														1.57802	1.86346				3.86091					9.57804
2.95638	3.53896														5.12904	3.37861				2.28073					3.90851
2.55897	3.57305														2.0753	2.71856				4.1341					9.5939
3.16256	3.7356														3.29138	2.82015				1.462					2.85542
2.8049	3.94569														4.33562	2.75671				4.41562					10.8772
3.24211	4.59153														2.32406	2.24033				3.86856					8.25839
5.20883	4.69194														2.37306	3.84302				2.08951					4.77052
2.90918	5.48348														1.53243	2.48095				1.68609					6.12678
3.91302	6.29786														2.076	4.13019				4.02841					7.72774
															1.59672	2.62307				2.41112					5.21538
															1.86812	2.62307				2.18286					6.34207
															2.16699	2.75748				2.10559					5.67859
															2.19686	2.75748				1.02734					2.04382
															2.00032	2.3422				1.51604					2.85515
															1.84211	2.93411				2.38228					4.99824
															1.79191	3.1303				3.14869					6.21145
															1.75209	3.08615				2.64513					5.25047
															1.98846	1.67905				2.71673					6.33647
															2.18632	2.27654				1.89511					4.25431
															4.47881	2.51711				2.60077					8.62471
															1.63773	4.05138				2.06785					6.05196
															1.50917	2.55692				1.653					5.30635
															2.32908	2.70473				1.78734					4.17286
															1.93738	2.67551				5.33269					6.8788
															2.69537	3.83811				2.18522					6.24869
															2.26349	1.51883				2.25075					4.29894
															1.06031	2.9512				1.64041					4.88627
															1.70742	2.68893				2.24633					3.47747
															1.70742	2.67736				2.47158					5.82243
															2.5471	2.8101				2.24003					7.72953
															2.5471	2.06866				1.25412					2.94272
															2.11371	3.03154				2.05705					5.62812
															2.03554	2.21013				2.97994					6.30039
															3.49406	3.0946				2.24041					4.78147
															2.52572	2.67949				5.13585					8.81543
															2.67288	2.1655				5.52158					13.4862
															2.48077	1.49931				1.18637					2.57426
															1.71371	2.73781				3.1924					5.73992
															2.32067	2.98709				2.24117					4.94142
															1.95309	2.43641				1.78465					3.43517
															2.46334	2.92098				1.46713					1.9728
															1.9269	3.04527				1.90776					5.86826
															2.13475	2.29024				1.57527					2.88157
															2.28308	3.17467				2.44593					4.42191
															3.63373	1.93253				2.70012					4.08264
															1.55848	2.73017				3.51829					9.86902
															1.91831	2.9333				2.49735					5.39532
															2.16305	4.1433				1.15043					2.3369
															2.34789	4.66222				1.92584					5.20764
															2.30448	2.6344				0.525326					3.63373
															2.9054	3.66699				3.41659					6.44034
															2.69692	2.88984				1.46165					2.86433
															2.67325	4.61647				1.28897					3.55361
															1.98942	2.27486				1.78094					5.09241
															2.64144	4.09238				2.54776					6.20162
															1.88329	2.64662				1.3144					2.28269
															2.38315	2.91712				0.957783					2.29275
															2.09809	1.89977				1.21286					2.17383
															1.97271	1.56365				2.60742					6.59524
															1.98496	3.11089				1.41679					3.18148
															3.1625	1.96059				1.78912					2.22693
															2.50397	2.30987				1.06427					2.80452
															2.33238	3.14865				1.0934					2.01401
															2.24489	2.47654				0.472638					2.13511
															3.31622	2.52435				1.55727					1.949
															2.55403	2.88924				1.44255					2.51847
															1.89093	1.96176				0					1.25332
															2.92669	2.48081				1.24401					1.70221
															2.82969	2.40965				1.43024					2.19284
															2.65971	1.38079				3.3625					3.57034
															3.21013	3.16473				2.02035					4.81715
															1.53328	1.76208				2.03509					3.48618
															2.33467	1.86937				2.43464					4.47011
															2.46035	3.08274				0					1.99209
															2.18583	3.56627				2.49657					7.41174
															1.28993	2.51392				1.57177					3.49718
															2.85952	3.56719				2.79019					5.97007
															1.91	5.07796				1.60393					2.54344
															2.97869	2.61025				1.26852					1.5057
															1.54807	2.09502				1.33577					2.25801
															1.90673	2.99384				0					3.24332
															3.08301	3.01472				0.789435					1.42661
															2.35575	1.29583				2.04748					3.34001
															3.45064	2.22163				1.90652					2.64727
															2.34644	3.27979				1.48957					1.83415
															2.56156	6.66824				2.33648					2.87272
															3.18033	2.4944				1.08436					2.21142
															2.73602	1.59916				1.50797					2.95974
															2.11426	2.71486				1.12719					2.26075
															2.24485	2.38054				2.99689					5.34107
															3.11633	2.62701				1.55758					3.02144
															3.09045	6.73351				1.0936					6.95706
															2.03617	3.3853				1.56268					3.7889
															1.79386	2.33559				0					2.23022
															2.13419	2.26272				0					1.16904
															2.31862	2.81049				3.05008					9.71232
															1.71645	2.91181				1.73681					3.54646
															3.3107	3.83642				2.79208					5.41373
															2.33437	2.7669				1.39289					2.99864
															2.44246	1.58919				1.30788					1.76952
															2.16985	2.0054				1.01799					1.84097
															1.90081	4.23684				1.6225					2.64491
															2.40086	2.40498				1.03352					1.88856
															2.55622	4.86068				4.72964					7.1111
															1.798	2.52674				2.9972					9.80177
															2.54954	4.01399				1.19841					2.59628
															2.58658	2.69141
															2.20484	1.50848
															2.01813	4.71462
															2.24872	3.10729
															2.44815	2.44926
															2.70717	3.11869
															1.92484	3.90001
															1.34466	1.79002
															3.076	5.40896
															2.75245	2.81682
															1.82926	1.76159
															1.80786	4.22414
															1.51202	1.98038
															2.80506	3.45734
															2.59549	1.96884
															3.5018	3.33831
															3.2122	0.89952
															4.7138	2.98074
															1.46963	1.61523
															2.86457	2.48424
															1.55025	2.16322
															3.02693	3.90569
															2.16042	2.23434
															2.45414	4.01473
															3.32924	2.00292
															2.03133	2.39208
															2.70409	8.48881
															2.8289	2.65803
															1.58092	3.1988
															6.9171	1.71347
															1.44949	1.25836
															1.99405	2.14419
															1.88502	2.17915
															1.73285	1.58763
															4.11878	2.91742
															1.95965	4.02948
															2.75694	1.92573
															2.85939	2.47255
															2.43414	3.3546
															1.73668	2.73576
															2.39381	3.70797
															1.79232	2.58479
															2.21272	2.58315
															2.52941	2.65247
															2.24555	2.05719
															2.58842
															1.24471
															2.63515
															1.30184
															1.84198
															4.51742
															1.25155
															1.74585
															1.99702
															1.36832
															1.5332
															1.06181
															2.38431
															1.71304
															1.83605
															2.96877
															2.22499
															2.13966
															1.58575
															1.18697
															1.69042
															1.80713
															1.1595
															1.63128
															1.38854
															2.69366
															4.15629
															1.23133
															3.00031
															2.10106
															2.1426
															1.91444
															1.22951
															2.03937
															1.31984
															2.02873
															1.96273
															2.00565
															1.84739
															1.7822
															1.18296
															1.93982
															6.36161
															6.03276
															6.89173
															2.42462
															1.083
															1.8513
															2.13143
															3.18429
															2.04194
															1.93896
															2.15282
															1.35297
															1.06521
															1.80843
															2.06198
															1.42661
															2.35962
															1.85401
															1.63015
															1.82731
															1.50352
															3.27031
															2.16643

## Sheet: Fig 3b
pGlyco 2 search (FDR<2%)
	Proteome Discoverer	GlycoBinder without pParse	GlycoBinder with pParse
Number of GPSMs	20694	22512	23875

## Sheet: Fig 3c
Reporter	Byonic	RawTools	Log10(PD)	Log10(RawTools)
129	81.6109	163.222	1.91175	2.21278
126	83.7296	167.459	1.92288	2.22391
129	86.2705	172.541	1.93586	2.23689
128	87.2762	174.552	1.9409	2.24193
131	89.0953	178.191	1.94985	2.25089
129	89.7356	179.471	1.95296	2.25399
129	90.3059	180.612	1.95572	2.25675
129	90.4013	180.803	1.95617	2.2572
128	90.5559	181.112	1.95692	2.25795
129	90.7102	181.42	1.95766	2.25869
128	91.3604	182.721	1.96076	2.26179
130	92.1224	184.245	1.96437	2.2654
129	92.1268	184.254	1.96439	2.26542
128	92.6333	185.267	1.96677	2.2678
129	94.2673	188.535	1.97436	2.27539
127	94.3081	188.616	1.97455	2.27558
129	94.5565	189.113	1.97569	2.27672
126	94.5873	189.175	1.97583	2.27686
128	94.7013	189.403	1.97636	2.27739
129	94.7661	189.532	1.97665	2.27768
128	94.9804	189.961	1.97763	2.27866
129	95.05	190.1	1.97795	2.27898
128	95.9869	191.974	1.98221	2.28324
129	96.3443	192.689	1.98383	2.28486
130	96.951	193.902	1.98655	2.28758
130	97.0772	194.154	1.98712	2.28815
128	97.4225	194.845	1.98866	2.28969
129	97.6292	195.258	1.98958	2.29061
131	97.6601	195.32	1.98972	2.29075
126	98.2148	196.43	1.99218	2.29321
129	98.2306	196.461	1.99225	2.29328
128	98.3129	196.626	1.99261	2.29364
130	98.8408	197.682	1.99494	2.29597
130	98.8408	197.682	1.99494	2.29597
130	98.8814	197.763	1.99511	2.29614
129	99.0905	198.181	1.99603	2.29706
129	99.3334	198.667	1.9971	2.29813
126	99.3552	198.71	1.99719	2.29822
126	99.4278	198.856	1.99751	2.29854
127	99.7292	199.458	1.99882	2.29985
129	99.8073	199.615	1.99916	2.30019
126	100.306	200.613	2.00133	2.30236
129	100.517	201.035	2.00224	2.30327
129	100.773	201.546	2.00334	2.30438
129	101.214	202.428	2.00524	2.30627
128	101.253	202.506	2.00541	2.30644
126	101.386	202.771	2.00598	2.30701
129	101.393	202.786	2.00601	2.30704
130	101.665	203.331	2.00717	2.3082
127	101.797	203.595	2.00773	2.30877
129	101.963	203.925	2.00844	2.30947
131	102.091	204.183	2.00899	2.31002
129	102.248	204.497	2.00965	2.31069
131	102.33	204.661	2.01	2.31103
128	102.841	205.683	2.01217	2.3132
129	102.852	205.704	2.01221	2.31324
129	102.942	205.884	2.01259	2.31362
131	103.056	206.112	2.01307	2.3141
130	103.211	206.422	2.01373	2.31476
129	103.364	206.727	2.01437	2.3154
130	103.378	206.756	2.01443	2.31546
129	103.43	206.86	2.01465	2.31568
129	103.74	207.48	2.01595	2.31698
130	103.959	207.917	2.01686	2.31789
129	104.171	208.342	2.01775	2.31878
129	104.171	208.342	2.01775	2.31878
129	104.51	209.02	2.01916	2.32019
128	104.632	209.264	2.01966	2.3207
131	104.856	209.711	2.02059	2.32162
129	104.867	209.733	2.02064	2.32167
129	105.014	210.028	2.02125	2.32228
129	105.256	210.513	2.02225	2.32328
126	105.264	210.528	2.02228	2.32331
129	105.475	210.95	2.02315	2.32418
129	105.676	211.352	2.02398	2.32501
127	105.862	211.724	2.02474	2.32577
129	106.229	212.457	2.02624	2.32727
130	106.488	212.975	2.0273	2.32833
130	106.533	213.065	2.02748	2.32851
131	106.554	213.108	2.02757	2.3286
128	106.729	213.458	2.02828	2.32931
130	106.73	213.46	2.02829	2.32932
129	106.84	213.68	2.02873	2.32976
127	106.989	213.978	2.02934	2.33037
128	107.004	214.008	2.0294	2.33043
130	107.06	214.12	2.02963	2.33066
129	107.066	214.133	2.02965	2.33068
129	107.101	214.201	2.02979	2.33082
130	107.208	214.416	2.03023	2.33126
126	107.638	215.277	2.03197	2.333
131	107.816	215.632	2.03268	2.33371
129	107.84	215.68	2.03278	2.33381
129	107.908	215.817	2.03305	2.33409
129	108.02	216.04	2.0335	2.33453
128	108.152	216.303	2.03403	2.33506
128	108.225	216.451	2.03433	2.33536
128	108.381	216.763	2.03495	2.33599
128	108.45	216.9	2.03523	2.33626
130	108.621	217.242	2.03591	2.33694
129	108.648	217.296	2.03602	2.33705
129	108.658	217.316	2.03606	2.33709
131	108.715	217.43	2.03629	2.33732
129	108.97	217.939	2.03731	2.33834
128	109.056	218.112	2.03765	2.33868
129	109.14	218.28	2.03798	2.33901
126	109.162	218.324	2.03807	2.3391
128	109.382	218.764	2.03895	2.33998
126	109.52	219.041	2.03949	2.34053
126	109.69	219.38	2.04017	2.3412
126	110.011	220.022	2.04144	2.34247
129	110.035	220.07	2.04153	2.34256
128	110.159	220.319	2.04202	2.34305
129	110.307	220.614	2.0426	2.34363
129	110.569	221.138	2.04363	2.34466
128	110.649	221.298	2.04395	2.34498
129	110.729	221.458	2.04426	2.34529
130	110.756	221.512	2.04437	2.3454
129	110.996	221.992	2.04531	2.34634
126	111.13	222.26	2.04583	2.34686
128	111.159	222.317	2.04594	2.34697
128	111.202	222.403	2.04611	2.34714
131	111.259	222.517	2.04634	2.34736
127	111.318	222.637	2.04657	2.3476
130	111.359	222.717	2.04673	2.34775
129	111.422	222.844	2.04697	2.348
129	111.683	223.366	2.04799	2.34902
129	111.938	223.877	2.04898	2.35001
130	111.939	223.879	2.04898	2.35001
130	111.95	223.899	2.04902	2.35005
128	112.138	224.277	2.04975	2.35078
131	112.165	224.329	2.04986	2.35089
131	112.171	224.342	2.04988	2.35091
128	112.262	224.525	2.05023	2.35126
131	112.534	225.068	2.05128	2.35231
129	112.999	225.998	2.05307	2.3541
127	113.247	226.494	2.05403	2.35506
129	113.414	226.827	2.05467	2.3557
130	113.427	226.855	2.05472	2.35575
129	113.68	227.36	2.05568	2.35671
129	113.827	227.654	2.05625	2.35727
128	113.955	227.91	2.05673	2.35776
130	114.038	228.076	2.05705	2.35808
129	114.274	228.548	2.05795	2.35898
126	114.505	229.01	2.05882	2.35985
129	114.814	229.628	2.05999	2.36102
129	114.906	229.812	2.06034	2.36137
130	115.138	230.275	2.06122	2.36225
129	115.171	230.342	2.06134	2.36237
129	115.346	230.691	2.062	2.36303
129	115.531	231.062	2.0627	2.36373
129	115.531	231.062	2.0627	2.36373
129	115.564	231.128	2.06282	2.36385
129	115.613	231.225	2.06301	2.36403
130	115.634	231.268	2.06309	2.36412
131	115.691	231.382	2.0633	2.36433
129	115.695	231.39	2.06331	2.36434
131	115.721	231.442	2.06341	2.36444
129	116.14	232.281	2.06498	2.36601
130	116.152	232.304	2.06503	2.36606
131	116.495	232.991	2.06631	2.36734
129	116.836	233.673	2.06758	2.36861
128	117.074	234.148	2.06846	2.36949
126	117.219	234.438	2.069	2.37003
130	117.302	558.497	2.06931	2.74702
130	117.573	235.146	2.07031	2.37134
131	117.573	235.147	2.07031	2.37134
129	117.912	235.824	2.07156	2.37259
126	118.243	236.486	2.07278	2.3738
129	118.521	237.042	2.0738	2.37482
129	118.853	237.707	2.07501	2.37604
130	118.861	237.722	2.07504	2.37607
131	119.108	238.215	2.07594	2.37697
129	119.119	238.238	2.07598	2.37701
130	119.133	238.265	2.07603	2.37706
131	119.167	238.334	2.07616	2.37719
129	119.576	239.151	2.07764	2.37867
129	120.346	240.693	2.08043	2.38146
129	134.698	269.396	2.12936	2.43039
131	136.19	272.38	2.13415	2.43518
128	139.005	278.01	2.14303	2.44406
130	139.375	278.75	2.14418	2.44522
129	141.824	283.647	2.15175	2.45278
131	142.263	284.527	2.15309	2.45412
129	145.382	290.764	2.16251	2.46354
130	147.365	294.731	2.16839	2.46943
129	154.582	309.164	2.18916	2.49019
129	154.599	309.199	2.18921	2.49024
129	156.711	313.421	2.1951	2.49613
129	157.361	314.723	2.1969	2.49793
131	160.299	320.598	2.20493	2.50596
129	164.065	328.13	2.21502	2.51605
129	164.103	328.206	2.21512	2.51615
129	165.703	331.405	2.21933	2.52036
126	167.258	334.516	2.22339	2.52442
129	167.318	334.636	2.22354	2.52457
129	167.509	335.018	2.22404	2.52507
128	168.972	337.944	2.22781	2.52885
129	169.712	339.425	2.22971	2.53074
129	169.875	339.751	2.23013	2.53116
129	172.884	345.768	2.23775	2.53879
129	174.335	348.669	2.24138	2.54241
129	174.995	349.989	2.24303	2.54405
131	175.811	351.621	2.24505	2.54608
128	176.281	352.561	2.24621	2.54723
129	177.158	354.316	2.24836	2.54939
126	177.341	354.681	2.24881	2.54984
129	177.603	355.207	2.24945	2.55048
129	177.629	355.258	2.24951	2.55054
127	177.803	355.606	2.24994	2.55097
131	178.171	356.343	2.25084	2.55187
129	179.45	358.901	2.25394	2.55497
131	179.717	359.433	2.25459	2.55562
129	180.217	360.434	2.2558	2.55683
129	181.003	362.007	2.25769	2.55872
129	181.364	362.728	2.25855	2.55958
127	181.785	363.569	2.25956	2.56059
129	184.575	369.149	2.26617	2.5672
127	185.322	370.643	2.26793	2.56896
129	185.804	371.607	2.26906	2.57008
129	186.013	372.026	2.26954	2.57057
130	186.213	372.427	2.27001	2.57104
129	186.446	372.892	2.27055	2.57158
130	187.348	374.697	2.27265	2.57368
129	189.868	379.735	2.27845	2.57948
128	190.176	380.352	2.27916	2.58019
128	190.35	380.7	2.27955	2.58058
129	190.393	380.785	2.27965	2.58068
128	190.517	381.033	2.27993	2.58096
129	191.047	382.094	2.28114	2.58217
128	191.82	383.639	2.28289	2.58392
129	192.005	384.01	2.28331	2.58434
126	193.373	386.746	2.2864	2.58743
131	193.389	386.779	2.28643	2.58746
130	193.78	387.56	2.28731	2.58834
131	193.888	387.777	2.28755	2.58858
129	194.18	388.36	2.2882	2.58923
129	194.83	389.66	2.28966	2.59069
130	195.068	390.137	2.29019	2.59122
129	195.127	390.255	2.29032	2.59135
129	195.166	390.333	2.2904	2.59143
128	195.534	391.069	2.29122	2.59225
129	195.726	391.452	2.29165	2.59268
128	195.941	391.881	2.29213	2.59315
129	196.165	392.331	2.29262	2.59365
129	196.243	392.487	2.29279	2.59383
128	196.325	392.65	2.29298	2.59401
128	196.391	392.781	2.29312	2.59415
129	196.796	393.591	2.29402	2.59505
128	196.897	393.793	2.29424	2.59527
129	197.242	394.485	2.295	2.59603
130	197.297	394.594	2.29512	2.59615
129	197.455	394.911	2.29547	2.5965
129	197.534	395.068	2.29564	2.59667
129	197.571	395.141	2.29572	2.59675
127	197.923	395.845	2.2965	2.59753
126	197.968	395.936	2.29659	2.59763
128	198.01	396.02	2.29669	2.59772
128	198.01	396.02	2.29669	2.59772
129	198.101	396.202	2.29689	2.59792
129	199.131	398.261	2.29914	2.60017
129	199.224	398.448	2.29934	2.60037
128	199.253	398.505	2.2994	2.60043
130	199.265	398.531	2.29943	2.60046
131	199.359	398.718	2.29964	2.60067
129	199.535	399.07	2.30002	2.60105
129	199.682	399.364	2.30034	2.60137
126	199.685	399.369	2.30035	2.60137
128	199.966	399.931	2.30096	2.60199
129	200.025	400.049	2.30108	2.60211
127	200.04	400.081	2.30112	2.60215
129	200.145	400.29	2.30134	2.60237
130	200.196	400.392	2.30146	2.60249
129	200.351	400.702	2.30179	2.60282
129	200.376	400.751	2.30185	2.60287
129	200.54	401.08	2.3022	2.60323
129	200.563	401.125	2.30225	2.60328
130	200.731	401.462	2.30261	2.60364
127	200.809	401.618	2.30278	2.60381
130	200.812	401.624	2.30279	2.60382
129	200.934	401.869	2.30305	2.60408
129	201.01	402.021	2.30322	2.60425
130	201.31	402.62	2.30387	2.6049
129	201.315	402.63	2.30388	2.60491
129	201.356	402.712	2.30396	2.60499
129	201.396	402.792	2.30405	2.60508
129	201.716	403.433	2.30474	2.60577
131	201.868	403.736	2.30507	2.6061
129	202.25	404.5	2.30589	2.60692
128	202.325	404.65	2.30605	2.60708
129	202.39	404.78	2.30619	2.60722
129	202.408	404.816	2.30623	2.60726
130	202.413	404.825	2.30624	2.60727
130	202.445	404.89	2.30631	2.60734
130	202.58	405.161	2.3066	2.60763
128	202.786	405.572	2.30704	2.60807
126	202.94	405.881	2.30737	2.6084
129	203.113	406.227	2.30774	2.60877
129	203.159	406.318	2.30784	2.60887
127	203.192	406.385	2.30791	2.60894
126	203.448	406.895	2.30845	2.60948
131	203.452	406.904	2.30846	2.60949
129	203.474	406.948	2.30851	2.60954
129	203.48	406.959	2.30852	2.60955
129	203.73	407.461	2.30905	2.61009
127	203.777	407.554	2.30916	2.61018
127	203.79	407.581	2.30918	2.61021
129	203.853	407.705	2.30932	2.61035
131	203.967	407.933	2.30956	2.61059
130	204.312	408.624	2.31029	2.61132
131	204.696	409.391	2.31111	2.61214
128	204.751	409.502	2.31123	2.61226
127	204.982	409.964	2.31172	2.61275
129	204.989	409.977	2.31173	2.61276
129	204.991	409.983	2.31173	2.61277
130	205.098	410.196	2.31196	2.61299
129	205.17	410.34	2.31211	2.61314
129	205.255	410.51	2.31229	2.61332
129	205.284	410.568	2.31236	2.61339
131	205.383	410.766	2.31256	2.61359
130	205.414	410.828	2.31263	2.61366
128	205.929	411.859	2.31372	2.61475
129	206.566	413.133	2.31506	2.61609
130	206.591	413.182	2.31511	2.61614
127	206.733	413.467	2.31541	2.61644
127	206.753	413.507	2.31545	2.61648
130	206.764	413.528	2.31547	2.6165
129	206.834	413.668	2.31562	2.61665
126	206.851	413.703	2.31566	2.61669
131	206.973	413.946	2.31591	2.61694
129	207.047	414.095	2.31607	2.6171
130	207.06	414.12	2.3161	2.61713
129	207.587	415.174	2.3172	2.61823
129	207.903	415.807	2.31786	2.61889
129	208.054	416.108	2.31818	2.61921
129	208.1	416.2	2.31827	2.6193
129	208.271	416.542	2.31863	2.61966
127	208.409	416.817	2.31892	2.61995
129	208.558	417.117	2.31923	2.62026
130	208.825	417.65	2.31978	2.62081
128	208.936	417.872	2.32001	2.62104
131	208.968	417.936	2.32008	2.62111
131	208.968	417.936	2.32008	2.62111
129	209.092	418.183	2.32034	2.62137
128	209.449	418.897	2.32108	2.62211
129	209.516	419.031	2.32122	2.62225
129	209.887	419.774	2.32199	2.62302
129	210.16	420.32	2.32255	2.62358
129	210.198	420.397	2.32263	2.62366
129	210.388	420.776	2.32302	2.62405
131	210.44	420.879	2.32313	2.62416
131	210.511	421.022	2.32327	2.6243
131	210.521	421.043	2.3233	2.62433
129	210.684	421.368	2.32363	2.62466
131	210.918	1019.67	2.32411	3.00846
131	210.931	421.863	2.32414	2.62517
130	211.403	422.806	2.32511	2.62614
129	211.418	422.836	2.32514	2.62617
126	211.552	423.105	2.32542	2.62645
130	211.618	423.235	2.32555	2.62658
129	211.78	423.559	2.32588	2.62691
129	211.943	423.886	2.32622	2.62725
128	211.977	423.954	2.32629	2.62732
129	212.044	424.088	2.32643	2.62746
128	212.206	424.411	2.32676	2.62779
127	212.279	424.558	2.32691	2.62794
129	212.768	425.536	2.32791	2.62894
129	212.945	425.891	2.32827	2.6293
129	212.977	425.955	2.32833	2.62936
127	213.115	426.229	2.32861	2.62964
128	213.426	426.853	2.32925	2.63028
128	213.426	426.853	2.32925	2.63028
129	213.492	426.984	2.32938	2.63041
129	214.204	428.409	2.33083	2.63186
129	214.204	428.409	2.33083	2.63186
129	214.317	428.634	2.33106	2.63209
130	214.597	429.195	2.33162	2.63265
129	214.636	429.272	2.3317	2.63273
126	214.901	429.801	2.33224	2.63327
129	215.051	430.102	2.33254	2.63357
130	215.267	430.534	2.33298	2.63401
129	215.335	430.67	2.33311	2.63414
128	215.42	430.839	2.33329	2.63432
129	215.534	431.069	2.33352	2.63455
130	215.637	431.274	2.33372	2.63475
129	215.646	431.292	2.33374	2.63477
129	215.7	431.401	2.33385	2.63488
128	215.789	431.579	2.33403	2.63506
129	216.059	432.118	2.33457	2.6356
126	216.148	432.297	2.33475	2.63578
131	216.477	432.953	2.33541	2.63644
129	216.539	433.077	2.33554	2.63657
128	216.544	433.089	2.33555	2.63658
130	216.693	433.385	2.33584	2.63687
129	216.712	1045.68	2.33588	3.0194
126	216.844	433.687	2.33615	2.63718
129	216.863	433.725	2.33619	2.63721
127	216.907	433.814	2.33627	2.6373
129	217.234	434.468	2.33693	2.63796
129	217.234	434.468	2.33693	2.63796
130	217.273	434.546	2.33701	2.63804
127	217.276	434.552	2.33701	2.63804
128	217.418	434.836	2.3373	2.63833
129	217.444	434.889	2.33735	2.63838
129	217.478	434.956	2.33742	2.63844
129	217.791	435.583	2.33804	2.63907
130	218.088	436.176	2.33863	2.63966
129	218.363	436.726	2.33918	2.64021
129	218.37	436.741	2.33919	2.64022
128	218.514	437.027	2.33948	2.64051
128	219.19	438.381	2.34082	2.64185
129	219.196	438.392	2.34083	2.64186
129	219.467	438.933	2.34137	2.6424
131	219.514	439.027	2.34146	2.64249
129	219.63	439.26	2.34169	2.64272
129	219.64	439.281	2.34171	2.64274
127	219.776	439.553	2.34198	2.64301
130	220.285	440.57	2.34298	2.64402
131	220.369	440.738	2.34315	2.64418
126	220.513	441.026	2.34343	2.64446
128	220.564	441.129	2.34353	2.64457
129	220.978	441.956	2.34435	2.64538
131	220.993	441.985	2.34438	2.64541
130	221.061	442.123	2.34451	2.64554
126	221.475	442.951	2.34532	2.64636
131	221.495	442.99	2.34536	2.64639
129	221.514	443.028	2.3454	2.64643
129	221.603	443.206	2.34558	2.64661
129	221.941	443.883	2.34624	2.64727
130	222.067	444.134	2.34648	2.64751
129	222.265	444.531	2.34687	2.6479
126	222.308	444.616	2.34696	2.64799
127	222.709	445.418	2.34774	2.64877
129	223.353	446.705	2.34899	2.65002
130	223.503	447.006	2.34928	2.65031
126	223.636	447.271	2.34954	2.65057
130	223.656	447.313	2.34958	2.65061
127	223.668	447.336	2.3496	2.65063
129	223.838	447.676	2.34993	2.65096
131	223.98	447.961	2.35021	2.65124
130	224.353	448.707	2.35093	2.65196
130	224.51	449.02	2.35124	2.65227
131	224.92	449.84	2.35203	2.65306
131	224.921	449.843	2.35203	2.65306
129	225.07	450.141	2.35232	2.65335
130	225.257	450.513	2.35268	2.65371
129	225.384	450.768	2.35292	2.65395
129	225.486	450.973	2.35312	2.65415
126	225.688	451.376	2.35351	2.65454
129	225.9	451.8	2.35392	2.65495
129	226.161	452.323	2.35442	2.65545
129	226.192	452.383	2.35448	2.65551
129	226.341	452.681	2.35476	2.65579
129	226.458	452.915	2.35499	2.65602
129	226.73	453.459	2.35551	2.65654
130	226.77	453.54	2.35559	2.65662
130	226.77	453.54	2.35559	2.65662
131	226.805	453.609	2.35565	2.65668
130	227.426	454.852	2.35684	2.65787
130	227.436	454.873	2.35686	2.65789
130	227.465	454.929	2.35691	2.65794
131	227.507	455.014	2.35699	2.65802
129	227.623	455.246	2.35722	2.65825
129	228.048	456.097	2.35803	2.65906
129	228.343	456.686	2.35859	2.65962
128	228.39	456.78	2.35868	2.65971
128	228.488	456.976	2.35886	2.65989
126	228.556	457.112	2.35899	2.66002
129	228.654	457.307	2.35918	2.66021
131	228.806	457.613	2.35947	2.6605
128	228.859	457.718	2.35957	2.6606
128	228.859	457.718	2.35957	2.6606
127	229.161	458.321	2.36014	2.66117
129	229.333	458.666	2.36047	2.6615
131	229.502	459.004	2.36079	2.66182
128	229.69	459.38	2.36114	2.66217
126	229.808	459.615	2.36137	2.66239
131	229.886	459.773	2.36151	2.66254
128	230.063	460.125	2.36185	2.66288
130	230.092	460.183	2.3619	2.66293
127	230.134	460.267	2.36198	2.66301
129	230.354	460.709	2.3624	2.66343
131	230.399	460.797	2.36248	2.66351
129	230.521	461.042	2.36271	2.66374
126	230.754	461.508	2.36315	2.66418
129	230.853	461.706	2.36334	2.66437
127	231.071	462.142	2.36375	2.66478
131	231.214	462.429	2.36401	2.66504
129	231.269	462.538	2.36412	2.66515
129	231.411	462.823	2.36438	2.66541
127	231.441	462.882	2.36444	2.66547
129	231.985	463.97	2.36546	2.66649
129	232.099	464.198	2.36567	2.6667
128	232.292	464.584	2.36603	2.66706
130	232.304	464.609	2.36606	2.66709
128	232.558	465.116	2.36653	2.66756
129	233.218	466.435	2.36776	2.66879
129	233.297	466.593	2.36791	2.66894
129	233.529	467.058	2.36834	2.66937
127	233.558	467.115	2.36839	2.66942
129	233.72	467.44	2.3687	2.66973
130	233.818	467.637	2.36888	2.66991
130	233.818	467.637	2.36888	2.66991
129	233.851	467.702	2.36894	2.66997
130	234.079	468.158	2.36936	2.67039
128	234.085	468.17	2.36937	2.6704
130	234.376	468.751	2.36991	2.67094
129	234.552	469.103	2.37024	2.67127
129	234.812	469.625	2.37072	2.67175
126	234.999	469.997	2.37107	2.6721
129	235.012	470.025	2.37109	2.67212
129	235.122	470.244	2.37129	2.67232
129	235.466	470.932	2.37193	2.67296
131	235.548	471.095	2.37208	2.67311
129	235.558	471.115	2.3721	2.67313
127	236.108	472.216	2.37311	2.67414
128	236.49	472.981	2.37381	2.67484
129	236.796	473.591	2.37437	2.6754
129	236.938	473.875	2.37463	2.67566
128	237.274	474.548	2.37525	2.67628
130	237.398	474.796	2.37548	2.67651
130	237.727	475.453	2.37608	2.67711
126	237.845	475.689	2.37629	2.67732
126	238.593	477.185	2.37766	2.67869
130	239.005	478.009	2.37841	2.67944
129	239.018	478.036	2.37843	2.67946
131	239.021	478.042	2.37844	2.67947
129	239.079	478.157	2.37854	2.67957
130	239.396	478.792	2.37912	2.68015
131	239.73	479.46	2.37972	2.68075
129	239.738	479.475	2.37974	2.68077
129	239.913	479.827	2.38005	2.68108
127	239.979	479.958	2.38017	2.6812
129	240.28	480.56	2.38072	2.68175
129	240.418	480.836	2.38097	2.682
130	240.44	480.881	2.38101	2.68204
129	240.447	480.895	2.38102	2.68205
131	240.477	480.953	2.38107	2.6821
128	240.578	481.155	2.38126	2.68229
129	240.759	481.517	2.38158	2.68261
129	240.794	481.587	2.38165	2.68268
131	240.914	481.828	2.38186	2.68289
129	241.436	482.873	2.3828	2.68383
129	241.517	483.034	2.38295	2.68398
129	241.869	483.738	2.38358	2.68461
131	241.911	483.822	2.38366	2.68469
131	242.088	484.176	2.38397	2.685
130	242.142	484.285	2.38407	2.6851
128	243.02	486.039	2.38564	2.68667
129	243.041	486.082	2.38568	2.68671
129	243.518	487.036	2.38653	2.68756
126	243.71	487.419	2.38687	2.6879
130	243.911	487.821	2.38723	2.68826
130	243.911	487.821	2.38723	2.68826
131	243.922	487.843	2.38725	2.68828
131	243.922	487.843	2.38725	2.68828
131	244.032	488.064	2.38745	2.68848
128	244.433	488.866	2.38816	2.68919
129	244.871	489.742	2.38894	2.68997
128	245.055	490.11	2.38926	2.69029
127	245.257	490.515	2.38962	2.69065
128	245.46	490.92	2.38998	2.69101
129	245.527	491.053	2.3901	2.69113
129	245.576	491.153	2.39019	2.69122
131	245.795	491.591	2.39057	2.6916
129	245.921	491.842	2.3908	2.69183
130	246.246	492.493	2.39137	2.6924
129	246.43	492.86	2.39169	2.69272
129	246.73	493.46	2.39222	2.69325
129	246.743	493.487	2.39224	2.69328
129	246.745	493.49	2.39225	2.69328
128	246.784	493.567	2.39232	2.69335
128	247.247	494.495	2.39313	2.69416
131	247.378	494.756	2.39336	2.69439
128	247.648	495.296	2.39383	2.69486
130	247.659	495.317	2.39385	2.69488
129	247.773	495.546	2.39405	2.69508
130	247.779	495.559	2.39406	2.6951
128	247.831	495.661	2.39416	2.69518
131	247.841	495.681	2.39417	2.6952
129	247.887	495.774	2.39425	2.69528
129	247.892	495.784	2.39426	2.69529
127	247.976	495.952	2.39441	2.69544
129	248.736	497.471	2.39574	2.69677
129	248.793	497.586	2.39584	2.69687
129	248.847	497.694	2.39593	2.69696
130	248.895	497.791	2.39602	2.69705
129	248.942	497.884	2.3961	2.69713
131	248.959	497.917	2.39613	2.69716
130	249.074	498.148	2.39633	2.69736
130	249.074	498.148	2.39633	2.69736
128	249.145	498.291	2.39645	2.69748
129	249.347	498.693	2.3968	2.69783
129	249.418	498.835	2.39693	2.69796
129	249.503	499.005	2.39708	2.6981
126	249.613	499.226	2.39727	2.6983
129	249.977	499.954	2.3979	2.69893
129	250.054	500.108	2.39803	2.69906
131	250.164	500.328	2.39822	2.69925
127	250.567	501.134	2.39892	2.69995
129	251.226	502.451	2.40006	2.70109
130	251.235	502.471	2.40008	2.70111
129	252.087	504.175	2.40155	2.70258
126	252.255	504.511	2.40184	2.70287
131	252.294	504.588	2.40191	2.70294
129	252.499	504.998	2.40226	2.70329
129	252.56	505.119	2.40236	2.70339
128	252.56	505.12	2.40236	2.70339
128	252.56	505.12	2.40236	2.70339
129	252.669	505.339	2.40255	2.70358
129	252.791	505.583	2.40276	2.70379
128	252.947	505.893	2.40303	2.70406
127	253.006	506.013	2.40313	2.70416
129	253.604	507.209	2.40416	2.70519
129	253.68	507.36	2.40429	2.70532
131	254.285	508.571	2.40532	2.70635
129	254.288	508.577	2.40533	2.70636
130	254.599	509.198	2.40586	2.70689
131	254.881	509.763	2.40634	2.70737
128	255.047	510.094	2.40662	2.70765
129	255.241	510.482	2.40695	2.70798
128	255.253	510.506	2.40697	2.708
131	255.27	510.54	2.407	2.70803
130	255.402	510.804	2.40722	2.70825
129	255.705	511.409	2.40774	2.70877
127	255.718	511.436	2.40776	2.70879
130	255.832	511.665	2.40795	2.70899
126	255.955	511.91	2.40816	2.70919
126	256.03	512.06	2.40829	2.70932
128	256.622	513.245	2.40929	2.71032
129	256.935	513.869	2.40982	2.71085
129	257.136	514.271	2.41016	2.71119
131	257.213	514.425	2.41029	2.71132
129	257.215	514.43	2.4103	2.71133
129	257.215	514.43	2.4103	2.71133
130	257.25	514.501	2.41036	2.71139
130	257.36	514.721	2.41054	2.71157
128	257.619	515.237	2.41098	2.71201
129	257.823	515.646	2.41132	2.71235
129	257.957	515.914	2.41155	2.71258
128	257.969	515.938	2.41157	2.7126
129	258.393	516.787	2.41228	2.71331
128	258.442	516.884	2.41236	2.71339
129	258.476	516.953	2.41242	2.71345
128	258.487	516.973	2.41244	2.71347
129	258.64	517.281	2.4127	2.71373
127	258.729	517.458	2.41285	2.71388
129	258.78	517.559	2.41293	2.71396
128	258.973	517.945	2.41325	2.71428
127	258.999	517.998	2.4133	2.71433
127	258.999	517.998	2.4133	2.71433
129	259.272	518.543	2.41376	2.71479
131	259.392	518.784	2.41396	2.71499
130	259.438	518.876	2.41403	2.71506
131	259.467	518.933	2.41408	2.71511
128	259.506	519.011	2.41415	2.71518
131	259.658	519.316	2.4144	2.71543
129	260.136	520.271	2.4152	2.71623
128	260.168	520.336	2.41525	2.71628
128	260.168	520.336	2.41525	2.71628
127	260.248	520.496	2.41539	2.71642
129	260.398	520.797	2.41564	2.71667
130	260.438	520.876	2.4157	2.71673
131	260.506	521.012	2.41582	2.71685
129	260.914	521.827	2.4165	2.71753
129	261.374	522.748	2.41726	2.71829
128	261.562	523.124	2.41757	2.7186
129	261.582	523.164	2.41761	2.71864
129	261.751	523.501	2.41789	2.71892
131	261.886	523.772	2.41811	2.71914
129	261.927	523.855	2.41818	2.71921
129	262.418	524.836	2.41899	2.72002
128	262.606	525.211	2.4193	2.72033
128	262.976	525.951	2.41992	2.72095
129	263.458	526.916	2.42071	2.72174
129	263.472	526.944	2.42073	2.72176
127	263.58	527.161	2.42091	2.72194
129	263.608	527.217	2.42096	2.72199
131	264.228	528.456	2.42198	2.72301
129	264.281	528.563	2.42207	2.7231
129	264.295	528.59	2.42209	2.72312
129	264.534	529.069	2.42248	2.72351
129	264.6	529.199	2.42259	2.72362
127	264.735	529.47	2.42281	2.72384
127	265.447	530.895	2.42398	2.72501
128	265.512	531.025	2.42408	2.72511
129	266.255	532.509	2.4253	2.72633
130	266.42	532.84	2.42557	2.7266
129	266.496	532.991	2.42569	2.72672
131	266.774	533.549	2.42614	2.72717
129	267.095	534.189	2.42667	2.7277
129	267.143	534.286	2.42674	2.72777
129	267.191	534.382	2.42682	2.72785
129	267.303	534.605	2.427	2.72803
131	267.431	534.863	2.42721	2.72824
129	267.78	535.56	2.42778	2.72881
130	267.801	535.602	2.42781	2.72884
130	268.11	536.221	2.42831	2.72934
131	268.114	536.227	2.42832	2.72935
129	268.413	536.827	2.4288	2.72983
128	268.784	537.568	2.4294	2.73043
127	268.82	537.64	2.42946	2.73049
126	269.015	538.03	2.42978	2.73081
129	269.026	538.052	2.42979	2.73082
128	269.063	538.126	2.42985	2.73088
131	269.064	538.128	2.42986	2.73089
130	269.225	538.451	2.43012	2.73115
130	269.299	538.597	2.43023	2.73126
131	269.487	538.975	2.43054	2.73157
130	269.645	539.289	2.43079	2.73182
129	269.662	539.324	2.43082	2.73185
130	269.829	539.658	2.43109	2.73212
129	269.875	539.749	2.43116	2.73219
129	270.35	540.699	2.43193	2.73296
129	270.884	541.769	2.43278	2.73381
128	271.129	542.258	2.43318	2.73421
130	271.221	542.442	2.43332	2.73435
128	271.317	542.635	2.43348	2.73451
129	271.66	543.321	2.43403	2.73506
128	271.733	543.466	2.43414	2.73517
128	271.736	543.472	2.43415	2.73518
126	272.305	544.609	2.43506	2.73608
130	272.326	544.651	2.43509	2.73612
126	272.371	544.742	2.43516	2.73619
127	272.409	544.817	2.43522	2.73625
128	272.784	545.569	2.43582	2.73685
130	272.972	545.944	2.43612	2.73715
130	273.025	546.049	2.4362	2.73723
128	273.135	546.269	2.43638	2.73741
129	273.167	546.333	2.43643	2.73746
129	273.278	546.557	2.4366	2.73764
131	273.515	547.03	2.43698	2.73801
129	273.541	547.082	2.43702	2.73805
131	273.893	547.787	2.43758	2.73861
128	274.378	548.755	2.43835	2.73938
128	274.378	548.755	2.43835	2.73938
129	274.382	548.764	2.43836	2.73939
128	274.682	549.364	2.43883	2.73986
129	274.897	549.794	2.43917	2.7402
129	275.073	550.146	2.43945	2.74048
128	275.204	550.409	2.43965	2.74069
126	275.213	550.427	2.43967	2.7407
131	275.336	550.672	2.43986	2.74089
129	275.477	550.953	2.44009	2.74111
127	275.567	551.133	2.44023	2.74126
129	275.62	551.24	2.44031	2.74134
129	275.702	551.404	2.44044	2.74147
126	276	552	2.44091	2.74194
129	276.001	552.002	2.44091	2.74194
130	276.107	552.215	2.44108	2.74211
127	276.419	552.837	2.44157	2.7426
126	276.455	552.91	2.44162	2.74265
128	276.572	553.144	2.44181	2.74284
130	276.647	553.293	2.44193	2.74296
126	276.71	553.42	2.44202	2.74305
128	276.914	553.828	2.44234	2.74337
129	277.103	554.207	2.44264	2.74367
129	277.118	554.236	2.44266	2.74369
128	277.229	554.458	2.44284	2.74387
130	277.241	554.483	2.44286	2.74389
130	277.678	555.355	2.44354	2.74457
130	277.704	555.408	2.44358	2.74461
129	278.197	556.394	2.44435	2.74538
129	278.214	556.428	2.44438	2.74541
128	278.59	557.18	2.44497	2.746
129	279.25	558.5	2.44599	2.74702
130	279.369	558.739	2.44618	2.74721
129	279.464	558.929	2.44633	2.74736
131	280.214	560.427	2.44749	2.74852
130	280.347	560.694	2.4477	2.74873
130	280.441	560.883	2.44784	2.74887
129	280.451	560.902	2.44786	2.74889
131	280.505	561.009	2.44794	2.74897
131	280.562	561.123	2.44803	2.74906
129	280.787	561.574	2.44838	2.74941
126	281.005	562.01	2.44871	2.74974
131	281.383	562.765	2.4493	2.75033
129	281.649	563.297	2.44971	2.75074
129	281.664	563.329	2.44973	2.75076
131	281.98	563.961	2.45022	2.75125
130	282.539	565.077	2.45108	2.75211
129	282.551	565.103	2.4511	2.75213
129	282.572	565.145	2.45113	2.75216
128	282.917	565.833	2.45166	2.75269
128	282.917	565.833	2.45166	2.75269
130	283.566	567.132	2.45265	2.75368
128	283.847	567.693	2.45308	2.75411
128	284.777	569.555	2.4545	2.75554
128	284.777	569.555	2.4545	2.75554
128	284.941	569.882	2.45475	2.75579
129	284.947	569.894	2.45476	2.75579
129	285.049	570.098	2.45492	2.75595
129	285.09	570.18	2.45498	2.75601
130	285.141	570.282	2.45506	2.75609
130	285.218	570.436	2.45518	2.75621
130	285.218	570.436	2.45518	2.75621
131	285.511	571.023	2.45562	2.75665
128	285.87	571.74	2.45617	2.7572
128	285.887	571.775	2.45619	2.75722
128	285.89	571.78	2.4562	2.75723
130	286.102	572.204	2.45652	2.75755
129	286.115	572.231	2.45654	2.75757
128	286.131	572.262	2.45656	2.75759
129	286.248	572.496	2.45674	2.75777
130	286.399	572.798	2.45697	2.758
130	286.517	573.035	2.45715	2.75818
129	286.674	573.347	2.45739	2.75842
131	286.854	573.709	2.45766	2.75869
129	286.931	573.861	2.45778	2.75881
129	286.931	573.863	2.45778	2.75881
130	287.003	574.006	2.45789	2.75892
129	287.014	574.028	2.4579	2.75893
129	287.272	574.544	2.45829	2.75932
129	287.272	574.544	2.45829	2.75932
129	287.336	574.671	2.45839	2.75942
127	287.598	575.195	2.45879	2.75982
130	287.649	575.297	2.45886	2.75989
130	287.65	575.299	2.45886	2.75989
130	287.806	575.612	2.4591	2.76013
126	288.161	576.323	2.45964	2.76067
129	288.359	576.719	2.45993	2.76096
128	288.536	577.073	2.4602	2.76123
129	288.962	577.923	2.46084	2.76187
129	288.977	577.955	2.46086	2.76189
126	289	578	2.4609	2.76193
131	289.004	578.008	2.4609	2.76193
126	289.354	578.708	2.46143	2.76246
128	290.141	580.283	2.46261	2.76364
128	290.37	580.739	2.46295	2.76398
126	290.435	580.871	2.46305	2.76408
129	290.816	581.632	2.46362	2.76465
130	291.079	582.157	2.46401	2.76504
129	291.339	582.677	2.4644	2.76543
131	291.476	582.951	2.4646	2.76563
128	291.576	583.153	2.46475	2.76578
129	291.694	583.388	2.46493	2.76596
129	291.808	583.616	2.4651	2.76613
129	292.039	584.077	2.46544	2.76647
129	292.083	584.166	2.46551	2.76654
131	292.152	584.303	2.46561	2.76664
126	292.203	584.405	2.46568	2.76671
130	292.268	584.536	2.46578	2.76681
127	292.373	584.747	2.46594	2.76697
131	292.38	584.76	2.46595	2.76698
129	292.604	585.209	2.46628	2.76731
129	292.78	585.56	2.46654	2.76757
129	292.886	585.772	2.4667	2.76773
128	294.046	588.092	2.46842	2.76945
131	294.27	588.54	2.46875	2.76978
129	294.482	588.965	2.46906	2.77009
126	294.61	589.219	2.46925	2.77028
129	294.653	589.306	2.46931	2.77034
128	294.697	589.395	2.46938	2.77041
131	294.724	589.449	2.46942	2.77045
130	294.819	589.638	2.46956	2.77059
130	294.855	589.71	2.46961	2.77064
128	294.955	589.91	2.46976	2.77079
129	295.353	590.705	2.47034	2.77137
129	295.67	591.34	2.47081	2.77184
128	295.815	591.63	2.47102	2.77205
130	296.485	592.969	2.472	2.77303
128	297.167	594.334	2.473	2.77403
128	297.238	594.476	2.4731	2.77413
130	297.344	594.688	2.47326	2.77429
128	297.864	595.728	2.47402	2.77505
128	297.971	595.943	2.47417	2.7752
129	298.192	596.384	2.4745	2.77553
128	298.353	596.706	2.47473	2.77576
129	298.397	596.793	2.47479	2.77582
126	298.443	596.886	2.47486	2.77589
129	299.059	598.117	2.47576	2.77679
131	299.142	598.283	2.47588	2.77691
130	299.7	599.4	2.47669	2.77772
131	299.719	599.437	2.47671	2.77774
129	299.924	599.848	2.47701	2.77804
129	300.334	600.668	2.4776	2.77863
130	300.45	600.9	2.47777	2.7788
129	300.536	601.071	2.4779	2.77893
130	300.626	601.251	2.47803	2.77906
128	300.68	601.359	2.4781	2.77913
129	300.867	601.734	2.47837	2.7794
126	300.969	601.937	2.47852	2.77955
130	301.138	602.276	2.47877	2.7798
131	301.409	602.819	2.47916	2.78019
131	301.554	603.107	2.47937	2.78039
131	301.554	3881	2.47937	3.58894
129	301.586	603.173	2.47941	2.78044
129	301.852	603.705	2.47979	2.78082
129	301.852	603.705	2.47979	2.78082
129	302.125	604.249	2.48019	2.78122
127	302.218	604.437	2.48032	2.78135
131	302.352	604.704	2.48051	2.78154
129	302.368	604.736	2.48054	2.78157
129	302.386	604.772	2.48056	2.78159
128	302.407	604.814	2.48059	2.78162
129	302.582	605.164	2.48084	2.78187
129	302.622	605.244	2.4809	2.78193
129	302.653	605.305	2.48094	2.78197
131	302.739	605.478	2.48107	2.7821
131	302.739	605.478	2.48107	2.7821
128	302.781	605.563	2.48113	2.78216
130	302.871	605.741	2.48126	2.78229
128	303.054	606.108	2.48152	2.78255
128	303.054	606.108	2.48152	2.78255
129	303.219	606.437	2.48176	2.78279
128	303.512	607.024	2.48218	2.78321
129	303.79	607.58	2.48257	2.7836
126	304.171	608.342	2.48312	2.78415
131	304.285	608.569	2.48328	2.78431
130	304.592	609.183	2.48372	2.78475
128	304.678	609.357	2.48384	2.78487
129	305.171	610.342	2.48454	2.78557
131	305.536	611.072	2.48506	2.78609
129	305.619	611.239	2.48518	2.78621
129	306.289	612.579	2.48613	2.78716
128	306.308	612.615	2.48616	2.78719
127	306.788	613.575	2.48684	2.78787
129	306.847	613.693	2.48692	2.78795
130	307.091	614.181	2.48727	2.7883
130	307.091	614.181	2.48727	2.7883
130	307.395	614.79	2.4877	2.78873
131	307.478	614.957	2.48781	2.78884
129	307.555	615.111	2.48792	2.78895
127	307.574	615.147	2.48795	2.78898
131	307.663	615.327	2.48808	2.78911
129	307.685	615.371	2.48811	2.78914
130	307.945	615.889	2.48847	2.7895
129	308.109	616.219	2.4887	2.78973
129	308.284	616.567	2.48895	2.78998
129	308.47	616.941	2.48921	2.79024
130	308.649	617.298	2.48946	2.79049
126	308.757	617.514	2.48962	2.79065
126	308.848	617.696	2.48974	2.79077
129	309.068	618.135	2.49005	2.79108
127	309.237	618.475	2.49029	2.79132
128	309.491	618.982	2.49065	2.79168
130	309.667	619.334	2.49089	2.79192
128	309.703	619.405	2.49095	2.79197
128	310.095	620.189	2.49149	2.79252
129	310.306	620.612	2.49179	2.79282
130	310.662	621.325	2.49229	2.79332
129	310.722	621.445	2.49237	2.7934
126	310.731	621.462	2.49238	2.79341
129	310.867	621.734	2.49257	2.7936
131	311.079	622.159	2.49287	2.7939
128	311.508	623.017	2.49347	2.7945
129	311.668	623.335	2.49369	2.79472
130	311.876	623.752	2.49398	2.79501
129	312.074	624.148	2.49426	2.79529
128	312.224	624.449	2.49447	2.7955
131	312.357	624.714	2.49465	2.79568
130	312.363	624.725	2.49466	2.79569
128	312.475	624.951	2.49482	2.79585
129	312.498	624.996	2.49485	2.79588
129	312.853	625.706	2.49534	2.79637
129	312.896	625.792	2.4954	2.79643
126	312.993	625.987	2.49553	2.79656
127	313.358	626.716	2.49604	2.79707
126	313.522	627.044	2.49627	2.7973
130	313.779	627.559	2.49662	2.79765
130	314.631	629.263	2.4978	2.79883
129	314.704	629.409	2.4979	2.79893
129	314.704	629.409	2.4979	2.79893
128	314.808	629.617	2.49805	2.79908
128	315.008	630.015	2.49832	2.79935
129	315.161	630.321	2.49853	2.79956
129	315.186	630.372	2.49857	2.7996
128	315.771	631.543	2.49937	2.8004
126	315.836	631.671	2.49946	2.80049
128	315.857	631.714	2.49949	2.80052
126	316.025	632.049	2.49972	2.80075
131	316.102	632.203	2.49983	2.80086
131	316.316	632.632	2.50012	2.80115
130	316.631	633.263	2.50055	2.80158
129	316.675	633.349	2.50061	2.80164
129	316.923	633.846	2.50095	2.80198
126	317.157	634.314	2.50127	2.8023
128	317.194	634.388	2.50132	2.80236
130	317.447	634.894	2.50167	2.8027
129	317.638	635.276	2.50193	2.80296
128	317.796	635.593	2.50215	2.80318
129	317.826	635.651	2.50219	2.80322
128	317.866	635.731	2.50224	2.80327
126	318.075	636.151	2.50253	2.80356
128	318.08	636.159	2.50254	2.80357
128	318.137	636.273	2.50261	2.80364
128	318.469	636.938	2.50307	2.8041
126	318.492	636.985	2.5031	2.80413
129	318.712	637.424	2.5034	2.80443
128	318.926	637.852	2.50369	2.80472
129	319.592	639.184	2.5046	2.80563
129	319.71	639.419	2.50476	2.80579
129	319.717	639.434	2.50477	2.8058
129	320.315	640.629	2.50558	2.80661
128	320.351	640.701	2.50563	2.80666
129	320.533	641.065	2.50587	2.8069
130	321.214	642.427	2.50679	2.80782
128	321.247	642.495	2.50684	2.80787
128	321.627	643.255	2.50735	2.80838
126	321.807	643.615	2.5076	2.80863
126	321.838	643.676	2.50764	2.80867
126	321.971	643.941	2.50782	2.80885
129	322.364	644.728	2.50835	2.80938
130	322.366	644.732	2.50835	2.80938
131	322.571	645.141	2.50863	2.80965
129	322.647	645.294	2.50873	2.80976
131	322.736	645.473	2.50885	2.80988
127	322.754	645.507	2.50887	2.8099
129	322.939	645.878	2.50912	2.81015
128	323.05	646.1	2.50927	2.8103
130	323.163	646.325	2.50942	2.81045
129	323.298	646.597	2.5096	2.81063
127	323.438	646.877	2.50979	2.81082
127	323.595	647.19	2.51	2.81103
131	323.663	647.326	2.51009	2.81112
129	324.02	648.039	2.51057	2.8116
129	324.098	648.196	2.51068	2.81171
127	324.396	648.793	2.51108	2.81211
130	324.464	648.928	2.51117	2.8122
128	324.494	648.989	2.51121	2.81224
127	324.71	649.42	2.5115	2.81253
129	324.973	649.946	2.51185	2.81288
127	325.046	650.091	2.51194	2.81297
129	325.492	650.984	2.51254	2.81357
131	325.512	651.024	2.51257	2.8136
129	325.559	651.117	2.51263	2.81366
130	325.56	651.119	2.51263	2.81366
127	325.617	651.234	2.51271	2.81374
130	326.054	652.108	2.51329	2.81432
129	326.071	652.142	2.51331	2.81434
130	326.138	652.276	2.5134	2.81443
129	326.351	652.702	2.51368	2.81471
129	326.55	653.099	2.51395	2.81498
129	327.015	654.029	2.51457	2.8156
129	327.06	654.12	2.51463	2.81566
131	327.072	654.145	2.51464	2.81567
126	327.685	655.369	2.51546	2.81649
130	327.841	655.681	2.51566	2.81669
128	327.937	655.874	2.51579	2.81682
129	328.111	656.221	2.51602	2.81705
129	328.288	656.576	2.51626	2.81728
130	328.355	656.709	2.51634	2.81737
130	328.355	656.709	2.51634	2.81737
129	328.419	656.838	2.51643	2.81746
127	328.973	657.946	2.51716	2.81819
126	329.154	658.307	2.5174	2.81843
129	329.381	658.763	2.5177	2.81873
130	329.445	658.89	2.51778	2.81881
130	329.487	658.975	2.51784	2.81887
128	329.582	659.164	2.51796	2.81899
126	329.654	659.309	2.51806	2.81909
129	329.844	659.688	2.51831	2.81934
129	329.878	659.757	2.51835	2.81938
128	330.089	660.178	2.51863	2.81966
130	330.281	660.562	2.51888	2.81991
129	330.578	661.156	2.51927	2.8203
128	330.593	661.187	2.51929	2.82032
128	330.593	661.187	2.51929	2.82032
129	330.919	661.838	2.51972	2.82075
131	331.046	662.091	2.51989	2.82092
130	331.215	662.429	2.52011	2.82114
129	331.349	662.697	2.52029	2.82132
129	331.349	662.697	2.52029	2.82132
131	331.857	663.714	2.52095	2.82198
130	331.887	663.774	2.52099	2.82202
131	332.009	664.019	2.52115	2.82218
128	332.063	664.125	2.52122	2.82225
128	332.071	664.143	2.52123	2.82226
129	332.094	664.189	2.52126	2.82229
130	332.356	664.713	2.5216	2.82263
126	332.394	664.788	2.52165	2.82268
129	332.496	664.993	2.52179	2.82282
129	333.25	666.5	2.52277	2.8238
130	333.352	666.704	2.5229	2.82393
126	333.483	666.966	2.52307	2.8241
129	333.508	667.016	2.52311	2.82414
131	333.618	667.237	2.52325	2.82428
129	333.629	667.258	2.52326	2.82429
129	333.642	667.283	2.52328	2.82431
129	333.831	667.661	2.52353	2.82456
129	334.012	668.024	2.52376	2.82479
131	334.113	668.226	2.52389	2.82492
131	334.627	669.254	2.52456	2.82559
131	334.758	669.517	2.52473	2.82576
129	334.894	669.788	2.52491	2.82594
128	335.277	670.554	2.5254	2.82643
131	335.44	670.88	2.52561	2.82664
129	335.598	671.196	2.52582	2.82685
129	335.908	671.816	2.52622	2.82725
131	336.289	672.578	2.52671	2.82774
126	336.377	672.754	2.52683	2.82786
129	336.384	672.768	2.52684	2.82787
129	336.398	672.796	2.52685	2.82788
128	336.492	672.984	2.52697	2.828
131	336.555	673.11	2.52706	2.82809
128	336.59	673.18	2.5271	2.82813
129	336.711	673.422	2.52726	2.82829
126	336.783	673.567	2.52735	2.82838
129	337.158	674.316	2.52783	2.82886
130	337.331	674.663	2.52806	2.82909
131	337.401	674.803	2.52815	2.82918
128	337.472	674.944	2.52824	2.82927
130	337.547	675.094	2.52833	2.82936
128	337.694	675.388	2.52852	2.82955
128	337.828	675.656	2.5287	2.82973
129	338.062	676.124	2.529	2.83003
131	339.417	678.834	2.53073	2.83176
126	339.669	679.337	2.53106	2.83209
129	339.901	679.803	2.53135	2.83238
131	340.143	680.286	2.53166	2.83269
130	340.308	680.616	2.53187	2.8329
129	340.325	680.65	2.53189	2.83292
128	340.633	681.265	2.53229	2.83332
129	340.877	681.754	2.5326	2.83363
128	340.901	681.802	2.53263	2.83366
130	341.013	682.025	2.53277	2.8338
128	341.148	682.296	2.53294	2.83397
128	341.187	682.375	2.53299	2.83402
130	341.377	682.754	2.53323	2.83426
129	341.475	682.951	2.53336	2.83439
129	341.475	682.951	2.53336	2.83439
129	341.992	683.984	2.53402	2.83505
129	342.123	684.247	2.53418	2.83521
128	342.609	685.219	2.5348	2.83583
126	342.689	685.378	2.5349	2.83593
129	342.69	685.381	2.5349	2.83593
131	342.706	685.412	2.53492	2.83595
130	342.743	685.486	2.53497	2.836
130	342.774	685.548	2.53501	2.83604
128	343.001	686.003	2.5353	2.83633
131	343.087	686.173	2.5354	2.83643
127	343.109	686.218	2.53543	2.83646
127	343.213	686.426	2.53556	2.83659
131	343.445	686.89	2.53586	2.83689
129	343.573	687.146	2.53602	2.83705
129	343.743	687.486	2.53623	2.83726
130	344.013	688.026	2.53657	2.8376
127	344.149	688.297	2.53675	2.83778
130	344.275	688.55	2.53691	2.83794
130	344.499	688.999	2.53719	2.83822
130	344.649	689.298	2.53738	2.83841
130	344.649	689.298	2.53738	2.83841
128	344.943	689.886	2.53775	2.83878
126	345.14	690.28	2.538	2.83903
128	345.445	690.89	2.53838	2.83941
129	345.659	691.319	2.53865	2.83968
130	345.693	691.386	2.53869	2.83972
129	345.72	691.441	2.53872	2.83976
128	345.756	691.513	2.53877	2.8398
131	345.833	691.666	2.53887	2.8399
128	345.961	691.923	2.53903	2.84006
131	346.04	692.081	2.53913	2.84016
129	346.302	692.605	2.53945	2.84049
129	346.47	692.94	2.53967	2.8407
131	346.781	693.563	2.54006	2.84109
131	347.191	694.382	2.54057	2.8416
129	347.416	694.833	2.54085	2.84188
129	347.438	694.876	2.54088	2.84191
127	347.452	694.903	2.54089	2.84192
128	347.496	694.993	2.54095	2.84198
129	347.503	695.005	2.54096	2.84199
126	347.518	695.035	2.54098	2.84201
126	347.799	695.599	2.54133	2.84236
127	348.035	696.069	2.54162	2.84265
129	348.246	696.491	2.54189	2.84292
127	348.337	696.674	2.542	2.84303
129	348.372	696.744	2.54204	2.84307
130	348.591	697.183	2.54232	2.84335
129	348.622	697.243	2.54235	2.84338
131	348.809	697.618	2.54259	2.84362
131	349.019	698.039	2.54285	2.84388
128	349.156	698.313	2.54302	2.84405
129	349.204	698.409	2.54308	2.84411
129	349.331	698.662	2.54324	2.84427
127	349.645	699.289	2.54363	2.84466
128	350.118	700.237	2.54421	2.84525
127	350.184	700.368	2.5443	2.84533
127	350.195	700.391	2.54431	2.84534
128	350.225	700.451	2.54435	2.84538
129	350.234	700.467	2.54436	2.84539
129	350.351	700.702	2.5445	2.84553
128	350.549	701.098	2.54475	2.84578
128	350.856	701.712	2.54513	2.84616
129	350.862	701.724	2.54514	2.84617
131	350.917	701.833	2.5452	2.84623
128	351.073	702.147	2.5454	2.84643
131	351.089	702.178	2.54542	2.84645
129	351.174	702.348	2.54552	2.84655
128	351.357	702.714	2.54575	2.84678
129	351.431	702.862	2.54584	2.84687
131	351.905	703.81	2.54643	2.84746
131	351.905	703.81	2.54643	2.84746
130	351.989	703.977	2.54653	2.84756
129	351.991	703.981	2.54653	2.84756
126	352.142	704.285	2.54672	2.84775
127	352.256	704.513	2.54686	2.84789
130	352.449	704.898	2.5471	2.84813
130	352.449	704.898	2.5471	2.84813
128	352.878	705.757	2.54762	2.84866
131	353.062	706.123	2.54785	2.84888
129	353.36	706.72	2.54822	2.84925
129	353.402	706.804	2.54827	2.8493
126	353.78	707.56	2.54873	2.84976
129	354.268	708.535	2.54933	2.85036
131	354.268	708.536	2.54933	2.85036
129	354.312	708.625	2.54939	2.85042
131	354.486	708.973	2.5496	2.85063
131	354.647	709.295	2.5498	2.85083
126	354.667	709.335	2.54982	2.85085
129	354.671	709.343	2.54983	2.85086
131	355.008	710.017	2.55024	2.85127
127	355.131	710.263	2.55039	2.85142
128	355.141	710.282	2.5504	2.85143
128	355.142	710.285	2.5504	2.85143
126	355.21	710.419	2.55049	2.85151
128	355.318	710.637	2.55062	2.85165
131	355.533	711.065	2.55088	2.85191
129	355.705	711.41	2.55109	2.85212
129	355.958	711.915	2.5514	2.85243
129	356.123	712.247	2.5516	2.85263
130	356.369	712.738	2.5519	2.85293
128	356.371	712.742	2.5519	2.85293
128	356.371	712.742	2.5519	2.85293
131	356.422	712.844	2.55196	2.85299
129	356.447	712.895	2.55199	2.85303
129	356.644	713.287	2.55223	2.85326
131	356.686	713.371	2.55229	2.85332
127	356.712	713.423	2.55232	2.85335
131	356.798	713.596	2.55242	2.85345
129	356.864	713.729	2.5525	2.85353
129	356.928	713.856	2.55258	2.85361
129	357.028	714.057	2.5527	2.85373
129	357.049	714.097	2.55273	2.85376
130	357.076	714.152	2.55276	2.85379
129	357.183	714.366	2.55289	2.85392
127	357.806	715.613	2.55365	2.85468
127	357.806	715.613	2.55365	2.85468
128	357.907	715.815	2.55377	2.8548
128	357.907	715.815	2.55377	2.8548
129	358.161	716.321	2.55408	2.85511
130	358.207	716.415	2.55413	2.85516
127	358.339	716.678	2.55429	2.85532
130	358.52	717.039	2.55451	2.85554
130	358.525	717.049	2.55452	2.85555
131	358.548	717.097	2.55455	2.85558
128	358.565	717.13	2.55457	2.8556
129	358.816	717.632	2.55487	2.8559
128	359.326	718.651	2.55549	2.85652
126	359.478	718.957	2.55567	2.8567
128	360.102	720.203	2.55643	2.85746
127	360.12	720.239	2.55645	2.85748
129	360.157	720.313	2.55649	2.85752
131	360.17	720.34	2.55651	2.85754
126	360.289	720.579	2.55665	2.85768
130	360.423	720.846	2.55681	2.85784
129	360.471	720.942	2.55687	2.8579
129	360.719	721.438	2.55717	2.8582
129	360.787	721.574	2.55725	2.85828
130	360.892	721.783	2.55738	2.85841
131	360.944	721.889	2.55744	2.85847
130	360.995	721.989	2.5575	2.85853
129	361.013	722.025	2.55752	2.85855
128	361.099	722.199	2.55763	2.85866
129	361.224	722.448	2.55778	2.85881
126	361.287	722.575	2.55785	2.85888
126	361.369	722.739	2.55795	2.85898
129	361.386	722.772	2.55797	2.859
126	361.494	722.987	2.5581	2.85913
131	361.759	723.517	2.55842	2.85945
126	361.872	723.744	2.55855	2.85959
127	361.942	723.884	2.55864	2.85967
130	362.135	724.269	2.55887	2.8599
127	362.27	724.54	2.55903	2.86006
128	362.314	724.628	2.55909	2.86011
127	362.547	725.093	2.55936	2.86039
129	362.686	725.372	2.55953	2.86056
127	362.861	725.722	2.55974	2.86077
129	362.906	725.811	2.55979	2.86082
129	363.005	726.01	2.55991	2.86094
128	363.008	726.016	2.55992	2.86095
130	363.018	726.036	2.55993	2.86096
128	363.209	726.418	2.56016	2.86119
128	363.239	726.477	2.56019	2.86122
130	363.365	726.73	2.56034	2.86137
126	363.523	727.046	2.56053	2.86156
128	363.796	727.592	2.56086	2.86189
129	363.915	727.831	2.561	2.86203
129	363.916	727.832	2.561	2.86203
130	364.074	728.148	2.56119	2.86222
129	364.074	728.149	2.56119	2.86222
129	364.11	728.219	2.56123	2.86226
129	364.172	728.343	2.56131	2.86234
130	364.189	728.378	2.56133	2.86236
130	364.189	728.378	2.56133	2.86236
129	364.192	728.385	2.56133	2.86236
129	364.307	728.613	2.56147	2.8625
129	364.481	728.961	2.56167	2.8627
131	364.594	729.189	2.56181	2.86284
130	364.601	729.202	2.56182	2.86285
130	364.679	729.357	2.56191	2.86294
130	364.782	729.564	2.56203	2.86306
130	364.999	729.997	2.56229	2.86332
129	365.081	730.161	2.56239	2.86342
130	365.236	730.472	2.56257	2.8636
130	365.237	730.474	2.56257	2.8636
130	365.259	730.519	2.5626	2.86363
131	365.334	730.668	2.56269	2.86372
129	365.409	730.819	2.56278	2.86381
128	365.681	731.362	2.5631	2.86413
129	365.71	731.421	2.56314	2.86417
129	365.765	731.53	2.5632	2.86423
130	365.77	731.54	2.56321	2.86424
129	365.905	731.81	2.56337	2.8644
130	366.227	732.453	2.56375	2.86478
129	366.333	732.666	2.56388	2.86491
129	366.547	733.095	2.56413	2.86516
130	366.791	733.581	2.56442	2.86545
129	367.469	734.938	2.56522	2.86625
126	367.84	735.681	2.56566	2.86669
126	367.84	735.681	2.56566	2.86669
130	367.894	735.788	2.56572	2.86675
129	368.039	736.078	2.56589	2.86692
126	368.232	736.464	2.56612	2.86715
129	368.467	736.935	2.5664	2.86743
129	368.467	736.935	2.5664	2.86743
130	368.617	737.234	2.56658	2.86761
128	368.695	737.391	2.56667	2.8677
130	368.808	737.616	2.5668	2.86783
131	368.809	737.618	2.5668	2.86783
131	368.845	737.691	2.56684	2.86787
128	368.925	737.85	2.56694	2.86797
129	368.998	737.996	2.56702	2.86805
129	369.109	738.217	2.56715	2.86818
127	369.206	738.413	2.56727	2.8683
129	369.514	739.029	2.56763	2.86866
129	369.531	739.061	2.56765	2.86868
126	369.539	739.078	2.56766	2.86869
127	369.573	739.146	2.5677	2.86873
130	369.828	739.655	2.568	2.86903
128	369.86	739.719	2.56804	2.86907
128	369.978	739.956	2.56818	2.86921
131	370.707	741.414	2.56903	2.87006
129	370.733	741.465	2.56906	2.87009
129	370.918	741.835	2.56928	2.87031
129	370.918	741.835	2.56928	2.87031
130	370.98	741.96	2.56935	2.87038
128	371.482	742.964	2.56994	2.87097
129	372.078	744.156	2.57063	2.87166
129	372.184	744.367	2.57076	2.87179
129	372.439	744.877	2.57106	2.87208
129	372.882	745.764	2.57157	2.8726
131	373.158	746.317	2.57189	2.87292
128	373.21	746.42	2.57195	2.87298
129	373.26	746.52	2.57201	2.87304
129	373.392	746.785	2.57217	2.8732
129	373.692	747.384	2.57251	2.87354
129	373.719	747.439	2.57255	2.87358
128	374.691	749.382	2.57367	2.8747
130	374.911	749.822	2.57393	2.87496
131	375.341	750.683	2.57443	2.87546
130	375.342	750.684	2.57443	2.87546
128	375.879	751.759	2.57505	2.87608
126	376.157	752.314	2.57537	2.8764
128	376.422	752.845	2.57567	2.87671
129	376.774	753.547	2.57608	2.87711
129	376.865	753.73	2.57619	2.87722
129	376.886	753.771	2.57621	2.87724
131	377.31	754.62	2.5767	2.87773
128	377.859	755.719	2.57733	2.87836
129	377.928	755.855	2.57741	2.87844
129	378.375	756.751	2.57792	2.87895
129	378.674	757.348	2.57827	2.8793
128	378.715	757.43	2.57831	2.87934
127	378.802	757.603	2.57841	2.87944
127	378.925	757.85	2.57855	2.87958
126	379.337	758.674	2.57903	2.88005
131	379.71	759.42	2.57945	2.88048
130	380.087	760.175	2.57988	2.88091
130	380.087	760.175	2.57988	2.88091
131	380.206	760.413	2.58002	2.88105
129	380.328	760.655	2.58016	2.88119
126	380.899	761.799	2.58081	2.88184
126	380.927	761.854	2.58084	2.88187
129	381.287	762.575	2.58125	2.88228
131	381.384	762.769	2.58136	2.88239
128	381.664	763.329	2.58168	2.88271
129	381.718	763.436	2.58174	2.88277
129	381.831	763.662	2.58187	2.8829
128	382.077	764.154	2.58215	2.88318
129	383.064	766.128	2.58327	2.8843
129	383.23	766.459	2.58346	2.88449
129	383.421	766.842	2.58368	2.88471
129	383.533	767.067	2.5838	2.88483
129	383.867	767.733	2.58418	2.88521
128	384.164	768.328	2.58452	2.88555
131	384.937	769.874	2.58539	2.88642
127	385.036	770.072	2.5855	2.88653
130	385.211	770.422	2.5857	2.88673
129	385.215	770.43	2.5857	2.88673
129	385.916	771.833	2.58649	2.88752
127	386.04	772.08	2.58663	2.88766
129	386.238	772.476	2.58685	2.88788
128	386.287	772.573	2.58691	2.88794
128	386.663	773.327	2.58733	2.88836
130	386.751	773.502	2.58743	2.88846
128	386.802	773.604	2.58749	2.88852
131	386.853	773.705	2.58755	2.88858
130	386.986	773.973	2.5877	2.88873
129	387.207	774.414	2.58794	2.88897
131	387.511	775.023	2.58828	2.88931
126	387.591	775.181	2.58837	2.8894
127	387.64	775.28	2.58843	2.88946
131	387.906	775.813	2.58873	2.88976
130	387.974	775.948	2.5888	2.88983
128	388.001	776.001	2.58883	2.88986
130	388.429	776.858	2.58931	2.89034
129	388.436	776.872	2.58932	2.89035
127	388.506	777.013	2.5894	2.89043
129	388.74	777.479	2.58966	2.89069
129	389.019	778.038	2.58997	2.891
129	389.285	778.57	2.59027	2.8913
129	389.507	779.014	2.59052	2.89155
128	389.803	779.606	2.59085	2.89188
129	390.92	781.84	2.59209	2.89312
131	391.019	782.038	2.5922	2.89323
128	391.283	782.567	2.59249	2.89352
128	391.648	783.297	2.5929	2.89393
128	391.757	783.513	2.59302	2.89405
131	392.482	784.963	2.59382	2.89485
129	392.577	785.153	2.59392	2.89495
129	392.616	785.232	2.59397	2.895
129	392.91	785.821	2.59429	2.89532
131	393.038	786.076	2.59443	2.89546
129	393.083	786.167	2.59448	2.89551
130	393.1	786.201	2.5945	2.89553
126	393.146	786.291	2.59455	2.89558
127	393.157	786.315	2.59457	2.8956
127	393.374	786.747	2.59481	2.89584
130	394.097	788.194	2.5956	2.89663
129	394.495	788.989	2.59604	2.89707
131	394.828	789.656	2.59641	2.89744
129	394.966	789.933	2.59656	2.89759
129	395.022	790.043	2.59662	2.89765
128	395.293	790.586	2.59692	2.89795
129	395.332	790.664	2.59696	2.89799
131	395.449	790.899	2.59709	2.89812
129	395.56	791.119	2.59721	2.89824
131	395.7	791.4	2.59737	2.8984
130	396.583	793.166	2.59833	2.89936
131	396.643	793.287	2.5984	2.89943
131	396.729	793.458	2.59849	2.89952
129	397.028	794.056	2.59882	2.89985
126	397.065	794.13	2.59886	2.89989
126	397.065	794.13	2.59886	2.89989
129	397.082	794.164	2.59888	2.89991
131	397.515	795.029	2.59935	2.90038
129	397.544	795.088	2.59939	2.90041
129	397.69	795.38	2.59954	2.90057
127	397.866	795.732	2.59974	2.90077
129	397.953	795.907	2.59983	2.90086
130	398.275	796.55	2.60018	2.90121
129	398.448	796.895	2.60037	2.9014
131	398.457	796.915	2.60038	2.90141
128	398.484	796.967	2.60041	2.90144
129	398.679	797.358	2.60062	2.90165
128	398.793	797.585	2.60075	2.90178
129	398.876	797.753	2.60084	2.90187
131	398.923	797.846	2.60089	2.90192
129	399.117	798.234	2.6011	2.90213
128	399.26	798.52	2.60126	2.90229
129	399.316	798.633	2.60132	2.90235
130	399.546	799.092	2.60157	2.9026
130	399.546	799.092	2.60157	2.9026
127	399.778	799.557	2.60182	2.90285
130	399.934	799.868	2.60199	2.90302
131	400.358	800.715	2.60245	2.90348
131	400.72	801.439	2.60284	2.90387
131	400.79	801.58	2.60292	2.90395
127	400.951	801.902	2.60309	2.90412
129	401.029	802.058	2.60318	2.90421
128	401.063	802.126	2.60321	2.90424
129	401.786	803.571	2.60399	2.90502
131	401.975	803.949	2.6042	2.90523
129	402.213	804.427	2.60446	2.90549
129	402.362	804.724	2.60462	2.90565
128	402.628	805.257	2.6049	2.90593
129	403.272	806.544	2.6056	2.90663
130	403.333	806.666	2.60566	2.90669
126	403.568	807.137	2.60592	2.90695
129	403.748	807.496	2.60611	2.90714
131	403.752	807.504	2.60611	2.90714
131	404.201	808.401	2.6066	2.90763
129	404.765	809.529	2.6072	2.90823
127	404.819	809.639	2.60726	2.90829
128	405.026	810.051	2.60748	2.90851
130	405.375	810.749	2.60786	2.90889
131	405.603	811.206	2.6081	2.90913
129	405.661	811.321	2.60816	2.90919
126	405.68	811.359	2.60818	2.90921
128	405.985	811.97	2.60851	2.90954
129	406.032	812.064	2.60856	2.90959
127	406.566	813.132	2.60913	2.91016
129	406.572	813.144	2.60914	2.91017
129	406.714	813.428	2.60929	2.91032
130	406.94	813.881	2.60953	2.91056
129	407.209	814.418	2.60982	2.91085
127	407.261	814.522	2.60987	2.9109
129	407.576	815.151	2.61021	2.91124
128	407.742	815.485	2.61039	2.91142
126	407.937	815.874	2.61059	2.91162
126	408.354	816.708	2.61104	2.91207
129	408.405	816.809	2.61109	2.91212
130	408.727	817.453	2.61143	2.91246
131	408.773	817.547	2.61148	2.91251
128	408.85	817.7	2.61156	2.91259
128	408.994	817.987	2.61172	2.91275
129	409.731	819.462	2.6125	2.91353
130	409.834	819.669	2.61261	2.91364
131	410.248	820.495	2.61305	2.91408
131	410.308	820.617	2.61311	2.91414
129	410.339	820.677	2.61314	2.91417
130	410.832	821.665	2.61366	2.91469
127	410.955	821.909	2.61379	2.91482
127	410.955	821.909	2.61379	2.91482
129	411.038	822.076	2.61388	2.91491
128	411.314	822.629	2.61417	2.9152
127	411.383	822.766	2.61425	2.91528
131	411.793	823.587	2.61468	2.91571
128	411.848	823.696	2.61474	2.91577
131	411.955	823.909	2.61485	2.91588
129	412.292	824.584	2.6152	2.91623
128	412.36	824.72	2.61528	2.91631
128	412.468	824.936	2.61539	2.91642
128	412.468	824.936	2.61539	2.91642
130	412.582	825.165	2.61551	2.91654
128	412.86	825.72	2.6158	2.91683
128	413.013	826.026	2.61596	2.91699
128	413.013	826.026	2.61596	2.91699
129	413.014	826.028	2.61596	2.91699
130	413.177	826.355	2.61614	2.91717
130	413.261	826.522	2.61622	2.91725
129	413.333	826.667	2.6163	2.91733
129	413.41	826.819	2.61638	2.91741
128	413.606	827.212	2.61659	2.91762
129	413.986	827.973	2.61699	2.91802
129	414.065	828.131	2.61707	2.9181
127	414.123	828.246	2.61713	2.91816
131	414.215	828.43	2.61723	2.91826
130	414.846	829.692	2.61789	2.91892
128	414.867	829.733	2.61791	2.91894
131	415.357	830.714	2.61842	2.91945
129	415.451	830.902	2.61852	2.91955
129	415.548	831.097	2.61862	2.91965
128	416.321	832.642	2.61943	2.92046
131	416.38	832.76	2.61949	2.92052
130	416.397	832.794	2.61951	2.92054
127	416.787	833.574	2.61991	2.92094
129	417.12	834.24	2.62026	2.92129
129	417.371	834.743	2.62052	2.92155
129	417.395	1154.26	2.62055	3.0623
129	417.791	835.581	2.62096	2.92199
129	417.981	835.962	2.62116	2.92219
128	418.514	837.029	2.62171	2.92274
130	418.769	837.538	2.62197	2.923
128	418.853	837.705	2.62206	2.92309
130	418.961	837.922	2.62217	2.9232
129	419.02	838.04	2.62223	2.92326
128	419.043	838.086	2.62226	2.92329
130	419.045	838.089	2.62226	2.92329
130	419.045	3173.47	2.62226	3.50153
129	419.532	839.064	2.62277	2.9238
129	419.962	839.925	2.62321	2.92424
129	420.132	840.264	2.62339	2.92442
126	420.334	840.667	2.62359	2.92462
128	420.346	840.692	2.62361	2.92464
129	420.466	840.932	2.62373	2.92476
129	420.967	841.934	2.62425	2.92528
129	421.585	843.171	2.62489	2.92592
129	421.698	843.395	2.625	2.92603
129	421.962	843.924	2.62527	2.9263
131	422.03	844.059	2.62534	2.92637
131	422.511	845.021	2.62584	2.92687
129	422.954	845.908	2.62629	2.92732
131	422.996	845.993	2.62634	2.92737
131	423.101	846.202	2.62644	2.92747
128	423.125	846.251	2.62647	2.9275
129	423.788	847.576	2.62715	2.92818
126	424.202	848.404	2.62757	2.9286
128	424.716	849.432	2.6281	2.92913
130	424.922	849.845	2.62831	2.92934
131	425.247	850.493	2.62864	2.92967
129	425.638	851.276	2.62904	2.93007
131	425.863	851.726	2.62927	2.9303
129	426.004	852.008	2.62941	2.93044
131	426.242	852.484	2.62966	2.93069
129	426.268	852.536	2.62968	2.93071
128	426.298	852.596	2.62971	2.93074
128	426.412	852.824	2.62983	2.93086
128	426.481	852.961	2.6299	2.93093
130	426.582	853.165	2.63	2.93103
129	426.602	853.204	2.63002	2.93105
130	427.244	854.488	2.63068	2.93171
131	427.264	854.528	2.6307	2.93173
128	427.321	854.642	2.63075	2.93178
129	427.451	854.903	2.63089	2.93192
129	427.494	854.987	2.63093	2.93196
131	427.787	855.574	2.63123	2.93226
129	427.941	855.881	2.63138	2.93241
130	428.105	856.21	2.63155	2.93258
131	428.558	857.115	2.63201	2.93304
129	428.561	857.122	2.63201	2.93304
127	428.567	857.133	2.63202	2.93305
127	429.229	858.457	2.63269	2.93372
130	429.234	858.468	2.63269	2.93372
128	429.455	858.91	2.63292	2.93395
130	429.627	859.253	2.63309	2.93412
131	429.791	859.581	2.63326	2.93429
130	430.143	860.285	2.63361	2.93464
127	430.148	860.297	2.63362	2.93465
127	430.178	860.356	2.63365	2.93468
129	430.18	860.359	2.63365	2.93468
129	430.427	860.853	2.6339	2.93493
129	430.585	861.17	2.63406	2.93509
128	431.07	862.141	2.63455	2.93558
130	431.31	862.621	2.63479	2.93582
129	431.576	863.152	2.63506	2.93609
129	431.597	863.193	2.63508	2.93611
129	432.034	864.069	2.63552	2.93655
131	432.079	864.157	2.63556	2.93659
128	432.281	864.562	2.63577	2.9368
128	432.281	864.562	2.63577	2.9368
128	432.972	865.944	2.63646	2.93749
128	433.486	866.972	2.63698	2.938
130	433.839	867.678	2.63733	2.93836
130	433.852	867.705	2.63734	2.93837
129	434.349	868.698	2.63784	2.93887
128	434.728	869.455	2.63822	2.93925
131	434.768	869.536	2.63826	2.93929
129	434.848	869.697	2.63834	2.93937
129	434.919	869.837	2.63841	2.93944
130	435.277	870.553	2.63877	2.9398
129	435.283	870.567	2.63877	2.9398
129	435.464	870.928	2.63895	2.93998
131	435.863	871.726	2.63935	2.94038
128	436.163	872.327	2.63965	2.94068
130	436.483	872.966	2.63997	2.941
131	436.594	873.187	2.64008	2.94111
129	436.746	873.493	2.64023	2.94126
130	436.753	873.506	2.64024	2.94127
131	438.054	876.109	2.64153	2.94256
129	438.519	877.037	2.64199	2.94302
128	438.891	877.782	2.64236	2.94339
128	438.891	877.782	2.64236	2.94339
128	438.96	877.921	2.64242	2.94346
128	438.96	877.921	2.64242	2.94346
130	439.667	879.333	2.64312	2.94415
129	439.706	879.411	2.64316	2.94419
129	439.706	879.411	2.64316	2.94419
130	439.743	879.487	2.6432	2.94423
131	439.757	879.513	2.64321	2.94424
129	439.909	879.817	2.64336	2.94439
130	440.021	880.041	2.64347	2.9445
128	440.446	880.892	2.64389	2.94492
128	440.628	881.257	2.64407	2.9451
129	441.013	882.025	2.64445	2.94548
129	441.139	882.278	2.64458	2.94561
128	441.191	882.382	2.64463	2.94566
128	441.503	883.006	2.64493	2.94596
129	441.617	883.234	2.64505	2.94608
129	441.806	883.612	2.64523	2.94626
126	441.819	883.638	2.64524	2.94627
126	441.861	883.722	2.64529	2.94632
129	441.985	883.97	2.64541	2.94644
129	441.995	883.99	2.64542	2.94645
131	441.995	883.99	2.64542	2.94645
127	442.511	885.023	2.64592	2.94695
130	442.58	885.16	2.64599	2.94702
126	442.622	885.243	2.64603	2.94706
129	442.625	885.249	2.64604	2.94707
131	442.668	885.337	2.64608	2.94711
129	442.671	885.341	2.64608	2.94711
130	442.729	885.458	2.64614	2.94717
129	443.055	886.109	2.64646	2.94749
127	443.1	886.199	2.6465	2.94753
131	443.342	886.684	2.64674	2.94777
130	443.69	887.38	2.64708	2.94811
129	443.746	887.491	2.64713	2.94816
131	443.852	887.705	2.64724	2.94827
129	444.571	889.142	2.64794	2.94897
130	444.625	889.25	2.64799	2.94902
130	444.826	889.652	2.64819	2.94922
128	444.868	889.736	2.64823	2.94926
129	444.966	889.932	2.64833	2.94936
130	445.024	890.048	2.64838	2.94941
130	445.176	890.351	2.64853	2.94956
131	445.317	890.633	2.64867	2.9497
131	445.542	891.084	2.64889	2.94992
129	445.558	891.116	2.6489	2.94993
128	445.89	891.78	2.64923	2.95026
130	445.968	891.936	2.6493	2.95033
130	445.968	891.936	2.6493	2.95033
129	446.416	892.832	2.64974	2.95077
129	447.149	894.297	2.65045	2.95148
130	447.221	894.442	2.65052	2.95155
126	447.224	894.448	2.65053	2.95156
131	447.259	894.518	2.65056	2.95159
129	447.316	894.631	2.65061	2.95164
127	447.429	894.857	2.65072	2.95175
129	447.518	895.036	2.65081	2.95184
129	447.928	895.856	2.65121	2.95224
130	448.278	896.557	2.65155	2.95258
126	448.283	896.565	2.65155	2.95258
131	448.323	896.646	2.65159	2.95262
130	448.738	897.476	2.65199	2.95302
130	448.738	897.476	2.65199	2.95302
127	448.786	897.572	2.65204	2.95307
129	449.231	898.461	2.65247	2.9535
126	449.396	898.792	2.65263	2.95366
128	449.573	899.145	2.6528	2.95383
128	449.689	899.377	2.65291	2.95394
130	449.837	899.674	2.65306	2.95409
128	450.157	900.314	2.65336	2.95439
129	450.301	900.601	2.6535	2.95453
129	450.341	900.681	2.65354	2.95457
128	450.46	900.92	2.65366	2.95469
130	450.506	901.011	2.6537	2.95473
129	450.632	901.265	2.65382	2.95485
128	450.768	901.537	2.65395	2.95498
128	450.838	901.677	2.65402	2.95505
130	450.921	901.842	2.6541	2.95513
130	451.125	902.251	2.6543	2.95533
126	451.153	902.305	2.65432	2.95535
128	451.811	903.622	2.65496	2.95599
128	452.007	904.014	2.65515	2.95618
130	452.316	904.632	2.65544	2.95647
130	452.55	905.099	2.65567	2.9567
130	452.638	905.277	2.65575	2.95678
129	452.684	905.369	2.6558	2.95683
129	452.98	905.959	2.65608	2.95711
127	453.033	906.066	2.65613	2.95716
128	453.145	906.289	2.65624	2.95727
130	453.185	906.369	2.65628	2.95731
129	453.276	906.552	2.65636	2.95739
130	453.382	906.764	2.65646	2.95749
127	453.553	907.107	2.65663	2.95766
127	453.553	907.107	2.65663	2.95766
128	453.955	907.91	2.65701	2.95804
130	454.195	908.389	2.65724	2.95827
129	454.32	908.64	2.65736	2.95839
128	454.351	908.702	2.65739	2.95842
129	454.356	908.713	2.6574	2.95843
130	454.531	909.061	2.65756	2.95859
126	454.615	909.23	2.65764	2.95867
129	454.786	909.571	2.65781	2.95884
129	454.861	909.721	2.65788	2.95891
128	454.861	909.722	2.65788	2.95891
126	454.938	909.876	2.65795	2.95898
130	455.142	910.284	2.65815	2.95918
128	455.512	911.024	2.6585	2.95953
130	455.727	911.453	2.6587	2.95973
130	455.91	911.821	2.65888	2.95991
127	456.25	912.499	2.6592	2.96023
129	456.526	913.053	2.65947	2.9605
129	456.526	913.053	2.65947	2.9605
127	456.602	913.203	2.65954	2.96057
131	457.179	914.358	2.66009	2.96112
126	457.771	915.541	2.66065	2.96168
127	457.928	915.856	2.6608	2.96183
128	458.174	916.348	2.66103	2.96206
130	458.599	917.198	2.66143	2.96246
130	458.599	917.198	2.66143	2.96246
126	458.61	917.22	2.66144	2.96247
131	458.732	917.463	2.66156	2.96259
129	458.854	917.708	2.66167	2.9627
129	458.953	917.907	2.66177	2.9628
129	459.319	918.637	2.66211	2.96314
128	459.651	919.303	2.66243	2.96346
128	459.664	919.328	2.66244	2.96347
126	459.698	919.396	2.66247	2.9635
128	459.759	919.518	2.66253	2.96356
130	460.025	920.049	2.66278	2.96381
130	460.063	920.127	2.66282	2.96385
126	460.229	920.458	2.66297	2.964
126	460.229	920.458	2.66297	2.964
126	460.853	921.707	2.66356	2.96459
129	461.523	923.047	2.66419	2.96522
131	461.838	923.676	2.66449	2.96552
129	461.943	923.886	2.66459	2.96562
131	462.199	924.398	2.66483	2.96586
131	462.27	924.54	2.6649	2.96593
131	462.344	924.688	2.66497	2.966
130	462.382	924.763	2.665	2.96603
129	462.502	925.004	2.66511	2.96614
130	462.639	925.277	2.66524	2.96627
130	462.721	925.443	2.66532	2.96635
130	463.107	926.214	2.66568	2.96671
128	463.829	927.659	2.66636	2.96739
129	464.113	928.226	2.66662	2.96765
129	464.171	928.341	2.66668	2.96771
128	464.337	928.673	2.66683	2.96786
128	464.407	928.815	2.6669	2.96793
129	464.476	928.953	2.66696	2.96799
127	464.516	929.032	2.667	2.96803
129	464.541	929.082	2.66702	2.96805
131	464.674	929.347	2.66715	2.96818
126	465.031	930.061	2.66748	2.96851
128	465.227	930.455	2.66766	2.9687
127	465.234	930.468	2.66767	2.9687
128	465.284	930.568	2.66772	2.96875
131	465.741	649.486	2.66814	2.81257
128	465.854	931.707	2.66825	2.96928
130	465.99	931.979	2.66838	2.96941
131	466.073	932.146	2.66845	2.96948
129	466.609	933.218	2.66895	2.96998
130	466.892	933.785	2.66922	2.97025
126	466.894	933.788	2.66922	2.97025
131	466.941	933.883	2.66926	2.97029
128	466.982	933.964	2.6693	2.97033
129	467.681	935.362	2.66995	2.97098
128	467.752	935.503	2.67002	2.97105
130	467.969	935.939	2.67022	2.97125
129	468.017	936.033	2.67026	2.97129
131	468.414	936.828	2.67063	2.97166
129	468.564	937.128	2.67077	2.9718
126	468.858	937.717	2.67104	2.97207
128	469.134	938.267	2.6713	2.97233
127	469.599	939.198	2.67173	2.97276
129	469.653	939.306	2.67178	2.97281
128	469.685	939.371	2.67181	2.97284
129	469.908	939.816	2.67201	2.97304
128	469.939	939.878	2.67204	2.97307
126	470.076	940.151	2.67217	2.9732
131	470.251	940.502	2.67233	2.97336
126	470.332	940.664	2.6724	2.97343
131	471.222	942.444	2.67323	2.97426
131	471.739	943.478	2.6737	2.97473
129	471.759	943.519	2.67372	2.97475
129	471.993	943.987	2.67394	2.97497
130	471.994	943.988	2.67394	2.97497
129	472.103	944.205	2.67404	2.97507
131	472.425	944.85	2.67433	2.97536
129	472.469	944.938	2.67437	2.9754
130	472.469	944.939	2.67437	2.9754
130	472.495	944.99	2.6744	2.97543
131	472.598	945.196	2.67449	2.97552
129	472.613	945.227	2.67451	2.97554
127	472.808	945.616	2.67468	2.97571
131	472.854	945.709	2.67473	2.97576
131	473.112	946.224	2.67496	2.97599
126	473.263	946.525	2.6751	2.97613
129	473.368	946.735	2.6752	2.97623
127	473.431	946.862	2.67526	2.97629
131	473.801	947.603	2.6756	2.97663
128	474.319	948.639	2.67607	2.9771
128	474.352	948.704	2.6761	2.97713
128	474.381	948.763	2.67613	2.97716
126	474.483	948.967	2.67622	2.97725
130	474.489	948.978	2.67623	2.97726
128	474.751	949.501	2.67647	2.9775
128	475.17	950.34	2.67685	2.97788
129	475.202	950.404	2.67688	2.97791
127	475.233	950.466	2.67691	2.97794
130	475.619	951.237	2.67726	2.97829
130	475.627	951.254	2.67727	2.9783
128	475.684	951.367	2.67732	2.97835
128	475.716	951.432	2.67735	2.97838
128	475.742	951.484	2.67737	2.9784
128	475.789	951.578	2.67741	2.97844
128	475.818	951.636	2.67744	2.97847
131	476.15	952.301	2.67774	2.97877
129	476.318	952.635	2.6779	2.97893
129	476.416	952.831	2.67799	2.97902
129	476.429	952.858	2.678	2.97903
131	476.981	953.962	2.6785	2.97953
130	477.097	954.193	2.67861	2.97964
130	477.452	954.905	2.67893	2.97996
129	477.556	955.111	2.67902	2.98005
127	477.963	955.925	2.67939	2.98042
129	478.271	956.543	2.67967	2.9807
126	478.339	956.679	2.67974	2.98077
128	478.501	957.001	2.67988	2.98091
128	478.577	957.155	2.67995	2.98098
131	478.843	957.686	2.68019	2.98122
130	478.963	957.927	2.6803	2.98133
129	478.986	957.971	2.68032	2.98135
130	479.092	958.183	2.68042	2.98145
128	479.384	958.768	2.68068	2.98171
129	479.705	959.41	2.68097	2.982
128	479.852	959.703	2.68111	2.98214
127	480.115	960.23	2.68135	2.98238
128	480.211	960.421	2.68143	2.98246
130	480.221	960.442	2.68144	2.98247
130	480.282	960.564	2.6815	2.98253
127	480.331	960.661	2.68154	2.98257
128	480.444	960.887	2.68164	2.98267
128	481.053	962.106	2.68219	2.98322
130	481.349	962.697	2.68246	2.98349
128	481.353	962.707	2.68246	2.98349
129	481.356	962.713	2.68247	2.9835
129	481.395	962.789	2.6825	2.98353
129	482.266	964.533	2.68329	2.98432
131	482.914	965.828	2.68387	2.9849
131	483.011	966.023	2.68396	2.98499
129	483.286	966.571	2.6842	2.98523
128	483.323	966.647	2.68424	2.98527
128	483.637	967.274	2.68452	2.98555
126	483.686	967.371	2.68456	2.98559
128	483.991	967.983	2.68484	2.98587
129	484.213	968.426	2.68504	2.98607
129	484.213	968.426	2.68504	2.98607
129	484.258	968.515	2.68508	2.98611
127	484.598	969.196	2.68538	2.98641
128	484.796	969.592	2.68556	2.98659
128	484.86	969.72	2.68562	2.98665
126	484.941	969.881	2.68569	2.98672
129	485.04	970.081	2.68578	2.98681
127	485.112	970.224	2.68584	2.98687
130	485.472	970.944	2.68616	2.98719
131	485.97	971.94	2.68661	2.98764
129	486.406	972.812	2.687	2.98803
130	486.642	973.285	2.68721	2.98824
129	486.846	973.692	2.68739	2.98842
131	487.01	974.02	2.68754	2.98857
129	487.538	975.076	2.68801	2.98904
130	487.608	975.215	2.68807	2.9891
128	487.969	975.939	2.68839	2.98942
131	488.04	976.079	2.68846	2.98949
129	488.064	976.129	2.68848	2.98951
130	488.095	976.189	2.6885	2.98953
129	488.309	976.618	2.68869	2.98972
128	488.509	977.018	2.68887	2.9899
130	488.681	977.362	2.68903	2.99006
131	488.978	977.957	2.68929	2.99032
129	489.037	978.074	2.68934	2.99037
128	489.185	978.37	2.68947	2.9905
130	489.408	978.815	2.68967	2.9907
128	489.978	979.956	2.69018	2.99121
127	489.999	979.998	2.6902	2.99123
128	490.282	980.564	2.69045	2.99148
126	490.284	980.568	2.69045	2.99148
129	490.751	981.501	2.69086	2.99189
129	490.815	981.631	2.69092	2.99195
128	490.84	981.68	2.69094	2.99197
128	490.84	981.68	2.69094	2.99197
131	490.916	981.831	2.69101	2.99204
128	491.007	982.013	2.69109	2.99212
128	491.08	982.16	2.69115	2.99218
128	491.08	982.16	2.69115	2.99218
131	491.645	983.291	2.69165	2.99268
128	491.791	983.583	2.69178	2.99281
127	491.949	983.898	2.69192	2.99295
130	492.031	984.062	2.69199	2.99302
129	492.104	984.209	2.69206	2.99309
128	492.549	985.097	2.69245	2.99348
128	492.849	985.697	2.69271	2.99374
128	493.279	986.559	2.69309	2.99412
130	493.407	986.813	2.69321	2.99423
127	493.87	987.74	2.69361	2.99464
131	494.154	988.308	2.69386	2.99489
131	494.154	988.308	2.69386	2.99489
130	494.438	988.876	2.69411	2.99514
130	494.438	988.876	2.69411	2.99514
128	494.825	989.649	2.69445	2.99548
126	495.14	990.279	2.69473	2.99576
129	495.667	991.333	2.69519	2.99622
130	495.744	991.489	2.69526	2.99629
126	496.347	992.694	2.69579	2.99682
131	496.351	992.702	2.69579	2.99682
126	496.804	993.609	2.69619	2.99722
131	497.174	994.348	2.69651	2.99754
128	497.32	994.639	2.69664	2.99767
126	497.44	994.879	2.69674	2.99777
129	497.913	995.825	2.69715	2.99818
131	498.362	996.724	2.69754	2.99857
131	498.529	997.058	2.69769	2.99872
130	498.813	997.627	2.69794	2.99897
130	499.133	998.266	2.69822	2.99925
126	499.15	998.301	2.69823	2.99926
128	499.264	998.528	2.69833	2.99936
127	499.521	999.041	2.69855	2.99958
128	499.766	999.532	2.69877	2.9998
128	499.786	999.572	2.69878	2.99981
129	499.858	999.715	2.69885	2.99988
130	500.346	1000.69	2.69927	3.0003
129	500.63	1001.26	2.69952	3.00055
131	500.79	1001.58	2.69966	3.00069
129	500.894	1001.79	2.69975	3.00078
130	501.252	1002.5	2.70006	3.00109
131	501.301	1002.6	2.7001	3.00113
128	501.601	1003.2	2.70036	3.00139
128	501.832	1003.66	2.70056	3.00159
130	502.273	1004.55	2.70094	3.00197
130	502.294	1004.59	2.70096	3.00199
131	502.59	1005.18	2.70121	3.00224
129	502.628	1005.26	2.70125	3.00228
131	502.835	1005.67	2.70143	3.00246
130	503.234	1006.47	2.70177	3.0028
130	503.251	1006.5	2.70178	3.00281
126	503.441	1006.88	2.70195	3.00298
128	503.679	1007.36	2.70215	3.00318
[truncated: 12,082 more rows]

## Sheet: Fig 3d
	Identified glycoforms	Entries in databases
Two-step search	5367	600
Random 1000	243	1000
B-cell-specific glycoproteins	4782	974
Glycoproteins-reviewed	4335	4824
Human-reviewed	4381	20303

## Sheet: Fig 4c
				Glyco-SPS-MS3													MS2
	Fucosylated glycoforms					Non-fucosylated glycoforms								Fucosylated glycoforms					Non-fucosylated glycoforms
	60 uM	120 uM	240 uM	480 uM	600 uM	60 uM	120 uM	240 uM	480 uM	600 uM				60 uM	120 uM	240 uM	480 uM	600 uM	60 uM	120 uM	240 uM	480 uM	600 uM
-3	0	0	0	0.00122474	0.000613121	0	0	0	0	0			-3	0	0	0	0	0	0	0	0	0	0
-2.5	0	0.000611995	0.000611621	0.00673607	0.00183936	0	0	-0.000347947	-0.00139714	0			-2.5	0	0	0	0	0	0	0	0	0	0
-2	0	0	0.000611621	0.0104103	0.0171674	0	-0.0013947	-0.00173974	-0.00488998	-0.000695652			-2	0	0	0	0.00152788	0.00307456	0	0	0	0	0
-1.5	0.000610874	0.00611995	0.00122324	0.0545009	0.0827713	0	-0.0013947	0	-0.0132728	-0.00486957			-1.5	0	0.000764526	0.000762777	0.012987	0.0130669	-0.000454545	0	-0.000454339	-0.00591178	-0.000908678
-1	0.0171045	0.0361077	0.0311927	0.191672	0.278357	-0.0107901	-0.0163877	-0.00556715	-0.0359762	-0.032			-1	0.00305577	0.00764526	0.0106789	0.0534759	0.0607225	-0.00181818	-0.00590104	-0.00408905	-0.0186448	-0.0109041
-0.5	0.208919	0.23317	0.251988	0.405389	0.340895	-0.12252	-0.103208	-0.0727209	-0.116661	-0.101565			-0.5	0.091673	0.105505	0.085431	0.255157	0.249039	-0.0595455	-0.0549251	-0.0340754	-0.0823101	-0.0626988
0	0.669517	0.552632	0.445872	0.218004	0.1729	-0.688827	-0.533473	-0.419972	-0.399581	-0.496348			0	0.742552	0.56422	0.513349	0.491979	0.468101	-0.687727	-0.452111	-0.380282	-0.451114	-0.438437
0.5	0.086744	0.121787	0.156575	0.0734844	0.066217	-0.11173	-0.20781	-0.290536	-0.279776	-0.224696			0.5	0.156608	0.277523	0.286804	0.15508	0.176787	-0.234545	-0.389469	-0.418446	-0.338336	-0.37483
1	0.0091631	0.0220318	0.040367	0.0177587	0.0147149	-0.0320223	-0.0463738	-0.0768963	-0.0520433	-0.0434783			1	0.00534759	0.0374618	0.0739893	0.0190985	0.0146042	-0.0104545	-0.0699047	-0.0931395	-0.053206	-0.054975
1.5	0.00427611	0.0116279	0.0470948	0.00551133	0.00551809	-0.0132266	-0.0313808	-0.0347947	-0.023402	-0.0194783			1.5	0.000763942	0.00688073	0.0251716	0.00687548	0.00999231	-0.00363636	-0.0177031	-0.0404362	-0.0272851	-0.0304407
2	0	0.00673195	0.0103976	0.00244948	0.00551809	-0.00730943	-0.0198745	-0.0271399	-0.00838282	-0.00973913			2	0	0	0.00381388	0.00229183	0.00461184	-0.000454545	-0.00726282	-0.0149932	-0.00773079	-0.0131758
2.5	0.00122175	0.00550796	0.00428135	0.00122474	0.00122624	-0.00591716	-0.0125523	-0.0219207	-0.0122249	-0.0107826			2.5	0	0	0	0.00152788	0	-0.000454545	-0.000907853	-0.00772376	-0.00773079	-0.00636075
3	0.000610874	0	0.00428135	0.00306185	0.00183936	-0.00208841	-0.0083682	-0.0121781	-0.0129235	-0.0142609			3	0	0	0	0	0	0	-0.00136178	-0.00363471	-0.00318327	-0.00363471
More	0.00183262	0.00367197	0.00550459	0.00857318	0.0104231	-0.00556909	-0.0177824	-0.0361865	-0.0394691	-0.042087			More	0	0	0	0	0	-0.000909091	-0.000453926	-0.00272603	-0.00454752	-0.00363471

## Sheet: Fig 4d
	Sites with fucosylated glycans					Total sites
	60 uM	120 uM	240 uM	480 uM	600 uM	60 uM	120 uM	240 uM	480 uM	600 uM
-3	0	0	0	0	0	0	0	0	0	0
-2.5	0	0	0	0	0	0	0	-0.00127714	0	0
-2	0	0	0	0.003125	0	0	-0.00128041	-0.00255428	-0.00512164	-0.00127714
-1.5	0	0	0.003125	0.015625	0.0125	0	-0.00384123	-0.00127714	-0.028169	-0.0114943
-1	0.0125	0.0188088	0.01875	0.0625	0.078125	-0.0127714	-0.0243278	-0.0127714	-0.0537772	-0.0561941
-0.5	0.1	0.119122	0.09375	0.23125	0.209375	-0.121328	-0.131882	-0.0970626	-0.184379	-0.162197
0	0.828125	0.636364	0.521875	0.49375	0.490625	-0.775223	-0.548015	-0.448276	-0.459667	-0.505747
0.5	0.05	0.181818	0.275	0.16875	0.1875	-0.0727969	-0.206146	-0.300128	-0.216389	-0.218391
1	0.003125	0.0282132	0.03125	0.01875	0.0125	-0.0114943	-0.0473752	-0.0561941	-0.0307298	-0.0217114
1.5	0.003125	0.00940439	0.0375	0.003125	0.003125	-0.00127714	-0.0192061	-0.0434227	-0.0102433	-0.00766284
2	0	0	0.0125	0	0.003125	0	-0.00768246	-0.0114943	-0.00128041	-0.00383142
2.5	0	0	0	0	0	0	-0.00128041	-0.0114943	-0.00128041	-0.00383142
3	0	0	0	0	0	0	-0.00256082	-0.00127714	-0.00256082	-0.00127714
More	0.003125	0.00626959	0.00625	0.003125	0.003125	-0.00510856	-0.00640205	-0.0127714	-0.00640205	-0.0063857

## Sheet: Fig 4e
	Glycans with fucose					Glycans without fucose
	60 uM	120 uM	240 uM	480 uM	600 uM	60 uM	120 uM	240 uM	480 uM	600 uM
-3	0	0	0	0	0	0	0	0	0	0
-2.5	0	0	0	0	0	0	0	0	0	0
-2	0	0	0	0	0.00444444	0	0	0	0	0
-1.5	0	0	0	0.0222222	0.0266667	0	0	0	-0.00892857	-0.00892857
-1	0.00888889	0.0177778	0.00444444	0.0888889	0.24	0	0	0	-0.0178571	-0.0267857
-0.5	0.133333	0.111111	0.182222	0.471111	0.346667	-0.0625	-0.0446429	-0.0625	-0.0535714	-0.0535714
0	0.733333	0.648889	0.537778	0.235556	0.2	-0.848214	-0.5625	-0.357143	-0.258929	-0.3125
0.5	0.0977778	0.146667	0.186667	0.0844444	0.0933333	-0.0714286	-0.330357	-0.419643	-0.348214	-0.339286
1	0.0133333	0.0222222	0.0311111	0.04	0.0266667	-0.00892857	-0.0357143	-0.107143	-0.196429	-0.169643
1.5	0.0133333	0.0222222	0.0133333	0.00444444	0.00444444	0	-0.0178571	-0.0357143	-0.0714286	-0.0446429
2	0	0.0177778	0.0177778	0.00444444	0.00888889	-0.00892857	0	-0.00892857	-0.0178571	-0.0178571
2.5	0	0.0133333	0.0133333	0.0222222	0.0222222	0	0	0	-0.0178571	-0.00892857
3	0	0	0.00444444	0.0133333	0.00444444	0	0	0	0	-0.00892857
More	0	0	0.00888889	0.0133333	0.0222222	0	-0.00892857	-0.00892857	-0.00892857	-0.00892857

## Sheet: Fig 5b
ID	Glycan(H,N,A,G,F)	Leading_Protein	Leading_ProSite	MS2	MS2-126Intensity	MS2-127NIntensity	MS2-128CIntensity	MS2-129NIntensity	MS2-130CIntensity	MS2-131NIntensity	MS3	MS3-126Intensity	MS3-127NIntensity	MS3-128CIntensity	MS3-129NIntensity	MS3-130CIntensity	MS3-131NIntensity	Significant (MS3)
13	1 2 0 0 0	sp|P08575|PTPRC_HUMAN	380	+	4200.64	3554.42	4127.61	3277.82	4460.12	3461.52	+	116684	96398.2	102621	98488.5	125857	116173
24	1 3 0 0 0	sp|P08575|PTPRC_HUMAN	380	+	8326.83	7388.56	8268.19	7862.86	10452	8881.66	+	108253	94648.8	98454	94291.9	110965	104094
75	10 2 0 0 0	sp|P08575|PTPRC_HUMAN	337	+	16473.4	13478.6	13414.7	14124.7	18272.9	20992.7	+	240598	248126	262249	208687	254947	323456
76	10 2 0 0 0	sp|P08575|PTPRC_HUMAN	380	+	149705	172116	149084	139614	95356.3	145577	+	304049	322870	287773	278894	201869	280029
77	10 2 0 0 0	sp|P08575|PTPRC_HUMAN	531	+	78054.7	90857.5	109529	105433	71546.7	79290.7	+	88328.3	108404	174447	147030	57007.7	85561.8
286	2 2 0 0 0	sp|P08575|PTPRC_HUMAN	380	+	26104.7	24414.7	25426.8	24166.7	27884.3	26389.6	+	75772.5	64635.1	70359.4	64296.3	82621.4	77668.1
301	2 3 0 0 0	sp|P08575|PTPRC_HUMAN	380	+	61413.9	57949.4	58065.7	56737.4	63926.5	60064.3	+	321493	284983	286765	285465	329058	303645
304	2 4 0 0 0	sp|P08575|PTPRC_HUMAN	380	+	33646.1	30522.8	30721.7	28900.6	32007.9	31279.4	+	195668	177668	176219	172343	199845	182462
315	3 2 0 0 0	sp|P08575|PTPRC_HUMAN	380	+	33496.8	28364.8	31217.2	30994.2	33649.6	33783.9	+	55057.3	47090.7	48102.8	51386.8	57659.4	57020.8
335	3 3 0 0 0	sp|P08575|PTPRC_HUMAN	380	+	70499.5	61400.8	66548.3	61425.2	72579.4	65464.7	+	546044	483211	497668	487198	554548	520903
346	3 4 0 0 0	sp|P08575|PTPRC_HUMAN	380	+	227206	222104	219069	222810	237244	234157	+	989478	904349	915577	903851	1.0261e+06	983218
367	3 4 0 0 1	sp|P08575|PTPRC_HUMAN	380	+	5588.32	4438.94	4123.16	4328.79	3133.84	2408.41	+	13658.5	10173.7	9955.96	7362.61	6585.99	5180.38
381	3 4 1 0 0	sp|P08575|PTPRC_HUMAN	380	+	1444.22	1363.87	1545.89	1470.87	2115.97	1509.15	+	30327.2	28291	28359.2	27230.4	31120.9	28912.5
425	3 5 0 0 0	sp|P08575|PTPRC_HUMAN	380	+	254462	256123	250900	233446	198627	231152	+	532866	490798	499314	478423	472645	480251
450	3 5 0 0 1	sp|P08575|PTPRC_HUMAN	337	+	4914.48	2972.63	3055.86	3345.74	2013.71	1697.47	+	21717.4	15300.4	14091.6	11990.7	8605.26	8574.44	+
451	3 5 0 0 1	sp|P08575|PTPRC_HUMAN	380	+	39715	38701.1	34567.9	33066.9	28622.2	29458	+	16094.6	12883.5	13739.9	13236.7	10780.4	9151.31
481	3 6 0 0 0	sp|P08575|PTPRC_HUMAN	380	+	36312.9	36223	31041.8	32169.8	30136.8	31518.8	+	46354.5	45948.5	45094.8	40227.3	55924.4	47701.3
491	3 6 0 0 1	sp|P08575|PTPRC_HUMAN	337	+	3907.7	3104.93	2564.34	2926.63	2560.77	2389.31	+	7233.21	5319.96	5732.91	5413.51	2912.35	3659.08	+
515	4 2 0 0 0	sp|P08575|PTPRC_HUMAN	380	+	40032.8	34440.1	38121.3	33775.6	39162.9	37682.9	+	194610	168315	174884	164788	196003	187528
542	4 3 0 0 0	sp|P08575|PTPRC_HUMAN	380	+	77327.7	76024.5	71808.1	67155.8	78356.1	78573.3	+	543067	489237	487394	462342	521532	494949
548	4 3 1 0 0	sp|P08575|PTPRC_HUMAN	380	+	6405.53	5603.12	5451.6	5735.67	4914.71	5396.59	+	140220	133049	132586	119247	106253	123110
555	4 4 0 0 0	sp|P08575|PTPRC_HUMAN	380	+	392265	393002	394378	375667	369093	388896	+	1.61554e+06	1.47632e+06	1.5063e+06	1.44884e+06	1.57701e+06	1.54919e+06
565	4 4 0 0 1	sp|P08575|PTPRC_HUMAN	380	+	71509.9	66814.5	64121.5	58422.7	41000.7	50229.8	+	132612	115682	112732	99582.1	69993.8	70722.2
578	4 4 1 0 0	sp|P08575|PTPRC_HUMAN	380	+	84019.2	88676	90001.1	89194.1	80788.7	83422.6	+	396091	345679	351275	352313	399638	377626
618	4 4 2 0 3	sp|P08575|PTPRC_HUMAN	380	+	23316.1	20589.1	23742.5	20208	23522.9	24583.4	+	287347	269029	268216	275990	334766	300924
629	4 5 0 0 0	sp|P08575|PTPRC_HUMAN	380	+	367495	369120	347504	337680	321187	347467	+	1.07294e+06	1.01562e+06	1.02317e+06	1.02177e+06	1.05002e+06	1.09734e+06
646	4 5 0 0 1	sp|P08575|PTPRC_HUMAN	337	+	50436.1	46496.2	45420.1	40295.6	36497.1	38203.5	+	151234	109053	109475	87551.9	49227.3	63723.5	+
647	4 5 0 0 1	sp|P08575|PTPRC_HUMAN	380	+	130989	129021	120375	115242	69672.1	83799.2	+	127161	110548	101444	96683.9	62232.3	71386.4
648	4 5 0 0 1	sp|P08575|PTPRC_HUMAN	531	+	157387	171196	157989	124719	166028	172807	+	27537.9	20048.3	16573.6	28094.2	14046.7	10168.6
680	4 5 1 0 0	sp|P08575|PTPRC_HUMAN	380	+	166073	173329	177206	184562	151897	157278	+	130319	119108	117258	118999	132772	126744
709	4 5 1 0 1	sp|P08575|PTPRC_HUMAN	337	+	71462.9	76243.2	72097.1	69716.5	62426.9	70363.1	+	113621	84520.4	80877.7	71250.9	41971.4	52120.5	+
710	4 5 1 0 1	sp|P08575|PTPRC_HUMAN	531	+	58598.6	64842.8	64892.2	67209.3	55011.5	59219.5	+	106329	104186	104763	104894	43547.2	51585.6	+
737	4 6 0 0 0	sp|P08575|PTPRC_HUMAN	380	+	187707	192406	160850	160860	148353	174162	+	221557	213048	179206	173759	221718	229115
741	4 6 0 0 1	sp|P08575|PTPRC_HUMAN	337	+	24094.4	24690.6	22651.1	19274.7	18297.3	20354.5	+	26127.7	23890.5	22276.3	21977.2	19433.6	15875.6
742	4 6 0 0 1	sp|P08575|PTPRC_HUMAN	380	+	24027.2	26071.4	21877.7	23732.6	16469.1	21131.2	+	41322.5	43197.4	37839.6	36543	23253.5	32328.6
758	4 7 0 0 0	sp|P08575|PTPRC_HUMAN	380	+	14717.1	16406.8	15340	16028.3	14142.1	15925.4	+	17818.5	19597	17464.2	19770.9	20478.2	23593.9
777	5 2 0 0 0	sp|P08575|PTPRC_HUMAN	380	+	380783	382273	366750	353744	277033	332188	+	1.05894e+06	1.01775e+06	984728	964529	829700	942309
778	5 2 0 0 0	sp|P08575|PTPRC_HUMAN	470	+	29692.3	33798	47176.2	41822.5	32331.6	33124.4	+	43388.3	45485.7	78681.7	90602.8	30525.2	41263.8
829	5 3 0 0 0	sp|P08575|PTPRC_HUMAN	380	+	136276	130195	134141	124478	137096	134258	+	538763	499544	510167	491013	533289	513796
838	5 3 1 0 0	sp|P08575|PTPRC_HUMAN	380	+	66278.5	73993.8	83311.9	78915.7	75080.5	78908.8	+	117909	105914	105530	97652.1	105380	99834.1
856	5 4 0 0 0	sp|P08575|PTPRC_HUMAN	380	+	538417	551573	516832	503596	415226	493674	+	1.18451e+06	1.07708e+06	1.09503e+06	1.05538e+06	1.08284e+06	1.1015e+06
872	5 4 0 0 1	sp|P08575|PTPRC_HUMAN	380	+	74709	75552.2	71898.8	66332.5	51694.4	62723.1	+	5248.89	3637.89	3187.33	2725.83	2350.35	2652.58
873	5 4 0 0 1	sp|P08575|PTPRC_HUMAN	531	+	97476.7	106627	110868	109341	65223	75048.2	+	64331.6	71750.8	82887.1	92422.4	43582	51069.5
887	5 4 0 1 0	sp|P08575|PTPRC_HUMAN	380	+	45354.6	47004.9	50272.7	58252.5	36358.4	40503.4	+	50788.5	43409.9	43314.6	43211	47626.3	44046.7
894	5 4 1 0 0	sp|P08575|PTPRC_HUMAN	380	+	213060	217004	219678	211577	178604	196074	+	805539	739806	722333	685285	683573	695715
908	5 4 1 0 1	sp|P08575|PTPRC_HUMAN	380	+	73750.3	76946.3	76532.5	77160.3	56688.3	60546.5	+	102126	81387.4	79567.2	72495.1	56059	47914
909	5 4 1 0 1	sp|P08575|PTPRC_HUMAN	531	+	59445.9	66323.1	65217.7	69265	56585.7	61586.9	+	223153	225107	275322	267821	66238.9	95766.9	+
934	5 4 2 0 0	sp|P08575|PTPRC_HUMAN	380	+	113993	120965	125811	125066	112361	119926	+	197014	172926	177579	173210	183680	180296
973	5 5 0 0 0	sp|P08575|PTPRC_HUMAN	380	+	798966	779157	732591	745310	734009	768306	+	1.62065e+06	1.5083e+06	1.52523e+06	1.47623e+06	1.52488e+06	1.57703e+06
991	5 5 0 0 1	sp|P08575|PTPRC_HUMAN	337	+	54938.5	54419.2	53549.6	48127.1	42609.3	48291.9	+	67730.1	48011.6	47246	40413.4	25416.8	29684.2	+
992	5 5 0 0 1	sp|P08575|PTPRC_HUMAN	380	+	137757	127171	119276	115115	81648.4	87768.5	+	251818	216828	195406	175672	124215	141572
1021	5 5 0 1 0	sp|P08575|PTPRC_HUMAN	380	+	137268	155003	150709	155700	123364	139290	+	190999	171701	167060	164994	172842	162378
1047	5 5 1 0 0	sp|P08575|PTPRC_HUMAN	380	+	291962	300329	294635	289372	252947	277337	+	982356	910404	908048	934218	893272	943312
1048	5 5 1 0 0	sp|P08575|PTPRC_HUMAN	470	+	39782.8	45378.1	55446.1	68545	39993.9	44111.7	+	22373.4	25426.5	25286	68230.9	34219	29366.5
1100	5 5 1 0 1	sp|P08575|PTPRC_HUMAN	337	+	5745.9	3599.34	4271.82	3003.05	1790.34	2784.15	+	49566.7	32937.9	32602.2	27158.9	16425.7	18796.8	+
1101	5 5 1 0 1	sp|P08575|PTPRC_HUMAN	380	+	78165.8	72328.2	64949.6	61988.2	43572.1	47875	+	236965	185231	161694	146071	99729.6	90582.4
1102	5 5 1 0 1	sp|P08575|PTPRC_HUMAN	531	+	35577.5	38465.8	37241.5	37057.8	45162.4	39008.7	+	333116	319002	328151	331047	127976	132583	+
1171	5 5 1 1 0	sp|P08575|PTPRC_HUMAN	380	+	4868.41	3912.9	4374.04	4561.14	4802.4	4234.09	+	11698.1	10258.6	9741.58	11028.8	11897.2	12300.1
1201	5 5 2 0 0	sp|P08575|PTPRC_HUMAN	380	+	184394	180123	170975	172624	146893	170391	+	521485	483150	466305	476312	421320	455481
1202	5 5 2 0 0	sp|P08575|PTPRC_HUMAN	421	+	10553.7	10578.3	15683	24724.9	7770.44	10466.6	+	46648.8	45672.4	40701.7	117433	40667.4	48454
1255	5 5 2 0 1	sp|P08575|PTPRC_HUMAN	380	+	9853.37	10160.9	10220.4	11132.1	7541.8	8116.96	+	4804.57	3915.29	4015.84	2899.17	2311.74	2401.29
1312	5 6 0 0 0	sp|P08575|PTPRC_HUMAN	380	+	248815	253060	225025	223438	198480	246137	+	955159	944400	918980	931112	912134	994955
1326	5 6 0 0 1	sp|P08575|PTPRC_HUMAN	337	+	47210.6	41063	39626.1	38616.8	22508.6	27039.9	+	142244	102354	104390	83102.7	53385.4	62906.2	+
1327	5 6 0 0 1	sp|P08575|PTPRC_HUMAN	380	+	79180.1	79401.7	69510.6	66363	45271.5	53556.9	+	310113	307020	293064	288905	190252	257740
1341	5 6 1 0 0	sp|P08575|PTPRC_HUMAN	380	+	60678.6	61425.6	53436.4	51498.9	46550.6	53528.6	+	195434	188478	184574	191626	211148	205148
1349	5 6 1 0 1	sp|P08575|PTPRC_HUMAN	337	+	100921	102629	106748	103003	84161.1	94062.1	+	54165.3	42124.2	42318	36403.3	21764.7	26836.1	+
1402	6 2 0 0 0	sp|P08575|PTPRC_HUMAN	380	+	247757	250624	240596	227607	237783	251251	+	645968	590909	600853	568693	616464	633614
1403	6 2 0 0 0	sp|P08575|PTPRC_HUMAN	470	+	34268.3	38168.8	47905.5	52610.1	36559	37126.6	+	5351.84	6236.84	5459.66	16054	6774.72	6480.99
1505	6 3 0 0 0	sp|P08575|PTPRC_HUMAN	380	+	36066	35555	35519.5	32590.8	30748.8	35040.1	+	158145	138092	143938	137569	151465	148864
1526	6 3 1 0 0	sp|P08575|PTPRC_HUMAN	380	+	120280	129744	129667	135836	102446	119585	+	190969	176877	174181	165254	145644	164745
1527	6 3 1 0 0	sp|P08575|PTPRC_HUMAN	470	+	175537	198001	244781	269751	153380	172387	+	51671	60863.9	74244.3	86697	47474	52763.4
1550	6 4 0 0 0	sp|P08575|PTPRC_HUMAN	380	+	151587	158977	150251	148832	144513	157952	+	269796	244544	236509	225004	246629	238223
1551	6 4 0 0 0	sp|P08575|PTPRC_HUMAN	470	+	67338.3	74337.5	88099.9	81451.9	72872.6	72740.9	+	9788.91	11524.9	10948.6	13180.8	9864.26	11056.4
1568	6 4 0 0 1	sp|P08575|PTPRC_HUMAN	380	+	41180.6	41110.9	39774.7	39212.8	29309.4	37446	+	15641.8	12294.9	11173.2	9747.88	9296.47	8243.45
1587	6 4 1 0 0	sp|P08575|PTPRC_HUMAN	380	+	111464	119700	117904	118645	95464.7	105750	+	133322	126529	125174	117023	122891	120563
1604	6 5 0 0 0	sp|P08575|PTPRC_HUMAN	380	+	230472	231735	213342	197710	166485	194079	+	404656	373830	377436	368232	322386	375060
1607	6 5 0 0 1	sp|P08575|PTPRC_HUMAN	531	+	50234.1	50062.9	44654.7	40635.3	36560.3	41267.5	+	67502.6	62447.3	69131.3	71431.7	25836	27972.5	+
1613	6 5 0 1 0	sp|P08575|PTPRC_HUMAN	380	+	11773.5	10347.1	9954.24	11131.5	12049.4	11441.4	+	64909	58453.4	55538.7	56611.3	61640.2	61847.2
1617	6 5 1 0 0	sp|P08575|PTPRC_HUMAN	380	+	368018	387621	418639	480502	301012	334633	+	697257	678977	651332	642588	574264	633012
1634	6 5 1 0 1	sp|P08575|PTPRC_HUMAN	337	+	1943.76	1506.95	1951.14	1789.3	1565.04	1554.65	+	28647.3	19097.3	20998.1	20278	13684.6	16720.1
1635	6 5 1 0 1	sp|P08575|PTPRC_HUMAN	380	+	21050.4	19618.8	19605.7	21661.4	17226.1	18976.8	+	21913.3	19651.4	17201.7	17538.5	18365.8	15755.3
1673	6 5 2 0 0	sp|P08575|PTPRC_HUMAN	380	+	21988.7	21592	22023	24679.3	22054.9	22698.8	+	97649	86055.1	84149.9	87200.4	101600	104151
1706	6 6 0 0 0	sp|P08575|PTPRC_HUMAN	337	+	1716.19	2013.31	2206.56	2349.13	2559.18	3462.3	+	8812.8	10255.3	15411.5	19255.6	20915.5	29517.1
1707	6 6 0 0 0	sp|P08575|PTPRC_HUMAN	380	+	264851	267343	247757	247518	196787	240423	+	635016	620121	623127	636688	666041	696503
1716	6 6 0 0 1	sp|P08575|PTPRC_HUMAN	234	+	11581.1	10967.6	10210.3	10180	9300.74	9208.67	+	109245	51497.4	37968.4	44674.4	22967.9	23747	+
1717	6 6 0 0 1	sp|P08575|PTPRC_HUMAN	337	+	55940.6	50702.8	48247.1	43482.5	32432.8	43179	+	124711	93058.8	92975.5	86643.8	53761.5	63984.8
1718	6 6 0 0 1	sp|P08575|PTPRC_HUMAN	380	+	10282.5	7782.44	7746.35	9861.49	6403.41	5612.28	+	36184.1	34024	32638.9	28601.7	18527.9	21386.3
1719	6 6 0 0 1	sp|P08575|PTPRC_HUMAN	531	+	53363.7	60959.3	51334.8	53427.6	36867.7	38614.2	+	142604	145415	172886	168367	45996.8	57601.8	+
1730	6 6 0 1 0	sp|P08575|PTPRC_HUMAN	380	+	1289.62	1472.96	1629.12	1248.59	1762.68	1108.89	+	23108.6	22021.8	20747.8	21123.5	25367.8	23869.1
1736	6 6 1 0 0	sp|P08575|PTPRC_HUMAN	380	+	189728	190689	187260	193558	161207	180416	+	476474	447970	446131	461841	522729	491150
1765	6 6 1 0 1	sp|P08575|PTPRC_HUMAN	234	+	173414	169943	161889	169177	118402	132070	+	248453	149622	112340	130151	76316.6	73351.3	+
1766	6 6 1 0 1	sp|P08575|PTPRC_HUMAN	337	+	70382.8	71021.9	71390.8	75918.1	66859	69948.3	+	17307.6	13808.8	14282.4	12234.7	7857.68	8820.65
1767	6 6 1 0 1	sp|P08575|PTPRC_HUMAN	380	+	1788.97	1932.69	1470.53	1236	1278.66	979.451	+	3316.37	2932	2543.88	1987.68	2398.24	2274.27
1799	6 6 2 0 0	sp|P08575|PTPRC_HUMAN	380	+	2163.68	3095.49	2179.45	2877.63	2511.91	2760.76	+	2632.2	3596.16	3242.57	3312.05	3727.99	4592.18
1825	6 7 0 0 0	sp|P08575|PTPRC_HUMAN	380	+	36477.3	33719.3	33079.6	32734.3	36215.9	36939.4	+	102504	92912.3	96049.9	99538.6	108724	116727
1871	7 2 0 0 0	sp|P08575|PTPRC_HUMAN	380	+	159902	148818	148971	138365	155892	159782	+	434471	389700	397482	366654	454637	435140
1872	7 2 0 0 0	sp|P08575|PTPRC_HUMAN	470	+	6443.6	6515.2	7194.72	8960.67	4585.44	4974.53	+	16710.6	15034.2	22018.6	33585.1	14564.6	14250.1
2000	7 4 0 0 0	sp|P08575|PTPRC_HUMAN	380	+	82934.7	85789.8	78002.2	70546.8	76158.1	86261.8	+	82849.5	78752.1	76445.8	75363.4	77928	75189.4
2001	7 4 0 0 0	sp|P08575|PTPRC_HUMAN	470	+	18723.3	20240.9	27354	26289.7	22961.5	21437.9	+	37229.7	41537.6	71655.8	70722.1	39479.6	43560.6
2013	7 4 1 0 0	sp|P08575|PTPRC_HUMAN	380	+	38748.8	41804.2	46941.9	46044.4	32803.8	36450	+	79829.9	69445.8	72571.8	81547.3	79491.4	76625.5
2033	7 5 0 0 1	sp|P08575|PTPRC_HUMAN	380	+	4324.83	4144.43	3472.89	3772.06	4564.77	3832.66	+	46228.9	45090.9	43389.9	42992.3	41080	45801.9
2036	7 6 0 0 0	sp|P08575|PTPRC_HUMAN	380	+	3073.58	2562.15	2892.68	3239.11	3008.3	2906.55	+	71102.4	69299.6	70236.8	67329.5	71519.6	72579
2041	7 6 1 0 0	sp|P08575|PTPRC_HUMAN	380	+	13246	13015.6	11822.7	12175.7	11033.4	11991.3	+	6763.02	12752.1	7590.64	10561.7	10882.9	10698
2051	7 6 4 0 1	sp|P08575|PTPRC_HUMAN	380	+	11067.6	10413.4	9950.55	10954.7	7820.84	9307.31	+	39501.6	41418.8	37710	37925.8	23218.2	34454.9
2053	7 7 0 0 0	sp|P08575|PTPRC_HUMAN	337	+	11231.3	12486.5	14400.1	18051.4	19775.7	23207.2	+	1420.19	7134.21	13967.7	20559.6	31104.8	43496.5
2054	7 7 0 0 0	sp|P08575|PTPRC_HUMAN	380	+	29079.4	30097.9	26876.7	27725.9	30237.4	29772.1	+	112467	104999	101259	106408	126465	126803
2057	7 7 0 0 1	sp|P08575|PTPRC_HUMAN	234	+	4346.91	2316.06	2522.56	3575.24	2358.32	1852.7	+	55535.9	24560.3	20552.1	24415.1	13937.9	11680.2	+
2058	7 7 0 0 1	sp|P08575|PTPRC_HUMAN	337	+	12194.7	10340.3	11130.2	11333	7994.92	6805.32	+	8907.57	5112.33	5855.59	5659.09	3342.28	4488.11	+
2063	7 7 1 0 0	sp|P08575|PTPRC_HUMAN	380	+	13912.4	15740.7	13477.9	14103.1	12027.2	15909.8	+	3384.91	3828.18	3476.09	3556.49	4709.8	3977.39
2145	8 2 0 0 0	sp|P08575|PTPRC_HUMAN	380	+	62211.3	55452.5	59303.2	56903.8	60355.6	63936.9	+	278548	249276	256759	244046	256606	269650
2345	8 2 0 0 1	sp|P08575|PTPRC_HUMAN	380	+	16035.9	16106.4	13566.4	13530.1	11998.2	15066.6	+	63374.6	73584.2	76163.6	71687.8	36244.8	57072.3
2459	9 2 0 0 0	sp|P08575|PTPRC_HUMAN	337	+	93941	102355	100220	89487.6	91910.8	97939.7	+	377529	291225	325757	297958	288963	367757
2460	9 2 0 0 0	sp|P08575|PTPRC_HUMAN	380	+	738452	768851	700158	670878	414312	579522	+	472243	441875	440901	410733	419596	438977
2461	9 2 0 0 0	sp|P08575|PTPRC_HUMAN	470	+	22712.2	25823.1	42009.6	41575.9	18113.4	20378.6	+	13958.9	16345.2	36709.7	35728.7	6355.16	7461.29
2462	9 2 0 0 0	sp|P08575|PTPRC_HUMAN	531	+	19635.8	23710.6	30749.2	26947.4	16658.1	19814.6	+	37740.9	53149.5	94615.1	63813.5	41354.7	55947.1
2801	10 2 0 0 0	sp|P08575|PTPRC_HUMAN	470	+	6388.35	7173.03	11244.6	10431.7	4500.95	4476.36
2862	3 4 1 0 2	sp|P08575|PTPRC_HUMAN	380	+	36076.7	34774.4	21797.6	20405.9	28297.9	34466.7
2907	3 5 0 0 0	sp|P08575|PTPRC_HUMAN	531	+	14439.5	18270.4	28814.6	35216.6	27451.8	30970.8
2927	3 7 0 0 2	sp|P08575|PTPRC_HUMAN	380	+	8007.17	8145.15	7805.17	7258.94	5849.74	8083.46
2928	3 7 0 0 3	sp|P08575|PTPRC_HUMAN	380	+	18917.9	19889.6	19808.4	22150	17481.2	19018.8
2938	4 3 2 0 2	sp|P08575|PTPRC_HUMAN	380	+	22737.5	23906.8	21035	20370.9	18733.9	21201.7
2941	4 4 0 0 1	sp|P08575|PTPRC_HUMAN	531	+	23261.5	25097.9	26834.7	27005.7	23476.7	25262.5
2960	4 4 1 0 3	sp|P08575|PTPRC_HUMAN	380	+	10238.3	9784.6	9283.55	8175.42	7991.85	10363.2
2970	4 4 2 0 1	sp|P08575|PTPRC_HUMAN	380	+	15235.5	16422.8	12790.9	12781.8	9906.45	13634
2977	4 5 0 0 0	sp|P08575|PTPRC_HUMAN	531	+	57604.6	64540.8	73362.1	73093.5	72476.6	74300.7
3030	4 6 0 0 1	sp|P08575|PTPRC_HUMAN	531	+	39825	39808.3	40564.3	44789.9	29587.5	34553.4
3066	5 4 0 0 0	sp|P08575|PTPRC_HUMAN	470	+	45731.6	49310.2	57258.6	53615.9	45850.8	48828.5
3097	5 4 2 0 1	sp|P08575|PTPRC_HUMAN	531	+	76386	77051.8	87260.5	83496.7	70497.4	72721.2
3118	5 5 0 0 3	sp|P08575|PTPRC_HUMAN	337	+	26506.3	29055.9	27881.1	25936.8	29728.9	29393.4
3141	5 5 1 0 2	sp|P08575|PTPRC_HUMAN	380	+	2933.88	2391.6	2474.81	2549.94	3018.79	2355.56
3157	5 5 1 0 4	sp|P08575|PTPRC_HUMAN	531	+	54040.4	50877.8	55431.4	46538	26421.6	33778
3167	5 5 2 0 1	sp|P08575|PTPRC_HUMAN	531	+	31425.5	32329.3	39455.1	63047.1	24423.4	27515.6
3186	5 6 0 0 1	sp|P08575|PTPRC_HUMAN	531	+	26849.5	28856.1	31760	36290.1	25834.3	31842.8
3240	6 4 0 0 1	sp|P08575|PTPRC_HUMAN	531	+	131297	143732	135908	124325	69889.7	79281.3
3286	6 5 2 0 1	sp|P08575|PTPRC_HUMAN	337	+	7970.74	8111.2	7850.21	7852.76	5686.95	7258.31
3298	6 6 0 0 0	sp|P08575|PTPRC_HUMAN	531	+	30109.6	31715.2	39657.3	50015.6	32816.5	38881.5
3311	6 6 0 0 4	sp|P08575|PTPRC_HUMAN	380	+	18409	18995.5	16432.4	15763	17401.2	20142.2
3319	6 6 1 0 1	sp|P08575|PTPRC_HUMAN	531	+	134079	144537	168455	163590	129554	130368
3378	7 4 0 0 1	sp|P08575|PTPRC_HUMAN	531	+	53331.3	55357.6	50118.7	52545.4	30915.4	38894.6
3466	8 7 2 0 4	sp|P08575|PTPRC_HUMAN	380	+	6856.51	7641.33	7258.39	6496.9	5345.88	6063.71
3513	9 2 0 0 1	sp|P08575|PTPRC_HUMAN	380	+	26299.8	29271.2	26828.3	26353.9	18021.6	25391.6
3532	0 2 0 0 0	sp|P08575|PTPRC_HUMAN	380								+	95146.8	91123.7	92909.5	87773.8	103494	100324
3647	11 2 0 0 0	sp|P08575|PTPRC_HUMAN	380								+	28343.2	25741.6	25122.7	26310.9	27750.6	26536.3
3836	3 5 0 0 0	sp|P08575|PTPRC_HUMAN	337								+	2315.78	2686.24	4249.38	5564.44	4998.51	8190.21
3846	3 5 0 0 1	sp|P08575|PTPRC_HUMAN	531								+	125122	120875	128501	130240	39757	45084.7	+
3868	3 6 0 0 1	sp|P08575|PTPRC_HUMAN	380								+	10212.9	12506.1	9440.9	9270.68	6145.87	8596.26
3953	4 4 0 1 0	sp|P08575|PTPRC_HUMAN	380								+	14903.5	11947.9	12870.8	12314.4	14463	12799.7
3970	4 4 1 0 1	sp|P08575|PTPRC_HUMAN	380								+	19163.4	15432.8	14244.9	14070.7	12019.8	11245.8
3985	4 4 1 0 2	sp|P08575|PTPRC_HUMAN	380								+	70280	81097.8	70282.9	68358.8	34862.4	64394.4
4019	4 4 2 0 3	sp|P08575|PTPRC_HUMAN	234								+	495.08	5384.59	11656.9	25791.4	31702.5	34104.1
4025	4 5 0 0 0	sp|P08575|PTPRC_HUMAN	337								+	2147.88	2242.28	3117.57	5071.11	3981.89	7488.54
4046	4 5 0 0 3	sp|P08575|PTPRC_HUMAN	337								+	7669.46	4862.4	3998.07	3985.18	2522.24	2794.9	+
4067	4 5 1 0 1	sp|P08575|PTPRC_HUMAN	380								+	5264.83	4135.88	4264.23	3649.53	3345.05	2269.7
4096	4 6 1 0 1	sp|P08575|PTPRC_HUMAN	337								+	46879.6	35151.1	35950.8	31250	21222.3	22862.8
4098	4 6 2 0 1	sp|P08575|PTPRC_HUMAN	380								+	11785.5	9658.29	10109.6	12368.6	12599.2	9745.6
4254	5 4 2 0 3	sp|P08575|PTPRC_HUMAN	380								+	3390.41	3841.66	3063.59	4231.95	3711.35	3960.58
4256	5 4 2 0 4	sp|P08575|PTPRC_HUMAN	234								+	22736.4	9099.88	9551.28	10800.1	7734.09	7015.78	+
4272	5 5 0 0 1	sp|P08575|PTPRC_HUMAN	531								+	160604	161769	180669	182188	52395.5	63425.6	+
4284	5 5 0 0 2	sp|P08575|PTPRC_HUMAN	380								+	23931.8	23798.3	21323.9	19826.9	18702.9	20091.6
4292	5 5 0 0 3	sp|P08575|PTPRC_HUMAN	380								+	18853.1	16237.8	18558.8	17346.9	20047.3	17401.3
4310	5 5 1 0 0	sp|P08575|PTPRC_HUMAN	337								+	5178.07	6146.36	9946.22	12644.5	13921.2	19333.2
4339	5 5 1 0 1	sp|P08575|PTPRC_HUMAN	234								+	62963.7	27306.1	19522.7	22880.3	12573.3	10266.7	+
4364	5 5 1 0 2	sp|P08575|PTPRC_HUMAN	421								+	6933.36	5691.5	5652.1	15879.9	6115.67	6421.84
4434	5 5 2 0 1	sp|P08575|PTPRC_HUMAN	337								+	12132.7	7590.52	7875.66	6558.34	3530.13	4514.48	+
4464	5 5 2 0 4	sp|P08575|PTPRC_HUMAN	234								+	26838.2	11767.3	7213.56	13082.9	6116.85	6158.74	+
4472	5 6 0 0 0	sp|P08575|PTPRC_HUMAN	337								+	85448.8	102860	128726	116596	85790	106325
4476	5 6 0 0 1	sp|P08575|PTPRC_HUMAN	234								+	10997.5	5844.3	3739.74	4497.55	2642.79	1896.01	+
4488	5 6 1 0 0	sp|P08575|PTPRC_HUMAN	337								+	1671.51	3143.99	5637.19	7321.97	9405.15	14306.7
4493	5 6 1 0 1	sp|P08575|PTPRC_HUMAN	234								+	68696.4	31245.2	25867.6	28498.8	14999.3	14027.5	+
4501	5 7 0 0 0	sp|P08575|PTPRC_HUMAN	380								+	38741.1	37683	36777.8	34854.8	36872.3	40978
4594	6 3 0 0 2	sp|P08575|PTPRC_HUMAN	380								+	4399.08	3713.68	3867.46	3521.98	1946.96	2882.4
4634	6 4 1 0 0	sp|P08575|PTPRC_HUMAN	470								+	20782.6	24175.8	24408.7	63720	30355.5	24030
4660	6 5 0 0 1	sp|P08575|PTPRC_HUMAN	380								+	17819	15983.6	15888.6	16580.4	12885	15753.7
4677	6 5 1 0 1	sp|P08575|PTPRC_HUMAN	234								+	28881.5	13352.7	11214.9	12640.8	8377.3	7204.83	+
4678	6 5 1 0 1	sp|P08575|PTPRC_HUMAN	531								+	57221.9	58454.1	67537.3	64912.3	28251.7	33190.2
4721	6 5 3 0 0	sp|P08575|PTPRC_HUMAN	380								+	7819.52	6119.91	6420.02	5050.14	8181.78	6804.06
4740	6 6 0 0 0	sp|P08575|PTPRC_HUMAN	234								+	0	9409.81	23665.4	49106.9	54977.5	66892.4
4761	6 6 0 0 3	sp|P08575|PTPRC_HUMAN	234								+	12317.2	4910.74	4042.87	5895.5	3722.26	2975	+
4777	6 6 1 0 0	sp|P08575|PTPRC_HUMAN	234								+	1215.78	13314.7	29940	58443.3	74505.4	81149.4
4804	6 6 1 0 2	sp|P08575|PTPRC_HUMAN	380								+	3550.2	3444.63	3648.89	3877.9	4387.5	4857.79
4844	6 7 0 0 0	sp|P08575|PTPRC_HUMAN	234								+	0	1075.03	4064.82	6499.57	8634.48	10633.5
4846	6 7 0 0 1	sp|P08575|PTPRC_HUMAN	234								+	48106.7	20400.5	18203.2	21161.1	11883.4	10678.1	+
4847	6 7 0 0 1	sp|P08575|PTPRC_HUMAN	337								+	4634.87	3961.07	3535.78	4038.56	2526.71	2046.62
4848	6 7 0 0 1	sp|P08575|PTPRC_HUMAN	380								+	15489.9	12591.5	13083.8	13133.3	15418.1	13049.2
4852	6 7 1 0 1	sp|P08575|PTPRC_HUMAN	234								+	69632.9	33341.3	25942.3	32580.1	20299	17020.7	+
4957	7 6 0 0 3	sp|P08575|PTPRC_HUMAN	234								+	21205.1	9533.68	8698.13	10933.6	7033.5	6234.62	+
4959	7 6 1 0 0	sp|P08575|PTPRC_HUMAN	234								+	1649.64	2458.47	2965.56	6244.06	8776.88	11733.3
4977	7 7 0 0 0	sp|P08575|PTPRC_HUMAN	234								+	0	1498.35	3866.36	6595.05	11795.5	11839
4983	7 7 1 0 0	sp|P08575|PTPRC_HUMAN	234								+	5931.93	10051.6	18309.1	36532.4	46194.6	52645.9
4990	7 7 1 0 1	sp|P08575|PTPRC_HUMAN	234								+	76479.5	34607.5	30704.4	36506.3	20002.7	18970.8	+
5052	8 2 0 0 0	sp|P08575|PTPRC_HUMAN	337								+	8956.64	5545.58	6881.8	7374.19	6361.29	8348.85
5221	9 2 0 0 0	sp|P08575|PTPRC_HUMAN	234								+	118353	58468.8	55663.8	72798.3	64738.7	72114.8

[truncated: 35 more sheets: Fig 5c, Supp fig 1a, Supp fig 1b, Supp fig 4, Supp fig 1c, Supp fig 1d, Supp fig 1e, Supp fig 1f, Supp fig 2, Supp fig 6a, Supp fig 6b, Supp fig 7a, Supp fig 7b, Supp fig 7c, Supp fig 8a, Supp fig 8b, Supp fig 8c, Supp fig 8d, Supp fig 8e, Supp fig 9 …]
